# Supplementary material for: Genome-Wide SNP and STR Discovery in the Japanese Crested Ibis and Genetic Diversity among Founders of the Japanese Population
Source: PLoS One. 2013 Aug 21;8(8):e72781. doi: 10.1371/journal.pone.0072781 (PMC3749161; doi:10.1371/journal.pone.0072781)
Supplement: Table S1 — Mapping results of 52512 predictive SNPs. (XLS) [file pone.0072781.s001.xls]

## Sheet: Sheet1
Table S1. Mapping results of 52512 predictive SNPs
			founder A					founder B					founder C					founder D					founder E
No.	Reference (SEED Consensus) ID	Position	Depth	A	T	G	C	Depth	A	T	G	C	Depth	A	T	G	C	Depth	A	T	G	C	Depth	A	T	G	C	TotalDepth
26	HaeIII_Both-Ends_CC-35_CID-138990:1386187_num=33405	281	179	0	131	0	48	168	0	99	0	69	214	0	139	0	75	223	0	149	0	74	184	0	121	0	63	968
31	HaeIII_Both-Ends_CC-37_CID-16051:51361_num=31364	272	83	0	24	59	0	149	0	46	103	0	116	0	34	82	0	110	0	34	75	1	232	0	100	132	0	690
90	HaeIII_Both-Ends_CC-82_CID-705635:1155893_num=18266	50	67	0	42	0	25	62	0	28	0	34	232	0	82	0	150	115	0	83	0	32	63	0	35	0	28	539
165	HaeIII_Both-Ends_CC-165_CID-10360:636939_num=11255	93	119	72	0	47	0	101	71	0	30	0	106	77	0	29	0	163	116	0	47	0	189	132	0	57	0	678
201	HaeIII_Both-Ends_CC-205_CID-81521:180386_num=9732	33	100	0	0	65	35	42	0	1	30	11	106	0	0	70	36	35	0	0	25	10	58	0	0	40	18	341
202	HaeIII_Both-Ends_CC-205_CID-81521:180386_num=9732	232	100	0	0	58	42	42	0	0	27	15	106	1	0	63	42	35	0	0	24	11	58	0	0	31	27	341
237	HaeIII_Both-Ends_CC-235_CID-382644:1249986_num=8821	282	123	79	0	44	0	108	108	0	0	0	159	158	0	1	0	119	119	0	0	0	75	75	0	0	0	584
267	HaeIII_Both-Ends_CC-270_CID-350438:1254054_num=8011	93	202	0	89	0	113	294	0	134	0	160	277	0	140	0	137	272	0	138	0	134	273	0	126	0	147	1318
271	HaeIII_Both-Ends_CC-281_CID-251704:1580402_num=7842	250	121	0	0	83	38	153	0	0	104	49	159	0	0	108	51	171	0	0	112	59	85	0	0	60	25	689
277	HaeIII_Both-Ends_CC-284_CID-525858:688240_num=7813	204	32	0	0	13	19	86	0	0	36	50	255	0	1	67	187	79	0	0	22	57	30	0	0	10	20	482
312	HaeIII_Both-Ends_CC-323_CID-427773:1581995_num=7124	23	39	21	0	0	18	98	41	0	0	57	62	44	0	0	18	122	68	0	0	54	41	19	0	0	22	362
343	HaeIII_Both-Ends_CC-347_CID-1311432:1633565_num=6742	73	149	66	0	83	0	195	81	0	114	0	191	50	1	140	0	271	101	0	170	0	277	119	0	158	0	1083
345	HaeIII_Both-Ends_CC-347_CID-1311432:1633565_num=6742	231	149	84	1	64	0	195	116	0	79	0	191	123	0	67	1	271	178	1	92	0	277	162	0	115	0	1083
355	HaeIII_Both-Ends_CC-357_CID-115136:187739_num=6569	211	72	45	0	27	0	115	77	0	38	0	105	70	0	35	0	77	55	0	22	0	74	51	0	23	0	443
357	HaeIII_Both-Ends_CC-357_CID-115136:187739_num=6569	222	72	31	0	41	0	115	64	0	51	0	105	53	0	52	0	77	43	0	34	0	74	42	0	32	0	443
358	HaeIII_Both-Ends_CC-357_CID-115136:187739_num=6569	225	72	0	40	0	32	115	0	51	0	64	105	0	52	0	53	77	0	34	0	43	74	0	31	0	43	443
371	HaeIII_Both-Ends_CC-372_CID-71506:177452_num=6333	222	162	0	100	0	62	149	0	98	0	51	134	0	87	0	47	263	0	163	0	100	180	0	117	0	63	888
380	HaeIII_Both-Ends_CC-377_CID-121766:1113581_num=6300	68	43	29	0	14	0	82	34	0	48	0	120	65	0	55	0	105	52	0	53	0	56	34	0	22	0	406
381	HaeIII_Both-Ends_CC-377_CID-121766:1113581_num=6300	93	43	25	0	18	0	82	36	0	46	0	120	65	0	55	0	105	60	0	45	0	56	36	0	20	0	406
397	HaeIII_Both-Ends_CC-386_CID-390420:1130164_num=6175	21	64	31	0	33	0	183	67	0	116	0	216	112	0	104	0	168	56	0	112	0	90	27	0	63	0	721
419	HaeIII_Both-Ends_CC-403_CID-705468:1663079_num=5925	248	72	0	0	31	41	103	0	0	62	41	247	0	0	129	118	54	0	0	29	25	36	0	0	19	17	512
427	HaeIII_Both-Ends_CC-414_CID-1120567:1233604_num=5834	80	136	0	65	0	71	133	0	62	0	71	119	0	62	0	57	126	0	55	0	71	89	0	29	0	60	603
428	HaeIII_Both-Ends_CC-414_CID-1120567:1233604_num=5834	227	136	0	58	0	78	133	0	53	2	78	119	0	47	0	72	126	0	64	0	62	89	0	43	0	46	603
429	HaeIII_Both-Ends_CC-414_CID-1120567:1233604_num=5834	246	136	68	68	0	0	133	42	91	0	0	119	40	79	0	0	126	42	84	0	0	89	25	64	0	0	603
437	HaeIII_Both-Ends_CC-418_CID-388507:1569562_num=5812	231	14	0	14	0	0	77	0	37	0	40	57	0	57	0	0	42	0	42	0	0	119	0	48	0	71	309
467	HaeIII_Both-Ends_CC-449_CID-13046:68559_num=5408	34	70	0	0	34	36	113	0	0	50	63	166	0	0	65	101	107	0	0	55	52	61	1	0	32	28	517
482	HaeIII_Both-Ends_CC-457_CID-74720:611338_num=5338	276	64	0	46	0	18	123	0	83	0	40	122	0	70	0	52	115	0	70	0	45	85	0	56	0	29	509
490	HaeIII_Both-Ends_CC-468_CID-354444:1229593_num=5221	82	150	0	0	104	46	163	0	0	105	58	259	0	0	146	113	228	0	0	124	104	141	0	0	90	51	941
491	HaeIII_Both-Ends_CC-468_CID-354444:1229593_num=5221	218	150	0	95	55	0	163	1	82	77	3	259	1	107	149	2	228	2	113	112	1	141	0	85	55	1	941
492	HaeIII_Both-Ends_CC-468_CID-354444:1229593_num=5221	276	150	104	0	0	46	163	96	0	0	67	259	136	0	0	123	228	111	0	0	117	141	84	0	0	57	941
500	HaeIII_Both-Ends_CC-474_CID-1199398:1691259_num=5178	242	174	66	108	0	0	231	102	129	0	0	252	93	159	0	0	263	113	150	0	0	189	66	123	0	0	1109
502	HaeIII_Both-Ends_CC-474_CID-1199398:1691259_num=5178	291	174	0	0	54	120	231	0	1	77	153	252	0	0	70	182	263	0	0	69	194	189	0	0	58	131	1109
528	HaeIII_Both-Ends_CC-479_CID-16051:76027_num=5136	74	55	37	0	18	0	48	29	0	19	0	39	19	0	20	0	27	11	0	16	0	42	14	0	28	0	211
544	HaeIII_Both-Ends_CC-484_CID-1102385:1367262_num=5065	249	39	0	20	0	19	41	0	28	0	13	48	0	26	0	22	51	0	20	0	31	48	0	26	0	22	227
545	HaeIII_Both-Ends_CC-484_CID-1102385:1367262_num=5065	266	39	19	0	20	0	41	21	0	20	0	48	22	0	26	0	51	13	0	38	0	48	24	0	23	1	227
588	HaeIII_Both-Ends_CC-510_CID-66899:782275_num=4862	260	139	139	0	0	0	47	26	0	21	0	56	36	0	20	0	88	62	0	25	1	82	37	0	44	1	412
619	HaeIII_Both-Ends_CC-530_CID-1199398:1691496_num=4696	263	151	52	0	99	0	167	82	0	85	0	261	79	0	182	0	241	97	0	144	0	135	62	0	72	1	955
648	HaeIII_Both-Ends_CC-554_CID-172037:245266_num=4526	31	36	0	0	11	25	68	0	1	18	49	62	0	0	22	40	51	0	0	25	26	28	0	0	8	20	245
649	HaeIII_Both-Ends_CC-554_CID-172037:245266_num=4526	35	36	0	0	13	23	68	0	0	17	51	62	0	0	25	37	51	0	0	17	34	28	0	0	10	18	245
650	HaeIII_Both-Ends_CC-554_CID-172037:245266_num=4526	98	36	11	0	25	0	68	23	0	45	0	62	22	0	40	0	51	25	0	26	0	28	9	0	19	0	245
652	HaeIII_Both-Ends_CC-554_CID-172037:245266_num=4526	265	36	25	0	11	0	68	48	0	19	1	62	40	0	22	0	51	26	0	25	0	28	20	0	8	0	245
653	HaeIII_Both-Ends_CC-554_CID-172037:245266_num=4526	295	36	17	0	19	0	68	26	0	42	0	62	28	0	34	0	51	34	0	17	0	28	11	0	17	0	245
655	HaeIII_Both-Ends_CC-555_CID-298978:1660960_num=4518	236	96	59	0	36	1	187	126	0	61	0	273	192	0	81	0	150	107	0	43	0	64	40	0	24	0	770
714	HaeIII_Both-Ends_CC-602_CID-181137:439016_num=4216	230	33	1	32	0	0	172	113	59	0	0	155	45	110	0	0	83	27	56	0	0	84	58	26	0	0	527
715	HaeIII_Both-Ends_CC-602_CID-181137:439016_num=4216	252	33	32	0	1	0	172	59	0	113	0	155	110	0	45	0	83	56	0	27	0	84	26	0	58	0	527
718	HaeIII_Both-Ends_CC-603_CID-233824:477745_num=4215	73	49	26	0	0	23	82	53	0	0	29	88	36	0	0	52	68	35	0	0	33	113	61	1	0	51	400
736	HaeIII_Both-Ends_CC-615_CID-47316:84346_num=4129	237	48	0	0	20	28	186	1	0	128	57	293	1	1	138	153	136	0	0	66	70	95	0	0	53	42	758
757	HaeIII_Both-Ends_CC-627_CID-16051:79095_num=4047	205	21	0	0	9	12	29	0	0	0	29	46	0	0	1	45	19	0	0	4	15	58	0	0	0	58	173
764	HaeIII_Both-Ends_CC-629_CID-554861:628831_num=4018	11	191	0	87	104	0	163	1	0	161	1	192	0	0	192	0	153	0	0	153	0	148	0	0	148	0	847
766	HaeIII_Both-Ends_CC-629_CID-554861:628831_num=4018	240	191	115	0	76	0	163	163	0	0	0	192	192	0	0	0	153	153	0	0	0	148	148	0	0	0	847
767	HaeIII_Both-Ends_CC-629_CID-554861:628831_num=4018	269	191	115	0	76	0	163	163	0	0	0	192	192	0	0	0	153	153	0	0	0	148	148	0	0	0	847
768	HaeIII_Both-Ends_CC-629_CID-554861:628831_num=4018	284	191	0	106	0	85	163	0	57	0	106	192	0	64	0	128	153	0	94	0	59	148	0	91	0	57	847
770	HaeIII_Both-Ends_CC-629_CID-554861:628831_num=4018	293	191	0	0	84	107	163	0	0	106	57	192	0	0	128	64	153	0	0	58	95	148	0	1	57	90	847
796	HaeIII_Both-Ends_CC-647_CID-196259:1505125_num=3893	281	167	88	0	0	79	185	91	0	0	94	235	131	0	0	104	227	121	0	0	106	279	162	0	0	117	1093
797	HaeIII_Both-Ends_CC-647_CID-196259:1505125_num=3893	294	167	0	88	0	79	185	0	92	0	93	235	0	131	0	104	227	0	121	0	106	279	0	162	0	117	1093
806	HaeIII_Both-Ends_CC-650_CID-267550:1521313_num=3879	237	19	0	0	19	0	68	0	0	40	28	89	0	0	89	0	60	0	0	38	22	26	0	0	26	0	262
810	HaeIII_Both-Ends_CC-658_CID-8895:1531369_num=3797	264	103	51	0	52	0	112	63	0	49	0	131	63	0	68	0	176	90	0	86	0	215	140	0	75	0	737
817	HaeIII_Both-Ends_CC-667_CID-36683:437628_num=3754	295	18	0	0	18	0	53	21	0	32	0	73	0	0	73	0	56	0	0	56	0	110	38	0	72	0	310
828	HaeIII_Both-Ends_CC-675_CID-156521:161847_num=3735	267	153	111	42	0	0	213	143	70	0	0	178	127	51	0	0	218	152	66	0	0	125	84	41	0	0	887
866	HaeIII_Both-Ends_CC-711_CID-398274:1518206_num=3600	282	134	91	0	43	0	187	120	0	67	0	208	123	0	85	0	296	169	0	127	0	254	162	0	92	0	1079
868	HaeIII_Both-Ends_CC-714_CID-84345:2131094_num=3591	64	23	0	0	23	0	129	0	0	47	82	77	0	0	77	0	62	0	0	61	1	211	0	0	80	131	502
912	HaeIII_Both-Ends_CC-750_CID-178648:336434_num=3377	23	48	0	0	19	29	78	0	0	27	51	196	0	0	70	126	77	0	1	29	47	50	0	0	14	36	449
928	HaeIII_Both-Ends_CC-755_CID-217997:263576_num=3351	237	81	40	0	41	0	62	44	0	18	0	33	33	0	0	0	33	32	0	1	0	58	58	0	0	0	267
944	HaeIII_Both-Ends_CC-762_CID-230002:314749_num=3319	285	93	0	41	0	52	188	0	91	0	97	243	0	93	0	150	231	0	102	0	129	115	0	54	0	61	870
945	HaeIII_Both-Ends_CC-762_CID-230002:314749_num=3319	292	93	33	0	59	1	188	55	0	132	1	243	93	0	150	0	231	68	0	162	1	115	37	0	78	0	870
952	HaeIII_Both-Ends_CC-768_CID-539938:2947435_num=3292	23	116	77	0	39	0	293	187	0	106	0	197	122	0	75	0	292	193	0	99	0	247	147	0	100	0	1145
953	HaeIII_Both-Ends_CC-768_CID-539938:2947435_num=3292	248	116	36	0	80	0	293	102	0	191	0	197	101	0	96	0	292	87	1	204	0	247	81	0	166	0	1145
960	HaeIII_Both-Ends_CC-772_CID-51677:287999_num=3260	222	57	0	28	28	1	156	0	73	83	0	125	0	43	82	0	97	0	49	48	0	158	0	57	101	0	593
961	HaeIII_Both-Ends_CC-772_CID-51677:287999_num=3260	232	57	28	29	0	0	156	72	84	0	0	125	43	82	0	0	97	48	48	0	1	158	56	102	0	0	593
964	HaeIII_Both-Ends_CC-773_CID-122425:810885_num=3257	204	107	78	0	29	0	172	118	0	54	0	231	147	0	83	1	174	114	0	60	0	234	160	0	74	0	918
966	HaeIII_Both-Ends_CC-773_CID-122425:810885_num=3257	264	107	63	0	44	0	172	67	0	105	0	231	110	0	121	0	174	96	0	78	0	234	95	0	139	0	918
967	HaeIII_Both-Ends_CC-778_CID-92243:356303_num=3231	73	87	29	0	58	0	157	46	0	111	0	200	61	0	139	0	198	50	0	148	0	90	25	0	65	0	732
997	HaeIII_Both-Ends_CC-787_CID-657700:736772_num=3206	32	123	0	0	83	40	202	0	0	137	65	245	0	0	150	95	211	0	0	127	84	147	0	0	95	52	928
998	HaeIII_Both-Ends_CC-787_CID-657700:736772_num=3206	287	123	60	63	0	0	202	100	102	0	0	245	106	139	0	0	211	92	119	0	0	147	66	81	0	0	928
1006	HaeIII_Both-Ends_CC-797_CID-272554:372610_num=3178	43	95	0	47	48	0	116	0	53	63	0	142	0	67	75	0	120	0	54	66	0	190	0	91	99	0	663
1008	HaeIII_Both-Ends_CC-797_CID-272554:372610_num=3178	205	95	49	0	45	1	116	42	0	74	0	142	54	0	88	0	120	53	0	67	0	190	70	0	120	0	663
1025	HaeIII_Both-Ends_CC-804_CID-1335978:1615787_num=3163	263	118	53	0	65	0	166	96	0	70	0	211	117	0	94	0	240	133	0	107	0	220	119	0	101	0	955
1041	HaeIII_Both-Ends_CC-811_CID-712093:1806798_num=3141	58	13	2	0	11	0	17	0	0	17	0	32	15	0	17	0	22	0	0	22	0	26	10	0	16	0	110
1042	HaeIII_Both-Ends_CC-811_CID-712093:1806798_num=3141	238	13	11	0	0	2	17	17	0	0	0	32	20	0	0	12	22	22	0	0	0	26	17	0	0	9	110
1052	HaeIII_Both-Ends_CC-821_CID-79098:353827_num=3096	20	179	0	0	57	122	141	0	0	48	93	134	0	0	37	97	50	0	0	16	34	112	0	0	35	77	616
1067	HaeIII_Both-Ends_CC-830_CID-510365:1661513_num=3065	211	67	25	0	0	42	108	49	0	0	59	128	66	0	0	62	112	48	0	0	64	120	63	0	0	57	535
1068	HaeIII_Both-Ends_CC-830_CID-510365:1661513_num=3065	219	67	0	25	0	42	108	0	43	0	65	128	0	56	0	72	112	1	34	0	77	120	0	47	0	73	535
1076	HaeIII_Both-Ends_CC-838_CID-61090:1537033_num=3046	6	162	0	63	0	99	234	1	64	0	169	212	0	60	0	152	276	0	112	0	164	257	0	78	1	178	1141
1085	HaeIII_Both-Ends_CC-847_CID-353810:1555522_num=2996	233	28	7	0	21	0	58	41	0	17	0	72	53	0	19	0	65	31	0	34	0	64	36	0	28	0	287
1105	HaeIII_Both-Ends_CC-857_CID-26211:219038_num=2928	50	93	0	37	56	0	62	0	21	41	0	78	0	37	41	0	69	0	21	48	0	64	0	0	64	0	366
1118	HaeIII_Both-Ends_CC-860_CID-16072:385008_num=2915	259	103	0	0	63	40	148	0	0	103	45	145	0	0	94	51	85	0	0	56	29	157	0	0	117	40	638
1119	HaeIII_Both-Ends_CC-860_CID-16072:385008_num=2915	261	103	35	68	0	0	148	50	98	0	0	145	44	101	0	0	85	25	60	0	0	157	74	83	0	0	638
1126	HaeIII_Both-Ends_CC-867_CID-69963:488083_num=2891	13	96	70	0	26	0	122	84	0	38	0	147	101	0	46	0	148	68	0	80	0	158	158	0	0	0	671
1128	HaeIII_Both-Ends_CC-867_CID-69963:488083_num=2891	86	96	60	0	36	0	122	87	0	35	0	147	103	0	44	0	148	105	0	43	0	158	115	0	43	0	671
1135	HaeIII_Both-Ends_CC-869_CID-139719:244771_num=2869	270	93	0	24	0	69	98	0	29	0	69	62	0	16	0	46	102	0	29	0	73	201	0	54	0	147	556
1141	HaeIII_Both-Ends_CC-874_CID-711301:735571_num=2852	27	60	35	0	25	0	74	39	0	35	0	142	81	0	61	0	91	44	0	47	0	86	38	0	48	0	453
1147	HaeIII_Both-Ends_CC-879_CID-336178:393985_num=2834	224	72	38	0	0	34	111	62	0	0	49	100	42	0	0	58	101	40	0	0	61	90	39	0	0	51	474
1166	HaeIII_Both-Ends_CC-883_CID-415702:961202_num=2822	224	51	17	0	34	0	70	19	0	51	0	97	30	0	67	0	46	14	0	32	0	82	23	0	59	0	346
1179	HaeIII_Both-Ends_CC-886_CID-711439:1334455_num=2818	268	246	82	0	164	0	137	59	0	78	0	236	74	0	162	0	220	74	0	146	0	288	77	0	211	0	1127
1181	HaeIII_Both-Ends_CC-886_CID-711439:1334455_num=2818	292	246	0	88	0	158	137	0	65	0	72	236	0	81	0	155	220	0	81	0	139	288	0	83	0	205	1127
1199	HaeIII_Both-Ends_CC-896_CID-51361:81627_num=2800	247	55	15	0	0	40	54	30	1	0	23	48	28	1	0	19	45	20	0	0	25	129	72	0	0	57	331
1258	HaeIII_Both-Ends_CC-951_CID-1501881:2750237_num=2645	46	78	53	0	25	0	129	94	0	35	0	162	120	0	42	0	149	108	0	41	0	105	75	0	30	0	623
1299	HaeIII_Both-Ends_CC-996_CID-83171:289585_num=2476	210	16	0	5	11	0	60	0	23	37	0	64	0	0	64	0	59	1	20	38	0	46	0	0	46	0	245
1322	HaeIII_Both-Ends_CC-1013_CID-723722:1430329_num=2442	271	80	0	0	32	48	153	0	0	51	102	295	0	0	140	155	168	0	0	86	82	104	0	0	52	52	800
1333	HaeIII_Both-Ends_CC-1017_CID-31258:1523578_num=2434	288	141	62	0	79	0	117	51	0	66	0	200	78	0	122	0	125	48	0	77	0	263	126	0	137	0	846
1375	HaeIII_Both-Ends_CC-1048_CID-364273:766294_num=2366	208	93	0	60	0	33	135	0	89	0	46	268	0	180	0	88	128	0	77	0	51	174	0	102	0	72	798
1376	HaeIII_Both-Ends_CC-1048_CID-364273:766294_num=2366	255	93	32	0	1	60	135	46	0	0	89	268	87	1	0	180	128	49	0	0	79	174	71	0	0	103	798
1388	HaeIII_Both-Ends_CC-1057_CID-16051:585810_num=2340	279	49	0	0	20	29	45	0	0	16	29	22	0	0	10	12	34	0	0	21	13	107	0	0	50	57	257
1406	HaeIII_Both-Ends_CC-1071_CID-455747:470949_num=2312	243	56	28	0	0	28	55	32	0	0	23	40	19	0	0	21	59	30	0	0	29	89	52	0	0	37	299
1407	HaeIII_Both-Ends_CC-1071_CID-455747:470949_num=2312	254	56	0	0	19	37	55	0	0	15	40	40	0	0	11	29	59	0	0	22	37	89	0	0	26	63	299
1421	HaeIII_Both-Ends_CC-1089_CID-704533:1543052_num=2245	258	91	0	0	90	1	170	0	0	89	81	154	0	0	103	51	230	0	0	106	124	209	0	0	106	103	854
1422	HaeIII_Both-Ends_CC-1089_CID-704533:1543052_num=2245	265	91	0	0	90	1	170	0	0	89	81	154	0	0	103	51	230	0	0	106	124	209	0	0	106	103	854
1434	HaeIII_Both-Ends_CC-1098_CID-674426:2643818_num=2229	72	48	0	1	15	32	203	0	0	3	200	220	1	0	0	219	278	0	0	4	274	169	0	0	64	105	918
1439	HaeIII_Both-Ends_CC-1103_CID-73465:1471109_num=2226	23	149	111	0	38	0	123	80	1	42	0	131	80	0	51	0	85	28	0	57	0	78	25	0	53	0	566
1443	HaeIII_Both-Ends_CC-1103_CID-73465:1471109_num=2226	285	149	38	0	0	111	123	42	0	0	81	131	51	0	0	80	85	57	0	0	28	78	52	0	0	26	566
1447	HaeIII_Both-Ends_CC-1106_CID-289980:455747_num=2221	208	86	0	34	0	52	44	0	0	0	44	23	0	0	0	23	42	0	16	0	26	62	0	0	0	62	257
1460	HaeIII_Both-Ends_CC-1108_CID-185274:432039_num=2218	241	31	0	9	0	22	66	0	19	0	47	29	0	9	0	20	40	0	13	0	27	76	0	26	0	50	242
1461	HaeIII_Both-Ends_CC-1108_CID-185274:432039_num=2218	265	31	12	0	0	19	66	24	0	0	42	29	8	0	0	21	40	21	0	0	19	76	32	0	0	44	242
1462	HaeIII_Both-Ends_CC-1109_CID-80546:311148_num=2216	11	106	66	0	40	0	143	71	0	72	0	159	98	0	61	0	208	104	0	104	0	181	84	0	97	0	797
1467	HaeIII_Both-Ends_CC-1109_CID-80546:311148_num=2216	270	106	0	40	0	66	143	0	72	0	71	159	0	61	0	98	208	0	104	0	104	181	0	96	1	84	797
1475	HaeIII_Both-Ends_CC-1112_CID-576040:715593_num=2208	252	155	1	99	0	55	211	0	137	1	73	278	0	205	0	73	225	0	145	0	80	198	0	131	0	67	1067
1477	HaeIII_Both-Ends_CC-1113_CID-290019:374234_num=2207	84	46	24	0	0	22	44	24	0	0	20	33	17	0	0	16	57	23	0	0	34	149	79	0	0	70	329
1489	HaeIII_Both-Ends_CC-1120_CID-1010738:2592033_num=2196	220	79	0	0	46	33	246	0	0	98	148	296	0	0	116	180	245	0	0	79	166	168	1	0	99	68	1034
1490	HaeIII_Both-Ends_CC-1120_CID-1010738:2592033_num=2196	238	79	0	33	0	46	246	0	148	0	98	296	0	179	0	117	245	0	165	0	80	168	0	67	0	101	1034
1526	HaeIII_Both-Ends_CC-1131_CID-26211:1453171_num=2175	262	47	35	0	12	0	108	79	0	29	0	270	199	0	71	0	107	79	0	28	0	48	35	0	13	0	580
1532	HaeIII_Both-Ends_CC-1142_CID-285834:290121_num=2159	237	37	0	0	37	0	53	28	0	25	0	52	0	0	52	0	32	0	0	32	0	98	35	0	63	0	272
1542	HaeIII_Both-Ends_CC-1149_CID-555924:1545960_num=2146	37	125	79	0	46	0	172	90	0	82	0	260	158	0	102	0	225	117	0	108	0	149	67	0	82	0	931
1559	HaeIII_Both-Ends_CC-1156_CID-194382:3038160_num=2135	234	109	39	0	70	0	71	24	0	47	0	102	37	0	65	0	62	23	0	39	0	183	86	0	97	0	527
1560	HaeIII_Both-Ends_CC-1157_CID-159829:530223_num=2131	284	81	0	29	0	52	98	0	37	0	61	135	0	50	0	85	124	0	37	0	87	62	0	22	0	40	500
1576	HaeIII_Both-Ends_CC-1163_CID-363396:2304541_num=2117	215	68	50	0	0	18	105	35	0	0	70	210	96	0	0	114	140	36	0	0	104	52	0	0	0	52	575
1578	HaeIII_Both-Ends_CC-1164_CID-728663:3405694_num=2115	86	234	0	1	0	233	285	0	0	0	285	245	85	0	0	160	271	0	0	0	271	264	79	0	0	185	1299
1592	HaeIII_Both-Ends_CC-1184_CID-406609:1558715_num=2068	211	89	62	27	0	0	200	146	54	0	0	77	0	77	0	0	114	70	44	0	0	74	51	23	0	0	554
1596	HaeIII_Both-Ends_CC-1189_CID-180386:340827_num=2060	16	55	0	0	1	54	28	0	0	8	20	43	0	0	0	43	11	0	0	0	11	14	0	0	6	8	151
1604	HaeIII_Both-Ends_CC-1191_CID-1128718:1555524_num=2054	230	102	0	29	0	73	167	0	53	0	114	187	0	53	0	134	204	0	103	0	101	181	1	71	0	109	841
1611	HaeIII_Both-Ends_CC-1197_CID-565159:1885735_num=2040	40	27	0	9	0	18	43	0	18	0	25	43	0	11	0	32	43	0	1	0	42	68	0	33	0	35	224
1612	HaeIII_Both-Ends_CC-1197_CID-565159:1885735_num=2040	212	27	9	0	18	0	43	18	0	25	0	43	13	0	30	0	43	12	0	31	0	68	29	0	39	0	224
1627	HaeIII_Both-Ends_CC-1218_CID-278555:2623030_num=1995	14	122	0	31	91	0	213	0	70	143	0	248	0	127	121	0	224	0	77	147	0	224	0	75	149	0	1031
1630	HaeIII_Both-Ends_CC-1218_CID-278555:2623030_num=1995	76	122	50	0	72	0	213	105	0	108	0	248	92	1	155	0	224	67	0	157	0	224	108	0	116	0	1031
1641	HaeIII_Both-Ends_CC-1224_CID-505133:2658412_num=1986	213	39	12	0	27	0	55	26	0	29	0	39	18	0	21	0	38	18	0	19	1	109	40	1	68	0	280
1642	HaeIII_Both-Ends_CC-1224_CID-505133:2658412_num=1986	220	39	0	24	15	0	55	0	33	21	1	39	0	23	16	0	38	0	24	14	0	109	0	62	47	0	280
1643	HaeIII_Both-Ends_CC-1224_CID-505133:2658412_num=1986	224	39	0	12	0	27	55	0	26	0	29	39	0	18	0	21	38	0	18	0	20	109	0	41	0	68	280
1644	HaeIII_Both-Ends_CC-1224_CID-505133:2658412_num=1986	283	39	27	0	12	0	55	29	0	26	0	39	21	0	18	0	38	20	0	18	0	109	68	0	41	0	280
1648	HaeIII_Both-Ends_CC-1227_CID-1073832:1878677_num=1979	77	52	0	19	0	33	171	0	70	0	101	146	0	44	1	101	167	0	64	0	103	120	0	67	0	53	656
1691	HaeIII_Both-Ends_CC-1257_CID-16051:364071_num=1923	48	27	1	0	0	26	14	2	0	0	12	16	0	0	0	16	9	3	0	0	6	38	15	0	0	23	104
1728	HaeIII_Both-Ends_CC-1273_CID-332746:362113_num=1890	246	56	0	0	40	16	47	0	0	21	26	63	0	0	43	20	40	0	0	18	22	55	0	1	23	31	261
1731	HaeIII_Both-Ends_CC-1273_CID-332746:362113_num=1890	297	56	0	34	22	0	47	0	0	47	0	63	0	23	40	0	40	0	0	40	0	55	0	0	55	0	261
1749	HaeIII_Both-Ends_CC-1299_CID-1132253:1382287_num=1844	257	79	0	0	26	53	204	0	0	76	128	261	0	0	82	179	173	0	0	75	98	95	0	0	26	69	812
1750	HaeIII_Both-Ends_CC-1299_CID-1132253:1382287_num=1844	266	79	30	48	0	1	204	85	117	1	1	261	98	162	0	1	173	84	89	0	0	95	36	59	0	0	812
1759	HaeIII_Both-Ends_CC-1307_CID-180009:1505130_num=1836	4	136	87	0	49	0	114	55	0	59	0	180	103	0	77	0	139	73	0	65	1	201	98	0	103	0	770
1802	HaeIII_Both-Ends_CC-1320_CID-28137:601326_num=1821	12	36	19	0	17	0	57	20	0	37	0	44	18	0	26	0	42	16	0	26	0	95	47	0	48	0	274
1804	HaeIII_Both-Ends_CC-1320_CID-28137:601326_num=1821	207	36	15	0	21	0	57	33	0	24	0	44	25	0	19	0	42	25	0	17	0	95	46	0	49	0	274
1814	HaeIII_Both-Ends_CC-1328_CID-343514:690784_num=1814	23	204	135	0	69	0	274	170	0	104	0	100	99	1	0	0	137	137	0	0	0	209	126	0	83	0	924
1830	HaeIII_Both-Ends_CC-1343_CID-144283:318114_num=1790	89	89	0	0	46	43	118	0	1	71	46	164	0	0	87	77	108	0	0	78	30	152	0	0	99	53	631
1841	HaeIII_Both-Ends_CC-1350_CID-331217:1690821_num=1774	94	148	0	37	0	111	182	0	102	0	80	230	0	136	0	94	198	0	115	0	83	176	1	49	0	126	934
1842	HaeIII_Both-Ends_CC-1352_CID-71293:354039_num=1769	253	152	51	0	101	0	150	47	0	103	0	182	79	0	103	0	209	67	0	142	0	244	78	0	166	0	937
1844	HaeIII_Both-Ends_CC-1353_CID-282655:1060756_num=1768	209	32	11	0	21	0	53	20	0	33	0	72	32	0	40	0	68	23	0	45	0	64	32	1	31	0	289
1845	HaeIII_Both-Ends_CC-1353_CID-282655:1060756_num=1768	285	32	0	11	0	21	53	0	20	0	33	72	0	32	0	40	68	0	23	0	45	64	0	32	0	32	289
1852	HaeIII_Both-Ends_CC-1357_CID-396421:1036830_num=1763	22	132	0	52	80	0	174	0	75	99	0	116	0	58	58	0	134	0	53	81	0	256	0	113	142	1	812
1853	HaeIII_Both-Ends_CC-1357_CID-396421:1036830_num=1763	204	132	1	61	70	0	174	0	75	99	0	116	0	51	65	0	134	0	57	77	0	256	0	107	149	0	812
1865	HaeIII_Both-Ends_CC-1363_CID-168011:1270912_num=1746	218	61	17	0	43	1	147	50	0	97	0	239	68	0	171	0	116	36	0	80	0	64	20	0	44	0	627
1871	HaeIII_Both-Ends_CC-1369_CID-299699:1511220_num=1736	19	147	51	0	96	0	156	53	0	103	0	195	59	0	136	0	266	101	0	165	0	163	54	0	109	0	927
1873	HaeIII_Both-Ends_CC-1370_CID-562802:1614693_num=1734	46	10	0	0	10	0	41	0	0	25	16	66	0	0	65	1	30	0	0	29	1	15	0	0	10	5	162
1881	HaeIII_Both-Ends_CC-1377_CID-1245595:1550862_num=1726	245	181	0	0	101	80	132	0	0	47	85	120	0	0	42	78	141	0	0	58	83	192	0	0	68	124	766
1916	HaeIII_Both-Ends_CC-1395_CID-1323477:1495046_num=1702	41	75	0	0	0	75	103	0	45	0	58	181	0	67	0	114	115	0	39	0	76	88	0	44	0	44	562
1939	HaeIII_Both-Ends_CC-1406_CID-388509:1589119_num=1689	49	78	0	46	0	32	99	0	63	0	36	125	0	81	0	44	86	0	46	0	40	175	0	117	0	58	563
1965	HaeIII_Both-Ends_CC-1415_CID-364222:470950_num=1673	5	105	40	65	0	0	46	0	46	0	0	115	52	63	0	0	83	25	58	0	0	145	37	108	0	0	494
1967	HaeIII_Both-Ends_CC-1415_CID-364222:470950_num=1673	12	105	0	0	41	64	46	0	0	0	46	115	0	1	52	62	83	0	0	25	58	145	0	0	37	108	494
1968	HaeIII_Both-Ends_CC-1415_CID-364222:470950_num=1673	32	105	0	61	0	44	46	0	31	0	15	115	0	70	0	45	83	0	53	0	30	145	0	96	0	49	494
1976	HaeIII_Both-Ends_CC-1421_CID-235790:1546783_num=1668	204	147	147	0	0	0	290	290	0	0	0	35	17	0	0	18	241	241	0	0	0	199	199	0	0	0	912
1977	HaeIII_Both-Ends_CC-1421_CID-235790:1546783_num=1668	239	147	0	0	0	147	290	0	0	0	290	35	0	17	0	18	241	0	0	0	241	199	0	0	0	199	912
1978	HaeIII_Both-Ends_CC-1424_CID-292906:398408_num=1666	66	126	43	0	0	83	142	48	0	0	94	169	55	0	0	114	216	68	0	0	148	232	79	0	0	153	885
1979	HaeIII_Both-Ends_CC-1424_CID-292906:398408_num=1666	250	126	0	0	43	83	142	0	0	48	94	169	0	0	55	114	216	0	0	68	148	232	0	0	80	152	885
1983	HaeIII_Both-Ends_CC-1428_CID-401959:1629100_num=1660	287	136	0	85	0	51	84	0	84	0	0	220	0	139	0	81	126	0	126	0	0	225	0	137	0	88	791
1989	HaeIII_Both-Ends_CC-1433_CID-1542080:1816125_num=1655	205	129	42	0	87	0	203	76	0	127	0	268	113	1	154	0	256	82	0	174	0	216	66	0	150	0	1072
2001	HaeIII_Both-Ends_CC-1441_CID-1505144:1706637_num=1645	218	101	46	0	1	54	150	78	0	0	72	102	54	0	1	47	134	62	0	1	71	193	109	0	0	84	680
2003	HaeIII_Both-Ends_CC-1442_CID-183610:1307204_num=1644	37	142	0	0	98	44	247	0	0	158	89	226	0	0	168	58	130	0	1	129	0	116	0	0	116	0	861
2006	HaeIII_Both-Ends_CC-1447_CID-31643:143111_num=1637	30	69	22	0	47	0	124	39	0	85	0	151	61	0	90	0	126	84	0	42	0	50	1	0	49	0	520
2007	HaeIII_Both-Ends_CC-1447_CID-31643:143111_num=1637	98	69	0	38	31	0	124	0	59	65	0	151	0	95	56	0	126	0	126	0	0	50	0	1	49	0	520
2020	HaeIII_Both-Ends_CC-1450_CID-353827:585284_num=1631	230	49	0	19	30	0	104	0	46	58	0	200	0	99	101	0	70	0	42	28	0	25	0	8	17	0	448
2050	HaeIII_Both-Ends_CC-1483_CID-284938:3059661_num=1583	62	42	0	23	0	19	50	0	13	0	37	49	0	20	0	29	39	0	19	0	20	106	0	38	0	68	286
2055	HaeIII_Both-Ends_CC-1484_CID-204464:659649_num=1583	214	159	0	0	61	98	151	0	0	90	61	154	0	0	83	71	238	0	0	118	120	238	0	0	136	102	940
2075	HaeIII_Both-Ends_CC-1501_CID-285194:480001_num=1556	214	102	0	0	34	68	54	0	0	30	24	159	0	0	48	111	97	0	0	53	44	119	1	0	55	63	531
2078	HaeIII_Both-Ends_CC-1504_CID-365844:641151_num=1552	33	57	23	0	34	0	152	73	0	79	0	68	40	0	28	0	130	61	0	69	0	155	71	0	84	0	562
2102	HaeIII_Both-Ends_CC-1510_CID-5371:1464741_num=1543	296	146	88	0	58	0	150	110	0	40	0	211	136	0	75	0	151	70	0	81	0	260	164	0	96	0	918
2110	HaeIII_Both-Ends_CC-1522_CID-572773:573225_num=1530	211	69	0	41	0	28	112	0	68	0	44	121	0	68	0	53	147	0	101	0	46	110	0	70	0	40	559
2116	HaeIII_Both-Ends_CC-1525_CID-7297:581133_num=1527	97	99	63	0	36	0	39	19	0	20	0	189	117	0	71	1	23	8	0	15	0	33	19	0	14	0	383
2117	HaeIII_Both-Ends_CC-1525_CID-7297:581133_num=1527	207	99	67	0	32	0	39	19	0	20	0	189	118	0	71	0	23	8	0	15	0	33	20	0	13	0	383
2126	HaeIII_Both-Ends_CC-1527_CID-1368270:1437651_num=1524	76	42	29	0	13	0	44	26	0	18	0	198	129	0	69	0	30	16	0	14	0	29	21	0	8	0	343
2128	HaeIII_Both-Ends_CC-1527_CID-1368270:1437651_num=1524	254	42	0	16	0	26	44	0	44	0	0	198	0	78	0	120	30	0	30	0	0	29	0	8	0	21	343
2130	HaeIII_Both-Ends_CC-1527_CID-1368270:1437651_num=1524	267	42	30	0	12	0	44	44	0	0	0	198	136	0	62	0	30	30	0	0	0	29	20	0	9	0	343
2134	HaeIII_Both-Ends_CC-1532_CID-30412:578192_num=1518	279	118	82	0	36	0	103	74	0	29	0	145	78	0	67	0	146	90	0	56	0	226	124	0	102	0	738
2140	HaeIII_Both-Ends_CC-1536_CID-894168:1673922_num=1511	21	55	19	0	0	36	63	31	1	0	31	250	121	0	4	125	65	31	0	0	34	51	20	1	0	30	484
2147	HaeIII_Both-Ends_CC-1551_CID-1255129:3565368_num=1496	226	56	0	0	26	30	104	0	0	77	27	255	0	0	142	113	77	0	0	49	28	66	0	0	44	22	558
2149	HaeIII_Both-Ends_CC-1554_CID-137017:2767790_num=1494	37	146	0	0	98	48	135	0	0	97	38	186	0	0	108	78	175	0	0	103	72	173	1	0	117	55	815
2150	HaeIII_Both-Ends_CC-1554_CID-137017:2767790_num=1494	255	146	98	0	48	0	135	97	0	38	0	186	108	0	78	0	175	72	0	103	0	173	118	0	55	0	815
2151	HaeIII_Both-Ends_CC-1554_CID-137017:2767790_num=1494	266	146	48	0	0	98	135	38	0	0	97	186	78	0	0	108	175	72	1	0	102	173	55	0	0	118	815
2158	HaeIII_Both-Ends_CC-1556_CID-51676:61733_num=1491	259	27	0	0	15	12	63	0	0	30	33	110	0	0	53	57	89	0	0	26	63	81	0	1	47	33	370
2159	HaeIII_Both-Ends_CC-1556_CID-51676:61733_num=1491	273	27	0	0	15	12	63	0	0	32	31	110	0	0	59	51	89	0	0	66	23	81	0	0	38	43	370
2161	HaeIII_Both-Ends_CC-1556_CID-51676:61733_num=1491	298	27	0	12	0	15	63	0	30	0	33	110	0	50	0	60	89	0	24	0	65	81	0	43	0	38	370
2164	HaeIII_Both-Ends_CC-1566_CID-353243:1024002_num=1480	264	134	0	0	99	35	162	0	0	71	91	203	0	0	151	52	156	0	0	70	86	198	0	0	141	57	853
2171	HaeIII_Both-Ends_CC-1573_CID-520180:1499047_num=1471	6	29	17	0	12	0	86	43	0	43	0	259	138	0	121	0	120	52	0	68	0	42	15	0	27	0	536
2177	HaeIII_Both-Ends_CC-1574_CID-105710:1783583_num=1471	5	145	0	104	0	41	114	0	114	0	0	283	0	198	0	85	93	0	93	0	0	159	0	112	0	47	794
2178	HaeIII_Both-Ends_CC-1574_CID-105710:1783583_num=1471	16	145	0	86	0	59	114	1	113	0	0	283	0	149	0	134	93	0	93	0	0	159	0	84	0	75	794
2180	HaeIII_Both-Ends_CC-1574_CID-105710:1783583_num=1471	41	145	66	0	79	0	114	79	0	35	0	283	105	0	178	0	93	65	0	28	0	159	61	0	98	0	794
2183	HaeIII_Both-Ends_CC-1574_CID-105710:1783583_num=1471	261	145	0	66	79	0	114	0	79	35	0	283	0	105	178	0	93	0	65	28	0	159	0	61	98	0	794
2184	HaeIII_Both-Ends_CC-1574_CID-105710:1783583_num=1471	275	145	0	0	59	86	114	0	0	0	114	283	0	0	134	149	93	0	0	0	93	159	0	0	74	85	794
2188	HaeIII_Both-Ends_CC-1576_CID-797230:924739_num=1467	26	55	21	0	34	0	118	40	0	78	0	224	79	0	145	0	119	46	0	73	0	56	23	0	33	0	572
2193	HaeIII_Both-Ends_CC-1580_CID-815098:1513556_num=1461	39	66	0	17	49	0	144	0	40	104	0	176	0	53	123	0	144	0	40	104	0	58	0	16	42	0	588
2194	HaeIII_Both-Ends_CC-1580_CID-815098:1513556_num=1461	223	66	0	0	41	25	144	0	0	84	60	176	0	0	70	106	144	0	1	53	90	58	0	0	40	18	588
2199	HaeIII_Both-Ends_CC-1583_CID-1922904:3133049_num=1458	52	105	0	34	0	71	143	0	52	0	91	188	0	83	0	105	148	0	68	0	80	162	0	56	0	106	746
2200	HaeIII_Both-Ends_CC-1583_CID-1922904:3133049_num=1458	56	105	55	0	50	0	143	52	0	91	0	188	115	0	73	0	148	147	0	1	0	162	99	0	63	0	746
2203	HaeIII_Both-Ends_CC-1587_CID-180009:1505121_num=1455	54	102	53	0	49	0	85	48	0	37	0	109	48	0	61	0	88	57	0	31	0	183	88	0	95	0	567
2206	HaeIII_Both-Ends_CC-1587_CID-180009:1505121_num=1455	294	102	0	53	0	49	85	0	48	0	37	109	0	49	0	60	88	0	58	0	30	183	0	88	0	95	567
2218	HaeIII_Both-Ends_CC-1595_CID-430328:671919_num=1449	271	35	0	0	13	22	35	0	0	24	11	192	0	0	116	76	54	0	0	25	29	26	0	0	17	9	342
2219	HaeIII_Both-Ends_CC-1596_CID-60697:3185665_num=1448	230	67	0	25	0	42	145	0	44	0	101	55	0	19	0	36	123	0	48	0	75	193	0	76	1	116	583
2232	HaeIII_Both-Ends_CC-1600_CID-1706504:3675466_num=1445	26	84	0	44	40	0	179	0	97	82	0	272	0	137	135	0	136	0	65	71	0	81	0	37	44	0	752
2233	HaeIII_Both-Ends_CC-1600_CID-1706504:3675466_num=1445	214	84	43	1	40	0	179	97	0	82	0	272	137	0	135	0	136	65	0	71	0	81	38	0	43	0	752
2234	HaeIII_Both-Ends_CC-1600_CID-1706504:3675466_num=1445	233	84	40	0	44	0	179	82	1	96	0	272	135	0	137	0	136	71	0	65	0	81	43	0	38	0	752
2235	HaeIII_Both-Ends_CC-1601_CID-364631:1047341_num=1443	216	49	0	0	35	14	107	0	0	51	56	98	1	0	54	43	61	0	0	16	45	38	0	0	14	24	353
2239	HaeIII_Both-Ends_CC-1604_CID-288888:1695284_num=1440	268	85	52	0	33	0	98	40	0	58	0	289	171	0	118	0	181	85	0	96	0	52	21	0	31	0	705
2240	HaeIII_Both-Ends_CC-1605_CID-76292:347595_num=1439	74	183	0	0	112	71	80	0	0	45	35	150	0	0	96	54	39	0	0	25	14	59	0	0	35	24	511
2249	HaeIII_Both-Ends_CC-1606_CID-51361:289588_num=1439	52	47	21	0	0	26	81	31	0	0	50	86	32	0	0	54	109	46	0	0	63	134	47	1	0	86	457
2258	HaeIII_Both-Ends_CC-1615_CID-798325:2566982_num=1427	254	75	29	0	46	0	84	35	0	49	0	85	26	0	59	0	92	33	0	59	0	163	66	0	96	1	499
2261	HaeIII_Both-Ends_CC-1622_CID-657700:1303491_num=1420	4	39	0	27	0	12	44	0	14	0	30	61	0	18	0	43	42	0	21	0	21	23	0	8	0	15	209
2262	HaeIII_Both-Ends_CC-1622_CID-657700:1303491_num=1420	80	39	0	12	27	0	44	0	30	14	0	61	0	43	18	0	42	0	21	21	0	23	0	15	8	0	209
2264	HaeIII_Both-Ends_CC-1622_CID-657700:1303491_num=1420	216	39	26	0	13	0	44	14	0	30	0	61	17	0	44	0	42	20	0	22	0	23	7	0	16	0	209
2275	HaeIII_Both-Ends_CC-1627_CID-544356:1307692_num=1416	218	139	0	36	0	103	133	0	51	0	82	118	0	46	0	72	113	0	66	0	47	154	0	44	0	110	657
2297	HaeIII_Both-Ends_CC-1642_CID-902655:3572280_num=1401	24	88	0	65	0	23	100	0	68	0	32	118	0	76	0	42	112	0	71	0	41	140	0	85	0	55	558
2298	HaeIII_Both-Ends_CC-1642_CID-902655:3572280_num=1401	45	88	0	23	65	0	100	0	29	71	0	118	0	37	80	1	112	0	40	72	0	140	0	55	85	0	558
2303	HaeIII_Both-Ends_CC-1644_CID-210495:628831_num=1398	291	211	0	0	95	116	75	0	0	40	35	263	0	0	140	123	51	0	0	27	24	84	0	0	55	29	684
2313	HaeIII_Both-Ends_CC-1655_CID-51676:79547_num=1389	6	92	0	0	26	66	128	0	0	51	77	121	0	1	65	55	117	0	0	51	66	183	0	1	71	111	641
2316	HaeIII_Both-Ends_CC-1655_CID-51676:79547_num=1389	213	92	28	0	64	0	128	39	0	89	0	121	51	0	70	0	117	33	0	84	0	183	81	0	102	0	641
2319	HaeIII_Both-Ends_CC-1655_CID-51676:79547_num=1389	233	92	0	0	37	55	128	0	0	57	71	121	0	0	43	78	117	0	0	38	79	183	0	1	79	103	641
2324	HaeIII_Both-Ends_CC-1656_CID-145952:803866_num=1389	258	107	0	66	41	0	142	0	104	38	0	193	0	138	55	0	244	0	180	64	0	161	0	110	51	0	847
2326	HaeIII_Both-Ends_CC-1659_CID-367925:924470_num=1384	269	124	81	0	43	0	107	69	0	38	0	150	91	0	59	0	178	133	0	45	0	235	148	0	87	0	794
2342	HaeIII_Both-Ends_CC-1675_CID-180010:2308654_num=1365	29	46	28	0	18	0	33	0	0	33	0	79	44	0	35	0	68	30	0	38	0	96	57	0	39	0	322
2343	HaeIII_Both-Ends_CC-1675_CID-180010:2308654_num=1365	30	46	0	0	28	18	33	0	0	0	33	79	0	0	43	36	68	0	0	1	67	96	0	0	54	42	322
2345	HaeIII_Both-Ends_CC-1675_CID-180010:2308654_num=1365	203	46	28	0	0	18	33	0	0	1	32	79	43	0	0	36	68	30	0	0	38	96	54	0	0	42	322
2346	HaeIII_Both-Ends_CC-1675_CID-180010:2308654_num=1365	206	46	0	0	28	18	33	0	0	0	33	79	1	0	43	35	68	0	0	30	38	96	0	0	54	42	322
2348	HaeIII_Both-Ends_CC-1676_CID-706408:1629279_num=1364	8	120	0	0	87	33	110	0	0	68	42	208	0	0	138	70	147	0	0	99	48	149	0	0	91	58	734
2355	HaeIII_Both-Ends_CC-1679_CID-233932:2437371_num=1362	22	54	0	32	22	0	46	0	46	0	0	98	0	63	35	0	83	0	83	0	0	91	0	56	35	0	372
2356	HaeIII_Both-Ends_CC-1679_CID-233932:2437371_num=1362	238	54	0	0	32	22	46	0	0	46	0	98	0	0	63	35	83	0	0	83	0	91	0	0	56	35	372
2357	HaeIII_Both-Ends_CC-1681_CID-74287:367081_num=1360	7	89	38	0	0	51	123	77	0	0	46	208	81	0	0	127	117	69	0	0	48	57	30	0	0	27	594
2363	HaeIII_Both-Ends_CC-1683_CID-713753:1553845_num=1358	261	23	23	0	0	0	43	1	0	0	42	41	23	0	0	18	43	1	0	0	42	53	33	0	0	20	203
2385	HaeIII_Both-Ends_CC-1689_CID-14876:1464741_num=1354	288	59	0	38	0	21	51	0	34	0	17	79	0	46	0	33	97	0	53	0	44	92	0	58	0	34	378
2388	HaeIII_Both-Ends_CC-1692_CID-315393:1011174_num=1352	39	148	0	107	0	41	80	0	55	0	25	127	0	84	0	43	45	0	29	0	16	60	0	44	0	16	460
2389	HaeIII_Both-Ends_CC-1692_CID-315393:1011174_num=1352	93	148	0	0	108	40	80	0	0	59	21	127	0	0	94	33	45	0	0	32	13	60	0	0	43	17	460
2390	HaeIII_Both-Ends_CC-1692_CID-315393:1011174_num=1352	211	148	0	0	108	40	80	0	0	59	21	127	0	0	94	33	45	0	0	32	13	60	0	0	43	17	460
2391	HaeIII_Both-Ends_CC-1692_CID-315393:1011174_num=1352	296	148	74	0	74	0	80	42	0	38	0	127	71	0	55	1	45	23	0	22	0	60	23	0	37	0	460
2396	HaeIII_Both-Ends_CC-1697_CID-1024038:2691354_num=1350	241	130	0	95	0	35	152	0	78	0	74	122	0	87	0	35	157	0	106	0	51	175	0	124	0	51	736
2397	HaeIII_Both-Ends_CC-1697_CID-1024038:2691354_num=1350	283	130	95	35	0	0	152	78	74	0	0	122	86	35	1	0	157	107	50	0	0	175	124	51	0	0	736
2408	HaeIII_Both-Ends_CC-1700_CID-1106016:1216556_num=1347	260	82	25	0	57	0	141	42	1	98	0	97	28	0	69	0	145	51	0	94	0	77	42	0	35	0	542
2409	HaeIII_Both-Ends_CC-1700_CID-1106016:1216556_num=1347	266	82	0	42	0	40	141	0	68	0	73	97	1	37	0	59	145	0	45	0	100	77	0	20	0	57	542
2410	HaeIII_Both-Ends_CC-1700_CID-1106016:1216556_num=1347	270	82	40	0	42	0	141	73	0	68	0	97	59	0	38	0	145	100	0	45	0	77	57	0	20	0	542
2411	HaeIII_Both-Ends_CC-1701_CID-93757:1080457_num=1346	205	98	56	0	42	0	119	70	0	49	0	261	143	0	118	0	92	41	0	51	0	79	43	0	36	0	649
2412	HaeIII_Both-Ends_CC-1701_CID-93757:1080457_num=1346	226	98	42	0	56	0	119	49	0	70	0	261	118	0	143	0	92	51	0	41	0	79	36	0	43	0	649
2413	HaeIII_Both-Ends_CC-1701_CID-93757:1080457_num=1346	233	98	0	42	0	56	119	0	47	0	72	261	0	113	0	148	92	0	51	0	41	79	0	34	0	45	649
2416	HaeIII_Both-Ends_CC-1706_CID-362572:364222_num=1342	51	80	0	0	51	29	227	0	0	102	125	119	0	0	87	32	217	0	0	110	107	181	0	0	90	91	824
2417	HaeIII_Both-Ends_CC-1706_CID-362572:364222_num=1342	66	80	0	50	30	0	227	0	101	126	0	119	0	85	34	0	217	0	109	108	0	181	0	90	91	0	824
2419	HaeIII_Both-Ends_CC-1707_CID-173743:486320_num=1342	262	77	0	35	0	42	205	0	87	0	118	113	0	44	0	69	220	0	88	0	132	80	0	40	0	40	695
2424	HaeIII_Both-Ends_CC-1711_CID-44876:901968_num=1340	253	139	1	77	0	61	145	0	67	0	78	242	0	93	0	149	216	0	92	0	124	151	0	66	0	85	893
2425	HaeIII_Both-Ends_CC-1711_CID-44876:901968_num=1340	292	139	0	76	0	63	145	0	68	0	77	242	1	94	0	147	216	0	93	0	123	151	0	66	0	85	893
2445	HaeIII_Both-Ends_CC-1716_CID-364920:778786_num=1330	207	88	52	0	36	0	152	83	0	69	0	225	97	1	127	0	189	103	0	86	0	108	74	0	34	0	762
2470	HaeIII_Both-Ends_CC-1740_CID-897816:1503461_num=1308	260	75	0	0	31	44	80	0	0	41	39	43	0	0	43	0	124	0	0	86	38	166	0	0	108	58	488
2473	HaeIII_Both-Ends_CC-1741_CID-354808:1661578_num=1308	18	74	50	0	0	24	59	33	0	0	26	61	40	0	0	21	29	15	0	0	14	120	86	0	0	34	343
2480	HaeIII_Both-Ends_CC-1742_CID-16445:641748_num=1308	256	66	20	0	46	0	121	49	0	72	0	210	69	0	141	0	161	57	0	104	0	127	53	1	73	0	685
2485	HaeIII_Both-Ends_CC-1744_CID-1506824:1812232_num=1307	89	40	0	10	0	30	51	0	32	1	18	103	0	34	0	69	60	0	19	0	41	33	0	17	0	16	287
2490	HaeIII_Both-Ends_CC-1745_CID-762998:2773067_num=1306	12	92	0	61	0	31	98	0	63	0	35	153	0	111	0	42	179	0	179	0	0	191	0	191	0	0	713
2491	HaeIII_Both-Ends_CC-1745_CID-762998:2773067_num=1306	28	92	65	27	0	0	98	69	29	0	0	153	97	56	0	0	179	94	85	0	0	191	95	96	0	0	713
2498	HaeIII_Both-Ends_CC-1751_CID-1291818:2978071_num=1303	223	152	0	0	84	68	213	0	1	122	90	145	0	0	72	73	265	0	0	146	119	111	0	0	50	61	886
2515	HaeIII_Both-Ends_CC-1765_CID-1432041:1458902_num=1291	249	126	60	66	0	0	204	109	95	0	0	234	129	105	0	0	161	92	69	0	0	92	46	46	0	0	817
2523	HaeIII_Both-Ends_CC-1781_CID-808523:2784756_num=1276	236	101	0	32	0	69	73	0	0	0	73	156	0	51	0	105	97	0	0	0	97	183	0	63	0	120	610
2526	HaeIII_Both-Ends_CC-1786_CID-176577:719235_num=1270	63	61	0	35	0	26	102	0	102	0	0	168	0	167	1	0	119	0	119	0	0	238	0	115	0	123	688
2532	HaeIII_Both-Ends_CC-1790_CID-313263:3411795_num=1266	277	48	34	0	13	1	171	120	0	51	0	246	179	0	67	0	133	96	0	37	0	64	44	0	20	0	662
2536	HaeIII_Both-Ends_CC-1795_CID-72664:1044433_num=1263	203	108	44	0	0	64	164	62	0	0	102	180	71	0	0	109	165	78	0	0	87	290	93	0	0	197	907
2562	HaeIII_Both-Ends_CC-1817_CID-664225:3524007_num=1247	209	22	0	0	22	0	70	0	0	70	0	119	0	0	119	0	158	0	0	103	55	33	0	0	33	0	402
2564	HaeIII_Both-Ends_CC-1817_CID-664225:3524007_num=1247	256	22	0	0	0	22	70	0	0	0	70	119	0	0	0	119	158	0	59	0	99	33	0	0	0	33	402
2586	HaeIII_Both-Ends_CC-1824_CID-90411:284081_num=1238	297	95	65	0	30	0	120	37	1	82	0	151	107	0	44	0	106	46	0	60	0	209	145	0	64	0	681
2589	HaeIII_Both-Ends_CC-1828_CID-1095135:1585243_num=1237	263	76	0	33	0	43	112	0	66	0	46	144	0	67	0	77	161	0	79	0	82	135	0	62	0	73	628
2590	HaeIII_Both-Ends_CC-1829_CID-189231:1242977_num=1236	54	173	59	0	0	114	64	0	0	0	64	232	69	0	0	163	173	0	0	0	173	66	0	0	0	66	708
2591	HaeIII_Both-Ends_CC-1829_CID-189231:1242977_num=1236	69	173	0	0	88	85	64	0	0	0	64	232	0	0	106	126	173	0	0	81	92	66	0	0	0	66	708
2594	HaeIII_Both-Ends_CC-1832_CID-467816:583984_num=1233	16	95	32	63	0	0	131	53	78	0	0	151	48	103	0	0	93	37	56	0	0	183	63	120	0	0	653
2597	HaeIII_Both-Ends_CC-1833_CID-51676:287999_num=1232	4	37	1	0	36	0	97	32	0	65	0	25	1	0	24	0	39	23	0	16	0	147	51	0	96	0	345
2600	HaeIII_Both-Ends_CC-1833_CID-51676:287999_num=1232	281	37	0	1	0	36	97	0	31	1	65	25	0	0	0	25	39	0	23	0	16	147	0	52	0	95	345
2624	HaeIII_Both-Ends_CC-1840_CID-2481918:3186798_num=1228	256	49	0	22	0	27	75	0	31	0	44	68	0	33	0	35	63	0	38	0	25	165	0	82	0	83	420
2627	HaeIII_Both-Ends_CC-1843_CID-946082:1558496_num=1224	268	77	0	0	77	0	138	45	0	93	0	200	0	0	200	0	171	0	0	171	0	95	0	0	95	0	681
2634	HaeIII_Both-Ends_CC-1844_CID-415532:528439_num=1224	263	30	9	0	21	0	36	16	0	20	0	28	0	0	28	0	25	0	0	25	0	74	26	0	48	0	193
2637	HaeIII_Both-Ends_CC-1846_CID-612335:1852319_num=1223	245	108	0	0	0	108	177	0	54	0	123	290	0	83	1	206	184	0	0	0	184	133	0	0	0	133	892
2659	HaeIII_Both-Ends_CC-1854_CID-544356:1472043_num=1215	285	76	0	32	0	44	35	0	0	0	35	126	0	58	0	68	24	0	0	0	24	63	0	33	0	30	324
2660	HaeIII_Both-Ends_CC-1855_CID-373142:1657459_num=1215	288	28	0	18	0	10	105	0	66	0	39	46	0	23	0	23	108	0	54	0	54	33	0	18	0	15	320
2661	HaeIII_Both-Ends_CC-1856_CID-239623:3178469_num=1215	46	59	25	0	0	34	102	50	0	0	52	291	121	0	0	170	75	22	0	0	53	44	21	0	0	23	571
2664	HaeIII_Both-Ends_CC-1856_CID-239623:3178469_num=1215	225	59	0	25	34	0	102	0	50	52	0	291	0	121	170	0	75	0	22	53	0	44	0	21	23	0	571
2665	HaeIII_Both-Ends_CC-1856_CID-239623:3178469_num=1215	259	59	25	0	34	0	102	50	0	52	0	291	121	1	169	0	75	22	0	53	0	44	21	0	23	0	571
2666	HaeIII_Both-Ends_CC-1856_CID-239623:3178469_num=1215	285	59	25	0	34	0	102	52	0	50	0	291	123	0	168	0	75	23	0	52	0	44	21	0	23	0	571
2668	HaeIII_Both-Ends_CC-1857_CID-1311432:1739000_num=1214	42	67	0	0	29	38	107	0	0	55	52	137	0	0	69	68	208	0	0	115	93	72	0	0	48	24	591
2681	HaeIII_Both-Ends_CC-1870_CID-269778:2830355_num=1199	23	39	0	0	39	0	76	0	23	53	0	146	0	57	89	0	102	0	0	102	0	43	0	0	43	0	406
2684	HaeIII_Both-Ends_CC-1873_CID-181890:439016_num=1196	245	92	40	0	52	0	54	14	0	40	0	152	41	2	108	1	30	13	0	17	0	59	23	0	36	0	387
2704	HaeIII_Both-Ends_CC-1878_CID-536453:1661205_num=1192	88	8	0	0	0	8	35	0	19	0	16	67	0	0	0	67	6	0	0	0	6	5	0	0	0	5	121
2706	HaeIII_Both-Ends_CC-1878_CID-536453:1661205_num=1192	261	8	8	0	0	0	35	16	19	0	0	67	67	0	0	0	6	6	0	0	0	5	5	0	0	0	121
2707	HaeIII_Both-Ends_CC-1878_CID-536453:1661205_num=1192	281	8	0	0	0	8	35	19	0	0	16	67	0	0	0	67	6	0	0	0	6	5	0	0	0	5	121
2713	HaeIII_Both-Ends_CC-1888_CID-558238:716660_num=1186	218	91	0	0	91	0	195	0	1	112	82	184	2	0	115	67	117	1	0	115	1	79	0	0	79	0	666
2722	HaeIII_Both-Ends_CC-1894_CID-64749:959046_num=1181	222	79	36	0	43	0	102	41	0	61	0	182	92	0	90	0	125	48	0	77	0	142	73	0	69	0	630
2728	HaeIII_Both-Ends_CC-1902_CID-983720:1128009_num=1175	256	108	0	108	0	0	68	0	68	0	0	79	0	26	53	0	98	0	98	0	0	123	0	123	0	0	476
2734	HaeIII_Both-Ends_CC-1907_CID-7297:1425698_num=1173	219	186	0	0	0	186	124	38	0	0	86	221	0	0	0	221	112	37	0	0	75	131	131	0	0	0	774
2739	HaeIII_Both-Ends_CC-1913_CID-368199:2155902_num=1170	246	95	49	0	46	0	149	48	0	101	0	144	73	0	71	0	290	144	0	146	0	166	87	0	79	0	844
2741	HaeIII_Both-Ends_CC-1915_CID-354808:1661583_num=1168	266	290	0	189	0	101	160	0	82	0	78	188	0	78	0	110	54	0	25	0	29	249	0	87	0	162	941
2743	HaeIII_Both-Ends_CC-1915_CID-354808:1661583_num=1168	286	290	0	2	155	133	160	0	0	101	59	188	0	0	108	80	54	0	0	38	16	249	0	1	128	120	941
2745	HaeIII_Both-Ends_CC-1920_CID-1003021:2273824_num=1165	18	19	0	19	0	0	40	0	40	0	0	38	0	37	0	1	126	0	63	0	63	19	0	19	0	0	242
2746	HaeIII_Both-Ends_CC-1920_CID-1003021:2273824_num=1165	21	19	19	0	0	0	40	40	0	0	0	38	37	0	1	0	126	63	0	63	0	19	19	0	0	0	242
2748	HaeIII_Both-Ends_CC-1920_CID-1003021:2273824_num=1165	230	19	0	0	0	19	40	0	0	0	40	38	1	0	0	37	126	63	0	0	63	19	0	0	0	19	242
2757	HaeIII_Both-Ends_CC-1928_CID-199389:2113032_num=1158	219	101	51	0	50	0	94	50	0	44	0	125	66	0	59	0	137	77	0	60	0	131	77	0	54	0	588
2758	HaeIII_Both-Ends_CC-1928_CID-199389:2113032_num=1158	275	101	63	0	0	38	94	50	0	0	44	125	73	0	0	52	137	84	0	0	53	131	81	0	0	50	588
2759	HaeIII_Both-Ends_CC-1928_CID-199389:2113032_num=1158	289	101	0	38	0	63	94	0	44	0	50	125	0	51	0	74	137	0	54	0	83	131	0	50	0	81	588
2762	HaeIII_Both-Ends_CC-1930_CID-1619285:2575083_num=1157	209	117	65	0	0	52	99	0	0	0	99	258	80	0	0	178	147	0	0	0	147	0	0	0	0	0	621
2763	HaeIII_Both-Ends_CC-1930_CID-1619285:2575083_num=1157	251	117	0	0	0	117	99	0	73	0	26	258	0	73	0	185	147	0	92	0	55	0	0	0	0	0	621
2764	HaeIII_Both-Ends_CC-1933_CID-1253949:1745764_num=1156	42	92	61	0	31	0	120	80	0	40	0	228	137	0	91	0	120	77	0	43	0	175	119	0	56	0	735
2770	HaeIII_Both-Ends_CC-1936_CID-26211:723515_num=1154	253	70	0	0	30	40	38	0	0	13	25	126	0	0	42	84	23	0	0	9	14	48	0	0	14	34	305
2774	HaeIII_Both-Ends_CC-1937_CID-123503:447700_num=1154	236	95	0	36	0	59	53	0	28	0	25	275	0	157	0	118	42	0	23	0	19	50	0	23	0	27	515
2789	HaeIII_Both-Ends_CC-1942_CID-1164600:1752962_num=1150	260	84	24	0	60	0	113	44	0	69	0	92	30	0	62	0	99	34	1	64	0	207	60	0	147	0	595
2793	HaeIII_Both-Ends_CC-1946_CID-17628:324216_num=1148	68	133	0	70	0	63	160	0	86	0	74	270	0	184	0	86	216	0	73	0	143	118	0	71	0	47	897
2794	HaeIII_Both-Ends_CC-1946_CID-17628:324216_num=1148	210	133	0	0	70	63	160	0	0	86	74	270	0	0	184	86	216	0	0	73	143	118	0	0	71	47	897
2795	HaeIII_Both-Ends_CC-1946_CID-17628:324216_num=1148	218	133	0	70	0	63	160	1	85	0	74	270	0	183	0	87	216	0	73	0	143	118	0	71	0	47	897
2797	HaeIII_Both-Ends_CC-1946_CID-17628:324216_num=1148	265	133	69	0	63	1	160	86	0	74	0	270	183	0	86	1	216	73	0	143	0	118	71	0	47	0	897
2798	HaeIII_Both-Ends_CC-1946_CID-17628:324216_num=1148	297	133	0	35	0	98	160	0	0	0	160	270	0	100	0	170	216	0	0	0	216	118	0	34	0	84	897
2821	HaeIII_Both-Ends_CC-1959_CID-26399:2878318_num=1141	257	164	0	0	77	87	161	0	0	72	89	195	0	0	78	117	172	0	0	81	91	215	0	0	86	129	907
2824	HaeIII_Both-Ends_CC-1967_CID-53354:328366_num=1136	41	62	0	26	36	0	81	0	34	47	0	297	0	122	174	1	70	0	38	32	0	72	0	22	50	0	582
2829	HaeIII_Both-Ends_CC-1968_CID-329021:3311944_num=1136	238	31	0	14	0	17	51	0	24	0	27	40	0	17	0	23	32	0	16	0	16	65	0	37	0	28	219
2830	HaeIII_Both-Ends_CC-1969_CID-73991:80917_num=1135	225	153	0	0	54	99	115	0	0	31	84	189	0	0	67	122	158	0	0	43	115	286	0	0	114	172	901
2852	HaeIII_Both-Ends_CC-1987_CID-363892:1571652_num=1123	254	39	0	27	0	12	32	0	16	0	16	142	0	80	0	62	23	0	12	0	11	34	0	25	0	9	270
2853	HaeIII_Both-Ends_CC-1987_CID-363892:1571652_num=1123	275	39	0	0	12	27	32	0	0	16	16	142	0	0	61	81	23	0	0	11	12	34	0	0	9	25	270
2854	HaeIII_Both-Ends_CC-1987_CID-363892:1571652_num=1123	298	39	0	15	0	24	32	0	17	0	15	142	0	62	0	80	23	0	13	0	10	34	0	10	0	24	270
2861	HaeIII_Both-Ends_CC-1991_CID-104477:2394312_num=1120	50	41	15	0	26	0	27	0	0	27	0	39	11	0	28	0	33	0	0	33	0	56	20	0	36	0	196
2863	HaeIII_Both-Ends_CC-1993_CID-390420:3228682_num=1119	265	48	13	0	0	35	46	21	0	0	25	100	43	0	0	57	90	33	0	0	57	56	20	0	0	36	340
2876	HaeIII_Both-Ends_CC-2005_CID-1138456:2312321_num=1113	74	42	0	0	0	42	125	1	0	82	42	92	0	0	28	64	113	0	0	53	60	157	0	0	106	51	529
2886	HaeIII_Both-Ends_CC-2017_CID-179692:1718144_num=1107	93	189	0	127	0	62	156	0	88	1	67	273	0	192	0	81	175	0	91	1	83	145	0	71	0	74	938
2887	HaeIII_Both-Ends_CC-2017_CID-179692:1718144_num=1107	215	189	0	62	0	127	156	0	67	0	89	273	0	81	0	192	175	0	84	0	91	145	0	73	0	72	938
2891	HaeIII_Both-Ends_CC-2018_CID-1039265:1139883_num=1107	98	7	0	5	0	2	63	0	0	0	63	96	0	24	0	72	24	0	0	0	24	11	0	10	0	1	201
2898	HaeIII_Both-Ends_CC-2020_CID-293002:634462_num=1106	273	176	0	110	0	66	121	0	89	0	32	222	0	141	0	81	141	0	97	0	44	80	0	80	0	0	740
2900	HaeIII_Both-Ends_CC-2021_CID-125792:197827_num=1106	34	32	0	0	0	32	34	0	10	0	24	29	0	12	0	17	35	0	10	0	25	56	0	16	0	40	186
2901	HaeIII_Both-Ends_CC-2021_CID-125792:197827_num=1106	62	32	1	31	0	0	34	11	23	0	0	29	16	13	0	0	35	11	23	1	0	56	18	38	0	0	186
2903	HaeIII_Both-Ends_CC-2021_CID-125792:197827_num=1106	230	32	0	32	0	0	34	0	24	0	10	29	0	17	0	12	35	0	25	0	10	56	0	40	0	16	186
2904	HaeIII_Both-Ends_CC-2021_CID-125792:197827_num=1106	294	32	0	0	0	32	34	0	10	0	24	29	0	12	0	17	35	0	10	0	25	56	0	16	0	40	186
2907	HaeIII_Both-Ends_CC-2026_CID-137243:1111591_num=1105	12	80	1	0	79	0	69	0	0	69	0	57	0	0	57	0	164	82	0	82	0	73	0	0	73	0	443
2918	HaeIII_Both-Ends_CC-2035_CID-1039379:1233892_num=1100	77	80	0	58	0	22	145	0	85	0	60	236	0	159	0	77	133	1	70	1	61	83	0	47	0	36	677
2919	HaeIII_Both-Ends_CC-2035_CID-1039379:1233892_num=1100	211	80	0	25	0	55	145	0	49	0	96	236	0	73	0	163	133	0	50	0	83	83	0	23	0	60	677
2923	HaeIII_Both-Ends_CC-2035_CID-1039379:1233892_num=1100	278	80	0	26	0	54	145	0	61	0	84	236	0	84	0	152	133	0	57	0	76	83	0	28	0	55	677
2946	HaeIII_Both-Ends_CC-2046_CID-164806:1750772_num=1096	91	171	58	0	113	0	201	82	2	117	0	267	119	1	146	1	252	99	0	153	0	229	72	0	157	0	1120
2953	HaeIII_Both-Ends_CC-2051_CID-36725:1638853_num=1092	95	174	0	0	75	99	244	0	0	110	134	206	0	0	104	102	184	0	0	85	99	117	0	0	55	62	925
2955	HaeIII_Both-Ends_CC-2051_CID-36725:1638853_num=1092	239	174	91	0	83	0	244	131	0	113	0	206	106	0	100	0	184	94	0	90	0	117	43	0	74	0	925
2957	HaeIII_Both-Ends_CC-2051_CID-36725:1638853_num=1092	267	174	92	0	82	0	244	118	0	126	0	206	94	0	112	0	184	74	0	110	0	117	44	0	73	0	925
2972	HaeIII_Both-Ends_CC-2058_CID-75145:843192_num=1088	28	13	0	13	0	0	25	0	25	0	0	36	0	36	0	0	63	33	30	0	0	25	0	25	0	0	162
2973	HaeIII_Both-Ends_CC-2058_CID-75145:843192_num=1088	42	13	0	0	13	0	25	0	0	25	0	36	0	0	36	0	63	0	0	30	33	25	0	0	25	0	162
2983	HaeIII_Both-Ends_CC-2063_CID-1561242:1797511_num=1085	203	101	31	0	70	0	83	31	0	52	0	169	45	0	124	0	201	82	0	119	0	145	55	0	90	0	699
2984	HaeIII_Both-Ends_CC-2067_CID-206533:1784979_num=1083	47	121	0	0	87	34	58	0	0	0	58	239	0	0	155	84	54	0	0	0	54	115	0	0	73	42	587
2985	HaeIII_Both-Ends_CC-2067_CID-206533:1784979_num=1083	80	121	39	0	82	0	58	58	0	0	0	239	97	0	142	0	54	54	0	0	0	115	47	0	68	0	587
2987	HaeIII_Both-Ends_CC-2067_CID-206533:1784979_num=1083	206	121	44	0	77	0	58	0	0	58	0	239	82	0	157	0	54	0	0	54	0	115	41	1	73	0	587
2989	HaeIII_Both-Ends_CC-2067_CID-206533:1784979_num=1083	223	121	87	0	34	0	58	0	0	58	0	239	155	0	84	0	54	0	0	54	0	115	73	0	42	0	587
2990	HaeIII_Both-Ends_CC-2067_CID-206533:1784979_num=1083	228	121	87	1	33	0	58	0	0	58	0	239	155	0	84	0	54	0	0	54	0	115	73	0	42	0	587
2991	HaeIII_Both-Ends_CC-2067_CID-206533:1784979_num=1083	264	121	77	0	44	0	58	58	0	0	0	239	157	0	82	0	54	54	0	0	0	115	74	0	41	0	587
3002	HaeIII_Both-Ends_CC-2069_CID-304149:884591_num=1081	45	25	0	0	7	18	45	0	0	0	45	38	0	0	0	38	27	0	0	0	27	70	0	0	0	70	205
3009	HaeIII_Both-Ends_CC-2073_CID-508121:1194174_num=1078	37	96	0	0	43	53	103	0	0	44	59	115	0	0	61	54	145	0	0	63	82	135	0	0	59	76	594
3010	HaeIII_Both-Ends_CC-2073_CID-508121:1194174_num=1078	280	96	0	53	43	0	103	0	59	44	0	115	0	54	61	0	145	0	82	63	0	135	0	77	58	0	594
3015	HaeIII_Both-Ends_CC-2079_CID-438813:565646_num=1076	73	39	39	0	0	0	87	34	0	0	53	121	64	0	0	57	88	54	0	0	34	34	10	0	0	24	369
3016	HaeIII_Both-Ends_CC-2079_CID-438813:565646_num=1076	86	39	0	0	39	0	87	24	0	62	1	121	35	0	86	0	88	29	0	59	0	34	11	0	23	0	369
3017	HaeIII_Both-Ends_CC-2079_CID-438813:565646_num=1076	217	39	0	39	0	0	87	0	47	40	0	121	0	63	58	0	88	0	54	34	0	34	0	19	15	0	369
3018	HaeIII_Both-Ends_CC-2079_CID-438813:565646_num=1076	245	39	0	0	0	39	87	0	25	0	62	121	0	35	0	86	88	0	29	0	59	34	0	11	0	23	369
3019	HaeIII_Both-Ends_CC-2079_CID-438813:565646_num=1076	272	39	39	0	0	0	87	61	0	0	26	121	85	0	0	36	88	59	0	0	29	34	23	0	0	11	369
3020	HaeIII_Both-Ends_CC-2080_CID-408957:1836802_num=1076	62	75	34	0	0	41	109	52	0	0	57	134	71	0	0	63	146	83	0	0	63	90	52	0	0	38	554
3059	HaeIII_Both-Ends_CC-2110_CID-1843637:3364920_num=1061	243	105	0	0	54	51	93	0	0	57	36	200	0	0	57	143	194	0	0	0	194	203	0	0	98	105	795
3071	HaeIII_Both-Ends_CC-2118_CID-289587:374232_num=1058	292	44	0	0	13	31	70	0	0	25	45	27	0	0	12	15	61	0	0	16	45	141	0	0	38	103	343
3072	HaeIII_Both-Ends_CC-2118_CID-289587:374232_num=1058	298	44	0	31	0	13	70	0	45	0	25	27	0	15	0	12	61	0	42	0	19	141	0	102	0	39	343
3076	HaeIII_Both-Ends_CC-2122_CID-320661:692636_num=1057	20	73	34	0	0	39	76	0	0	0	76	162	86	0	0	76	150	0	0	0	150	132	0	0	0	132	593
3077	HaeIII_Both-Ends_CC-2122_CID-320661:692636_num=1057	55	73	73	0	0	0	76	76	0	0	0	162	162	0	0	0	150	81	0	69	0	132	132	0	0	0	593
3078	HaeIII_Both-Ends_CC-2122_CID-320661:692636_num=1057	73	73	0	73	0	0	76	0	76	0	0	162	0	162	0	0	150	0	46	104	0	132	0	132	0	0	593
3080	HaeIII_Both-Ends_CC-2122_CID-320661:692636_num=1057	234	73	0	38	0	35	76	0	0	0	76	162	0	88	0	74	150	0	0	0	150	132	0	0	0	132	593
3083	HaeIII_Both-Ends_CC-2122_CID-320661:692636_num=1057	268	73	73	0	0	0	76	76	0	0	0	162	162	0	0	0	150	77	0	73	0	132	132	0	0	0	593
3095	HaeIII_Both-Ends_CC-2128_CID-51361:81626_num=1054	50	89	0	0	30	59	135	0	0	39	96	139	0	0	61	78	82	0	0	30	52	236	0	0	74	162	681
3105	HaeIII_Both-Ends_CC-2140_CID-105710:515772_num=1050	55	155	0	99	0	56	179	0	107	0	72	228	0	124	0	104	182	0	108	0	74	135	0	78	0	57	879
3106	HaeIII_Both-Ends_CC-2140_CID-105710:515772_num=1050	227	155	0	0	99	56	179	0	0	107	72	228	0	0	124	104	182	0	0	108	74	135	0	0	78	57	879
3107	HaeIII_Both-Ends_CC-2140_CID-105710:515772_num=1050	231	155	0	56	0	99	179	0	72	0	107	228	0	104	0	124	182	0	74	0	108	135	0	57	0	78	879
3110	HaeIII_Both-Ends_CC-2142_CID-392608:1464349_num=1049	247	136	80	0	56	0	123	67	0	56	0	112	82	0	30	0	164	111	0	53	0	173	79	0	94	0	708
3112	HaeIII_Both-Ends_CC-2142_CID-392608:1464349_num=1049	283	136	0	0	56	80	123	0	0	55	68	112	0	0	29	83	164	0	0	53	111	173	0	0	94	79	708
3119	HaeIII_Both-Ends_CC-2147_CID-169228:2680050_num=1048	277	59	0	36	23	0	101	0	42	58	1	71	0	48	23	0	73	0	30	43	0	201	0	69	131	1	505
3140	HaeIII_Both-Ends_CC-2160_CID-470951:728187_num=1040	80	51	0	0	20	31	68	0	0	43	25	57	0	0	40	17	81	0	0	53	28	105	0	0	60	45	362
3141	HaeIII_Both-Ends_CC-2160_CID-470951:728187_num=1040	84	51	0	0	51	0	68	0	0	68	0	57	0	23	34	0	81	0	0	81	0	105	0	0	105	0	362
3148	HaeIII_Both-Ends_CC-2161_CID-256960:347119_num=1040	52	53	31	0	0	22	60	1	0	0	59	141	74	0	0	67	51	0	0	0	51	104	55	0	0	49	409
3151	HaeIII_Both-Ends_CC-2161_CID-256960:347119_num=1040	224	53	22	0	31	0	60	60	0	0	0	141	67	0	74	0	51	51	0	0	0	104	49	0	55	0	409
3152	HaeIII_Both-Ends_CC-2161_CID-256960:347119_num=1040	256	53	22	0	31	0	60	60	0	0	0	141	67	0	74	0	51	51	0	0	0	104	49	0	55	0	409
3156	HaeIII_Both-Ends_CC-2163_CID-72664:2559310_num=1039	206	88	39	0	49	0	112	47	0	65	0	170	79	0	91	0	130	57	0	73	0	126	59	0	66	1	626
3158	HaeIII_Both-Ends_CC-2163_CID-72664:2559310_num=1039	250	88	0	58	0	30	112	0	76	0	36	170	0	108	0	62	130	0	83	0	47	126	0	83	1	42	626
3160	HaeIII_Both-Ends_CC-2168_CID-889155:1656977_num=1037	214	85	0	0	31	54	87	0	0	50	37	145	0	0	91	54	93	0	0	93	0	132	0	0	57	75	542
3161	HaeIII_Both-Ends_CC-2170_CID-1073334:1549111_num=1036	22	10	10	0	0	0	70	21	0	49	0	10	10	0	0	0	22	22	0	0	0	102	31	0	71	0	214
3162	HaeIII_Both-Ends_CC-2170_CID-1073334:1549111_num=1036	206	10	10	0	0	0	70	21	0	49	0	10	10	0	0	0	22	22	0	0	0	102	31	0	71	0	214
3163	HaeIII_Both-Ends_CC-2170_CID-1073334:1549111_num=1036	212	10	0	0	0	10	70	49	0	0	21	10	0	0	0	10	22	0	0	0	22	102	68	0	0	34	214
3164	HaeIII_Both-Ends_CC-2170_CID-1073334:1549111_num=1036	249	10	0	0	0	10	70	0	49	0	21	10	0	0	0	10	22	0	0	0	22	102	0	71	0	31	214
3165	HaeIII_Both-Ends_CC-2170_CID-1073334:1549111_num=1036	250	10	0	0	0	10	70	0	49	0	21	10	0	0	0	10	22	0	0	0	22	102	0	71	0	31	214
3166	HaeIII_Both-Ends_CC-2172_CID-1268819:2012947_num=1035	96	50	0	22	0	28	69	0	21	0	48	68	0	23	0	45	69	0	23	0	46	93	0	29	0	64	349
3167	HaeIII_Both-Ends_CC-2172_CID-1268819:2012947_num=1035	246	50	0	34	0	16	69	0	37	0	32	68	0	41	0	27	69	0	46	0	23	93	0	56	0	37	349
3176	HaeIII_Both-Ends_CC-2174_CID-1817839:2038488_num=1033	37	67	0	29	38	0	130	0	39	91	0	118	0	39	79	0	144	0	48	96	0	65	0	25	40	0	524
3177	HaeIII_Both-Ends_CC-2174_CID-1817839:2038488_num=1033	219	67	0	0	38	29	130	0	0	91	39	118	0	0	79	39	144	0	0	96	48	65	0	0	40	25	524
3179	HaeIII_Both-Ends_CC-2175_CID-75752:1478618_num=1032	4	96	0	24	0	72	91	0	46	0	45	139	0	139	0	0	99	0	53	0	46	137	0	44	0	93	562
3182	HaeIII_Both-Ends_CC-2180_CID-1936414:2588214_num=1029	69	67	67	0	0	0	119	59	0	60	0	96	96	0	0	0	142	58	0	84	0	125	52	0	73	0	549
3183	HaeIII_Both-Ends_CC-2181_CID-752659:1508575_num=1027	31	95	31	64	0	0	222	77	145	0	0	183	59	124	0	0	164	57	107	0	0	299	107	192	0	0	963
3192	HaeIII_Both-Ends_CC-2192_CID-1766984:2530630_num=1025	38	49	25	0	0	24	46	24	0	0	22	27	15	0	0	12	69	40	0	0	29	62	42	0	0	20	253
3193	HaeIII_Both-Ends_CC-2192_CID-1766984:2530630_num=1025	208	49	0	18	31	0	46	0	13	33	0	27	0	15	12	0	69	0	40	29	0	62	0	27	35	0	253
3194	HaeIII_Both-Ends_CC-2192_CID-1766984:2530630_num=1025	213	49	31	0	0	18	46	33	0	0	13	27	12	0	0	15	69	29	0	0	40	62	35	0	0	27	253
3195	HaeIII_Both-Ends_CC-2192_CID-1766984:2530630_num=1025	273	49	25	0	24	0	46	24	0	22	0	27	15	0	12	0	69	40	0	29	0	62	42	0	20	0	253
3196	HaeIII_Both-Ends_CC-2194_CID-108030:2568298_num=1024	55	115	0	0	76	39	104	0	0	0	104	246	0	0	168	78	92	0	0	0	92	107	0	0	67	40	664
3197	HaeIII_Both-Ends_CC-2194_CID-108030:2568298_num=1024	205	115	0	41	0	74	104	0	0	0	104	246	0	108	0	138	92	0	0	0	92	107	0	45	0	62	664
3202	HaeIII_Both-Ends_CC-2196_CID-287899:343586_num=1023	264	164	0	119	0	45	106	0	64	0	42	285	0	185	0	100	65	0	44	0	21	108	0	68	0	40	728
3206	HaeIII_Both-Ends_CC-2198_CID-881076:1831450_num=1020	85	87	60	0	26	1	88	62	0	26	0	101	73	0	28	0	130	69	0	61	0	95	46	0	49	0	501
3207	HaeIII_Both-Ends_CC-2198_CID-881076:1831450_num=1020	253	87	0	39	48	0	88	0	35	53	0	101	0	43	58	0	130	0	69	61	0	95	0	46	49	0	501
3214	HaeIII_Both-Ends_CC-2208_CID-1425446:2653048_num=1017	206	13	0	0	13	0	71	19	0	52	0	20	0	0	20	0	30	0	0	30	0	30	0	0	30	0	164
3218	HaeIII_Both-Ends_CC-2208_CID-1425446:2653048_num=1017	260	13	13	0	0	0	71	52	0	0	19	20	20	0	0	0	30	30	0	0	0	30	30	0	0	0	164
3228	HaeIII_Both-Ends_CC-2220_CID-358793:2737736_num=1009	282	90	0	44	0	46	145	0	66	0	79	190	1	89	0	100	186	0	99	0	87	201	0	102	0	99	812
3243	HaeIII_Both-Ends_CC-2226_CID-1203755:2590316_num=1006	228	74	41	0	0	33	94	58	0	0	36	95	57	0	0	38	158	80	0	0	78	118	76	0	0	42	539
3249	HaeIII_Both-Ends_CC-2237_CID-290726:1262497_num=998	275	87	0	0	44	43	197	0	0	104	93	290	0	0	142	148	203	0	0	103	100	144	0	0	78	66	921
3272	HaeIII_Both-Ends_CC-2248_CID-109453:3572241_num=990	29	103	0	61	0	42	81	0	45	0	36	121	0	83	0	38	86	0	40	0	46	125	0	59	0	66	516
3273	HaeIII_Both-Ends_CC-2249_CID-91609:951975_num=988	275	99	0	51	0	48	110	0	0	0	110	79	0	1	0	78	122	0	0	0	122	122	0	59	0	63	532
3274	HaeIII_Both-Ends_CC-2249_CID-91609:951975_num=988	281	99	48	0	51	0	110	110	0	0	0	79	79	0	0	0	122	122	0	0	0	122	63	0	59	0	532
3275	HaeIII_Both-Ends_CC-2249_CID-91609:951975_num=988	291	99	0	0	0	99	110	0	0	0	110	79	0	79	0	0	122	0	52	0	70	122	0	0	0	122	532
3276	HaeIII_Both-Ends_CC-2254_CID-156873:1009965_num=986	278	140	0	52	0	88	95	0	48	0	47	258	0	95	0	163	58	0	28	0	30	94	0	58	0	36	645
3277	HaeIII_Both-Ends_CC-2255_CID-290634:570189_num=985	44	75	0	39	0	36	108	0	48	0	60	137	0	63	0	74	122	0	66	0	56	113	0	41	0	72	555
3278	HaeIII_Both-Ends_CC-2255_CID-290634:570189_num=985	277	75	0	36	0	39	108	0	60	0	48	137	0	72	1	64	122	0	56	0	66	113	0	71	0	42	555
3282	HaeIII_Both-Ends_CC-2260_CID-681861:1488805_num=980	33	27	15	0	12	0	44	22	0	22	0	29	11	0	18	0	43	19	0	24	0	102	44	0	58	0	245
3287	HaeIII_Both-Ends_CC-2260_CID-681861:1488805_num=980	281	27	14	0	0	13	44	28	0	0	16	29	17	0	0	12	43	27	0	0	16	102	70	0	0	32	245
3294	HaeIII_Both-Ends_CC-2266_CID-1170880:2522852_num=977	277	77	0	1	30	46	147	1	0	82	64	171	0	0	90	81	80	0	0	57	23	53	0	0	26	27	528
3295	HaeIII_Both-Ends_CC-2268_CID-1370876:1551459_num=976	229	68	40	0	28	0	109	61	0	48	0	96	52	0	44	0	146	74	1	71	0	108	64	0	44	0	527
3298	HaeIII_Both-Ends_CC-2272_CID-30585:312756_num=975	76	220	0	60	0	160	112	0	67	0	45	162	0	42	0	120	178	0	84	0	94	198	0	96	0	102	870
3299	HaeIII_Both-Ends_CC-2272_CID-30585:312756_num=975	80	220	0	111	109	0	112	0	67	45	0	162	0	92	70	0	178	0	84	94	0	198	0	97	101	0	870
3300	HaeIII_Both-Ends_CC-2272_CID-30585:312756_num=975	95	220	0	160	0	60	112	0	45	0	67	162	0	120	0	42	178	0	93	0	85	198	0	102	0	96	870
3301	HaeIII_Both-Ends_CC-2272_CID-30585:312756_num=975	228	220	160	0	60	0	112	45	0	67	0	162	120	0	42	0	178	93	0	85	0	198	102	0	96	0	870
3304	HaeIII_Both-Ends_CC-2272_CID-30585:312756_num=975	280	220	0	60	160	0	112	0	67	45	0	162	0	42	120	0	178	0	84	94	0	198	0	96	102	0	870
3321	HaeIII_Both-Ends_CC-2274_CID-461946:1194241_num=974	225	97	0	32	65	0	55	0	29	26	0	165	0	52	113	0	100	0	30	70	0	75	0	37	38	0	492
3323	HaeIII_Both-Ends_CC-2279_CID-1987692:2510939_num=972	214	38	10	0	28	0	103	47	0	56	0	141	45	0	95	1	113	59	0	53	1	108	44	0	63	1	503
3332	HaeIII_Both-Ends_CC-2285_CID-2750362:3036936_num=970	9	54	0	16	0	38	102	0	27	0	75	201	1	54	1	145	87	0	30	0	57	24	0	7	0	17	468
3333	HaeIII_Both-Ends_CC-2285_CID-2750362:3036936_num=970	22	54	0	0	18	36	102	0	0	34	68	201	0	0	74	127	87	0	0	36	51	24	0	0	9	15	468
3355	HaeIII_Both-Ends_CC-2298_CID-426337:746680_num=967	293	61	0	36	25	0	74	0	40	34	0	119	0	57	62	0	95	0	51	44	0	73	0	38	35	0	422
3357	HaeIII_Both-Ends_CC-2305_CID-263210:2083728_num=965	233	80	41	0	39	0	85	45	0	40	0	103	54	0	49	0	121	59	0	62	0	128	69	0	59	0	517
3358	HaeIII_Both-Ends_CC-2307_CID-1019345:1860157_num=965	12	77	26	0	51	0	91	44	0	47	0	95	32	0	63	0	82	42	0	40	0	144	57	0	87	0	489
3359	HaeIII_Both-Ends_CC-2307_CID-1019345:1860157_num=965	35	77	32	45	0	0	91	47	44	0	0	95	63	32	0	0	82	40	42	0	0	144	87	57	0	0	489
3360	HaeIII_Both-Ends_CC-2307_CID-1019345:1860157_num=965	89	77	51	0	26	0	91	47	0	44	0	95	63	0	32	0	82	40	0	42	0	144	87	0	57	0	489
3364	HaeIII_Both-Ends_CC-2311_CID-93842:2537135_num=963	234	60	0	25	0	35	60	0	38	0	22	278	0	135	0	143	91	0	33	0	58	55	0	24	0	31	544
3370	HaeIII_Both-Ends_CC-2314_CID-1909407:2458293_num=962	66	36	0	0	36	0	78	31	0	47	0	110	28	0	82	0	58	0	0	58	0	30	0	0	30	0	312
3392	HaeIII_Both-Ends_CC-2326_CID-573939:1386187_num=956	214	128	0	73	0	55	52	0	36	0	16	134	0	98	0	36	159	0	104	0	55	49	0	36	0	13	522
3393	HaeIII_Both-Ends_CC-2326_CID-573939:1386187_num=956	232	128	54	1	73	0	52	14	0	38	0	134	36	0	98	0	159	55	0	104	0	49	13	0	36	0	522
3397	HaeIII_Both-Ends_CC-2332_CID-531364:1007552_num=954	89	273	0	123	150	0	127	0	40	87	0	150	0	64	86	0	242	0	90	152	0	188	0	63	125	0	980
3398	HaeIII_Both-Ends_CC-2332_CID-531364:1007552_num=954	208	273	1	96	1	175	127	0	69	0	58	150	0	70	0	80	242	0	115	1	126	188	0	103	0	85	980
3404	HaeIII_Both-Ends_CC-2337_CID-365385:1677070_num=953	241	25	25	0	0	0	32	22	0	0	10	42	42	0	0	0	41	18	0	0	23	42	23	0	0	19	182
3417	HaeIII_Both-Ends_CC-2345_CID-80404:1441492_num=950	246	104	64	0	0	40	67	67	0	0	0	180	97	0	0	83	51	51	0	0	0	95	50	0	0	45	497
3420	HaeIII_Both-Ends_CC-2345_CID-80404:1441492_num=950	275	104	44	0	60	0	67	0	0	67	0	180	67	0	113	0	51	0	0	51	0	95	37	0	58	0	497
3430	HaeIII_Both-Ends_CC-2350_CID-2813387:3191519_num=949	14	89	56	0	33	0	131	72	0	59	0	74	43	0	31	0	102	61	0	41	0	270	150	0	120	0	666
3431	HaeIII_Both-Ends_CC-2350_CID-2813387:3191519_num=949	37	89	44	0	45	0	131	69	0	62	0	74	40	0	34	0	102	48	0	54	0	270	159	0	111	0	666
3433	HaeIII_Both-Ends_CC-2350_CID-2813387:3191519_num=949	248	89	0	35	0	54	131	0	48	0	83	74	0	31	0	43	102	0	45	0	57	270	0	87	0	183	666
3434	HaeIII_Both-Ends_CC-2350_CID-2813387:3191519_num=949	283	89	0	31	0	58	131	0	49	0	82	74	0	30	0	44	102	0	37	0	65	270	0	110	0	160	666
3449	HaeIII_Both-Ends_CC-2370_CID-1072996:2558518_num=942	243	65	0	45	0	20	102	0	67	0	35	127	0	83	0	44	82	0	29	1	52	186	0	130	0	56	562
3463	HaeIII_Both-Ends_CC-2382_CID-417225:2335087_num=937	244	36	0	0	0	36	43	0	0	0	43	134	0	64	0	70	60	0	0	0	60	66	0	0	0	66	339
3504	HaeIII_Both-Ends_CC-2403_CID-139535:523736_num=927	281	161	0	0	109	52	166	0	1	122	43	180	0	0	123	57	170	0	0	116	54	294	0	0	180	114	971
3507	HaeIII_Both-Ends_CC-2408_CID-273759:801282_num=924	205	42	0	18	24	0	89	0	47	42	0	284	0	93	191	0	76	0	27	49	0	38	0	14	24	0	529
3524	HaeIII_Both-Ends_CC-2419_CID-48849:465132_num=919	255	96	38	0	0	58	81	25	0	0	56	99	37	0	0	62	87	23	0	0	64	104	40	0	0	64	467
3537	HaeIII_Both-Ends_CC-2425_CID-99804:767924_num=917	63	76	0	0	38	38	156	0	1	74	81	118	0	0	64	54	162	0	0	55	107	143	0	0	59	84	655
3538	HaeIII_Both-Ends_CC-2425_CID-99804:767924_num=917	230	76	0	0	38	38	156	0	0	82	74	118	0	0	54	64	162	0	0	107	55	143	0	0	84	59	655
3539	HaeIII_Both-Ends_CC-2427_CID-1406230:3625925_num=917	11	77	27	0	50	0	115	65	0	50	0	268	113	0	155	0	99	46	0	53	0	78	33	0	45	0	637
3543	HaeIII_Both-Ends_CC-2429_CID-120416:1928394_num=916	256	65	0	24	0	41	117	0	43	0	74	280	0	95	0	185	95	0	34	0	61	39	0	10	0	29	596
3544	HaeIII_Both-Ends_CC-2429_CID-120416:1928394_num=916	284	65	0	29	0	36	117	0	60	0	57	280	0	157	0	123	95	0	42	0	53	39	0	25	0	14	596
3558	HaeIII_Both-Ends_CC-2441_CID-360224:2574770_num=911	72	94	29	0	65	0	84	1	0	83	0	132	90	0	42	0	85	0	0	85	0	164	0	0	164	0	559
3559	HaeIII_Both-Ends_CC-2441_CID-360224:2574770_num=911	206	94	29	0	65	0	84	1	1	82	0	132	88	0	42	2	85	0	0	85	0	164	0	0	163	1	559
3560	HaeIII_Both-Ends_CC-2441_CID-360224:2574770_num=911	276	94	0	0	29	65	84	0	0	1	83	132	0	0	90	42	85	0	0	0	85	164	0	0	0	164	559
3565	HaeIII_Both-Ends_CC-2447_CID-731206:778771_num=909	17	6	0	0	6	0	60	0	15	45	0	34	0	0	34	0	59	0	15	44	0	73	0	24	49	0	232
3566	HaeIII_Both-Ends_CC-2447_CID-731206:778771_num=909	29	6	0	0	6	0	60	22	0	38	0	34	0	0	34	0	59	26	0	33	0	73	32	0	41	0	232
3580	HaeIII_Both-Ends_CC-2461_CID-1555487:1764164_num=904	260	88	24	0	0	64	114	69	0	0	45	150	92	0	0	58	155	92	0	0	63	142	89	0	0	53	649
3584	HaeIII_Both-Ends_CC-2465_CID-180386:1300026_num=903	208	47	31	0	0	16	29	28	1	0	0	46	34	0	0	12	9	0	0	0	9	23	23	0	0	0	154
3595	HaeIII_Both-Ends_CC-2471_CID-619859:1189062_num=901	213	90	34	56	0	0	61	0	61	0	0	103	26	75	1	1	136	61	75	0	0	156	50	105	1	0	546
3596	HaeIII_Both-Ends_CC-2472_CID-737349:1860767_num=900	8	38	16	0	0	22	120	42	0	0	78	148	60	0	0	88	116	48	0	0	68	81	32	0	0	49	503
3597	HaeIII_Both-Ends_CC-2472_CID-737349:1860767_num=900	268	38	0	22	16	0	120	0	78	42	0	148	0	88	60	0	116	0	68	48	0	81	0	49	32	0	503
3600	HaeIII_Both-Ends_CC-2480_CID-226370:684360_num=897	29	50	0	21	0	29	56	0	26	0	30	49	0	22	0	27	87	0	43	0	44	69	0	30	0	39	311
3602	HaeIII_Both-Ends_CC-2480_CID-226370:684360_num=897	208	50	31	0	19	0	56	35	0	21	0	49	27	0	22	0	87	46	0	41	0	69	42	0	27	0	311
3605	HaeIII_Both-Ends_CC-2483_CID-364695:2074503_num=896	37	99	0	0	33	66	145	0	0	50	95	205	0	0	56	149	152	0	1	45	106	68	0	0	28	40	669
3626	HaeIII_Both-Ends_CC-2496_CID-670176:1926351_num=889	261	64	0	19	0	45	102	0	57	0	45	70	0	26	0	44	72	0	26	0	46	190	0	74	0	116	498
3627	HaeIII_Both-Ends_CC-2497_CID-180244:3035955_num=889	14	57	0	38	0	19	77	0	46	0	31	91	0	55	0	36	42	0	25	0	17	114	0	69	0	45	381
3629	HaeIII_Both-Ends_CC-2498_CID-354808:1661581_num=888	209	150	65	0	0	85	159	105	0	0	54	89	30	0	0	59	97	61	0	0	36	171	112	0	0	59	666
3632	HaeIII_Both-Ends_CC-2499_CID-196261:1505135_num=888	20	72	0	0	0	72	96	0	0	26	70	124	0	0	33	91	120	0	0	35	85	130	0	0	45	85	542
3633	HaeIII_Both-Ends_CC-2499_CID-196261:1505135_num=888	24	72	27	0	45	0	96	54	0	42	0	124	51	0	73	0	120	51	0	69	0	130	64	0	66	0	542
3634	HaeIII_Both-Ends_CC-2499_CID-196261:1505135_num=888	79	72	0	0	72	0	96	0	0	64	32	124	0	0	89	35	120	0	0	85	35	130	0	0	85	45	542
3638	HaeIII_Both-Ends_CC-2505_CID-364729:778671_num=885	246	68	0	31	0	37	185	0	119	0	66	217	0	84	1	132	200	0	136	0	64	132	0	132	0	0	802
3650	HaeIII_Both-Ends_CC-2512_CID-51676:1750938_num=882	66	151	0	0	61	90	105	0	0	64	41	242	0	0	180	62	100	0	0	100	0	187	0	0	137	50	785
3655	HaeIII_Both-Ends_CC-2520_CID-992577:2509685_num=879	211	59	31	0	28	0	38	23	0	15	0	81	44	0	37	0	83	47	0	36	0	127	72	0	55	0	388
3656	HaeIII_Both-Ends_CC-2522_CID-319199:2099077_num=879	13	82	0	35	47	0	78	0	27	51	0	64	0	29	35	0	76	0	30	46	0	128	0	51	77	0	428
3665	HaeIII_Both-Ends_CC-2526_CID-560846:3661903_num=877	232	94	0	45	0	49	72	0	33	0	39	109	0	56	0	53	100	0	47	0	53	94	0	59	0	35	469
3674	HaeIII_Both-Ends_CC-2529_CID-350452:1100129_num=876	292	32	0	0	32	0	54	0	0	54	0	54	14	0	40	0	36	13	0	23	0	29	0	0	29	0	205
3675	HaeIII_Both-Ends_CC-2531_CID-1035741:1259562_num=876	252	65	0	0	45	20	106	0	0	61	45	83	0	0	55	28	89	0	0	54	35	152	0	0	99	53	495
3677	HaeIII_Both-Ends_CC-2538_CID-723707:1189204_num=874	33	40	0	0	40	0	75	0	31	44	0	52	0	0	52	0	145	0	39	106	0	1	0	0	1	0	313
3678	HaeIII_Both-Ends_CC-2543_CID-936854:4331996_num=873	92	70	21	0	49	0	87	23	0	64	0	73	38	0	35	0	103	26	0	77	0	130	36	0	94	0	463
3679	HaeIII_Both-Ends_CC-2544_CID-184983:972147_num=873	237	61	34	0	27	0	42	19	0	23	0	56	32	0	24	0	113	64	0	49	0	157	82	0	75	0	429
3680	HaeIII_Both-Ends_CC-2544_CID-184983:972147_num=873	268	61	0	27	34	0	42	0	23	19	0	56	0	24	32	0	113	0	49	64	0	157	0	75	82	0	429
3681	HaeIII_Both-Ends_CC-2547_CID-61031:3590477_num=871	26	89	36	0	53	0	135	44	1	90	0	214	136	0	78	0	79	1	0	78	0	83	33	0	50	0	600
3682	HaeIII_Both-Ends_CC-2547_CID-61031:3590477_num=871	206	89	0	0	0	89	135	0	0	0	135	214	0	136	0	78	79	0	0	0	79	83	0	0	0	83	600
3684	HaeIII_Both-Ends_CC-2547_CID-61031:3590477_num=871	253	89	0	36	0	53	135	0	44	0	91	214	0	136	0	78	79	0	0	0	79	83	0	33	0	50	600
3707	HaeIII_Both-Ends_CC-2554_CID-87136:2099468_num=868	282	62	0	28	0	34	86	0	51	0	35	272	0	122	0	150	51	0	31	0	20	43	0	17	0	26	514
3712	HaeIII_Both-Ends_CC-2555_CID-712093:2571269_num=868	271	68	0	0	68	0	123	53	0	70	0	89	52	0	37	0	131	0	0	131	0	108	0	0	108	0	519
3721	HaeIII_Both-Ends_CC-2559_CID-728267:2574504_num=866	263	60	0	0	15	45	41	0	0	17	24	49	0	0	25	24	73	0	0	33	40	65	0	0	18	47	288
3747	HaeIII_Both-Ends_CC-2581_CID-656822:1059011_num=858	59	76	0	25	0	51	121	0	41	0	80	63	0	35	0	28	111	0	54	0	57	195	0	106	0	89	566
3748	HaeIII_Both-Ends_CC-2581_CID-656822:1059011_num=858	205	76	0	35	0	41	121	0	50	0	71	63	0	0	0	63	111	0	0	0	111	195	0	58	0	137	566
3751	HaeIII_Both-Ends_CC-2581_CID-656822:1059011_num=858	235	76	41	0	35	0	121	71	0	50	0	63	63	0	0	0	111	111	0	0	0	195	137	0	58	0	566
3752	HaeIII_Both-Ends_CC-2581_CID-656822:1059011_num=858	279	76	43	0	0	33	121	67	0	0	54	63	17	0	0	46	111	42	0	0	69	195	73	0	0	122	566
3753	HaeIII_Both-Ends_CC-2583_CID-299344:2117195_num=858	7	51	0	0	31	20	69	0	0	43	26	79	0	0	39	40	116	0	0	77	39	112	0	0	66	46	427
3754	HaeIII_Both-Ends_CC-2583_CID-299344:2117195_num=858	80	51	1	20	0	30	69	0	26	0	43	79	1	39	0	39	116	0	38	2	76	112	1	46	0	65	427
3756	HaeIII_Both-Ends_CC-2584_CID-221636:1521314_num=857	271	107	38	0	0	69	132	49	0	0	83	141	74	0	0	67	113	50	0	0	63	296	110	0	0	186	789
3759	HaeIII_Both-Ends_CC-2588_CID-408775:1676386_num=856	270	137	42	95	0	0	74	0	74	0	0	111	47	64	0	0	99	0	99	0	0	144	61	83	0	0	565
3760	HaeIII_Both-Ends_CC-2588_CID-408775:1676386_num=856	273	137	0	95	42	0	74	0	74	0	0	111	0	64	47	0	99	0	99	0	0	144	0	82	62	0	565
3765	HaeIII_Both-Ends_CC-2592_CID-534839:1397611_num=855	34	61	39	0	22	0	86	54	0	32	0	60	41	0	19	0	72	42	0	30	0	153	105	0	48	0	432
3777	HaeIII_Both-Ends_CC-2596_CID-564465:1614691_num=853	46	13	0	0	10	3	19	0	0	8	11	33	0	0	33	0	29	1	0	20	8	8	0	0	2	6	102
3782	HaeIII_Both-Ends_CC-2599_CID-140379:1482404_num=853	235	39	0	0	0	39	81	1	42	0	38	48	0	0	0	48	55	0	0	0	55	104	0	46	0	58	327
3783	HaeIII_Both-Ends_CC-2599_CID-140379:1482404_num=853	271	39	0	0	39	0	81	42	0	39	0	48	0	1	47	0	55	0	0	55	0	104	46	0	58	0	327
3786	HaeIII_Both-Ends_CC-2603_CID-531468:2850948_num=852	78	74	0	49	25	0	59	0	34	25	0	104	0	67	37	0	107	0	64	43	0	120	0	83	37	0	464
3787	HaeIII_Both-Ends_CC-2603_CID-531468:2850948_num=852	240	74	26	0	48	0	59	34	0	25	0	104	48	0	56	0	107	64	0	43	0	120	63	0	57	0	464
3794	HaeIII_Both-Ends_CC-2608_CID-364303:2574467_num=851	258	109	0	0	39	70	144	0	0	53	91	40	0	0	40	0	0	0	0	0	0	140	0	0	52	88	433
3803	HaeIII_Both-Ends_CC-2611_CID-75672:3410906_num=848	15	16	0	0	16	0	29	0	0	29	0	60	23	0	37	0	15	0	0	15	0	14	0	0	14	0	134
3808	HaeIII_Both-Ends_CC-2614_CID-319978:755500_num=845	5	14	0	0	14	0	11	0	0	11	0	50	0	0	37	13	21	0	0	21	0	19	0	0	19	0	115
3812	HaeIII_Both-Ends_CC-2615_CID-150336:786518_num=844	250	63	43	0	20	0	103	75	0	28	0	75	52	0	23	0	59	35	0	24	0	143	93	0	50	0	443
3838	HaeIII_Both-Ends_CC-2626_CID-236804:1801982_num=841	13	48	0	27	0	21	112	0	66	0	46	142	0	84	0	58	100	0	67	0	33	43	0	30	0	13	445
3842	HaeIII_Both-Ends_CC-2633_CID-191531:3426999_num=838	45	34	0	0	15	19	40	0	0	15	25	14	0	0	0	14	22	0	0	0	22	25	0	0	10	15	135
3847	HaeIII_Both-Ends_CC-2638_CID-597519:1473671_num=835	217	100	0	0	0	100	167	1	0	0	166	285	0	87	0	198	188	0	59	0	129	135	0	0	0	135	875
3848	HaeIII_Both-Ends_CC-2638_CID-597519:1473671_num=835	260	100	47	0	0	53	167	67	0	0	100	285	105	0	0	180	188	83	0	0	105	135	66	0	0	69	875
3850	HaeIII_Both-Ends_CC-2639_CID-446136:1466800_num=835	8	96	35	0	61	0	97	36	0	61	0	79	40	0	39	0	138	57	0	81	0	188	107	0	81	0	598
3851	HaeIII_Both-Ends_CC-2639_CID-446136:1466800_num=835	19	96	0	34	0	62	97	0	32	0	65	79	0	40	0	39	138	0	57	0	81	188	0	104	0	84	598
3852	HaeIII_Both-Ends_CC-2639_CID-446136:1466800_num=835	207	96	0	34	1	61	97	0	35	1	61	79	0	40	0	39	138	0	56	1	81	188	0	106	1	81	598
3854	HaeIII_Both-Ends_CC-2646_CID-377953:1661700_num=833	238	156	61	0	95	0	113	51	0	62	0	106	37	0	69	0	55	0	0	55	0	84	0	0	84	0	514
3858	HaeIII_Both-Ends_CC-2651_CID-289785:354808_num=832	38	73	0	0	22	51	71	0	0	21	50	224	0	0	105	119	40	0	0	15	25	101	0	0	33	68	509
3864	HaeIII_Both-Ends_CC-2652_CID-593423:2308656_num=831	225	51	0	0	20	31	66	0	0	21	45	125	0	0	62	63	80	0	0	34	46	108	0	0	44	64	430
3867	HaeIII_Both-Ends_CC-2654_CID-160309:701034_num=831	65	116	0	56	60	0	43	0	29	14	0	161	0	102	59	0	33	0	17	16	0	44	0	28	16	0	397
3868	HaeIII_Both-Ends_CC-2654_CID-160309:701034_num=831	83	116	0	0	73	43	43	0	0	24	19	161	0	0	105	56	33	0	0	16	17	44	0	0	26	18	397
3870	HaeIII_Both-Ends_CC-2654_CID-160309:701034_num=831	269	116	35	81	0	0	43	15	28	0	0	161	55	106	0	0	33	16	17	0	0	44	12	32	0	0	397
3874	HaeIII_Both-Ends_CC-2658_CID-1583496:2601289_num=829	250	45	0	17	0	28	79	0	33	0	46	77	0	28	0	49	120	0	38	0	82	148	0	56	1	91	469
3875	HaeIII_Both-Ends_CC-2662_CID-911527:1649351_num=827	37	74	0	54	20	0	84	0	58	26	0	116	0	72	44	0	63	0	40	23	0	123	0	85	38	0	460
3876	HaeIII_Both-Ends_CC-2662_CID-911527:1649351_num=827	253	74	33	0	41	0	84	32	0	52	0	116	41	0	75	0	63	17	0	46	0	123	47	0	76	0	460
3879	HaeIII_Both-Ends_CC-2665_CID-196357:447798_num=827	217	90	56	0	33	1	74	47	0	27	0	200	116	0	84	0	39	24	0	15	0	72	41	0	31	0	475
3885	HaeIII_Both-Ends_CC-2668_CID-2134923:3041774_num=826	255	75	0	53	22	0	90	0	90	0	0	69	0	47	22	0	110	0	110	0	0	78	0	53	25	0	422
3886	HaeIII_Both-Ends_CC-2672_CID-202990:274151_num=825	9	88	0	0	0	88	41	0	0	0	41	119	0	0	43	76	67	0	0	0	67	40	0	0	0	40	355
3891	HaeIII_Both-Ends_CC-2672_CID-202990:274151_num=825	294	88	60	28	0	0	41	41	0	0	0	119	119	0	0	0	67	67	0	0	0	40	40	0	0	0	355
3892	HaeIII_Both-Ends_CC-2674_CID-734786:2962690_num=824	262	59	0	43	0	16	145	0	89	0	56	158	0	118	0	40	39	0	39	0	0	32	0	32	0	0	433
3893	HaeIII_Both-Ends_CC-2675_CID-501093:1643531_num=824	69	93	66	0	27	0	139	104	0	35	0	158	114	0	44	0	111	80	0	31	0	68	50	0	18	0	569
3898	HaeIII_Both-Ends_CC-2676_CID-436299:1674336_num=824	293	55	0	22	33	0	99	0	48	51	0	113	0	65	48	0	91	0	54	37	0	81	0	40	41	0	439
3899	HaeIII_Both-Ends_CC-2677_CID-222206:2622420_num=824	296	51	23	0	0	28	95	40	0	1	54	239	120	0	2	117	88	44	0	0	44	36	19	0	0	17	509
3905	HaeIII_Both-Ends_CC-2680_CID-1382287:1562490_num=823	10	32	11	0	0	21	22	22	0	0	0	101	27	0	0	74	17	17	0	0	0	23	9	0	0	14	195
3906	HaeIII_Both-Ends_CC-2680_CID-1382287:1562490_num=823	39	32	21	11	0	0	22	0	22	0	0	101	74	27	0	0	17	0	17	0	0	23	14	9	0	0	195
3907	HaeIII_Both-Ends_CC-2680_CID-1382287:1562490_num=823	208	32	10	0	22	0	22	0	0	22	0	101	49	0	52	0	17	0	0	17	0	23	8	0	15	0	195
3908	HaeIII_Both-Ends_CC-2681_CID-1019748:1464758_num=823	276	71	71	0	0	0	55	55	0	0	0	80	39	0	41	0	100	100	0	0	0	111	111	0	0	0	417
3910	HaeIII_Both-Ends_CC-2682_CID-497031:1036830_num=822	98	59	24	0	35	0	90	54	0	36	0	64	30	0	34	0	62	31	0	31	0	138	88	0	50	0	413
3913	HaeIII_Both-Ends_CC-2684_CID-281388:646919_num=822	265	111	0	0	75	36	182	0	0	84	98	254	0	0	114	140	154	0	0	59	95	80	0	0	28	52	781
3920	HaeIII_Both-Ends_CC-2692_CID-365446:1014834_num=819	44	68	0	22	0	46	126	0	63	0	63	77	0	34	0	43	110	0	56	0	54	213	0	102	0	111	594
3921	HaeIII_Both-Ends_CC-2692_CID-365446:1014834_num=819	87	68	0	25	43	0	126	0	50	76	0	77	0	29	48	0	110	0	50	60	0	213	0	90	123	0	594
3923	HaeIII_Both-Ends_CC-2692_CID-365446:1014834_num=819	251	68	0	46	0	22	126	0	63	0	63	77	0	43	0	34	110	0	54	0	56	213	0	110	1	102	594
3926	HaeIII_Both-Ends_CC-2701_CID-652668:2531556_num=817	45	49	0	30	0	19	81	0	0	0	81	87	0	46	0	41	111	0	0	0	111	100	0	100	0	0	428
3934	HaeIII_Both-Ends_CC-2707_CID-1676038:3347694_num=817	226	99	31	0	68	0	160	67	0	93	0	220	77	0	143	0	160	93	0	67	0	82	23	0	59	0	721
3935	HaeIII_Both-Ends_CC-2712_CID-28914:98234_num=816	217	16	0	16	0	0	150	0	95	55	0	36	0	36	0	0	69	0	69	0	0	140	0	89	51	0	411
3961	HaeIII_Both-Ends_CC-2729_CID-87861:554864_num=812	37	188	0	0	87	101	213	0	0	140	73	152	0	0	53	99	270	0	0	145	125	212	0	0	114	98	1035
3962	HaeIII_Both-Ends_CC-2729_CID-87861:554864_num=812	235	188	136	0	52	0	213	155	0	58	0	152	110	0	42	0	270	181	0	89	0	212	144	0	68	0	1035
3973	HaeIII_Both-Ends_CC-2732_CID-583527:2101280_num=810	275	34	0	16	0	18	57	0	27	0	30	127	0	53	0	74	58	0	0	0	58	18	0	1	0	17	294
3975	HaeIII_Both-Ends_CC-2738_CID-31025:1409320_num=809	28	40	0	12	28	0	116	0	37	79	0	62	0	0	62	0	38	0	0	38	0	23	0	0	23	0	279
3979	HaeIII_Both-Ends_CC-2743_CID-419843:1452450_num=807	279	31	31	0	0	0	108	68	0	40	0	278	162	0	116	0	56	56	0	0	0	49	49	0	0	0	522
3981	HaeIII_Both-Ends_CC-2750_CID-400715:439586_num=805	71	43	0	0	0	43	108	0	64	0	44	89	0	50	0	39	51	0	0	0	51	70	0	0	0	70	361
3982	HaeIII_Both-Ends_CC-2750_CID-400715:439586_num=805	221	43	0	0	0	43	108	0	63	0	45	89	0	38	0	51	51	0	0	0	51	70	0	0	0	70	361
3983	HaeIII_Both-Ends_CC-2750_CID-400715:439586_num=805	234	43	0	0	43	0	108	64	0	44	0	89	38	0	51	0	51	0	0	51	0	70	0	0	70	0	361
3985	HaeIII_Both-Ends_CC-2750_CID-400715:439586_num=805	295	43	43	0	0	0	108	44	0	64	0	89	31	0	58	0	51	51	0	0	0	70	70	0	0	0	361
3987	HaeIII_Both-Ends_CC-2751_CID-370495:3405217_num=805	65	40	0	0	20	20	70	0	0	0	70	234	0	0	0	234	61	0	0	22	39	24	0	0	0	24	429
3993	HaeIII_Both-Ends_CC-2753_CID-1744449:2451374_num=805	233	51	0	0	34	17	118	0	0	47	71	91	0	0	55	36	133	0	0	90	43	55	0	0	39	16	448
4005	HaeIII_Both-Ends_CC-2761_CID-51676:353827_num=803	282	14	0	0	10	4	27	0	0	16	11	24	0	0	23	1	20	0	0	7	13	24	0	0	17	7	109
4007	HaeIII_Both-Ends_CC-2763_CID-1233992:1288987_num=803	262	80	0	22	0	58	124	0	79	0	45	107	0	72	1	34	120	0	52	0	68	103	0	46	0	57	534
4028	HaeIII_Both-Ends_CC-2786_CID-1224916:1529978_num=796	215	42	1	0	41	0	48	25	0	23	0	56	0	0	56	0	66	33	0	33	0	76	75	0	1	0	288
4029	HaeIII_Both-Ends_CC-2786_CID-1224916:1529978_num=796	223	42	0	0	41	1	48	0	0	23	25	56	0	0	56	0	66	0	0	33	33	76	0	0	0	76	288
4030	HaeIII_Both-Ends_CC-2786_CID-1224916:1529978_num=796	239	42	0	0	0	42	48	25	0	0	23	56	0	0	0	56	66	32	0	0	34	76	76	0	0	0	288
4040	HaeIII_Both-Ends_CC-2796_CID-1186323:2101851_num=793	82	69	0	19	50	0	173	0	56	117	0	222	0	69	153	0	150	0	45	105	0	88	0	28	60	0	702
4041	HaeIII_Both-Ends_CC-2796_CID-1186323:2101851_num=793	261	69	0	50	0	19	173	0	117	0	56	222	0	152	0	70	150	0	105	0	45	88	0	60	0	28	702
4043	HaeIII_Both-Ends_CC-2798_CID-979845:1411791_num=791	204	38	0	0	38	0	91	0	1	90	0	102	56	0	46	0	79	0	0	79	0	88	52	0	36	0	398
4044	HaeIII_Both-Ends_CC-2799_CID-709786:2379224_num=791	259	38	0	11	0	27	72	0	22	0	50	73	0	0	0	73	58	0	0	0	58	28	0	11	0	17	269
4064	HaeIII_Both-Ends_CC-2808_CID-196261:1505131_num=789	206	45	15	0	0	30	25	8	0	0	17	67	34	0	0	33	39	18	0	0	21	64	19	0	0	45	240
4065	HaeIII_Both-Ends_CC-2808_CID-196261:1505131_num=789	207	45	0	15	30	0	25	0	9	16	0	67	0	35	32	0	39	0	19	20	0	64	0	25	39	0	240
4066	HaeIII_Both-Ends_CC-2809_CID-178286:794207_num=789	276	71	0	39	0	32	85	0	42	0	43	83	0	0	0	83	100	0	100	0	0	100	0	56	0	44	439
4075	HaeIII_Both-Ends_CC-2814_CID-313315:3405951_num=788	4	48	0	48	0	0	74	0	40	0	34	84	1	83	0	0	113	0	60	0	53	91	0	45	0	46	410
4076	HaeIII_Both-Ends_CC-2814_CID-313315:3405951_num=788	243	48	48	0	0	0	74	0	0	74	0	84	43	0	41	0	113	61	0	52	0	91	0	0	91	0	410
4077	HaeIII_Both-Ends_CC-2816_CID-1458667:2537079_num=788	233	80	0	0	0	80	147	96	0	0	51	176	111	0	0	65	110	68	0	1	41	81	57	0	0	24	594
4086	HaeIII_Both-Ends_CC-2826_CID-749642:3394128_num=784	214	43	0	26	0	17	62	0	33	0	29	62	0	44	0	18	90	0	64	0	26	135	0	94	0	41	392
4090	HaeIII_Both-Ends_CC-2828_CID-427652:1151041_num=784	49	35	23	0	0	12	64	64	0	0	0	46	24	0	0	22	189	189	0	0	0	45	25	0	0	20	379
4091	HaeIII_Both-Ends_CC-2828_CID-427652:1151041_num=784	96	35	0	12	0	23	64	0	0	0	64	46	0	22	0	24	189	0	1	0	188	45	0	20	0	25	379
4092	HaeIII_Both-Ends_CC-2828_CID-427652:1151041_num=784	97	35	0	0	12	23	64	0	0	0	64	46	0	0	22	24	189	0	0	0	189	45	0	0	20	25	379
4093	HaeIII_Both-Ends_CC-2828_CID-427652:1151041_num=784	240	35	0	23	12	0	64	0	64	0	0	46	0	24	22	0	189	0	189	0	0	45	0	25	20	0	379
4107	HaeIII_Both-Ends_CC-2838_CID-180009:1505126_num=783	54	88	55	0	33	0	64	30	0	34	0	87	34	0	53	0	94	62	0	32	0	181	94	0	87	0	514
4109	HaeIII_Both-Ends_CC-2838_CID-180009:1505126_num=783	294	88	0	55	0	33	64	0	30	0	34	87	0	35	0	52	94	0	62	0	32	181	0	95	0	86	514
4123	HaeIII_Both-Ends_CC-2848_CID-196262:1505125_num=779	32	43	0	0	0	43	38	0	0	15	23	42	0	0	0	42	35	0	0	0	35	71	0	0	27	44	229
4133	HaeIII_Both-Ends_CC-2871_CID-256049:3226605_num=775	18	47	30	0	17	0	71	0	0	71	0	87	0	0	87	0	92	0	0	92	0	91	42	0	49	0	388
4134	HaeIII_Both-Ends_CC-2871_CID-256049:3226605_num=775	247	47	0	0	47	0	71	0	0	28	43	87	0	0	42	45	92	0	0	47	45	91	0	0	91	0	388
4136	HaeIII_Both-Ends_CC-2872_CID-81441:2651795_num=774	272	73	0	21	0	52	75	0	0	0	75	153	0	0	0	153	56	0	19	0	37	47	0	0	1	46	404
4146	HaeIII_Both-Ends_CC-2886_CID-1166833:1361100_num=772	278	21	12	9	0	0	26	18	8	0	0	24	15	9	0	0	28	13	15	0	0	28	17	11	0	0	127
4147	HaeIII_Both-Ends_CC-2886_CID-1166833:1361100_num=772	298	21	0	9	0	12	26	0	8	0	18	24	0	9	0	15	28	0	15	0	13	28	0	11	0	17	127
4148	HaeIII_Both-Ends_CC-2887_CID-470551:1460320_num=771	245	55	0	0	55	0	74	0	0	74	0	75	0	0	38	37	123	0	0	123	0	119	0	0	119	0	446
4149	HaeIII_Both-Ends_CC-2888_CID-2014489:2660134_num=771	237	65	0	21	0	44	100	0	26	0	74	149	0	54	0	95	189	0	88	0	101	97	0	35	0	62	600
4150	HaeIII_Both-Ends_CC-2889_CID-185274:575773_num=771	5	35	0	0	19	16	62	0	0	20	42	46	0	0	20	26	38	1	0	10	27	117	0	0	52	65	298
4151	HaeIII_Both-Ends_CC-2889_CID-185274:575773_num=771	8	35	13	0	22	0	62	16	0	46	0	46	12	0	34	0	38	10	0	28	0	117	32	0	85	0	298
4152	HaeIII_Both-Ends_CC-2889_CID-185274:575773_num=771	57	35	16	0	0	19	62	42	0	0	20	46	26	0	0	20	38	25	0	0	13	117	70	0	0	47	298
4157	HaeIII_Both-Ends_CC-2895_CID-368099:844925_num=770	234	50	0	0	0	50	70	36	0	0	34	98	60	0	0	38	108	0	0	0	108	83	43	0	0	40	409
4163	HaeIII_Both-Ends_CC-2898_CID-154880:1104179_num=769	76	66	0	0	32	34	96	0	0	44	52	0	0	0	0	0	0	0	0	0	0	80	0	0	80	0	242
4167	HaeIII_Both-Ends_CC-2907_CID-1493966:3187792_num=767	204	66	0	0	39	27	264	0	0	122	142	47	0	0	20	27	215	0	1	92	122	67	1	0	42	24	659
4180	HaeIII_Both-Ends_CC-2914_CID-405579:801057_num=765	213	116	60	0	56	0	181	58	0	123	0	132	67	0	65	0	187	61	1	125	0	200	101	0	99	0	816
4181	HaeIII_Both-Ends_CC-2914_CID-405579:801057_num=765	225	116	60	0	0	56	181	58	0	0	123	132	67	0	0	65	187	61	0	0	126	200	101	0	0	99	816
4183	HaeIII_Both-Ends_CC-2915_CID-364376:1274924_num=765	211	45	0	0	30	15	127	0	0	94	33	193	0	0	142	51	102	0	0	71	31	46	0	0	31	15	513
4185	HaeIII_Both-Ends_CC-2917_CID-204462:1519841_num=765	13	17	2	15	0	0	20	2	18	0	0	16	5	11	0	0	28	7	20	0	1	20	4	16	0	0	101
4191	HaeIII_Both-Ends_CC-2933_CID-1389595:2573708_num=763	9	71	25	0	46	0	96	40	0	56	0	76	26	0	50	0	79	32	0	47	0	60	32	0	28	0	382
4192	HaeIII_Both-Ends_CC-2933_CID-1389595:2573708_num=763	74	71	0	25	0	46	96	0	40	0	56	76	0	26	0	50	79	0	32	0	47	60	0	32	0	28	382
4193	HaeIII_Both-Ends_CC-2933_CID-1389595:2573708_num=763	264	71	46	25	0	0	96	56	40	0	0	76	50	26	0	0	79	47	32	0	0	60	28	32	0	0	382
4198	HaeIII_Both-Ends_CC-2941_CID-259706:260350_num=761	96	81	40	0	41	0	113	59	0	54	0	181	86	0	94	1	185	185	0	0	0	218	105	0	113	0	778
4199	HaeIII_Both-Ends_CC-2944_CID-433071:2818772_num=760	23	50	23	0	27	0	66	28	0	38	0	76	33	0	43	0	63	30	0	33	0	127	56	0	70	1	382
4200	HaeIII_Both-Ends_CC-2944_CID-433071:2818772_num=760	212	50	0	23	0	27	66	0	28	0	38	76	0	33	0	43	63	0	30	0	33	127	0	56	0	71	382
4201	HaeIII_Both-Ends_CC-2945_CID-310326:2530342_num=760	15	36	0	22	0	14	98	0	31	0	67	122	0	49	0	73	96	0	49	0	47	42	0	21	0	21	394
4202	HaeIII_Both-Ends_CC-2945_CID-310326:2530342_num=760	205	36	0	14	0	22	98	0	67	0	31	122	0	73	0	49	96	0	46	0	50	42	0	21	0	21	394
4203	HaeIII_Both-Ends_CC-2945_CID-310326:2530342_num=760	265	36	0	14	0	22	98	0	40	0	58	122	0	73	0	49	96	0	46	0	50	42	0	21	0	21	394
4204	HaeIII_Both-Ends_CC-2945_CID-310326:2530342_num=760	273	36	36	0	0	0	98	70	1	0	27	122	122	0	0	0	96	96	0	0	0	42	41	0	0	1	394
4205	HaeIII_Both-Ends_CC-2948_CID-138001:1723663_num=760	214	93	0	0	0	93	185	0	0	0	185	198	0	0	88	110	110	0	0	0	110	112	0	0	0	112	698
4216	HaeIII_Both-Ends_CC-2953_CID-890918:2768164_num=757	48	69	36	0	33	0	98	68	0	30	0	128	68	0	60	0	131	69	0	62	0	102	52	0	50	0	528
4220	HaeIII_Both-Ends_CC-2957_CID-2864532:3574466_num=757	260	74	0	48	0	26	87	0	0	0	87	188	0	128	0	60	91	0	0	0	91	72	0	0	0	72	512
4221	HaeIII_Both-Ends_CC-2961_CID-695526:2486075_num=756	279	39	0	38	1	0	26	0	0	26	0	119	0	57	62	0	35	0	0	35	0	0	0	0	0	0	219
4222	HaeIII_Both-Ends_CC-2962_CID-965716:1609869_num=755	239	11	0	0	0	11	41	0	0	16	25	57	0	0	0	57	29	0	0	0	29	29	0	0	13	16	167
4225	HaeIII_Both-Ends_CC-2963_CID-87784:554402_num=755	11	90	0	0	57	33	125	0	0	69	56	78	0	0	47	31	192	0	1	120	71	100	0	0	65	35	585
4231	HaeIII_Both-Ends_CC-2963_CID-87784:554402_num=755	266	90	0	45	0	45	125	0	71	0	54	78	0	34	0	44	192	0	114	1	77	100	0	60	0	40	585
4232	HaeIII_Both-Ends_CC-2963_CID-87784:554402_num=755	283	90	0	31	0	59	125	0	60	0	65	78	0	35	0	43	192	0	89	0	103	100	0	39	0	61	585
4237	HaeIII_Both-Ends_CC-2971_CID-1117002:2571282_num=754	262	61	21	0	0	40	134	48	0	0	86	220	81	0	0	139	103	45	0	0	58	48	21	0	0	27	566
4240	HaeIII_Both-Ends_CC-2974_CID-547659:3011448_num=753	22	107	59	0	48	0	67	44	0	23	0	103	75	0	28	0	59	59	0	0	0	84	84	0	0	0	420
4241	HaeIII_Both-Ends_CC-2974_CID-547659:3011448_num=753	75	107	0	59	0	48	67	0	44	0	23	103	0	75	0	28	59	0	59	0	0	84	0	82	1	1	420
4242	HaeIII_Both-Ends_CC-2974_CID-547659:3011448_num=753	215	107	0	49	0	58	67	0	23	0	44	103	0	28	0	75	59	0	0	0	59	84	0	0	0	84	420
4260	HaeIII_Both-Ends_CC-2984_CID-752659:1508574_num=751	97	13	0	0	0	13	16	0	0	0	16	32	0	0	0	32	29	0	0	21	8	16	0	0	0	16	106
4273	HaeIII_Both-Ends_CC-2996_CID-168807:3524690_num=750	232	55	0	0	0	55	85	0	35	0	50	88	0	0	0	88	93	0	0	0	93	87	0	39	0	48	408
4274	HaeIII_Both-Ends_CC-2998_CID-151801:2238995_num=750	63	101	42	0	0	59	113	50	0	0	63	193	68	0	0	125	142	52	0	0	90	75	35	0	0	40	624
4277	HaeIII_Both-Ends_CC-3001_CID-367714:1558939_num=749	227	86	45	0	41	0	132	43	0	89	0	126	67	0	59	0	112	0	0	112	0	267	145	0	122	0	723
4295	HaeIII_Both-Ends_CC-3034_CID-2381932:3035252_num=743	218	40	0	22	0	18	68	0	0	0	68	84	1	0	0	83	113	0	0	0	113	88	0	0	0	88	393
4296	HaeIII_Both-Ends_CC-3034_CID-2381932:3035252_num=743	266	40	0	18	0	22	68	0	68	0	0	84	0	84	0	0	113	0	113	0	0	88	0	88	0	0	393
4300	HaeIII_Both-Ends_CC-3037_CID-897855:2076008_num=742	87	71	0	53	18	0	74	0	42	32	0	81	0	59	22	0	86	0	41	45	0	69	0	38	31	0	381
4307	HaeIII_Both-Ends_CC-3050_CID-323423:3558113_num=741	226	38	0	28	0	10	44	0	30	0	14	50	0	23	0	27	73	0	39	0	34	74	0	49	0	25	279
4308	HaeIII_Both-Ends_CC-3050_CID-323423:3558113_num=741	288	38	0	0	10	28	44	0	0	14	30	50	0	0	27	23	73	0	0	34	39	74	0	0	25	49	279
4320	HaeIII_Both-Ends_CC-3061_CID-116908:1249943_num=739	280	96	50	46	0	0	165	67	98	0	0	178	77	101	0	0	206	76	130	0	0	107	45	62	0	0	752
4321	HaeIII_Both-Ends_CC-3066_CID-809664:1750947_num=737	213	71	36	0	35	0	94	55	0	39	0	67	32	0	35	0	71	34	0	37	0	87	49	0	38	0	390
4327	HaeIII_Both-Ends_CC-3072_CID-800532:3236425_num=736	38	38	0	0	0	38	30	0	17	0	13	212	0	212	0	0	50	0	32	0	18	45	0	21	0	24	375
4328	HaeIII_Both-Ends_CC-3072_CID-800532:3236425_num=736	59	38	0	38	0	0	30	0	13	0	17	212	0	0	0	212	50	0	18	0	32	45	0	24	0	21	375
4329	HaeIII_Both-Ends_CC-3073_CID-694317:749338_num=736	48	59	0	21	0	38	42	0	0	0	42	112	0	47	1	64	62	0	0	1	61	71	0	30	0	41	346
4330	HaeIII_Both-Ends_CC-3073_CID-694317:749338_num=736	67	59	0	28	0	31	42	0	22	0	20	112	0	40	0	72	62	0	25	0	37	71	0	21	0	50	346
4331	HaeIII_Both-Ends_CC-3073_CID-694317:749338_num=736	94	59	0	0	21	38	42	0	0	0	42	112	0	0	47	65	62	0	0	0	62	71	0	0	30	41	346
4332	HaeIII_Both-Ends_CC-3073_CID-694317:749338_num=736	220	59	0	0	38	21	42	0	0	42	0	112	0	0	65	47	62	0	0	62	0	71	0	0	40	31	346
4333	HaeIII_Both-Ends_CC-3074_CID-631803:1511947_num=736	34	44	0	19	0	25	82	0	82	0	0	83	0	51	1	31	94	0	94	0	0	87	0	58	0	29	390
4334	HaeIII_Both-Ends_CC-3074_CID-631803:1511947_num=736	277	44	19	0	25	0	82	82	0	0	0	83	52	0	31	0	94	94	0	0	0	87	58	0	29	0	390
4335	HaeIII_Both-Ends_CC-3074_CID-631803:1511947_num=736	298	44	0	19	0	25	82	0	82	0	0	83	0	52	0	31	94	0	93	0	1	87	0	58	0	29	390
4336	HaeIII_Both-Ends_CC-3076_CID-354367:2067544_num=736	21	40	40	0	0	0	103	76	0	27	0	255	255	0	0	0	71	32	0	39	0	119	47	0	72	0	588
4338	HaeIII_Both-Ends_CC-3083_CID-802040:1801318_num=735	27	19	9	10	0	0	75	41	34	0	0	95	0	95	0	0	99	99	0	0	0	107	0	107	0	0	395
4343	HaeIII_Both-Ends_CC-3086_CID-5583:1019345_num=735	230	71	0	48	23	0	92	0	45	47	0	50	0	32	18	0	43	0	25	18	0	78	0	47	31	0	334
4346	HaeIII_Both-Ends_CC-3086_CID-5583:1019345_num=735	268	71	39	0	0	32	92	58	0	0	34	50	35	0	0	15	43	25	0	0	18	78	42	0	0	36	334
4349	HaeIII_Both-Ends_CC-3087_CID-524036:1535401_num=735	53	106	60	0	46	0	128	67	0	61	0	165	103	0	62	0	175	106	0	69	0	127	83	0	44	0	701
4350	HaeIII_Both-Ends_CC-3087_CID-524036:1535401_num=735	255	106	0	60	46	0	128	0	67	61	0	165	0	103	62	0	175	0	106	69	0	127	0	83	43	1	701
4351	HaeIII_Both-Ends_CC-3088_CID-452622:2105738_num=735	267	58	0	58	0	0	63	0	63	0	0	100	0	45	0	55	80	0	35	0	45	109	0	109	0	0	410
4353	HaeIII_Both-Ends_CC-3091_CID-238236:461089_num=735	281	58	0	0	0	58	67	0	0	0	67	113	0	71	0	42	147	0	87	0	60	115	0	75	0	40	500
4357	HaeIII_Both-Ends_CC-3094_CID-437338:1243449_num=734	249	73	0	0	0	73	66	0	0	34	32	83	0	0	83	0	97	0	0	0	97	92	0	0	46	46	411
4358	HaeIII_Both-Ends_CC-3097_CID-299758:1789313_num=734	18	51	51	0	0	0	71	71	0	0	0	80	49	0	31	0	108	108	0	0	0	83	48	0	35	0	393
4359	HaeIII_Both-Ends_CC-3097_CID-299758:1789313_num=734	96	51	0	0	51	0	71	0	0	71	0	80	0	0	49	31	108	0	0	50	58	83	0	0	48	35	393
4360	HaeIII_Both-Ends_CC-3097_CID-299758:1789313_num=734	244	51	51	0	0	0	71	71	0	0	0	80	80	0	0	0	108	50	0	58	0	83	83	0	0	0	393
4361	HaeIII_Both-Ends_CC-3104_CID-435762:1331715_num=733	270	52	0	0	0	52	71	0	0	0	71	126	0	89	0	37	93	0	0	0	93	82	0	0	0	82	424
4373	HaeIII_Both-Ends_CC-3118_CID-705468:2991544_num=730	228	15	15	0	0	0	25	14	0	11	0	238	238	0	0	0	11	11	0	0	0	11	11	0	0	0	300
4379	HaeIII_Both-Ends_CC-3129_CID-923586:1059604_num=729	45	65	0	0	65	0	75	0	0	75	0	107	0	55	52	0	90	0	1	89	0	74	0	0	74	0	411
4380	HaeIII_Both-Ends_CC-3129_CID-923586:1059604_num=729	240	65	0	0	65	0	75	0	0	75	0	107	55	0	52	0	90	0	0	90	0	74	0	0	74	0	411
4381	HaeIII_Both-Ends_CC-3131_CID-839896:2550747_num=729	42	49	0	0	0	49	80	0	20	0	60	62	0	62	0	0	120	0	0	0	120	57	0	21	0	36	368
4392	HaeIII_Both-Ends_CC-3141_CID-560473:757999_num=728	27	52	37	0	0	15	55	38	0	0	17	88	46	0	0	42	87	60	0	0	27	103	69	0	0	34	385
4394	HaeIII_Both-Ends_CC-3143_CID-1190260:2556708_num=728	43	33	13	0	20	0	85	85	0	0	0	67	67	0	0	0	115	53	0	62	0	107	53	0	54	0	407
4395	HaeIII_Both-Ends_CC-3143_CID-1190260:2556708_num=728	282	33	0	0	0	33	85	0	0	0	85	67	0	34	0	33	115	0	0	0	115	107	0	0	0	107	407
4398	HaeIII_Both-Ends_CC-3147_CID-266946:3126439_num=727	70	33	0	23	10	0	39	0	27	12	0	59	0	39	19	1	72	0	36	36	0	46	0	46	0	0	249
4408	HaeIII_Both-Ends_CC-3158_CID-27106:3097801_num=726	265	42	0	0	0	42	66	0	35	0	31	100	0	48	0	52	94	0	41	0	53	77	0	77	0	0	379
4413	HaeIII_Both-Ends_CC-3166_CID-127769:361223_num=725	42	55	0	32	0	23	60	0	60	0	0	95	0	47	0	48	110	0	110	0	0	79	0	38	0	41	399
4414	HaeIII_Both-Ends_CC-3166_CID-127769:361223_num=725	285	55	0	0	23	32	60	0	0	0	60	95	0	0	48	47	110	0	0	0	110	79	0	0	41	38	399
4427	HaeIII_Both-Ends_CC-3174_CID-46581:2859012_num=723	24	79	79	0	0	0	65	39	0	26	0	75	0	0	75	0	85	85	0	0	0	91	90	0	0	1	395
4433	HaeIII_Both-Ends_CC-3183_CID-1821005:3080362_num=723	279	40	0	23	0	17	70	0	34	0	36	119	0	119	0	0	86	0	37	0	49	73	0	73	0	0	388
4434	HaeIII_Both-Ends_CC-3184_CID-1018304:3453887_num=723	258	30	0	21	0	9	50	0	50	0	0	101	0	51	0	50	98	0	52	0	46	81	0	81	0	0	360
4436	HaeIII_Both-Ends_CC-3186_CID-510516:1767303_num=722	278	44	32	0	12	0	34	25	0	9	0	213	158	0	55	0	35	22	0	13	0	23	14	0	9	0	349
4437	HaeIII_Both-Ends_CC-3188_CID-2424093:2563737_num=722	15	50	0	0	0	50	69	0	0	0	69	86	49	0	0	37	100	0	0	0	100	94	57	0	0	37	399
4438	HaeIII_Both-Ends_CC-3192_CID-1001837:3331276_num=722	65	21	0	12	0	9	61	0	61	0	0	94	0	94	0	0	120	1	55	0	64	80	0	34	0	46	376
4439	HaeIII_Both-Ends_CC-3192_CID-1001837:3331276_num=722	75	21	0	11	0	10	61	0	20	0	41	94	0	0	0	94	120	0	54	1	65	80	0	34	0	46	376
4440	HaeIII_Both-Ends_CC-3192_CID-1001837:3331276_num=722	79	21	9	0	12	0	61	41	0	20	0	94	94	0	0	0	120	65	0	55	0	80	46	0	34	0	376
4441	HaeIII_Both-Ends_CC-3192_CID-1001837:3331276_num=722	233	21	0	0	12	9	61	0	0	20	41	94	0	0	0	94	120	0	0	55	65	80	0	0	34	46	376
4442	HaeIII_Both-Ends_CC-3192_CID-1001837:3331276_num=722	291	21	0	12	0	9	61	0	20	0	41	94	0	0	0	94	120	0	55	0	65	80	0	34	0	46	376
4443	HaeIII_Both-Ends_CC-3193_CID-928542:3381646_num=721	257	97	31	0	66	0	100	40	0	60	0	163	0	0	163	0	100	100	0	0	0	128	41	0	87	0	588
4448	HaeIII_Both-Ends_CC-3198_CID-259656:1826996_num=721	62	65	32	0	33	0	132	62	0	70	0	131	52	0	79	0	129	61	0	68	0	93	41	0	52	0	550
4449	HaeIII_Both-Ends_CC-3198_CID-259656:1826996_num=721	224	65	33	32	0	0	132	69	62	0	1	131	79	52	0	0	129	68	61	0	0	93	51	41	1	0	550
4450	HaeIII_Both-Ends_CC-3198_CID-259656:1826996_num=721	297	65	0	33	0	32	132	0	70	0	62	131	0	79	0	52	129	0	68	0	61	93	0	52	0	41	550
4451	HaeIII_Both-Ends_CC-3201_CID-801039:2252100_num=720	93	58	20	38	0	0	59	23	36	0	0	251	90	161	0	0	39	16	23	0	0	46	20	25	1	0	453
4452	HaeIII_Both-Ends_CC-3201_CID-801039:2252100_num=720	245	58	28	0	30	0	59	29	0	30	0	251	111	0	139	1	39	20	0	19	0	46	23	0	23	0	453
4457	HaeIII_Both-Ends_CC-3202_CID-355155:1653396_num=720	285	67	1	42	24	0	81	0	44	37	0	86	0	49	37	0	83	0	50	33	0	191	0	117	74	0	508
4461	HaeIII_Both-Ends_CC-3209_CID-46861:904574_num=719	225	6	0	0	6	0	15	0	0	15	0	12	0	0	12	0	89	39	0	50	0	13	0	0	13	0	135
4465	HaeIII_Both-Ends_CC-3221_CID-1763699:3180309_num=718	56	66	66	0	0	0	71	32	0	1	38	49	34	0	0	15	88	88	0	0	0	94	94	0	0	0	368
4466	HaeIII_Both-Ends_CC-3221_CID-1763699:3180309_num=718	98	66	0	0	0	66	71	0	38	0	33	49	0	15	0	34	88	0	0	0	88	94	0	0	0	94	368
4467	HaeIII_Both-Ends_CC-3221_CID-1763699:3180309_num=718	229	66	0	0	66	0	71	38	0	33	0	49	15	0	34	0	88	0	0	88	0	94	0	0	94	0	368
4468	HaeIII_Both-Ends_CC-3224_CID-854144:1483011_num=717	14	70	0	45	0	25	168	0	103	2	63	203	0	131	0	72	132	0	83	0	49	47	0	28	0	19	620
4471	HaeIII_Both-Ends_CC-3224_CID-854144:1483011_num=717	230	70	0	43	0	27	168	0	101	0	67	203	0	122	0	81	132	0	80	0	52	47	0	25	0	22	620
4473	HaeIII_Both-Ends_CC-3226_CID-522729:1897776_num=717	32	85	0	0	85	0	66	35	0	31	0	94	0	0	94	0	77	0	0	77	0	60	29	0	31	0	382
4474	HaeIII_Both-Ends_CC-3226_CID-522729:1897776_num=717	49	85	0	0	0	85	66	0	35	0	31	94	0	0	0	94	77	0	0	0	77	60	0	29	0	31	382
4475	HaeIII_Both-Ends_CC-3226_CID-522729:1897776_num=717	260	85	36	0	49	0	66	17	0	49	0	94	38	0	56	0	77	37	0	40	0	60	17	0	43	0	382
4476	HaeIII_Both-Ends_CC-3226_CID-522729:1897776_num=717	281	85	85	0	0	0	66	31	0	35	0	94	94	0	0	0	77	77	0	0	0	60	31	0	29	0	382
4477	HaeIII_Both-Ends_CC-3231_CID-545085:1546910_num=716	16	75	37	0	0	38	77	39	0	0	38	52	28	0	0	24	87	42	0	0	45	95	47	0	0	48	386
4478	HaeIII_Both-Ends_CC-3232_CID-373422:3496933_num=716	79	39	0	0	39	0	44	20	0	24	0	97	0	0	97	0	88	29	0	59	0	100	0	0	100	0	368
4479	HaeIII_Both-Ends_CC-3232_CID-373422:3496933_num=716	85	39	0	0	0	39	44	0	0	20	24	97	0	0	0	97	88	0	0	29	59	100	0	0	0	100	368
4486	HaeIII_Both-Ends_CC-3253_CID-401719:3637439_num=712	5	88	0	0	26	62	53	0	0	0	53	101	0	0	46	55	37	0	0	0	37	118	0	0	57	61	397
4488	HaeIII_Both-Ends_CC-3253_CID-401719:3637439_num=712	225	88	62	0	26	0	53	53	0	0	0	101	55	0	46	0	37	37	0	0	0	118	61	0	57	0	397
4489	HaeIII_Both-Ends_CC-3253_CID-401719:3637439_num=712	236	88	0	62	0	26	53	0	53	0	0	101	0	55	0	46	37	0	37	0	0	118	0	61	0	57	397
4503	HaeIII_Both-Ends_CC-3273_CID-162419:547659_num=710	80	77	0	33	0	44	154	0	71	0	83	235	1	110	0	124	173	0	88	0	85	99	0	39	0	60	738
4506	HaeIII_Both-Ends_CC-3276_CID-686658:3581557_num=709	60	38	0	38	0	0	54	0	36	0	18	89	1	88	0	0	71	0	43	0	28	102	0	102	0	0	354
4507	HaeIII_Both-Ends_CC-3276_CID-686658:3581557_num=709	79	38	0	0	38	0	54	18	0	36	0	89	0	0	89	0	71	28	0	43	0	102	0	0	102	0	354
4513	HaeIII_Both-Ends_CC-3282_CID-152284:1813954_num=709	271	23	15	0	8	0	62	33	0	29	0	50	17	0	33	0	36	25	0	11	0	86	59	0	27	0	257
4515	HaeIII_Both-Ends_CC-3283_CID-996700:3358828_num=708	246	35	26	0	9	0	92	59	0	33	0	31	23	0	8	0	105	65	0	40	0	103	73	0	30	0	366
4517	HaeIII_Both-Ends_CC-3284_CID-660611:1133712_num=708	39	49	19	0	30	0	66	34	0	32	0	72	0	0	72	0	98	49	0	49	0	90	0	0	90	0	375
4518	HaeIII_Both-Ends_CC-3289_CID-224211:3112834_num=708	211	52	0	26	0	26	56	0	38	0	18	100	0	66	0	34	57	0	26	0	31	117	0	56	0	61	382
4519	HaeIII_Both-Ends_CC-3289_CID-224211:3112834_num=708	285	52	25	0	27	0	56	26	0	30	0	100	33	0	66	1	57	26	0	31	0	117	55	0	61	1	382
4520	HaeIII_Both-Ends_CC-3289_CID-224211:3112834_num=708	288	52	26	26	0	0	56	30	26	0	0	100	66	34	0	0	57	31	26	0	0	117	61	56	0	0	382
4522	HaeIII_Both-Ends_CC-3290_CID-148794:151032_num=708	283	33	0	33	0	0	29	0	29	0	0	28	0	28	0	0	61	0	43	0	18	58	0	58	0	0	209
4528	HaeIII_Both-Ends_CC-3301_CID-81746:2098257_num=706	82	174	0	92	82	0	135	0	67	68	0	142	0	81	61	0	151	0	59	92	0	166	0	94	72	0	768
4529	HaeIII_Both-Ends_CC-3301_CID-81746:2098257_num=706	255	174	81	0	93	0	135	68	0	67	0	142	61	0	81	0	151	89	1	60	1	166	72	0	94	0	768
4532	HaeIII_Both-Ends_CC-3302_CID-7301:16051_num=706	50	46	0	0	0	46	57	0	0	0	57	69	0	0	0	69	81	0	0	36	45	73	0	0	0	73	326
4533	HaeIII_Both-Ends_CC-3302_CID-7301:16051_num=706	62	46	46	0	0	0	57	57	0	0	0	69	69	0	0	0	81	45	0	36	0	73	73	0	0	0	326
4537	HaeIII_Both-Ends_CC-3302_CID-7301:16051_num=706	247	46	0	0	0	46	57	0	0	0	57	69	0	0	0	69	81	36	0	0	45	73	0	0	0	73	326
4539	HaeIII_Both-Ends_CC-3305_CID-366509:3351402_num=706	20	60	0	28	0	32	81	0	81	0	0	74	0	74	0	0	92	0	92	0	0	92	0	49	0	43	399
4542	HaeIII_Both-Ends_CC-3306_CID-364696:581133_num=706	279	53	0	0	53	0	66	0	0	43	23	124	0	0	124	0	59	0	0	39	20	36	0	0	0	36	338
4544	HaeIII_Both-Ends_CC-3322_CID-2528495:2616456_num=705	281	46	0	0	46	0	100	0	0	74	26	128	0	0	128	0	47	0	0	47	0	81	0	0	81	0	402
4552	HaeIII_Both-Ends_CC-3331_CID-1707050:3634592_num=704	95	41	0	0	25	16	56	0	0	21	35	93	0	0	49	44	96	0	0	46	50	87	0	0	47	40	373
4554	HaeIII_Both-Ends_CC-3333_CID-1425573:3113905_num=704	261	64	0	64	0	0	59	0	58	1	0	73	0	35	0	38	66	0	66	0	0	84	0	46	0	38	346
4555	HaeIII_Both-Ends_CC-3333_CID-1425573:3113905_num=704	270	64	0	64	0	0	59	0	59	0	0	73	0	35	0	38	66	0	66	0	0	84	0	46	0	38	346
4556	HaeIII_Both-Ends_CC-3334_CID-13109:834139_num=704	242	38	20	0	18	0	63	0	0	63	0	81	81	0	0	0	80	34	0	46	0	103	0	0	103	0	365
4557	HaeIII_Both-Ends_CC-3337_CID-652818:1582444_num=703	274	35	35	0	0	0	65	65	0	0	0	92	37	0	55	0	94	45	0	49	0	63	63	0	0	0	349
4558	HaeIII_Both-Ends_CC-3339_CID-58656:313266_num=703	204	62	42	0	0	20	52	0	0	0	52	140	76	1	0	63	135	83	0	0	52	101	0	0	0	101	490
4569	HaeIII_Both-Ends_CC-3353_CID-220755:649854_num=702	287	42	0	0	42	0	59	27	0	32	0	84	0	0	84	0	88	50	0	37	1	95	0	0	95	0	368
4571	HaeIII_Both-Ends_CC-3359_CID-76292:181372_num=701	61	23	0	0	8	15	25	0	0	12	13	65	0	0	36	29	22	0	0	8	14	56	0	0	16	40	191
4576	HaeIII_Both-Ends_CC-3359_CID-76292:181372_num=701	280	23	0	0	9	14	25	0	0	13	12	65	0	0	24	41	22	0	0	14	8	56	0	0	35	21	191
4580	HaeIII_Both-Ends_CC-3361_CID-719235:1458695_num=701	248	42	19	0	23	0	89	48	0	41	0	118	46	0	72	0	69	33	0	36	0	174	102	0	72	0	492
4585	HaeIII_Both-Ends_CC-3370_CID-651400:1544874_num=700	236	48	48	0	0	0	81	37	0	44	0	82	82	0	0	0	90	90	0	0	0	100	59	0	41	0	401
4586	HaeIII_Both-Ends_CC-3371_CID-384915:2423902_num=700	68	16	0	3	13	0	10	0	1	9	0	93	0	28	65	0	20	0	2	18	0	9	0	5	4	0	148
4587	HaeIII_Both-Ends_CC-3372_CID-336585:919785_num=700	241	46	46	0	0	0	67	67	0	0	0	78	0	0	78	0	99	56	0	43	0	90	45	0	45	0	380
4590	HaeIII_Both-Ends_CC-3400_CID-1195640:3612431_num=697	47	62	62	0	0	0	89	48	0	0	41	83	51	0	0	32	71	45	0	0	26	78	56	0	0	22	383
4601	HaeIII_Both-Ends_CC-3415_CID-45860:2129527_num=695	214	35	0	17	0	18	74	0	0	0	74	117	0	56	0	61	88	0	46	0	42	70	0	0	0	70	384
4602	HaeIII_Both-Ends_CC-3415_CID-45860:2129527_num=695	246	35	0	0	0	35	74	0	0	0	74	117	0	56	0	61	88	0	0	0	88	70	0	0	0	70	384
4603	HaeIII_Both-Ends_CC-3416_CID-441241:3401883_num=695	278	71	0	51	0	20	106	0	57	0	49	147	0	82	0	65	113	0	60	0	53	89	0	49	0	40	526
4606	HaeIII_Both-Ends_CC-3423_CID-145891:1655950_num=695	54	107	0	107	0	0	144	0	107	0	37	88	0	41	0	47	160	0	108	0	52	173	0	109	0	64	672
4608	HaeIII_Both-Ends_CC-3423_CID-145891:1655950_num=695	259	107	0	0	0	107	144	0	0	37	107	88	0	0	47	41	160	0	1	52	107	173	0	0	64	109	672
4616	HaeIII_Both-Ends_CC-3426_CID-77058:282585_num=694	224	44	0	0	0	44	62	0	0	0	62	74	0	38	0	36	85	0	44	0	41	77	0	35	0	42	342
4617	HaeIII_Both-Ends_CC-3426_CID-77058:282585_num=694	272	44	0	20	0	24	62	0	36	0	26	74	1	37	0	36	85	0	85	0	0	77	0	35	0	42	342
4618	HaeIII_Both-Ends_CC-3431_CID-607353:1301087_num=693	24	70	0	0	34	36	85	0	1	47	37	196	0	0	100	96	81	0	0	34	47	68	0	0	40	28	500
4619	HaeIII_Both-Ends_CC-3431_CID-607353:1301087_num=693	38	70	0	36	34	0	85	0	37	48	0	196	0	95	101	0	81	0	46	35	0	68	0	27	41	0	500
4620	HaeIII_Both-Ends_CC-3436_CID-274797:3378510_num=693	261	49	0	0	28	21	65	0	0	0	65	76	0	0	0	76	99	0	0	0	99	99	0	0	99	0	388
4621	HaeIII_Both-Ends_CC-3439_CID-1641212:1902101_num=693	266	40	22	0	18	0	59	0	0	59	0	107	0	0	107	0	77	33	0	44	0	80	0	0	80	0	363
4622	HaeIII_Both-Ends_CC-3439_CID-1641212:1902101_num=693	287	40	0	0	0	40	59	0	31	0	28	107	0	107	0	0	77	0	44	0	33	80	0	0	0	80	363
4625	HaeIII_Both-Ends_CC-3448_CID-28315:2704030_num=692	292	42	0	18	0	24	40	0	11	0	29	257	0	127	0	130	40	0	22	0	18	25	0	9	0	16	404
4626	HaeIII_Both-Ends_CC-3452_CID-1564425:1818871_num=692	39	25	14	0	11	0	69	29	0	40	0	80	0	0	80	0	113	54	0	59	0	73	31	0	42	0	360
4628	HaeIII_Both-Ends_CC-3464_CID-1554106:3254608_num=691	261	55	0	0	55	0	97	58	0	39	0	84	0	0	84	0	97	0	0	97	0	88	0	0	88	0	421
4637	HaeIII_Both-Ends_CC-3471_CID-411313:465406_num=690	44	48	48	0	0	0	65	65	0	0	0	80	80	0	0	0	113	54	0	0	59	81	81	0	0	0	387
4638	HaeIII_Both-Ends_CC-3471_CID-411313:465406_num=690	212	48	0	27	0	21	65	0	22	0	43	80	1	79	0	0	113	1	55	0	57	81	0	39	0	42	387
4639	HaeIII_Both-Ends_CC-3472_CID-31390:1059030_num=690	262	36	0	0	36	0	64	0	0	28	36	86	0	0	37	49	89	0	0	42	47	106	0	0	59	47	381
4640	HaeIII_Both-Ends_CC-3478_CID-216897:925377_num=690	78	58	0	58	0	0	54	0	34	0	20	75	0	38	0	37	106	0	0	0	106	74	0	0	0	74	367
4641	HaeIII_Both-Ends_CC-3478_CID-216897:925377_num=690	293	58	0	36	0	22	54	0	34	0	20	75	0	38	0	37	106	0	0	0	106	74	0	0	0	74	367
4643	HaeIII_Both-Ends_CC-3486_CID-292937:3181355_num=689	261	37	17	0	0	20	63	30	0	0	33	77	38	0	0	39	90	46	0	0	44	109	47	0	0	62	376
4645	HaeIII_Both-Ends_CC-3488_CID-244669:2526446_num=689	268	75	0	0	75	0	67	0	0	67	0	116	39	0	77	0	109	0	0	109	0	183	0	0	183	0	550
4646	HaeIII_Both-Ends_CC-3488_CID-244669:2526446_num=689	275	75	0	0	0	75	67	0	0	0	67	116	0	39	0	77	109	0	0	0	109	183	0	0	0	183	550
4655	HaeIII_Both-Ends_CC-3491_CID-1432141:2960667_num=689	225	7	0	0	7	0	28	0	10	18	0	55	0	16	39	0	24	0	0	24	0	3	0	0	3	0	117
4659	HaeIII_Both-Ends_CC-3511_CID-243048:1004653_num=687	97	54	25	0	29	0	49	26	0	23	0	103	0	0	103	0	68	0	0	68	0	94	52	0	42	0	368
4661	HaeIII_Both-Ends_CC-3514_CID-1867692:3639438_num=687	228	42	0	19	0	23	63	0	22	0	41	91	0	53	0	38	72	0	37	0	35	86	0	0	0	86	354
4663	HaeIII_Both-Ends_CC-3517_CID-171846:3105257_num=687	247	26	0	0	0	26	92	0	56	0	36	134	0	98	0	36	87	0	0	0	87	80	0	1	0	79	419
4665	HaeIII_Both-Ends_CC-3525_CID-713685:1310085_num=686	73	79	0	79	0	0	46	0	46	0	0	100	0	100	0	0	115	0	60	0	55	57	0	57	0	0	397
4666	HaeIII_Both-Ends_CC-3525_CID-713685:1310085_num=686	209	79	0	0	0	79	46	0	0	0	46	100	0	0	0	100	115	0	0	55	60	57	0	0	0	57	397
4667	HaeIII_Both-Ends_CC-3525_CID-713685:1310085_num=686	293	79	0	0	79	0	46	0	0	46	0	100	0	0	100	0	115	0	0	60	55	57	0	0	57	0	397
4668	HaeIII_Both-Ends_CC-3528_CID-1413609:1642783_num=686	13	49	29	0	20	0	69	28	0	41	0	85	0	0	85	0	85	0	0	85	0	87	39	0	48	0	375
4669	HaeIII_Both-Ends_CC-3528_CID-1413609:1642783_num=686	229	49	29	0	20	0	69	28	0	41	0	85	0	0	85	0	85	0	0	85	0	87	39	0	47	1	375
4670	HaeIII_Both-Ends_CC-3529_CID-1302025:3343633_num=686	244	45	0	0	45	0	57	29	0	28	0	89	0	0	89	0	110	0	0	110	0	76	0	0	76	0	377
4672	HaeIII_Both-Ends_CC-3541_CID-1892983:2330290_num=685	210	47	0	23	1	23	74	0	44	0	30	65	0	0	0	65	87	0	87	0	0	83	0	44	0	39	356
4674	HaeIII_Both-Ends_CC-3554_CID-265926:280870_num=684	53	40	40	0	0	0	44	44	0	0	0	115	66	0	49	0	76	37	0	39	0	86	42	0	44	0	361
4675	HaeIII_Both-Ends_CC-3571_CID-273625:360459_num=682	21	128	0	54	0	74	110	0	48	0	62	152	0	90	0	62	165	0	0	0	165	151	0	67	0	84	706
4685	HaeIII_Both-Ends_CC-3586_CID-528730:1004340_num=680	15	63	41	0	22	0	50	50	0	0	0	94	59	0	35	0	113	56	0	57	0	64	41	0	23	0	384
4686	HaeIII_Both-Ends_CC-3594_CID-1185428:1541537_num=680	225	28	0	1	0	27	95	0	61	0	34	47	0	0	0	47	93	0	0	0	93	147	0	96	0	51	410
4692	HaeIII_Both-Ends_CC-3617_CID-972760:3009134_num=678	205	43	0	20	0	23	77	0	77	0	0	81	0	81	0	0	79	0	78	0	1	73	0	73	0	0	353
4700	HaeIII_Both-Ends_CC-3623_CID-2598295:2821195_num=678	260	76	0	0	23	53	55	0	0	55	0	114	0	0	37	77	126	0	0	44	82	85	0	0	85	0	456
4701	HaeIII_Both-Ends_CC-3628_CID-1364071:1576085_num=678	224	40	23	0	17	0	69	0	0	69	0	81	42	0	39	0	66	0	0	66	0	86	1	0	85	0	342
4702	HaeIII_Both-Ends_CC-3637_CID-2656603:3562825_num=677	263	45	0	0	45	0	67	30	0	37	0	93	58	0	35	0	81	0	0	81	0	75	34	0	40	1	361
4703	HaeIII_Both-Ends_CC-3653_CID-3030992:3467474_num=676	236	49	0	1	0	48	114	0	33	1	80	58	0	21	0	37	103	0	30	0	73	34	0	0	0	34	358
4704	HaeIII_Both-Ends_CC-3661_CID-1165943:1366827_num=676	34	44	44	0	0	0	71	71	0	0	0	77	76	0	1	0	84	49	0	35	0	82	82	0	0	0	358
4705	HaeIII_Both-Ends_CC-3661_CID-1165943:1366827_num=676	240	44	0	0	44	0	71	0	0	71	0	77	0	0	77	0	84	35	0	49	0	82	0	0	82	0	358
4706	HaeIII_Both-Ends_CC-3662_CID-711426:2699996_num=675	96	39	0	21	0	18	48	0	24	0	24	86	0	33	0	53	69	0	31	0	38	25	0	25	0	0	267
4707	HaeIII_Both-Ends_CC-3662_CID-711426:2699996_num=675	251	39	18	0	21	0	48	24	0	24	0	86	53	0	33	0	69	38	0	31	0	25	0	0	25	0	267
4709	HaeIII_Both-Ends_CC-3686_CID-1011475:1939763_num=674	42	41	0	20	0	21	50	0	30	0	20	48	0	0	0	48	101	0	101	0	0	100	0	100	0	0	340
4710	HaeIII_Both-Ends_CC-3689_CID-637411:3233954_num=673	70	43	0	0	0	43	62	0	62	0	0	91	0	91	0	0	84	0	84	0	0	94	0	1	0	93	374
4714	HaeIII_Both-Ends_CC-3692_CID-404946:3575775_num=673	295	63	0	0	63	0	78	0	0	78	0	57	0	0	57	0	70	19	0	51	0	109	0	0	109	0	377
4715	HaeIII_Both-Ends_CC-3699_CID-1027791:1304154_num=673	67	62	0	0	0	62	67	0	32	0	35	61	0	61	0	0	102	0	53	0	49	74	0	74	0	0	366
4722	HaeIII_Both-Ends_CC-3706_CID-611338:2316800_num=672	61	21	0	13	0	8	36	0	19	0	17	41	0	30	0	11	36	0	16	0	20	36	0	16	0	20	170
4724	HaeIII_Both-Ends_CC-3706_CID-611338:2316800_num=672	292	21	0	13	0	8	36	0	19	0	17	41	0	30	0	11	36	0	16	0	20	36	0	16	0	20	170
4725	HaeIII_Both-Ends_CC-3716_CID-1359556:2520927_num=672	19	39	0	39	0	0	69	0	68	0	1	77	0	76	1	0	83	0	37	0	46	99	0	99	0	0	367
4726	HaeIII_Both-Ends_CC-3716_CID-1359556:2520927_num=672	225	39	0	0	0	39	69	0	0	0	69	77	0	0	0	77	83	0	46	0	37	99	0	0	0	99	367
4742	HaeIII_Both-Ends_CC-3731_CID-27200:1808761_num=671	67	56	23	0	0	33	147	85	0	0	62	168	60	0	0	108	153	71	0	0	82	124	57	0	0	67	648
4747	HaeIII_Both-Ends_CC-3741_CID-774494:3059663_num=670	282	40	0	0	0	40	68	0	35	0	33	103	0	47	0	56	84	0	0	0	84	78	0	40	0	38	373
4753	HaeIII_Both-Ends_CC-3748_CID-260931:1530828_num=670	260	56	0	0	56	0	64	0	0	0	64	52	0	0	52	0	93	0	0	49	44	82	0	0	82	0	347
4754	HaeIII_Both-Ends_CC-3748_CID-260931:1530828_num=670	264	56	0	0	0	56	64	0	64	0	0	52	0	0	0	52	93	0	44	0	49	82	0	0	1	81	347
4755	HaeIII_Both-Ends_CC-3755_CID-433307:768575_num=669	61	35	0	25	0	10	72	0	0	0	72	60	0	29	0	31	89	0	0	0	89	109	0	0	0	109	365
4756	HaeIII_Both-Ends_CC-3756_CID-298181:3172672_num=669	235	69	69	0	0	0	56	56	0	0	0	88	33	0	0	55	70	70	0	0	0	62	61	1	0	0	345
4757	HaeIII_Both-Ends_CC-3757_CID-1864792:2978807_num=669	289	81	0	26	0	55	92	0	36	0	56	75	0	21	0	54	136	0	43	0	93	139	0	44	0	95	523
4760	HaeIII_Both-Ends_CC-3761_CID-1235766:2528671_num=669	213	50	17	33	0	0	91	37	54	0	0	196	95	101	0	0	85	33	52	0	0	44	14	30	0	0	466
4764	HaeIII_Both-Ends_CC-3764_CID-916564:1915362_num=668	47	45	0	16	0	29	82	0	35	0	47	47	0	47	0	0	89	0	0	0	89	62	0	28	0	34	325
4765	HaeIII_Both-Ends_CC-3764_CID-916564:1915362_num=668	56	45	0	29	16	0	82	0	47	35	0	47	0	0	47	0	89	0	89	0	0	62	0	34	28	0	325
4766	HaeIII_Both-Ends_CC-3764_CID-916564:1915362_num=668	219	45	0	29	0	16	82	0	47	0	35	47	0	0	0	47	89	0	89	0	0	62	0	34	0	28	325
4767	HaeIII_Both-Ends_CC-3766_CID-715988:1562225_num=668	290	53	0	0	0	53	65	0	65	0	0	70	0	34	0	36	94	0	93	0	1	73	0	33	0	40	355
4771	HaeIII_Both-Ends_CC-3773_CID-2029095:2151593_num=668	238	45	0	20	0	25	51	0	51	0	0	100	0	100	0	0	88	0	88	0	0	71	0	30	0	41	355
4772	HaeIII_Both-Ends_CC-3775_CID-174576:797963_num=668	27	37	0	15	0	22	71	0	30	0	41	154	0	67	0	87	72	0	41	0	31	44	0	26	0	18	378
4780	HaeIII_Both-Ends_CC-3779_CID-1046187:2285111_num=668	212	51	0	31	0	20	66	0	0	0	66	121	0	84	0	37	81	0	0	0	81	107	0	0	0	107	426
4781	HaeIII_Both-Ends_CC-3785_CID-223727:1660532_num=667	71	38	0	21	17	0	53	0	52	0	1	114	0	114	0	0	72	0	72	0	0	61	0	33	28	0	338
4782	HaeIII_Both-Ends_CC-3785_CID-223727:1660532_num=667	298	38	0	21	0	17	53	0	53	0	0	114	1	113	0	0	72	0	72	0	0	61	0	33	0	28	338
4784	HaeIII_Both-Ends_CC-3787_CID-1633652:3069109_num=667	255	40	22	0	18	0	67	67	0	0	0	110	110	0	0	0	77	77	0	0	0	91	91	0	0	0	385
4785	HaeIII_Both-Ends_CC-3787_CID-1633652:3069109_num=667	270	40	0	0	40	0	67	31	0	36	0	110	49	0	61	0	77	31	0	46	0	91	0	0	91	0	385
4786	HaeIII_Both-Ends_CC-3790_CID-995271:1249378_num=666	208	43	19	24	0	0	62	39	23	0	0	82	82	0	0	0	88	88	0	0	0	65	26	39	0	0	340
4789	HaeIII_Both-Ends_CC-3797_CID-346091:3052769_num=666	13	46	0	46	0	0	54	0	25	0	29	70	0	40	0	30	87	0	87	0	0	86	0	86	0	0	343
4795	HaeIII_Both-Ends_CC-3812_CID-439660:1305155_num=665	56	65	1	35	0	29	141	2	70	0	69	171	0	88	0	83	173	0	0	0	173	137	0	71	0	66	687
4797	HaeIII_Both-Ends_CC-3815_CID-374439:399635_num=665	3	53	35	0	18	0	71	40	0	31	0	76	32	0	44	0	80	50	0	30	0	66	44	0	22	0	346
4798	HaeIII_Both-Ends_CC-3815_CID-374439:399635_num=665	13	53	18	0	35	0	71	31	0	40	0	76	44	0	32	0	80	30	0	50	0	66	22	0	44	0	346
4799	HaeIII_Both-Ends_CC-3819_CID-2039814:2297358_num=665	232	37	0	15	0	22	74	0	36	0	38	112	0	64	0	48	76	0	39	0	37	43	0	22	0	21	342
4800	HaeIII_Both-Ends_CC-3824_CID-1518132:3087234_num=665	204	138	66	1	71	0	107	107	0	0	0	150	69	0	81	0	145	142	1	1	1	156	81	0	75	0	696
4801	HaeIII_Both-Ends_CC-3827_CID-82323:1884656_num=664	233	49	49	0	0	0	67	67	0	0	0	70	70	0	0	0	86	40	0	46	0	79	78	1	0	0	351
4803	HaeIII_Both-Ends_CC-3830_CID-64418:1807819_num=664	5	62	34	0	28	0	60	26	0	34	0	74	0	0	74	0	91	0	0	91	0	73	43	0	30	0	360
4809	HaeIII_Both-Ends_CC-3842_CID-353458:717237_num=663	298	30	0	0	0	30	74	0	38	0	36	80	0	0	0	80	93	0	0	0	93	78	0	0	0	78	355
4810	HaeIII_Both-Ends_CC-3843_CID-2799265:3514571_num=663	284	44	0	0	44	0	64	37	0	27	0	101	54	0	47	0	72	29	0	43	0	71	0	0	71	0	352
4811	HaeIII_Both-Ends_CC-3846_CID-196267:1505125_num=663	69	129	0	82	47	0	58	0	21	37	0	139	0	51	88	0	119	0	69	50	0	138	0	78	60	0	583
4812	HaeIII_Both-Ends_CC-3846_CID-196267:1505125_num=663	228	129	36	0	0	93	58	28	0	0	30	139	73	0	0	66	119	41	0	0	78	138	47	0	0	91	583
4813	HaeIII_Both-Ends_CC-3846_CID-196267:1505125_num=663	238	129	82	0	47	0	58	22	0	36	0	139	52	0	87	0	119	69	0	49	1	138	79	0	59	0	583
4814	HaeIII_Both-Ends_CC-3846_CID-196267:1505125_num=663	278	129	0	83	46	0	58	0	22	36	0	139	0	51	88	0	119	0	69	50	0	138	0	78	60	0	583
4817	HaeIII_Both-Ends_CC-3851_CID-145929:677110_num=663	41	28	14	0	14	0	55	24	0	31	0	96	0	0	96	0	92	36	0	56	0	93	0	0	93	0	364
4818	HaeIII_Both-Ends_CC-3851_CID-145929:677110_num=663	252	28	0	14	0	14	55	0	0	0	55	96	0	0	0	96	92	0	1	0	91	93	0	0	0	93	364
4823	HaeIII_Both-Ends_CC-3875_CID-1753072:3273209_num=661	207	44	0	24	0	20	62	0	62	0	0	64	0	27	0	37	86	1	85	0	0	99	0	99	0	0	355
4824	HaeIII_Both-Ends_CC-3882_CID-378152:1934749_num=660	57	36	0	24	0	12	82	0	0	0	82	76	0	0	0	76	96	0	0	0	96	81	0	43	0	38	371
4825	HaeIII_Both-Ends_CC-3893_CID-1360530:1425500_num=660	279	53	0	0	18	35	82	0	0	25	57	129	0	0	51	78	108	0	0	108	0	80	0	1	79	0	452
4826	HaeIII_Both-Ends_CC-3898_CID-529358:1189104_num=659	256	37	0	0	37	0	77	0	0	77	0	68	0	0	68	0	145	99	0	46	0	62	0	0	62	0	389
4827	HaeIII_Both-Ends_CC-3901_CID-3167791:3377116_num=659	250	36	0	23	0	13	65	0	33	0	32	92	0	46	0	46	111	0	47	0	64	71	0	28	0	43	375
4829	HaeIII_Both-Ends_CC-3906_CID-257988:1005268_num=659	91	25	0	0	0	25	60	0	60	0	0	85	0	43	0	42	89	0	48	0	41	87	0	87	0	0	346
4830	HaeIII_Both-Ends_CC-3922_CID-30789:3010285_num=658	235	76	0	0	76	0	105	35	0	70	0	83	0	0	83	0	157	0	1	156	0	119	41	0	78	0	540
4836	HaeIII_Both-Ends_CC-3934_CID-731679:1583490_num=657	260	33	12	0	0	21	78	41	0	0	37	46	22	0	0	24	36	15	0	0	21	145	70	0	0	75	338
4837	HaeIII_Both-Ends_CC-3934_CID-731679:1583490_num=657	279	33	13	20	0	0	78	27	51	0	0	46	18	28	0	0	36	18	18	0	0	145	61	84	0	0	338
4843	HaeIII_Both-Ends_CC-3942_CID-1750782:3233378_num=657	31	51	0	0	51	0	68	22	0	46	0	96	0	0	96	0	68	34	0	34	0	76	41	0	35	0	359
4848	HaeIII_Both-Ends_CC-3947_CID-716891:1885371_num=656	244	42	0	0	42	0	43	0	0	43	0	151	96	0	55	0	149	93	0	56	0	109	71	0	38	0	494
4849	HaeIII_Both-Ends_CC-3947_CID-716891:1885371_num=656	256	42	0	0	0	42	43	0	0	0	43	151	0	96	0	55	149	0	93	0	56	109	0	71	0	38	494
4850	HaeIII_Both-Ends_CC-3949_CID-526113:1737204_num=656	254	51	51	0	0	0	69	37	0	32	0	79	79	0	0	0	91	91	0	0	0	67	37	0	30	0	357
4851	HaeIII_Both-Ends_CC-3955_CID-2259417:3070493_num=656	206	35	0	19	16	0	35	0	15	20	0	39	0	18	21	0	55	0	29	26	0	35	0	13	22	0	199
4852	HaeIII_Both-Ends_CC-3961_CID-1525367:1660805_num=656	235	67	0	49	0	18	81	0	51	0	30	87	0	1	0	86	129	0	129	0	0	139	0	82	0	57	503
4853	HaeIII_Both-Ends_CC-3964_CID-1211862:1835489_num=656	25	65	0	47	0	18	49	0	27	0	22	180	0	97	0	83	21	0	10	0	11	31	0	16	0	15	346
4870	HaeIII_Both-Ends_CC-3992_CID-30444:655728_num=654	290	39	0	20	0	19	70	0	0	0	70	79	0	38	0	41	92	0	0	0	92	86	0	86	0	0	366
4873	HaeIII_Both-Ends_CC-4014_CID-436149:1639900_num=653	261	44	44	0	0	0	113	67	0	46	0	97	40	0	56	1	130	78	0	52	0	47	47	0	0	0	431
4874	HaeIII_Both-Ends_CC-4015_CID-3045703:3117628_num=653	43	39	0	0	0	39	72	0	0	0	72	92	0	0	0	92	93	0	0	0	93	72	0	32	0	40	368
4875	HaeIII_Both-Ends_CC-4017_CID-28245:1791218_num=653	10	28	0	18	10	0	44	0	21	23	0	119	0	77	42	0	53	0	21	32	0	29	0	13	16	0	273
4876	HaeIII_Both-Ends_CC-4017_CID-28245:1791218_num=653	70	28	0	10	18	0	44	0	23	21	0	119	0	42	77	0	53	0	32	21	0	29	0	16	13	0	273
4880	HaeIII_Both-Ends_CC-4018_CID-2655291:3108478_num=653	265	29	0	0	29	0	101	0	0	0	101	48	0	0	48	0	136	0	0	54	82	4	0	0	4	0	318
4881	HaeIII_Both-Ends_CC-4021_CID-1452900:4409388_num=653	89	54	0	18	0	36	54	0	25	0	29	80	0	40	0	40	69	0	0	0	69	91	0	37	1	53	348
4884	HaeIII_Both-Ends_CC-4028_CID-655749:3074056_num=652	206	46	0	0	46	0	73	0	0	73	0	117	54	0	63	0	62	0	0	62	0	64	0	0	64	0	362
4885	HaeIII_Both-Ends_CC-4028_CID-655749:3074056_num=652	280	46	27	0	19	0	73	31	0	42	0	117	62	0	55	0	62	0	0	62	0	64	32	0	32	0	362
4886	HaeIII_Both-Ends_CC-4029_CID-644542:3335798_num=652	277	43	20	0	23	0	65	65	0	0	0	74	36	0	37	1	87	42	0	44	1	84	42	0	42	0	353
4887	HaeIII_Both-Ends_CC-4030_CID-577760:970016_num=652	281	36	0	0	0	36	68	0	0	0	68	87	0	42	0	45	88	0	0	0	88	86	0	0	0	86	365
4888	HaeIII_Both-Ends_CC-4038_CID-1813480:2776353_num=652	77	54	31	0	23	0	55	32	0	23	0	70	42	0	28	0	68	46	0	22	0	70	48	0	22	0	317
4889	HaeIII_Both-Ends_CC-4045_CID-963393:1171927_num=651	205	27	0	27	0	0	31	0	31	0	0	33	0	33	0	0	70	0	70	0	0	158	0	91	67	0	319
4890	HaeIII_Both-Ends_CC-4052_CID-477726:1632686_num=651	268	52	1	0	51	0	48	19	0	29	0	83	40	0	43	0	62	0	0	62	0	90	0	0	90	0	335
4892	HaeIII_Both-Ends_CC-4070_CID-74278:1155897_num=650	7	53	28	0	25	0	78	78	0	0	0	70	70	0	0	0	87	87	0	0	0	83	40	0	43	0	371
4893	HaeIII_Both-Ends_CC-4082_CID-16787:3044593_num=650	206	66	45	0	21	0	55	1	0	54	0	105	0	0	105	0	82	0	0	82	0	78	0	0	78	0	386
4894	HaeIII_Both-Ends_CC-4096_CID-46254:1301609_num=649	259	40	0	0	40	0	72	0	0	72	0	85	1	0	84	0	88	0	0	88	0	70	29	0	41	0	355
4895	HaeIII_Both-Ends_CC-4097_CID-446659:1151870_num=649	47	48	0	18	0	30	65	0	65	0	0	57	0	28	0	29	107	0	107	0	0	93	0	93	0	0	370
4896	HaeIII_Both-Ends_CC-4098_CID-44092:3257128_num=649	267	38	23	0	15	0	63	24	0	39	0	94	94	0	0	0	76	76	0	0	0	87	40	0	47	0	358
4898	HaeIII_Both-Ends_CC-4103_CID-2111590:3518605_num=649	267	84	26	0	58	0	75	75	0	0	0	64	63	0	0	1	89	89	0	0	0	110	38	0	72	0	422
4899	HaeIII_Both-Ends_CC-4118_CID-2888965:3543177_num=648	267	46	0	0	45	1	57	0	0	0	57	83	0	0	0	83	85	0	0	1	84	73	0	0	73	0	344
4902	HaeIII_Both-Ends_CC-4128_CID-1094067:3167269_num=648	99	97	0	0	0	97	51	0	51	0	0	118	0	0	0	118	127	0	35	0	92	168	0	1	0	167	561
4903	HaeIII_Both-Ends_CC-4134_CID-647315:1148386_num=647	10	50	0	0	50	0	56	0	0	56	0	56	1	0	55	0	78	38	0	40	0	77	0	0	77	0	317
4904	HaeIII_Both-Ends_CC-4134_CID-647315:1148386_num=647	62	50	27	1	22	0	56	27	0	29	0	56	25	0	31	0	78	78	0	0	0	77	36	0	41	0	317
4906	HaeIII_Both-Ends_CC-4140_CID-3264233:3397012_num=647	245	42	17	0	25	0	130	66	0	64	0	181	70	0	111	0	113	60	0	53	0	62	30	0	32	0	528
4907	HaeIII_Both-Ends_CC-4140_CID-3264233:3397012_num=647	294	42	19	0	23	0	130	67	0	63	0	181	74	0	106	1	113	61	0	52	0	62	30	0	32	0	528
4912	HaeIII_Both-Ends_CC-4156_CID-1317682:1584266_num=647	3	33	0	0	33	0	49	0	0	49	0	36	0	0	36	0	89	47	0	42	0	53	0	1	52	0	260
4914	HaeIII_Both-Ends_CC-4163_CID-847317:2105246_num=646	283	51	51	0	0	0	60	59	1	0	0	64	33	0	31	0	86	86	0	0	0	83	83	0	0	0	344
4916	HaeIII_Both-Ends_CC-4167_CID-312102:1213985_num=646	230	26	18	8	0	0	55	35	19	1	0	36	17	19	0	0	62	28	34	0	0	37	15	22	0	0	216
4917	HaeIII_Both-Ends_CC-4167_CID-312102:1213985_num=646	231	26	0	8	0	18	55	0	20	0	35	36	0	19	0	17	62	0	34	0	28	37	0	22	0	15	216
4918	HaeIII_Both-Ends_CC-4175_CID-1256773:2599272_num=646	265	41	0	0	0	41	62	0	0	0	62	75	0	0	0	75	80	0	38	0	42	96	0	0	0	96	354
4919	HaeIII_Both-Ends_CC-4185_CID-549168:2164321_num=645	76	39	0	0	0	39	59	0	0	0	59	72	0	37	0	35	76	0	0	0	76	65	0	39	0	26	311
4920	HaeIII_Both-Ends_CC-4195_CID-18811:3442330_num=645	270	56	0	0	0	56	60	0	28	0	32	62	0	28	0	34	85	0	0	0	85	76	0	34	0	42	339
4921	HaeIII_Both-Ends_CC-4195_CID-18811:3442330_num=645	280	56	0	0	0	56	60	0	28	0	32	62	0	28	0	34	85	0	0	0	85	76	0	34	0	42	339
4922	HaeIII_Both-Ends_CC-4203_CID-1458913:1928052_num=645	34	90	0	49	0	41	124	0	124	0	0	178	0	178	0	0	157	0	157	0	0	131	0	63	0	68	680
4923	HaeIII_Both-Ends_CC-4203_CID-1458913:1928052_num=645	264	90	0	49	0	41	124	0	65	0	59	178	0	178	0	0	157	0	83	0	74	131	0	63	0	68	680
4924	HaeIII_Both-Ends_CC-4206_CID-798686:3079807_num=644	222	49	0	49	0	0	61	0	61	0	0	70	0	31	0	39	96	0	96	0	0	99	0	99	0	0	375
4925	HaeIII_Both-Ends_CC-4212_CID-513365:1147573_num=644	282	33	19	0	14	0	56	26	0	30	0	82	82	0	0	0	76	0	0	76	0	97	51	0	46	0	344
4928	HaeIII_Both-Ends_CC-4215_CID-432820:3349377_num=644	18	41	0	15	0	26	42	0	23	0	19	69	0	35	0	34	81	0	0	0	81	97	0	42	0	55	330
4929	HaeIII_Both-Ends_CC-4217_CID-368107:1150154_num=644	285	48	0	48	0	0	52	0	22	0	30	74	0	74	0	0	82	0	81	0	1	70	0	70	0	0	326
4935	HaeIII_Both-Ends_CC-4220_CID-304070:1427638_num=644	298	42	0	0	0	42	58	0	30	0	28	84	0	52	0	32	76	0	42	0	34	81	0	49	0	32	341
4938	HaeIII_Both-Ends_CC-4225_CID-2292080:3185303_num=644	82	37	0	37	0	0	43	0	21	0	22	105	0	105	0	0	78	0	43	0	35	77	0	77	0	0	340
4939	HaeIII_Both-Ends_CC-4227_CID-224747:4690556_num=644	11	42	0	42	0	0	52	0	36	0	16	89	0	53	0	36	80	0	80	0	0	68	0	68	0	0	331
4940	HaeIII_Both-Ends_CC-4227_CID-224747:4690556_num=644	51	42	20	0	22	0	52	36	0	16	0	89	53	0	36	0	80	80	0	0	0	68	68	0	0	0	331
4944	HaeIII_Both-Ends_CC-4229_CID-2223321:2716883_num=644	86	41	19	0	22	0	56	28	0	28	0	92	47	0	45	0	85	46	0	39	0	67	29	0	38	0	341
4945	HaeIII_Both-Ends_CC-4229_CID-2223321:2716883_num=644	223	41	0	22	0	19	56	0	28	0	28	92	0	45	0	47	85	0	39	0	46	67	0	38	0	29	341
4946	HaeIII_Both-Ends_CC-4242_CID-910801:2803762_num=643	11	36	0	0	0	36	59	0	32	0	27	52	0	19	0	33	95	0	0	0	95	77	0	39	0	38	319
4956	HaeIII_Both-Ends_CC-4251_CID-2839578:3144699_num=643	293	39	37	0	1	1	76	44	0	32	0	89	53	0	36	0	76	33	0	43	0	76	42	0	34	0	356
4957	HaeIII_Both-Ends_CC-4255_CID-226364:897816_num=643	19	59	43	0	16	0	54	39	0	15	0	96	42	0	54	0	49	27	0	22	0	96	70	0	26	0	354
4961	HaeIII_Both-Ends_CC-4255_CID-226364:897816_num=643	232	59	0	43	16	0	54	0	39	15	0	96	0	42	54	0	49	0	27	22	0	96	0	70	26	0	354
4962	HaeIII_Both-Ends_CC-4255_CID-226364:897816_num=643	269	59	0	26	0	33	54	0	18	0	36	96	0	25	0	71	49	0	0	0	49	96	0	0	0	96	354
4965	HaeIII_Both-Ends_CC-4277_CID-481293:1995694_num=642	284	38	24	0	14	0	64	27	0	37	0	70	70	0	0	0	82	82	0	0	0	75	42	0	33	0	329
4966	HaeIII_Both-Ends_CC-4280_CID-2362777:3599500_num=642	28	43	0	24	0	19	78	0	78	0	0	65	0	65	0	0	89	0	89	0	0	79	0	79	0	0	354
4968	HaeIII_Both-Ends_CC-4281_CID-198220:750866_num=642	238	48	48	0	0	0	48	48	0	0	0	72	38	0	34	0	81	81	0	0	0	85	85	0	0	0	334
4969	HaeIII_Both-Ends_CC-4285_CID-968655:2613726_num=641	255	42	20	0	22	0	57	0	0	57	0	84	0	0	84	0	78	40	0	38	0	63	25	0	38	0	324
4970	HaeIII_Both-Ends_CC-4291_CID-557558:2512479_num=641	212	49	0	0	48	1	47	23	0	24	0	84	0	0	84	0	78	39	1	38	0	86	0	0	86	0	344
4972	HaeIII_Both-Ends_CC-4304_CID-2301121:2603865_num=641	210	89	0	0	25	64	104	0	0	42	62	130	0	0	58	72	109	0	0	34	75	64	0	0	16	48	496
4973	HaeIII_Both-Ends_CC-4304_CID-2301121:2603865_num=641	250	89	53	0	35	1	104	102	1	0	1	130	127	1	0	2	109	108	0	0	1	64	63	0	0	1	496
4976	HaeIII_Both-Ends_CC-4321_CID-386565:3076598_num=640	272	44	0	23	0	21	52	0	23	0	29	88	0	53	0	35	83	0	45	0	38	100	0	44	0	56	367
4977	HaeIII_Both-Ends_CC-4324_CID-311218:2545176_num=640	224	48	0	24	0	24	62	0	62	0	0	64	0	64	0	0	81	0	81	0	0	89	0	89	0	0	344
4978	HaeIII_Both-Ends_CC-4340_CID-685167:1516630_num=639	4	48	0	0	0	48	140	0	77	1	62	76	0	0	0	76	65	0	65	0	0	69	0	0	0	69	398
4979	HaeIII_Both-Ends_CC-4341_CID-49642:806654_num=639	257	47	0	0	47	0	62	0	0	62	0	63	33	0	30	0	78	42	0	36	0	77	1	0	76	0	327
4980	HaeIII_Both-Ends_CC-4344_CID-404711:1530142_num=639	83	55	0	26	0	29	138	0	138	0	0	67	0	67	0	0	114	0	53	0	61	139	0	139	0	0	513
4981	HaeIII_Both-Ends_CC-4344_CID-404711:1530142_num=639	204	55	0	27	0	28	138	0	85	0	53	67	0	35	0	32	114	0	55	0	59	139	0	92	0	47	513
4982	HaeIII_Both-Ends_CC-4344_CID-404711:1530142_num=639	206	55	0	29	0	26	138	0	89	0	49	67	0	38	0	29	114	0	61	0	53	139	0	79	0	60	513
4983	HaeIII_Both-Ends_CC-4344_CID-404711:1530142_num=639	221	55	0	28	0	27	138	0	1	0	137	67	0	0	0	67	114	0	59	0	55	139	0	0	0	139	513
4984	HaeIII_Both-Ends_CC-4344_CID-404711:1530142_num=639	224	55	0	0	0	55	138	0	53	0	85	67	0	32	0	35	114	0	0	0	114	139	0	47	0	92	513
4986	HaeIII_Both-Ends_CC-4348_CID-255754:3185435_num=639	228	46	46	0	0	0	62	32	0	30	0	69	35	0	34	0	77	77	0	0	0	88	88	0	0	0	342
4987	HaeIII_Both-Ends_CC-4352_CID-1955848:3434090_num=639	4	57	28	29	0	0	60	36	24	0	0	69	37	32	0	0	70	70	0	0	0	77	46	31	0	0	333
4988	HaeIII_Both-Ends_CC-4354_CID-1849782:3052607_num=639	97	53	0	53	0	0	103	0	52	1	50	68	0	68	0	0	110	0	49	0	61	42	0	42	0	0	376
4990	HaeIII_Both-Ends_CC-4356_CID-1477248:1574623_num=639	268	26	11	0	15	0	33	16	0	17	0	60	27	0	33	0	41	20	0	21	0	25	8	0	17	0	185
4991	HaeIII_Both-Ends_CC-4360_CID-10987:1467460_num=639	214	52	0	0	51	1	78	0	42	36	0	58	0	58	0	0	116	0	57	59	0	45	0	0	45	0	349
4994	HaeIII_Both-Ends_CC-4366_CID-53251:2531501_num=638	13	38	0	0	0	38	77	0	45	0	32	62	0	0	0	62	83	0	83	0	0	67	0	0	0	67	327
4996	HaeIII_Both-Ends_CC-4368_CID-408778:1343847_num=638	68	95	30	0	65	0	47	0	0	47	0	75	36	0	39	0	128	56	0	72	0	124	46	0	78	0	469
4997	HaeIII_Both-Ends_CC-4368_CID-408778:1343847_num=638	237	95	65	0	30	0	47	47	0	0	0	75	39	0	36	0	128	72	0	56	0	124	78	0	46	0	469
4998	HaeIII_Both-Ends_CC-4368_CID-408778:1343847_num=638	245	95	65	1	29	0	47	0	0	47	0	75	39	0	36	0	128	72	0	56	0	124	78	0	46	0	469
5003	HaeIII_Both-Ends_CC-4374_CID-292167:2587807_num=638	246	24	12	0	12	0	63	36	0	27	0	84	39	0	45	0	91	55	0	36	0	82	82	0	0	0	344
5004	HaeIII_Both-Ends_CC-4375_CID-284419:3444557_num=638	286	26	0	0	0	26	69	0	0	0	69	52	0	0	0	52	107	0	0	49	58	97	0	0	0	97	351
5005	HaeIII_Both-Ends_CC-4384_CID-160026:3657235_num=638	246	36	0	13	0	23	90	0	33	0	57	90	0	39	0	51	78	0	31	0	47	44	0	19	0	25	338
5006	HaeIII_Both-Ends_CC-4388_CID-1136910:2148431_num=638	275	48	0	18	0	30	69	0	38	0	31	77	0	77	0	0	86	0	40	0	46	84	0	44	0	40	364
5007	HaeIII_Both-Ends_CC-4395_CID-487239:660158_num=637	89	24	0	12	0	12	73	0	0	0	73	77	0	35	0	42	92	1	0	0	91	78	0	36	0	42	344
5008	HaeIII_Both-Ends_CC-4403_CID-168664:1748144_num=637	268	51	0	32	0	19	72	0	35	0	37	61	0	61	0	0	83	0	83	0	0	63	0	38	0	25	330
5009	HaeIII_Both-Ends_CC-4405_CID-1563579:2001951_num=637	203	59	40	0	19	0	61	0	0	61	0	67	0	0	67	0	92	0	1	91	0	121	79	0	42	0	400
5010	HaeIII_Both-Ends_CC-4414_CID-763159:3379478_num=636	58	57	0	0	20	37	80	0	0	28	52	158	0	0	78	80	57	0	0	0	57	84	0	0	0	84	436
5011	HaeIII_Both-Ends_CC-4414_CID-763159:3379478_num=636	249	57	0	0	18	39	80	0	0	25	55	158	0	0	0	158	57	0	0	0	57	84	0	0	39	45	436
5012	HaeIII_Both-Ends_CC-4414_CID-763159:3379478_num=636	274	57	20	0	37	0	80	28	0	52	0	158	77	0	80	1	57	0	0	57	0	84	0	0	84	0	436
5013	HaeIII_Both-Ends_CC-4414_CID-763159:3379478_num=636	288	57	20	0	37	0	80	28	0	52	0	158	78	0	80	0	57	0	0	57	0	84	0	0	84	0	436
5018	HaeIII_Both-Ends_CC-4424_CID-2084601:3138136_num=636	70	50	0	0	50	0	57	31	0	26	0	80	31	0	49	0	79	37	0	42	0	78	45	0	33	0	344
5019	HaeIII_Both-Ends_CC-4426_CID-190574:248693_num=636	249	59	0	15	0	44	90	0	0	0	90	83	0	0	0	83	77	0	0	0	77	72	1	24	0	47	381
5020	HaeIII_Both-Ends_CC-4426_CID-190574:248693_num=636	266	59	44	0	15	0	90	90	0	0	0	83	82	0	1	0	77	76	0	0	1	72	48	0	24	0	381
5022	HaeIII_Both-Ends_CC-4428_CID-1808005:3057855_num=636	221	51	0	0	0	51	58	0	57	0	1	79	0	0	0	79	46	0	1	0	45	11	0	0	0	11	245
5023	HaeIII_Both-Ends_CC-4429_CID-1801182:2133774_num=636	47	31	0	31	0	0	64	0	64	0	0	86	0	39	0	47	66	0	29	0	37	92	0	92	0	0	339
5026	HaeIII_Both-Ends_CC-4430_CID-156677:1374514_num=636	34	83	58	0	0	25	0	0	0	0	0	55	55	0	0	0	27	0	0	0	27	128	95	0	0	33	293
5029	HaeIII_Both-Ends_CC-4430_CID-156677:1374514_num=636	225	83	0	25	0	58	0	0	0	0	0	55	0	0	0	55	27	0	27	0	0	128	0	33	0	95	293
5030	HaeIII_Both-Ends_CC-4430_CID-156677:1374514_num=636	227	83	25	0	58	0	0	0	0	0	0	55	0	0	55	0	27	27	0	0	0	128	33	0	95	0	293
5032	HaeIII_Both-Ends_CC-4430_CID-156677:1374514_num=636	277	83	58	0	25	0	0	0	0	0	0	55	55	0	0	0	27	0	0	27	0	128	95	0	33	0	293
5033	HaeIII_Both-Ends_CC-4433_CID-146397:512042_num=636	27	39	16	0	23	0	52	22	0	30	0	85	0	0	85	0	77	41	0	36	0	92	45	0	47	0	345
5035	HaeIII_Both-Ends_CC-4435_CID-1296636:1782302_num=636	224	122	0	82	0	40	127	0	81	0	46	196	1	110	0	85	183	0	132	0	51	211	0	144	0	67	839
5036	HaeIII_Both-Ends_CC-4438_CID-102077:1601835_num=636	232	25	0	0	13	12	57	0	0	25	32	88	0	0	88	0	84	0	0	84	0	81	0	0	45	36	335
5037	HaeIII_Both-Ends_CC-4438_CID-102077:1601835_num=636	249	25	13	0	12	0	57	25	0	32	0	88	88	0	0	0	84	84	0	0	0	81	45	0	36	0	335
5040	HaeIII_Both-Ends_CC-4451_CID-439662:1764379_num=635	225	37	0	0	37	0	96	64	0	32	0	94	50	0	44	0	81	0	0	81	0	123	87	0	36	0	431
5041	HaeIII_Both-Ends_CC-4456_CID-3051842:3365381_num=635	291	99	0	54	0	45	74	0	39	0	35	88	0	37	0	51	50	0	0	0	50	130	0	89	0	41	441
5042	HaeIII_Both-Ends_CC-4459_CID-263038:3153540_num=635	37	60	0	0	26	34	49	0	0	18	31	49	0	0	23	26	82	0	0	82	0	93	0	0	55	38	333
5043	HaeIII_Both-Ends_CC-4467_CID-1598088:3504519_num=635	88	46	0	25	0	21	60	0	60	0	0	66	0	66	0	0	87	0	87	0	0	81	0	33	0	48	340
5045	HaeIII_Both-Ends_CC-4493_CID-1903345:2490371_num=634	217	51	25	0	26	0	62	34	0	28	0	72	72	0	0	0	72	44	0	28	0	80	43	0	37	0	337
5047	HaeIII_Both-Ends_CC-4495_CID-184935:649667_num=634	225	53	0	37	0	16	74	0	53	0	21	116	0	84	0	32	94	0	60	1	33	86	0	61	0	25	423
5050	HaeIII_Both-Ends_CC-4496_CID-1795434:2571006_num=634	6	29	29	0	0	0	91	51	0	40	0	104	71	0	33	0	74	37	0	37	0	52	23	0	29	0	350
5051	HaeIII_Both-Ends_CC-4500_CID-1544898:2187266_num=634	298	30	14	0	16	0	64	64	0	0	0	115	115	0	0	0	84	84	0	0	0	46	46	0	0	0	339
5054	HaeIII_Both-Ends_CC-4512_CID-465686:1572223_num=633	241	31	0	0	31	0	55	29	0	26	0	78	0	0	78	0	78	34	0	44	0	88	44	0	44	0	330
5057	HaeIII_Both-Ends_CC-4532_CID-696040:1457973_num=632	228	78	49	0	29	0	48	0	0	48	0	113	74	0	39	0	57	0	0	57	0	124	81	0	43	0	420
5058	HaeIII_Both-Ends_CC-4536_CID-3095273:3411218_num=632	54	49	0	0	0	49	39	0	0	0	39	86	0	0	0	86	70	0	0	0	70	82	0	46	0	36	326
5060	HaeIII_Both-Ends_CC-4551_CID-1229948:1528525_num=632	259	42	0	42	0	0	61	0	61	0	0	109	0	33	0	76	80	1	79	0	0	82	0	81	0	1	374
5061	HaeIII_Both-Ends_CC-4552_CID-1020053:2598892_num=632	79	42	0	20	0	22	66	0	35	0	31	69	0	36	0	33	94	0	93	0	1	70	0	32	0	38	341
5063	HaeIII_Both-Ends_CC-4557_CID-79096:287770_num=631	35	32	0	0	32	0	29	0	0	16	13	20	0	0	20	0	35	0	0	35	0	81	0	0	81	0	197
5065	HaeIII_Both-Ends_CC-4557_CID-79096:287770_num=631	62	32	0	0	0	32	29	12	0	0	17	20	0	0	0	20	35	0	0	0	35	81	0	0	0	81	197
5066	HaeIII_Both-Ends_CC-4557_CID-79096:287770_num=631	69	32	0	0	0	32	29	13	0	0	16	20	0	0	0	20	35	0	0	0	35	81	0	0	0	81	197
5067	HaeIII_Both-Ends_CC-4557_CID-79096:287770_num=631	219	32	1	31	0	0	29	0	16	0	13	20	0	20	0	0	35	0	35	0	0	81	0	81	0	0	197
5068	HaeIII_Both-Ends_CC-4557_CID-79096:287770_num=631	227	32	0	32	0	0	29	0	16	13	0	20	0	20	0	0	35	0	35	0	0	81	0	81	0	0	197
5069	HaeIII_Both-Ends_CC-4557_CID-79096:287770_num=631	267	32	0	0	0	32	29	0	0	13	16	20	0	0	0	20	35	0	0	0	35	81	0	0	0	81	197
5070	HaeIII_Both-Ends_CC-4557_CID-79096:287770_num=631	294	32	0	0	32	0	29	0	0	16	13	20	0	0	20	0	35	0	0	35	0	81	0	0	81	0	197
5072	HaeIII_Both-Ends_CC-4566_CID-478069:2527858_num=631	5	41	0	0	41	0	58	32	0	26	0	63	63	0	0	0	93	0	0	93	0	77	42	0	35	0	332
5073	HaeIII_Both-Ends_CC-4568_CID-398113:697573_num=631	244	58	0	16	0	42	101	0	33	0	68	112	0	0	0	112	92	0	92	0	0	131	0	40	0	91	494
5074	HaeIII_Both-Ends_CC-4580_CID-151995:3512853_num=631	204	133	0	0	50	83	45	0	0	0	45	296	1	0	94	201	170	0	0	65	105	23	0	0	0	23	667
5075	HaeIII_Both-Ends_CC-4580_CID-151995:3512853_num=631	213	133	40	0	0	93	45	22	0	0	23	296	101	0	0	195	170	49	1	0	120	23	14	0	0	9	667
5076	HaeIII_Both-Ends_CC-4581_CID-1448757:2643103_num=631	7	45	0	26	0	19	64	0	0	0	64	75	0	0	0	75	65	0	0	0	65	79	0	34	0	45	328
5077	HaeIII_Both-Ends_CC-4589_CID-755484:3139023_num=630	3	44	22	0	22	0	55	55	0	0	0	73	39	0	34	0	89	43	0	46	0	76	75	1	0	0	337
5079	HaeIII_Both-Ends_CC-4596_CID-289913:656630_num=630	271	51	0	0	51	0	42	0	0	18	24	85	0	0	45	40	88	0	0	34	54	69	0	0	41	28	335
5080	HaeIII_Both-Ends_CC-4597_CID-265250:3068183_num=630	51	63	0	42	0	21	122	0	68	0	54	117	0	79	0	38	140	0	64	0	76	52	0	38	0	14	494
5081	HaeIII_Both-Ends_CC-4597_CID-265250:3068183_num=630	246	63	0	0	21	42	122	0	0	54	68	117	0	0	38	79	140	0	0	76	64	52	0	0	14	38	494
5083	HaeIII_Both-Ends_CC-4606_CID-1517542:3052283_num=630	29	46	0	46	0	0	47	0	47	0	0	84	0	46	0	38	64	0	0	0	64	87	0	85	1	1	328
5084	HaeIII_Both-Ends_CC-4613_CID-1094856:2523174_num=630	281	50	0	19	0	31	61	0	34	0	27	57	0	0	0	57	89	0	0	0	89	81	0	48	0	33	338
5085	HaeIII_Both-Ends_CC-4618_CID-658564:2022541_num=629	204	41	0	17	24	0	72	0	45	27	0	88	0	88	0	0	77	0	32	45	0	72	1	30	41	0	350
5086	HaeIII_Both-Ends_CC-4628_CID-280778:1789501_num=629	283	44	28	0	0	16	61	61	0	0	0	95	37	0	0	58	79	79	0	0	0	65	27	0	0	38	344
5087	HaeIII_Both-Ends_CC-4632_CID-2616653:3448498_num=629	220	45	1	0	0	44	84	0	54	0	30	95	0	65	0	30	92	0	0	0	92	84	0	0	0	84	400
5088	HaeIII_Both-Ends_CC-4632_CID-2616653:3448498_num=629	252	45	45	0	0	0	84	31	0	53	0	95	30	0	65	0	92	92	0	0	0	84	84	0	0	0	400
5089	HaeIII_Both-Ends_CC-4632_CID-2616653:3448498_num=629	272	45	0	0	0	45	84	0	53	0	31	95	0	65	0	30	92	0	0	0	92	84	0	0	0	84	400
5090	HaeIII_Both-Ends_CC-4634_CID-230182:641935_num=629	94	53	0	0	0	53	52	0	29	0	23	77	0	0	0	77	85	1	0	0	84	85	0	0	0	85	352
5091	HaeIII_Both-Ends_CC-4635_CID-219699:1296785_num=629	226	57	35	0	22	0	93	65	0	28	0	88	0	0	88	0	87	0	0	87	0	84	0	0	84	0	409
5092	HaeIII_Both-Ends_CC-4638_CID-1891961:2131088_num=629	232	40	0	0	40	0	95	67	0	28	0	158	0	0	158	0	116	0	0	116	0	82	0	0	82	0	491
5093	HaeIII_Both-Ends_CC-4638_CID-1891961:2131088_num=629	273	40	28	0	12	0	95	0	0	95	0	158	158	0	0	0	116	78	0	37	1	82	0	0	82	0	491
5094	HaeIII_Both-Ends_CC-4641_CID-1748588:1992954_num=629	19	57	33	0	0	24	54	26	0	0	28	75	0	0	0	75	60	34	0	0	26	64	30	0	0	34	310
5095	HaeIII_Both-Ends_CC-4642_CID-1597536:3198980_num=629	30	34	34	0	0	0	52	25	0	27	0	71	49	0	22	0	83	83	0	0	0	73	73	0	0	0	313
5096	HaeIII_Both-Ends_CC-4642_CID-1597536:3198980_num=629	94	34	0	0	0	34	52	0	26	0	26	71	0	22	0	49	83	0	0	0	83	73	1	0	0	72	313
5097	HaeIII_Both-Ends_CC-4642_CID-1597536:3198980_num=629	277	34	19	0	0	15	52	24	1	0	27	71	48	0	0	23	83	46	0	0	37	73	34	0	0	39	313
5098	HaeIII_Both-Ends_CC-4645_CID-1160648:1425605_num=629	63	42	0	0	42	0	68	0	0	68	0	70	0	34	36	0	93	0	0	93	0	77	0	0	77	0	350
5099	HaeIII_Both-Ends_CC-4654_CID-799787:1366708_num=628	86	20	0	0	20	0	46	46	0	0	0	71	42	0	29	0	70	70	0	0	0	107	60	0	47	0	314
5101	HaeIII_Both-Ends_CC-4658_CID-571026:653576_num=628	68	34	0	34	0	0	61	0	61	0	0	66	0	30	0	36	92	0	55	0	37	70	0	70	0	0	323
5102	HaeIII_Both-Ends_CC-4665_CID-203040:3572030_num=628	239	80	0	80	0	0	79	0	79	0	0	62	0	62	0	0	211	0	90	121	0	66	0	66	0	0	498
5103	HaeIII_Both-Ends_CC-4666_CID-1865927:2570984_num=628	60	35	21	14	0	0	64	64	0	0	0	57	27	30	0	0	90	90	0	0	0	78	42	36	0	0	324
5105	HaeIII_Both-Ends_CC-4678_CID-92321:2557287_num=627	262	42	40	1	1	0	96	31	0	64	1	103	38	0	64	1	172	0	0	172	0	75	74	0	0	1	488
5106	HaeIII_Both-Ends_CC-4688_CID-679750:4865276_num=627	262	58	30	0	0	28	68	42	0	0	26	67	34	0	0	33	80	35	0	0	45	64	34	0	0	30	337
5112	HaeIII_Both-Ends_CC-4705_CID-81210:797350_num=626	240	49	0	18	0	31	52	0	31	0	21	78	0	39	0	39	70	0	28	1	41	82	0	38	0	44	331
5113	HaeIII_Both-Ends_CC-4708_CID-72597:3871169_num=626	91	33	0	0	0	33	69	0	29	0	40	83	0	0	0	83	81	0	0	0	81	61	0	28	0	33	327
5114	HaeIII_Both-Ends_CC-4709_CID-709936:970824_num=626	212	32	18	0	14	0	79	0	0	79	0	79	0	0	79	0	78	0	0	78	0	83	0	0	83	0	351
5115	HaeIII_Both-Ends_CC-4715_CID-31638:2991067_num=626	229	43	0	19	0	24	52	0	23	0	29	85	0	85	0	0	84	0	43	0	41	85	0	38	0	47	349
5116	HaeIII_Both-Ends_CC-4716_CID-26932:254544_num=626	28	48	0	0	0	48	59	0	0	34	25	83	0	0	0	83	70	0	0	0	70	74	0	0	30	44	334
5117	HaeIII_Both-Ends_CC-4725_CID-1502538:2120601_num=626	208	48	0	0	25	23	52	0	0	52	0	83	0	0	83	0	70	0	0	70	0	78	0	0	78	0	331
5118	HaeIII_Both-Ends_CC-4727_CID-1468622:3315705_num=626	230	57	0	30	0	27	91	0	52	0	39	138	0	138	0	0	86	0	0	0	86	119	0	78	0	41	491
5119	HaeIII_Both-Ends_CC-4731_CID-757271:860367_num=625	272	43	0	0	0	43	64	0	0	0	64	68	0	0	0	68	125	0	76	0	49	86	0	0	0	86	386
5123	HaeIII_Both-Ends_CC-4753_CID-1249371:1575644_num=625	261	107	0	65	0	42	101	0	68	0	33	85	0	50	0	35	89	0	56	0	33	128	0	86	0	42	510
5125	HaeIII_Both-Ends_CC-4769_CID-1979586:2146678_num=624	83	38	37	1	0	0	55	0	0	55	0	71	36	0	35	0	95	45	0	50	0	89	89	0	0	0	348
5126	HaeIII_Both-Ends_CC-4773_CID-175028:2055152_num=624	257	45	18	0	27	0	56	29	0	27	0	71	44	0	27	0	91	0	0	91	0	54	0	0	54	0	317
5129	HaeIII_Both-Ends_CC-4778_CID-13228:2776697_num=624	76	49	0	0	36	13	55	0	0	55	0	96	0	0	96	0	75	0	0	36	39	51	0	0	31	20	326
5130	HaeIII_Both-Ends_CC-4779_CID-1194239:3444141_num=624	90	66	0	0	66	0	62	31	0	31	0	60	33	0	27	0	72	0	0	71	1	83	0	0	83	0	343
5131	HaeIII_Both-Ends_CC-4783_CID-871797:1539400_num=623	74	50	50	0	0	0	82	43	0	39	0	70	70	0	0	0	83	83	0	0	0	71	71	0	0	0	356
5132	HaeIII_Both-Ends_CC-4783_CID-871797:1539400_num=623	261	50	50	0	0	0	82	43	0	39	0	70	70	0	0	0	83	83	0	0	0	71	71	0	0	0	356
5133	HaeIII_Both-Ends_CC-4786_CID-74997:1088502_num=623	26	48	0	1	0	47	66	0	33	0	33	52	0	0	0	52	90	0	0	0	90	71	0	32	0	39	327
5134	HaeIII_Both-Ends_CC-4786_CID-74997:1088502_num=623	269	48	0	0	0	48	66	0	33	0	33	52	0	27	0	25	90	0	42	0	48	71	0	0	0	71	327
5135	HaeIII_Both-Ends_CC-4787_CID-663474:1621389_num=623	87	45	45	0	0	0	58	26	0	32	0	69	0	0	69	0	76	41	0	35	0	78	36	0	42	0	326
5136	HaeIII_Both-Ends_CC-4787_CID-663474:1621389_num=623	298	45	0	45	0	0	58	0	26	0	32	69	0	1	0	68	76	0	41	0	35	78	0	35	0	43	326
5143	HaeIII_Both-Ends_CC-4805_CID-240562:1148221_num=623	237	51	23	28	0	0	90	49	41	0	0	113	57	56	0	0	17	17	0	0	0	55	55	0	0	0	326
5146	HaeIII_Both-Ends_CC-4819_CID-1213750:3155072_num=623	205	51	35	0	16	0	77	0	0	77	0	97	58	0	38	1	137	91	0	46	0	92	0	0	92	0	454
5147	HaeIII_Both-Ends_CC-4821_CID-983667:1501125_num=622	28	50	0	50	0	0	84	0	55	0	29	73	0	72	0	1	53	0	53	0	0	38	0	38	0	0	298
5148	HaeIII_Both-Ends_CC-4821_CID-983667:1501125_num=622	277	50	0	0	0	50	84	0	27	0	57	73	0	29	0	44	53	0	0	0	53	38	0	0	0	38	298
5149	HaeIII_Both-Ends_CC-4826_CID-786836:1774730_num=622	98	44	16	0	28	0	60	31	0	29	0	70	30	0	40	0	80	80	0	0	0	71	34	0	37	0	325
5150	HaeIII_Both-Ends_CC-4833_CID-388438:1302043_num=622	94	24	23	0	0	1	71	71	0	0	0	75	40	0	35	0	77	76	0	0	1	80	80	0	0	0	327
5152	HaeIII_Both-Ends_CC-4840_CID-2613776:2985712_num=622	282	46	0	0	27	19	27	0	0	0	27	85	0	0	45	40	120	0	0	72	48	126	0	0	73	53	404
5154	HaeIII_Both-Ends_CC-4853_CID-1245595:2905907_num=622	87	74	0	44	30	0	126	0	59	67	0	173	0	87	86	0	173	0	115	58	0	96	0	64	32	0	642
5155	HaeIII_Both-Ends_CC-4853_CID-1245595:2905907_num=622	259	74	30	0	44	0	126	67	0	59	0	173	86	0	87	0	173	58	0	114	1	96	32	0	64	0	642
5160	HaeIII_Both-Ends_CC-4861_CID-918207:2714704_num=621	227	36	0	0	0	36	79	0	0	0	79	60	0	0	0	60	82	0	0	0	82	68	0	0	32	36	325
5161	HaeIII_Both-Ends_CC-4876_CID-241010:1643991_num=621	41	27	13	0	14	0	62	35	0	27	0	111	111	0	0	0	57	0	0	57	0	51	27	0	24	0	308
5162	HaeIII_Both-Ends_CC-4876_CID-241010:1643991_num=621	69	27	0	14	0	13	62	0	27	0	35	111	0	0	0	111	57	0	57	0	0	51	0	24	0	27	308
5163	HaeIII_Both-Ends_CC-4878_CID-213183:2311722_num=621	42	52	0	22	0	30	62	0	0	0	62	74	0	35	0	39	78	0	44	0	34	67	0	31	0	36	333
5164	HaeIII_Both-Ends_CC-4878_CID-213183:2311722_num=621	202	52	0	0	0	52	62	0	32	0	30	74	0	39	0	35	78	0	34	0	44	67	0	0	0	67	333
5165	HaeIII_Both-Ends_CC-4883_CID-1741122:1781175_num=621	241	19	0	0	0	19	46	0	0	0	46	80	39	0	0	41	82	38	0	0	44	75	0	0	0	75	302
5166	HaeIII_Both-Ends_CC-4889_CID-863460:3213945_num=620	90	36	11	0	25	0	54	54	0	0	0	96	96	0	0	0	64	64	0	0	0	73	40	0	33	0	323
5167	HaeIII_Both-Ends_CC-4890_CID-769495:3426851_num=620	22	37	0	37	0	0	62	0	62	0	0	63	0	38	0	25	85	0	44	0	41	70	0	70	0	0	317
5168	HaeIII_Both-Ends_CC-4890_CID-769495:3426851_num=620	95	37	37	0	0	0	62	62	0	0	0	63	37	0	26	0	85	44	0	41	0	70	70	0	0	0	317
5180	HaeIII_Both-Ends_CC-4894_CID-669390:2613621_num=620	294	75	53	0	22	0	52	0	0	52	0	69	0	0	69	0	75	0	0	75	0	117	73	0	44	0	388
5181	HaeIII_Both-Ends_CC-4901_CID-384060:1151211_num=620	223	67	0	24	0	43	68	0	67	1	0	105	0	34	0	71	121	1	34	0	86	89	0	28	0	61	450
5182	HaeIII_Both-Ends_CC-4903_CID-342155:698859_num=620	17	54	0	54	0	0	58	0	30	28	0	62	0	62	0	0	61	0	33	28	0	88	0	88	0	0	323
5183	HaeIII_Both-Ends_CC-4905_CID-3252182:3441049_num=620	75	48	24	0	24	0	51	25	0	26	0	51	32	0	19	0	87	87	0	0	0	82	82	0	0	0	319
5184	HaeIII_Both-Ends_CC-4905_CID-3252182:3441049_num=620	239	48	23	0	24	1	51	25	0	26	0	51	32	0	19	0	87	87	0	0	0	82	82	0	0	0	319
5190	HaeIII_Both-Ends_CC-4918_CID-1747472:2389904_num=620	34	31	0	0	31	0	56	30	0	26	0	94	52	0	42	0	82	36	0	46	0	57	30	0	27	0	320
5191	HaeIII_Both-Ends_CC-4918_CID-1747472:2389904_num=620	267	31	16	0	15	0	56	0	0	56	0	94	51	0	43	0	82	0	0	82	0	57	57	0	0	0	320
5201	HaeIII_Both-Ends_CC-4929_CID-875903:923884_num=619	82	55	0	27	0	28	71	0	36	0	35	82	0	82	0	0	76	0	0	0	76	61	0	32	0	29	345
5202	HaeIII_Both-Ends_CC-4936_CID-357940:3178123_num=619	287	47	0	0	22	25	63	0	0	35	28	76	0	0	36	40	68	0	0	0	68	93	0	0	0	93	347
5203	HaeIII_Both-Ends_CC-4942_CID-292031:593414_num=619	29	55	31	0	0	24	58	31	0	0	27	73	35	0	0	38	78	78	0	0	0	83	83	0	0	0	347
5204	HaeIII_Both-Ends_CC-4942_CID-292031:593414_num=619	235	55	0	24	0	31	58	0	27	0	31	73	0	38	0	35	78	0	0	0	78	83	0	0	0	83	347
5205	HaeIII_Both-Ends_CC-4946_CID-2670538:3271645_num=619	295	10	10	0	0	0	23	23	0	0	0	262	0	0	262	0	19	19	0	0	0	27	27	0	0	0	341
5206	HaeIII_Both-Ends_CC-4953_CID-203865:3226769_num=619	246	54	33	0	21	0	60	31	0	29	0	70	40	0	30	0	89	89	0	0	0	67	31	0	36	0	340
5207	HaeIII_Both-Ends_CC-4957_CID-1753712:3598988_num=619	238	57	0	0	0	57	81	0	0	56	25	67	0	0	0	67	80	0	0	0	80	71	0	0	0	71	356
5208	HaeIII_Both-Ends_CC-4964_CID-1296874:1905673_num=619	276	31	0	11	0	20	56	0	0	0	56	87	0	0	0	87	82	0	0	0	82	68	0	0	0	68	324
5209	HaeIII_Both-Ends_CC-4971_CID-673410:2536751_num=618	260	43	43	0	0	0	55	0	0	55	0	39	18	0	21	0	110	52	0	58	0	92	92	0	0	0	339
5210	HaeIII_Both-Ends_CC-4972_CID-631517:4647966_num=618	80	36	0	0	36	0	76	0	0	76	0	78	51	0	27	0	94	0	0	94	0	73	0	0	73	0	357
5211	HaeIII_Both-Ends_CC-4976_CID-493815:3084348_num=618	235	53	25	0	28	0	52	52	0	0	0	60	60	0	0	0	75	75	0	0	0	87	87	0	0	0	327
5212	HaeIII_Both-Ends_CC-4984_CID-298467:660708_num=618	287	73	73	0	0	0	95	95	0	0	0	92	92	0	0	0	161	80	0	0	81	143	72	0	0	71	564
5214	HaeIII_Both-Ends_CC-4994_CID-1892121:2091320_num=618	29	32	16	16	0	0	67	0	67	0	0	87	43	44	0	0	78	0	78	0	0	80	0	80	0	0	344
5216	HaeIII_Both-Ends_CC-4996_CID-1517085:2552139_num=618	61	20	0	0	20	0	67	33	0	34	0	88	88	0	0	0	97	0	0	97	0	60	0	0	60	0	332
5217	HaeIII_Both-Ends_CC-5005_CID-895984:1722402_num=617	238	46	0	22	0	24	58	0	37	0	21	89	0	0	0	89	56	0	56	0	0	61	0	26	0	35	310
5218	HaeIII_Both-Ends_CC-5005_CID-895984:1722402_num=617	278	46	0	22	0	24	58	0	37	0	21	89	0	0	0	89	56	0	56	0	0	61	0	26	0	35	310
5221	HaeIII_Both-Ends_CC-5040_CID-1076699:1569260_num=617	298	30	0	12	0	18	72	0	72	0	0	66	1	65	0	0	91	0	90	0	1	85	1	84	0	0	344
5222	HaeIII_Both-Ends_CC-5041_CID-977048:2619159_num=616	236	68	0	0	0	68	89	0	0	0	89	100	0	65	0	35	82	0	0	0	82	115	0	74	0	41	454
5223	HaeIII_Both-Ends_CC-5041_CID-977048:2619159_num=616	276	68	28	0	40	0	89	27	0	62	0	100	35	0	65	0	82	82	0	0	0	115	41	0	74	0	454
5224	HaeIII_Both-Ends_CC-5053_CID-441805:3115603_num=616	251	77	0	32	0	45	98	0	33	0	65	29	0	0	0	29	35	0	0	0	35	104	0	64	0	40	343
5225	HaeIII_Both-Ends_CC-5057_CID-308886:2729510_num=616	286	22	0	12	0	10	57	0	27	0	30	69	0	32	0	37	95	0	47	0	48	75	0	44	0	31	318
5226	HaeIII_Both-Ends_CC-5062_CID-183369:2215104_num=616	25	21	0	12	0	9	75	0	0	0	75	87	0	42	0	45	90	0	0	0	90	69	0	0	0	69	342
5227	HaeIII_Both-Ends_CC-5062_CID-183369:2215104_num=616	59	21	0	9	0	12	75	0	75	0	0	87	0	44	0	43	90	0	45	0	45	69	0	33	0	36	342
5228	HaeIII_Both-Ends_CC-5063_CID-180946:975128_num=616	208	28	0	0	0	28	40	0	17	0	23	61	0	35	0	26	58	0	57	1	0	49	0	21	0	28	236
5229	HaeIII_Both-Ends_CC-5063_CID-180946:975128_num=616	210	28	28	0	0	0	40	23	0	0	17	61	27	0	0	34	58	0	0	0	58	49	28	0	0	21	236
5230	HaeIII_Both-Ends_CC-5077_CID-307501:2918805_num=615	213	56	56	0	0	0	76	76	0	0	0	62	62	0	0	0	97	34	0	63	0	101	31	0	70	0	392
5231	HaeIII_Both-Ends_CC-5078_CID-288826:3312723_num=615	204	32	0	32	0	0	90	0	29	0	61	97	0	97	0	0	99	0	97	1	1	63	0	63	0	0	381
5232	HaeIII_Both-Ends_CC-5087_CID-1606824:3702042_num=615	20	43	0	43	0	0	40	0	20	0	20	81	0	0	0	81	94	0	45	1	48	68	0	68	0	0	326
5233	HaeIII_Both-Ends_CC-5100_CID-55951:1062317_num=614	87	43	0	0	23	20	54	0	0	17	37	75	0	0	39	36	66	0	0	39	27	80	0	0	0	80	318
5234	HaeIII_Both-Ends_CC-5106_CID-2649774:4005490_num=614	71	39	0	0	0	39	65	0	0	0	65	69	0	0	0	69	76	0	44	0	32	74	0	41	0	33	323
5235	HaeIII_Both-Ends_CC-5110_CID-238361:1871917_num=614	279	48	0	0	48	0	59	0	0	59	0	73	0	29	44	0	82	0	0	82	0	64	0	38	26	0	326
5236	HaeIII_Both-Ends_CC-5112_CID-210819:2149654_num=614	222	45	0	0	0	45	42	0	0	0	42	76	0	0	0	76	88	0	41	0	47	92	0	45	0	47	343
5239	HaeIII_Both-Ends_CC-5136_CID-273400:1880504_num=613	61	33	22	0	11	0	51	28	0	23	0	52	0	0	52	0	80	80	0	0	0	97	97	0	0	0	313
5240	HaeIII_Both-Ends_CC-5136_CID-273400:1880504_num=613	96	33	11	0	22	0	51	23	0	28	0	52	52	0	0	0	80	0	0	80	0	97	0	0	97	0	313
5241	HaeIII_Both-Ends_CC-5140_CID-2349438:3161597_num=613	81	50	0	19	0	31	62	0	28	0	34	46	0	23	0	23	73	0	35	0	38	83	0	0	0	83	314
5242	HaeIII_Both-Ends_CC-5142_CID-2082842:4217821_num=613	203	17	0	0	0	17	63	0	39	0	24	72	0	34	0	38	89	0	42	0	47	82	0	0	0	82	323
5243	HaeIII_Both-Ends_CC-5145_CID-1931996:2105229_num=613	21	50	0	0	0	50	62	0	0	0	62	80	0	0	0	80	75	0	0	44	31	93	0	0	0	93	360
5244	HaeIII_Both-Ends_CC-5152_CID-1278773:1820579_num=613	228	111	0	57	54	0	172	0	89	83	0	115	0	62	53	0	121	0	82	39	0	290	0	131	159	0	809
5246	HaeIII_Both-Ends_CC-5154_CID-99143:219476_num=612	207	46	1	21	0	24	61	0	37	0	24	45	0	21	1	23	72	0	1	0	71	71	0	40	1	30	295
5253	HaeIII_Both-Ends_CC-5172_CID-1792141:1798784_num=612	98	38	21	0	17	0	52	27	0	25	0	67	67	0	0	0	82	0	0	82	0	82	0	0	82	0	321
5263	HaeIII_Both-Ends_CC-5179_CID-1204618:1764306_num=612	236	45	0	45	0	0	56	0	56	0	0	54	0	27	0	27	84	0	46	0	38	65	0	65	0	0	304
5264	HaeIII_Both-Ends_CC-5180_CID-1050589:2482981_num=612	283	16	0	0	0	16	36	0	0	0	36	142	0	87	0	55	93	0	0	0	93	43	0	0	0	43	330
5265	HaeIII_Both-Ends_CC-5185_CID-834034:3464032_num=611	72	48	0	0	48	0	62	33	0	29	0	69	41	0	28	0	80	43	0	37	0	82	0	0	82	0	341
5266	HaeIII_Both-Ends_CC-5192_CID-383825:2117594_num=611	43	30	15	15	0	0	61	0	61	0	0	76	0	76	0	0	87	0	87	0	0	81	81	0	0	0	335
5267	HaeIII_Both-Ends_CC-5197_CID-2045923:3418192_num=611	13	43	0	43	0	0	60	0	27	0	33	65	0	39	0	26	69	0	0	0	69	99	0	0	0	99	336
5268	HaeIII_Both-Ends_CC-5200_CID-1869389:3210511_num=611	277	34	0	0	34	0	50	0	0	50	0	81	0	0	81	0	65	29	1	34	1	77	0	0	77	0	307
5269	HaeIII_Both-Ends_CC-5200_CID-1869389:3210511_num=611	282	34	24	0	10	0	50	23	1	26	0	81	43	0	38	0	65	34	0	31	0	77	77	0	0	0	307
5273	HaeIII_Both-Ends_CC-5211_CID-94746:3349661_num=610	240	34	0	15	0	19	52	0	52	0	0	94	0	93	0	1	74	0	74	0	0	71	0	0	0	71	325
5279	HaeIII_Both-Ends_CC-5219_CID-571450:2709514_num=610	235	30	0	18	0	12	63	0	0	0	63	84	0	0	0	84	97	0	0	0	97	59	0	0	0	59	333
5281	HaeIII_Both-Ends_CC-5240_CID-1300776:1550242_num=610	46	49	0	49	0	0	63	0	63	0	0	72	0	72	0	0	82	0	45	37	0	87	0	87	0	0	353
5282	HaeIII_Both-Ends_CC-5243_CID-1164138:1331111_num=610	22	56	0	0	0	56	47	0	19	0	28	39	0	0	0	39	91	0	37	0	54	78	0	0	0	78	311
5283	HaeIII_Both-Ends_CC-5243_CID-1164138:1331111_num=610	43	56	0	0	56	0	47	19	0	28	0	39	0	0	39	0	91	37	0	54	0	78	0	0	78	0	311
5284	HaeIII_Both-Ends_CC-5243_CID-1164138:1331111_num=610	278	56	0	36	0	20	47	0	1	0	46	39	0	0	0	39	91	0	54	0	37	78	0	35	0	43	311
5285	HaeIII_Both-Ends_CC-5246_CID-1074020:3653480_num=610	223	54	0	32	0	22	89	0	58	0	31	96	0	0	0	96	86	0	0	0	86	89	0	50	0	39	414
5288	HaeIII_Both-Ends_CC-5251_CID-7297:1868905_num=609	223	138	0	0	0	138	141	0	0	44	97	231	0	0	0	231	163	1	0	49	113	157	0	0	156	1	830
5289	HaeIII_Both-Ends_CC-5251_CID-7297:1868905_num=609	282	138	0	0	138	0	141	0	44	97	0	231	0	0	231	0	163	0	50	113	0	157	0	157	0	0	830
5290	HaeIII_Both-Ends_CC-5259_CID-257444:1458757_num=609	298	29	0	28	0	1	75	0	74	0	1	106	0	41	0	65	172	0	1	0	171	69	0	69	0	0	451
5291	HaeIII_Both-Ends_CC-5260_CID-2538117:2614598_num=609	253	76	0	0	76	0	103	103	0	0	0	179	1	0	178	0	115	66	0	49	0	155	0	0	155	0	628
5305	HaeIII_Both-Ends_CC-5283_CID-637582:2587905_num=608	66	23	23	0	0	0	48	0	0	0	48	67	0	0	0	67	98	0	0	0	98	81	81	0	0	0	317
5306	HaeIII_Both-Ends_CC-5283_CID-637582:2587905_num=608	252	23	0	23	0	0	48	0	0	0	48	67	0	0	0	67	98	0	0	0	98	81	0	81	0	0	317
5307	HaeIII_Both-Ends_CC-5293_CID-2972454:2977052_num=608	277	35	0	17	0	18	68	0	30	0	38	104	0	58	0	46	58	0	34	0	24	66	0	27	0	39	331
5308	HaeIII_Both-Ends_CC-5305_CID-172559:1650824_num=608	78	30	30	0	0	0	38	38	0	0	0	90	90	0	0	0	34	34	0	0	0	39	16	0	0	23	231
5310	HaeIII_Both-Ends_CC-5305_CID-172559:1650824_num=608	270	30	20	0	10	0	38	22	0	16	0	90	89	0	0	1	34	0	0	34	0	39	0	0	39	0	231
5311	HaeIII_Both-Ends_CC-5305_CID-172559:1650824_num=608	278	30	0	21	0	9	38	0	22	0	16	90	1	89	0	0	34	0	0	0	34	39	0	1	0	38	231
5312	HaeIII_Both-Ends_CC-5307_CID-1604057:2604370_num=608	269	41	0	23	0	18	65	0	0	0	65	59	0	25	0	34	85	0	37	0	48	76	0	37	0	39	326
5313	HaeIII_Both-Ends_CC-5308_CID-1592072:1870414_num=608	226	36	11	0	25	0	80	24	0	56	0	69	69	0	0	0	83	83	0	0	0	140	0	0	140	0	408
5317	HaeIII_Both-Ends_CC-5317_CID-1069663:1979734_num=608	260	55	38	0	17	0	60	0	0	60	0	133	96	0	37	0	85	1	0	84	0	77	50	0	27	0	410
5319	HaeIII_Both-Ends_CC-5323_CID-889646:1785005_num=607	29	32	19	13	0	0	52	25	27	0	0	59	0	59	0	0	57	57	0	0	0	84	84	0	0	0	284
5320	HaeIII_Both-Ends_CC-5323_CID-889646:1785005_num=607	90	32	0	13	0	19	52	0	27	0	25	59	0	59	0	0	57	0	0	0	57	84	0	0	0	84	284
5321	HaeIII_Both-Ends_CC-5326_CID-784151:1519682_num=607	225	44	0	0	44	0	53	27	0	26	0	79	0	0	79	0	63	0	0	63	0	80	0	0	80	0	319
5322	HaeIII_Both-Ends_CC-5327_CID-686102:2849576_num=607	84	45	0	26	0	19	108	0	0	0	108	132	0	76	0	56	168	0	0	1	167	118	0	59	0	59	571
5324	HaeIII_Both-Ends_CC-5332_CID-432614:4748278_num=607	243	29	16	0	0	13	32	15	0	0	17	27	14	0	0	13	35	18	0	0	17	67	35	0	0	32	190
5325	HaeIII_Both-Ends_CC-5334_CID-3585177:4608519_num=607	89	45	24	21	0	0	64	63	0	1	0	69	69	0	0	0	93	47	46	0	0	77	77	0	0	0	348
5326	HaeIII_Both-Ends_CC-5334_CID-3585177:4608519_num=607	241	45	24	0	21	0	64	32	0	32	0	69	0	0	68	1	93	0	0	93	0	77	33	0	44	0	348
5327	HaeIII_Both-Ends_CC-5339_CID-2665248:2812480_num=607	66	37	0	0	0	37	63	0	29	0	34	80	0	80	0	0	56	0	25	0	31	64	0	64	0	0	300
5328	HaeIII_Both-Ends_CC-5350_CID-1856209:3522056_num=607	221	32	20	0	12	0	53	53	0	0	0	76	76	0	0	0	59	59	0	0	0	102	101	0	1	0	322
5329	HaeIII_Both-Ends_CC-5369_CID-839466:866965_num=606	246	55	0	29	0	26	67	0	67	0	0	59	0	59	0	0	73	0	73	0	0	66	0	29	0	37	320
5330	HaeIII_Both-Ends_CC-5370_CID-827084:4392828_num=606	48	46	0	23	0	23	64	0	30	0	34	56	0	56	0	0	85	0	41	0	44	83	0	50	0	33	334
5331	HaeIII_Both-Ends_CC-5371_CID-818960:1162231_num=606	272	54	0	0	0	54	57	0	0	0	57	63	0	34	0	29	79	0	0	0	79	64	0	0	0	64	317
5332	HaeIII_Both-Ends_CC-5389_CID-272099:1907028_num=606	258	32	0	0	32	0	48	0	0	48	0	65	35	0	29	1	69	0	0	69	0	107	0	0	107	0	321
5333	HaeIII_Both-Ends_CC-5389_CID-272099:1907028_num=606	291	32	0	0	32	0	48	0	0	48	0	65	29	0	36	0	69	0	0	69	0	107	0	0	107	0	321
5334	HaeIII_Both-Ends_CC-5393_CID-2032661:3456946_num=606	263	38	0	0	0	38	59	0	26	0	33	81	0	42	0	39	81	0	39	0	42	63	0	0	0	63	322
5335	HaeIII_Both-Ends_CC-5397_CID-186467:1760963_num=606	5	45	0	27	0	18	56	0	37	0	19	73	0	73	0	0	81	0	81	0	0	60	0	32	0	28	315
5336	HaeIII_Both-Ends_CC-5397_CID-186467:1760963_num=606	66	45	18	0	27	0	56	19	0	37	0	73	0	0	73	0	81	0	0	81	0	60	27	0	33	0	315
5340	HaeIII_Both-Ends_CC-5410_CID-915998:2068513_num=605	297	66	0	36	0	30	117	0	79	0	38	53	0	29	0	24	42	0	29	0	13	213	0	142	0	71	491
5341	HaeIII_Both-Ends_CC-5411_CID-75747:3227707_num=605	241	52	0	52	0	0	62	0	0	0	62	83	0	41	0	42	74	0	0	0	74	74	0	31	0	43	345
5343	HaeIII_Both-Ends_CC-5419_CID-532999:3316924_num=605	258	27	0	0	0	27	50	1	0	0	49	68	0	0	0	68	91	0	0	0	91	87	0	46	0	41	323
5344	HaeIII_Both-Ends_CC-5420_CID-423711:1126239_num=605	35	45	0	0	45	0	51	0	0	51	0	59	0	0	59	0	71	35	0	36	0	75	0	0	75	0	301
5345	HaeIII_Both-Ends_CC-5421_CID-414928:2519157_num=605	244	59	0	59	0	0	105	0	34	0	71	97	0	31	0	66	92	0	92	0	0	56	0	56	0	0	409
5346	HaeIII_Both-Ends_CC-5422_CID-405765:734381_num=605	266	53	0	0	0	53	42	0	0	0	42	75	0	44	0	31	63	0	34	0	29	93	0	0	0	93	326
5347	HaeIII_Both-Ends_CC-5423_CID-401504:3417930_num=605	86	37	19	0	18	0	53	19	0	33	1	75	75	0	0	0	62	31	0	31	0	89	45	0	44	0	316
5352	HaeIII_Both-Ends_CC-5431_CID-2694100:3496670_num=605	64	32	0	32	0	0	62	0	0	0	62	89	0	0	0	89	83	0	1	0	82	72	0	30	0	42	338
5353	HaeIII_Both-Ends_CC-5431_CID-2694100:3496670_num=605	232	32	0	32	0	0	62	0	0	0	62	89	0	0	0	89	83	0	1	0	82	72	0	30	0	42	338
5354	HaeIII_Both-Ends_CC-5443_CID-1102532:2705590_num=605	269	53	0	0	53	0	54	0	0	54	0	93	0	39	53	1	78	0	31	47	0	95	0	0	95	0	373
5355	HaeIII_Both-Ends_CC-5444_CID-909607:3574080_num=604	85	44	27	17	0	0	68	31	37	0	0	88	88	0	0	0	69	0	69	0	0	58	24	34	0	0	327
5356	HaeIII_Both-Ends_CC-5447_CID-740457:3473838_num=604	238	25	0	0	25	0	94	58	0	36	0	63	1	0	62	0	89	1	1	87	0	136	101	0	35	0	407
5359	HaeIII_Both-Ends_CC-5452_CID-61361:929439_num=604	258	58	0	0	58	0	61	0	33	28	0	71	0	71	0	0	70	0	30	40	0	68	0	0	68	0	328
5361	HaeIII_Both-Ends_CC-5454_CID-574575:2690881_num=604	233	52	0	0	52	0	59	31	0	28	0	40	0	0	40	0	70	44	0	26	0	81	42	0	39	0	302
5362	HaeIII_Both-Ends_CC-5472_CID-180632:2553323_num=604	79	34	0	0	0	34	59	0	0	0	59	82	0	41	0	41	77	0	41	0	36	86	0	0	0	86	338
5363	HaeIII_Both-Ends_CC-5472_CID-180632:2553323_num=604	282	34	0	34	0	0	59	0	59	0	0	82	0	41	0	41	77	0	36	0	41	86	0	86	0	0	338
5364	HaeIII_Both-Ends_CC-5473_CID-1801881:3005528_num=604	251	39	0	39	0	0	63	0	0	0	63	81	0	0	0	81	79	0	0	0	79	87	0	44	0	43	349
5365	HaeIII_Both-Ends_CC-5473_CID-1801881:3005528_num=604	269	39	39	0	0	0	63	63	0	0	0	81	38	0	43	0	79	79	0	0	0	87	87	0	0	0	349
5366	HaeIII_Both-Ends_CC-5475_CID-1780664:3565358_num=604	293	44	43	0	0	1	59	59	0	0	0	98	32	0	66	0	107	35	0	72	0	78	77	0	0	1	386
5367	HaeIII_Both-Ends_CC-5481_CID-150868:2459464_num=604	293	39	0	0	0	39	66	0	0	0	66	65	0	0	0	65	88	0	0	0	88	93	0	68	0	25	351
5368	HaeIII_Both-Ends_CC-5482_CID-1504614:2744794_num=604	6	39	22	0	17	0	54	30	0	24	0	61	28	0	33	0	81	38	0	43	0	75	44	0	31	0	310
5369	HaeIII_Both-Ends_CC-5488_CID-953316:3141821_num=603	95	55	21	34	0	0	61	34	27	0	0	25	10	15	0	0	55	19	36	0	0	132	44	88	0	0	328
5372	HaeIII_Both-Ends_CC-5494_CID-821101:2036786_num=603	227	43	16	0	26	1	71	48	0	23	0	94	0	0	94	0	78	77	0	1	0	48	20	0	28	0	334
5376	HaeIII_Both-Ends_CC-5502_CID-638102:3160986_num=603	241	52	0	14	0	38	53	0	52	1	0	72	0	71	1	0	85	0	84	1	0	80	0	80	0	0	342
5377	HaeIII_Both-Ends_CC-5504_CID-528222:1383314_num=603	292	52	0	35	17	0	60	0	0	60	0	77	0	0	77	0	84	0	0	83	1	65	0	0	64	1	338
5378	HaeIII_Both-Ends_CC-5507_CID-359352:1572012_num=603	240	38	0	18	0	20	62	0	32	0	30	85	0	43	0	42	69	0	0	0	69	68	0	32	0	36	322
5379	HaeIII_Both-Ends_CC-5507_CID-359352:1572012_num=603	241	38	20	0	18	0	62	30	0	32	0	85	42	0	43	0	69	36	0	33	0	68	36	0	32	0	322
5380	HaeIII_Both-Ends_CC-5509_CID-3255004:3567006_num=603	45	56	34	0	22	0	87	64	0	23	0	95	63	0	32	0	177	176	0	1	0	134	84	0	50	0	549
5381	HaeIII_Both-Ends_CC-5523_CID-1897457:3181606_num=603	209	48	28	0	20	0	52	25	0	27	0	63	33	0	30	0	77	77	0	0	0	67	37	0	30	0	307
5382	HaeIII_Both-Ends_CC-5523_CID-1897457:3181606_num=603	240	48	0	28	0	20	52	0	25	0	27	63	0	33	0	30	77	0	77	0	0	67	0	37	0	30	307
5383	HaeIII_Both-Ends_CC-5536_CID-1389407:1936021_num=603	244	35	0	35	0	0	61	0	61	0	0	85	0	85	0	0	83	0	40	0	43	61	0	61	0	0	325
5384	HaeIII_Both-Ends_CC-5546_CID-768694:1495839_num=602	284	39	0	0	0	39	60	0	0	0	60	64	0	0	0	64	67	0	34	1	32	79	0	0	0	79	309
5385	HaeIII_Both-Ends_CC-5548_CID-733880:3054759_num=602	69	39	0	0	0	39	55	0	28	0	27	79	0	79	0	0	93	0	49	0	44	73	0	73	0	0	339
5386	HaeIII_Both-Ends_CC-5551_CID-685880:2148874_num=602	207	55	0	27	0	28	38	0	37	1	0	81	0	42	0	39	88	0	49	1	38	58	0	58	0	0	320
5387	HaeIII_Both-Ends_CC-5552_CID-659364:2475820_num=602	72	41	19	0	22	0	56	24	0	32	0	67	67	0	0	0	69	32	0	37	0	89	89	0	0	0	322
5389	HaeIII_Both-Ends_CC-5554_CID-407796:3574290_num=602	69	36	24	0	12	0	29	0	0	29	0	66	66	0	0	0	28	0	0	28	0	31	0	0	31	0	190
5390	HaeIII_Both-Ends_CC-5554_CID-407796:3574290_num=602	219	36	24	0	12	0	29	0	0	29	0	66	66	0	0	0	28	0	0	28	0	31	0	0	31	0	190
5391	HaeIII_Both-Ends_CC-5554_CID-407796:3574290_num=602	265	36	0	24	0	12	29	0	0	0	29	66	0	65	1	0	28	0	0	0	28	31	0	0	0	31	190
5392	HaeIII_Both-Ends_CC-5554_CID-407796:3574290_num=602	267	36	12	0	24	0	29	29	0	0	0	66	0	0	66	0	28	28	0	0	0	31	31	0	0	0	190
5393	HaeIII_Both-Ends_CC-5556_CID-364188:1508287_num=602	16	11	0	0	0	11	19	0	0	0	19	17	0	1	0	16	233	0	160	0	73	23	0	0	0	23	303
5394	HaeIII_Both-Ends_CC-5556_CID-364188:1508287_num=602	61	11	0	10	0	1	19	0	19	0	0	17	0	17	0	0	233	0	73	0	160	23	0	23	0	0	303
5395	HaeIII_Both-Ends_CC-5556_CID-364188:1508287_num=602	63	11	0	0	0	11	19	0	0	0	19	17	0	0	0	17	233	0	159	0	74	23	0	0	0	23	303
5397	HaeIII_Both-Ends_CC-5556_CID-364188:1508287_num=602	245	11	0	10	0	1	19	0	19	0	0	17	0	17	0	0	233	0	73	0	160	23	0	23	0	0	303
5400	HaeIII_Both-Ends_CC-5562_CID-1966038:2818246_num=602	9	45	0	0	0	45	64	0	29	0	35	74	0	0	0	74	74	0	0	0	74	88	0	0	0	88	345
5402	HaeIII_Both-Ends_CC-5565_CID-181562:1833104_num=602	289	55	22	0	33	0	88	0	0	88	0	94	45	0	49	0	98	0	0	98	0	94	37	0	57	0	429
5403	HaeIII_Both-Ends_CC-5572_CID-1547178:2611408_num=602	202	42	0	0	0	42	57	0	0	0	57	123	0	81	1	41	116	0	75	0	41	80	1	0	1	78	418
5410	HaeIII_Both-Ends_CC-5585_CID-475673:3238833_num=601	211	38	0	0	0	38	58	0	58	0	0	83	0	83	0	0	81	0	81	0	0	62	0	32	0	30	322
5411	HaeIII_Both-Ends_CC-5595_CID-298485:870689_num=601	273	59	30	0	29	0	52	0	0	52	0	66	0	0	66	0	68	0	0	68	0	78	0	0	78	0	323
5412	HaeIII_Both-Ends_CC-5596_CID-28905:81521_num=601	44	27	26	0	0	1	75	30	0	0	45	112	34	0	0	78	144	0	0	0	144	154	0	0	0	154	512
5414	HaeIII_Both-Ends_CC-5605_CID-185149:422775_num=601	78	37	0	0	0	37	54	0	0	0	54	52	0	24	0	28	91	0	35	0	56	81	0	43	0	38	315
5415	HaeIII_Both-Ends_CC-5605_CID-185149:422775_num=601	215	37	0	37	0	0	54	0	54	0	0	52	0	0	0	52	91	0	56	0	35	81	0	38	0	43	315
5416	HaeIII_Both-Ends_CC-5611_CID-158680:461008_num=601	78	48	0	0	48	0	69	40	0	29	0	94	0	0	94	0	66	0	0	66	0	50	29	0	21	0	327
5418	HaeIII_Both-Ends_CC-5613_CID-150203:2808682_num=601	217	37	0	0	0	37	73	0	0	0	73	83	36	0	0	47	87	0	0	0	87	64	24	0	0	40	344
5419	HaeIII_Both-Ends_CC-5614_CID-1452212:3531925_num=601	6	40	0	0	0	40	61	0	0	0	61	65	0	36	0	29	78	0	0	0	78	80	0	0	0	80	324
5422	HaeIII_Both-Ends_CC-5618_CID-837661:1546674_num=600	251	41	0	20	0	21	67	0	35	0	32	78	0	78	0	0	88	0	45	0	43	68	0	68	0	0	342
5428	HaeIII_Both-Ends_CC-5626_CID-259461:2930688_num=600	61	50	17	0	33	0	67	0	0	67	0	79	0	0	79	0	55	0	0	55	0	66	24	0	42	0	317
5429	HaeIII_Both-Ends_CC-5626_CID-259461:2930688_num=600	65	50	0	17	0	33	67	0	0	0	67	79	0	0	0	79	55	0	0	1	54	66	0	24	0	42	317
5430	HaeIII_Both-Ends_CC-5630_CID-2182065:3433350_num=600	46	49	0	49	0	0	55	0	32	0	23	67	0	67	0	0	74	0	74	0	0	70	0	33	0	37	315
5431	HaeIII_Both-Ends_CC-5633_CID-170257:2684914_num=600	29	40	21	0	19	0	149	63	0	86	0	93	38	0	55	0	177	86	0	91	0	83	47	0	36	0	542
5433	HaeIII_Both-Ends_CC-5633_CID-170257:2684914_num=600	269	40	0	21	0	19	149	0	63	0	86	93	0	38	0	55	177	0	86	0	91	83	0	47	0	36	542
5434	HaeIII_Both-Ends_CC-5633_CID-170257:2684914_num=600	281	40	0	0	21	19	149	0	0	63	86	93	0	0	38	55	177	0	0	86	91	83	0	0	47	36	542
5435	HaeIII_Both-Ends_CC-5637_CID-160376:2816979_num=600	44	28	0	0	0	28	65	0	33	0	32	69	0	0	0	69	63	0	0	0	63	95	0	0	0	95	320
5436	HaeIII_Both-Ends_CC-5641_CID-1463063:3227943_num=600	24	43	0	0	0	43	46	0	25	0	21	74	0	74	0	0	83	0	37	0	46	61	0	0	0	61	307
5437	HaeIII_Both-Ends_CC-5641_CID-1463063:3227943_num=600	248	43	0	0	0	43	46	0	0	0	46	74	0	33	0	41	83	0	37	0	46	61	0	0	0	61	307
5440	HaeIII_Both-Ends_CC-5648_CID-977014:2587901_num=599	41	36	14	0	22	0	69	40	0	29	0	61	32	0	29	0	84	0	0	84	0	56	21	0	35	0	306
5441	HaeIII_Both-Ends_CC-5652_CID-88271:2323555_num=599	97	48	0	0	48	0	45	27	0	18	0	63	26	0	36	1	87	38	0	49	0	94	0	0	94	0	337
5442	HaeIII_Both-Ends_CC-5659_CID-738545:937465_num=599	230	32	0	20	0	12	58	0	0	0	58	70	0	26	0	44	97	0	0	0	97	68	0	37	0	31	325
5443	HaeIII_Both-Ends_CC-5662_CID-553870:2608274_num=599	278	49	49	0	0	0	101	33	0	68	0	90	30	0	60	0	63	63	0	0	0	135	44	0	91	0	438
5444	HaeIII_Both-Ends_CC-5668_CID-454485:1205571_num=599	67	31	16	0	15	0	69	69	0	0	0	51	51	0	0	0	91	90	1	0	0	80	80	0	0	0	322
5445	HaeIII_Both-Ends_CC-5669_CID-439532:1201243_num=599	30	28	18	0	10	0	77	34	0	42	1	69	0	0	69	0	80	38	0	42	0	72	36	0	36	0	326
5446	HaeIII_Both-Ends_CC-5674_CID-347668:2572234_num=599	264	48	26	0	22	0	58	0	0	58	0	55	0	0	55	0	76	46	0	30	0	69	0	0	69	0	306
5447	HaeIII_Both-Ends_CC-5680_CID-2650082:3259100_num=599	213	54	40	0	14	0	65	40	0	25	0	101	0	0	101	0	109	69	0	40	0	81	0	0	81	0	410
5448	HaeIII_Both-Ends_CC-5683_CID-2314370:3327272_num=599	239	37	0	0	0	37	58	0	0	0	58	58	0	58	0	0	69	0	37	0	32	71	0	35	0	36	293
5457	HaeIII_Both-Ends_CC-5688_CID-1976953:2034215_num=599	20	32	0	10	0	22	64	0	0	0	64	77	0	38	0	39	68	0	0	0	68	56	0	24	0	32	297
5458	HaeIII_Both-Ends_CC-5688_CID-1976953:2034215_num=599	50	32	0	22	0	10	64	0	64	0	0	77	0	39	0	38	68	0	68	0	0	56	0	32	0	24	297
5459	HaeIII_Both-Ends_CC-5695_CID-169292:328750_num=599	275	49	0	0	0	49	79	0	53	0	26	84	0	0	0	84	87	0	0	0	87	87	0	49	0	38	386
5460	HaeIII_Both-Ends_CC-5703_CID-1209047:3058669_num=599	78	24	0	24	0	0	74	0	0	0	74	54	0	54	0	0	77	0	36	0	41	66	0	66	0	0	295
5461	HaeIII_Both-Ends_CC-5718_CID-425082:3558014_num=598	211	43	0	0	43	0	44	0	0	44	0	84	0	0	84	0	71	0	0	71	0	75	31	1	43	0	317
5462	HaeIII_Both-Ends_CC-5721_CID-3329126:3441387_num=598	230	24	0	11	0	13	48	0	20	0	28	63	0	0	0	63	81	0	41	0	40	80	0	30	0	50	296
5463	HaeIII_Both-Ends_CC-5724_CID-2921588:3659527_num=598	231	39	0	0	0	39	50	0	1	0	49	91	0	0	0	91	64	0	0	0	64	54	0	25	0	29	298
5464	HaeIII_Both-Ends_CC-5726_CID-282709:3177133_num=598	37	41	41	0	0	0	60	60	0	0	0	63	62	0	1	0	88	88	0	0	0	66	41	0	25	0	318
5465	HaeIII_Both-Ends_CC-5732_CID-250791:722699_num=598	215	61	61	0	0	0	50	0	0	50	0	77	0	0	77	0	65	0	0	65	0	100	0	0	100	0	353
5466	HaeIII_Both-Ends_CC-5739_CID-1919318:2143741_num=598	217	65	28	0	37	0	73	19	0	54	0	117	43	0	73	1	119	0	0	119	0	82	80	0	1	1	456
5467	HaeIII_Both-Ends_CC-5739_CID-1919318:2143741_num=598	218	65	0	36	0	29	73	0	54	0	19	117	1	72	0	44	119	0	118	0	1	82	0	0	0	82	456
5468	HaeIII_Both-Ends_CC-5741_CID-187570:1542957_num=598	236	33	0	0	33	0	52	29	0	23	0	85	0	0	85	0	81	34	0	47	0	67	31	0	36	0	318
5469	HaeIII_Both-Ends_CC-5745_CID-1578476:3233359_num=598	261	44	0	44	0	0	71	0	32	0	39	52	0	0	0	52	89	0	45	0	44	71	0	71	0	0	327
5471	HaeIII_Both-Ends_CC-5747_CID-1537075:1822235_num=598	242	51	0	0	0	51	68	0	0	0	68	101	0	73	0	28	86	0	0	0	86	83	0	57	0	26	389
5473	HaeIII_Both-Ends_CC-5752_CID-1382367:3211170_num=598	242	19	0	0	19	0	62	0	0	62	0	77	0	0	77	0	71	41	0	29	1	99	46	0	52	1	328
5474	HaeIII_Both-Ends_CC-5756_CID-1089436:1865838_num=598	218	45	0	0	45	0	55	0	0	55	0	46	0	0	46	0	68	0	0	68	0	77	34	0	42	1	291
5476	HaeIII_Both-Ends_CC-5764_CID-588283:3675732_num=597	94	31	23	0	8	0	58	41	0	17	0	119	84	0	35	0	86	54	0	32	0	49	34	0	15	0	343
5479	HaeIII_Both-Ends_CC-5771_CID-422578:1599915_num=597	229	40	21	0	19	0	47	19	0	28	0	102	54	0	48	0	57	27	0	30	0	63	39	0	24	0	309
5480	HaeIII_Both-Ends_CC-5777_CID-2606997:3178610_num=597	257	47	0	0	47	0	52	0	0	0	52	57	0	0	56	1	88	0	0	50	38	77	0	0	77	0	321
5484	HaeIII_Both-Ends_CC-5778_CID-254494:362113_num=597	246	72	0	0	41	31	42	0	0	19	23	88	0	0	42	46	31	0	0	16	15	47	0	0	31	16	280
5486	HaeIII_Both-Ends_CC-5778_CID-254494:362113_num=597	277	72	0	1	39	32	42	0	0	28	14	88	0	0	35	53	31	0	0	17	14	47	0	0	31	16	280
5488	HaeIII_Both-Ends_CC-5793_CID-1132741:3226113_num=597	55	44	27	0	17	0	59	26	0	33	0	75	75	0	0	0	77	0	0	77	0	67	0	0	67	0	322
5490	HaeIII_Both-Ends_CC-5810_CID-423295:3242357_num=596	242	28	9	0	19	0	42	0	0	42	0	80	0	0	80	0	78	0	0	78	0	70	1	0	69	0	298
5492	HaeIII_Both-Ends_CC-5820_CID-234702:2550099_num=596	90	41	0	41	0	0	51	0	25	0	26	80	0	80	0	0	75	0	75	0	0	79	0	79	0	0	326
5493	HaeIII_Both-Ends_CC-5821_CID-2171467:3562824_num=596	217	42	0	0	42	0	93	57	0	36	0	142	142	0	0	0	73	1	0	72	0	82	0	0	81	1	432
5494	HaeIII_Both-Ends_CC-5828_CID-183861:709214_num=596	253	60	0	27	0	33	60	0	0	0	60	66	0	0	0	66	77	0	0	0	77	80	0	0	0	80	343
5495	HaeIII_Both-Ends_CC-5836_CID-1467146:2458293_num=596	232	44	0	0	44	0	85	0	0	26	59	71	0	0	71	0	54	0	0	54	0	54	0	0	54	0	308
5496	HaeIII_Both-Ends_CC-5836_CID-1467146:2458293_num=596	294	44	0	0	44	0	85	58	0	27	0	71	43	0	28	0	54	0	0	54	0	54	1	0	53	0	308
5497	HaeIII_Both-Ends_CC-5837_CID-1389508:1447878_num=596	16	46	0	0	0	46	42	0	18	0	24	71	0	0	0	71	62	0	0	0	62	63	0	0	0	63	284
5498	HaeIII_Both-Ends_CC-5843_CID-946279:1517377_num=595	230	52	0	0	0	52	46	0	0	0	46	85	0	0	0	85	51	0	0	0	51	96	0	49	0	47	330
5499	HaeIII_Both-Ends_CC-5843_CID-946279:1517377_num=595	261	52	0	0	52	0	46	0	0	46	0	85	0	0	85	0	51	0	0	51	0	96	49	0	47	0	330
5500	HaeIII_Both-Ends_CC-5846_CID-834224:3411013_num=595	65	37	0	27	0	10	61	0	28	0	33	73	0	73	0	0	82	0	81	1	0	71	0	0	0	71	324
5504	HaeIII_Both-Ends_CC-5866_CID-2982595:3121710_num=595	267	40	0	0	40	0	54	27	0	27	0	87	37	0	50	0	62	34	0	28	0	72	39	0	33	0	315
5505	HaeIII_Both-Ends_CC-5866_CID-2982595:3121710_num=595	294	40	0	40	0	0	54	0	27	0	27	87	0	50	0	37	62	0	28	0	34	72	0	33	0	39	315
5506	HaeIII_Both-Ends_CC-5867_CID-2580427:3173982_num=595	212	49	0	31	18	0	67	0	50	17	0	70	0	0	70	0	125	0	89	36	0	86	0	0	86	0	397
5507	HaeIII_Both-Ends_CC-5874_CID-1959099:2107555_num=595	55	43	22	0	21	0	62	29	0	33	0	71	35	0	36	0	82	44	0	38	0	60	27	0	33	0	318
5508	HaeIII_Both-Ends_CC-5874_CID-1959099:2107555_num=595	282	43	0	22	0	21	62	0	29	0	33	71	0	35	0	36	82	0	44	0	38	60	0	27	0	33	318
5509	HaeIII_Both-Ends_CC-5882_CID-153904:1800987_num=595	298	50	50	0	0	0	61	61	0	0	0	57	24	0	33	0	60	60	0	0	0	100	100	0	0	0	328
5510	HaeIII_Both-Ends_CC-5889_CID-1144285:1762571_num=595	205	96	96	0	0	0	128	128	0	0	0	136	60	0	76	0	143	69	0	74	0	128	128	0	0	0	631
5511	HaeIII_Both-Ends_CC-5891_CID-959884:2142500_num=594	63	45	19	0	26	0	63	0	0	63	0	66	0	0	66	0	59	0	0	59	0	65	26	0	39	0	298
5512	HaeIII_Both-Ends_CC-5895_CID-795564:1915903_num=594	277	51	0	51	0	0	51	0	21	0	30	69	0	30	0	39	65	0	65	0	0	63	1	62	0	0	299
5514	HaeIII_Both-Ends_CC-5896_CID-755502:979411_num=594	227	27	0	0	0	27	54	0	14	0	40	88	0	0	0	88	52	0	0	0	52	49	0	0	0	49	270
5515	HaeIII_Both-Ends_CC-5901_CID-590462:1464603_num=594	235	37	0	0	0	37	63	0	28	0	35	76	0	36	0	40	77	0	77	0	0	70	0	0	0	70	323
5516	HaeIII_Both-Ends_CC-5901_CID-590462:1464603_num=594	236	37	37	0	0	0	63	35	0	28	0	76	39	0	36	1	77	0	0	77	0	70	70	0	0	0	323
5518	HaeIII_Both-Ends_CC-5910_CID-308222:1010041_num=594	281	88	0	0	0	88	96	0	0	0	96	138	0	138	0	0	150	0	0	0	150	135	0	0	0	135	607
5520	HaeIII_Both-Ends_CC-5921_CID-228731:805556_num=594	67	27	0	0	27	0	68	0	0	68	0	51	23	0	28	0	65	39	0	26	0	80	0	0	80	0	291
5521	HaeIII_Both-Ends_CC-5921_CID-228731:805556_num=594	234	27	0	0	27	0	68	0	0	68	0	51	23	0	28	0	65	39	0	26	0	80	0	0	80	0	291
5522	HaeIII_Both-Ends_CC-5926_CID-1998784:2846876_num=594	4	29	0	20	0	9	46	1	24	0	21	66	0	28	0	38	74	0	74	0	0	72	0	30	0	42	287
5523	HaeIII_Both-Ends_CC-5939_CID-982097:3485238_num=593	242	67	45	22	0	0	90	53	37	0	0	85	50	34	1	0	71	0	71	0	0	113	71	42	0	0	426
5524	HaeIII_Both-Ends_CC-5941_CID-864043:1541046_num=593	215	54	37	0	17	0	100	69	0	31	0	113	75	0	38	0	128	87	0	41	0	77	53	0	24	0	472
5525	HaeIII_Both-Ends_CC-5944_CID-813843:3556290_num=593	64	49	0	0	49	0	64	0	0	64	0	81	48	0	33	0	87	0	0	87	0	79	30	0	49	0	360
5529	HaeIII_Both-Ends_CC-5964_CID-2614851:3229147_num=593	65	39	39	0	0	0	42	23	0	19	0	71	36	0	35	0	85	85	0	0	0	79	79	0	0	0	316
5530	HaeIII_Both-Ends_CC-5970_CID-2049275:2132695_num=593	208	57	0	30	0	27	50	0	0	0	50	116	0	74	0	42	116	1	76	1	38	77	0	0	0	77	416
5531	HaeIII_Both-Ends_CC-5977_CID-170257:2807522_num=593	77	79	28	51	0	0	65	0	65	0	0	160	56	104	0	0	146	45	101	0	0	137	39	98	0	0	587
5532	HaeIII_Both-Ends_CC-5977_CID-170257:2807522_num=593	79	79	28	0	51	0	65	0	0	65	0	160	56	0	104	0	146	45	0	101	0	137	39	0	98	0	587
5533	HaeIII_Both-Ends_CC-5977_CID-170257:2807522_num=593	259	79	1	50	0	28	65	0	65	0	0	160	0	104	0	56	146	0	100	0	46	137	0	98	0	39	587
5534	HaeIII_Both-Ends_CC-5981_CID-1468860:2761836_num=593	205	72	0	20	0	52	50	0	50	0	0	52	0	52	0	0	90	0	89	0	1	146	0	0	0	146	410
5535	HaeIII_Both-Ends_CC-5981_CID-1468860:2761836_num=593	289	72	0	52	0	20	50	0	0	0	50	52	0	0	0	52	90	0	1	0	89	146	0	146	0	0	410
5539	HaeIII_Both-Ends_CC-5983_CID-144744:678164_num=593	296	93	0	47	0	46	115	0	44	0	71	100	0	54	0	46	106	0	42	0	64	175	0	73	1	101	589
5540	HaeIII_Both-Ends_CC-5987_CID-1222395:3039771_num=593	269	34	34	0	0	0	71	32	0	39	0	74	74	0	0	0	67	66	1	0	0	87	40	0	47	0	333
5547	HaeIII_Both-Ends_CC-6012_CID-264837:1824598_num=592	68	36	0	0	36	0	65	0	0	65	0	72	0	0	72	0	70	23	0	47	0	52	0	0	52	0	295
5548	HaeIII_Both-Ends_CC-6012_CID-264837:1824598_num=592	94	36	0	0	0	36	65	0	0	0	65	72	0	0	0	72	70	0	22	0	48	52	1	1	0	50	295
5549	HaeIII_Both-Ends_CC-6014_CID-246807:3304971_num=592	244	49	0	0	49	0	78	47	0	31	0	50	22	0	28	0	65	0	0	65	0	80	40	0	40	0	322
5550	HaeIII_Both-Ends_CC-6019_CID-2314284:2943436_num=592	37	45	45	0	0	0	37	16	0	21	0	84	84	0	0	0	59	28	0	31	0	53	53	0	0	0	278
5551	HaeIII_Both-Ends_CC-6019_CID-2314284:2943436_num=592	233	45	0	0	45	0	37	21	0	16	0	84	0	0	83	1	59	31	0	28	0	53	0	0	53	0	278
5552	HaeIII_Both-Ends_CC-6024_CID-191439:931387_num=592	39	46	30	0	16	0	52	52	0	0	0	41	22	0	19	0	92	46	0	46	0	77	38	0	39	0	308
5553	HaeIII_Both-Ends_CC-6024_CID-191439:931387_num=592	256	46	0	16	0	30	52	0	0	0	52	41	0	19	0	22	92	0	46	0	46	77	0	39	0	38	308
5554	HaeIII_Both-Ends_CC-6024_CID-191439:931387_num=592	280	46	16	0	30	0	52	0	0	52	0	41	19	0	22	0	92	0	0	92	0	77	0	0	77	0	308
5555	HaeIII_Both-Ends_CC-6024_CID-191439:931387_num=592	287	46	0	30	0	16	52	0	52	0	0	41	0	22	0	19	92	0	46	0	46	77	0	38	0	39	308
5556	HaeIII_Both-Ends_CC-6025_CID-1857618:2692755_num=592	291	47	30	0	17	0	60	60	0	0	0	68	68	0	0	0	87	87	0	0	0	66	66	0	0	0	328
5557	HaeIII_Both-Ends_CC-6029_CID-1807826:1830804_num=592	214	48	0	33	0	15	88	0	56	0	32	145	0	86	0	59	103	0	69	0	34	91	0	58	0	33	475
5558	HaeIII_Both-Ends_CC-6029_CID-1807826:1830804_num=592	265	48	0	33	0	15	88	0	56	0	32	145	0	86	0	59	103	0	69	0	34	91	0	58	0	33	475
5559	HaeIII_Both-Ends_CC-6033_CID-146143:181365_num=592	210	80	36	0	44	0	103	52	0	51	0	124	54	0	70	0	132	57	0	75	0	173	88	0	85	0	612
5560	HaeIII_Both-Ends_CC-6035_CID-1249636:1502867_num=592	278	44	0	20	0	24	55	0	25	0	30	84	0	39	0	45	66	0	34	0	32	59	0	26	0	33	308
5561	HaeIII_Both-Ends_CC-6039_CID-9454:3252627_num=591	32	61	0	0	0	61	51	0	21	0	30	68	0	39	0	29	71	0	0	0	71	76	0	0	0	76	327
5562	HaeIII_Both-Ends_CC-6040_CID-80685:2065358_num=591	297	40	0	20	0	20	63	0	31	0	32	88	0	33	0	55	61	0	61	0	0	69	0	39	0	30	321
5565	HaeIII_Both-Ends_CC-6051_CID-354808:1661580_num=591	18	76	23	0	0	53	87	25	1	0	61	55	16	0	0	39	53	17	1	0	35	106	35	0	0	71	377
5570	HaeIII_Both-Ends_CC-6053_CID-310647:3544350_num=591	255	32	0	0	32	0	64	0	0	64	0	62	0	0	26	36	75	0	0	75	0	68	0	0	68	0	301
5571	HaeIII_Both-Ends_CC-6059_CID-269314:3523167_num=591	79	49	0	0	1	48	45	0	0	0	45	85	0	47	0	38	59	0	0	0	59	61	0	0	0	61	299
5572	HaeIII_Both-Ends_CC-6063_CID-2537095:3091652_num=591	265	50	34	0	16	0	71	46	0	25	0	81	54	0	27	0	67	0	0	67	0	152	100	0	52	0	421
5574	HaeIII_Both-Ends_CC-6066_CID-234640:1880137_num=591	224	30	0	0	0	30	55	0	0	1	54	103	0	52	0	51	61	0	33	0	28	54	0	23	0	31	303
5575	HaeIII_Both-Ends_CC-6067_CID-2326597:2888578_num=591	203	28	12	0	1	15	67	29	0	0	38	60	20	0	0	40	77	31	0	1	45	72	28	0	0	44	304
5577	HaeIII_Both-Ends_CC-6083_CID-1097006:1845041_num=591	261	34	0	10	24	0	95	0	28	67	0	68	0	68	0	0	101	0	41	60	0	95	0	95	0	0	393
5578	HaeIII_Both-Ends_CC-6083_CID-1097006:1845041_num=591	267	34	0	11	23	0	95	0	28	67	0	68	0	68	0	0	101	0	41	60	0	95	0	95	0	0	393
5579	HaeIII_Both-Ends_CC-6088_CID-833968:4210720_num=590	289	59	0	0	0	59	60	0	25	0	35	68	0	29	0	39	72	0	0	0	72	70	0	37	0	33	329
5580	HaeIII_Both-Ends_CC-6088_CID-833968:4210720_num=590	293	59	0	0	0	59	60	0	25	0	35	68	0	29	0	39	72	0	0	0	72	70	0	37	0	33	329
5581	HaeIII_Both-Ends_CC-6089_CID-785612:4144647_num=590	70	59	0	29	0	30	69	0	37	0	32	59	0	35	0	24	76	0	75	0	1	70	0	70	0	0	333
5582	HaeIII_Both-Ends_CC-6091_CID-662834:1468753_num=590	37	53	0	30	0	23	60	0	30	0	30	62	0	62	0	0	65	0	34	0	31	66	0	66	0	0	306
5592	HaeIII_Both-Ends_CC-6104_CID-290227:290726_num=590	268	40	0	0	27	13	143	0	0	70	73	60	0	0	37	23	95	0	0	44	51	235	0	0	119	116	573
5593	HaeIII_Both-Ends_CC-6106_CID-274359:2521401_num=590	27	36	0	0	36	0	70	0	0	70	0	33	33	0	0	0	91	48	0	43	0	93	46	0	47	0	323
5594	HaeIII_Both-Ends_CC-6106_CID-274359:2521401_num=590	274	36	0	1	0	35	70	0	36	0	34	33	0	0	0	33	91	0	0	0	91	93	0	0	0	93	323
5595	HaeIII_Both-Ends_CC-6110_CID-227610:487806_num=590	220	62	61	0	0	1	65	0	1	64	0	72	1	0	71	0	73	0	0	73	0	52	28	0	24	0	324
5598	HaeIII_Both-Ends_CC-6119_CID-1540995:2052910_num=590	31	40	40	0	0	0	65	65	0	0	0	68	35	0	33	0	77	77	0	0	0	69	69	0	0	0	319
5599	HaeIII_Both-Ends_CC-6120_CID-15365:650219_num=590	282	27	15	0	12	0	61	61	0	0	0	60	26	0	34	0	86	86	0	0	0	84	84	0	0	0	318
5600	HaeIII_Both-Ends_CC-6125_CID-1224856:2113668_num=590	253	91	0	48	0	43	110	0	110	0	0	137	0	137	0	0	139	0	139	0	0	116	0	116	0	0	593
5601	HaeIII_Both-Ends_CC-6126_CID-1203703:2427770_num=590	34	43	0	0	43	0	50	0	0	50	0	65	0	0	65	0	77	36	0	41	0	76	0	0	76	0	311
5602	HaeIII_Both-Ends_CC-6133_CID-828920:1471925_num=589	58	22	0	0	0	22	54	0	0	0	54	85	0	42	0	43	74	0	0	0	74	73	0	0	0	73	308
5603	HaeIII_Both-Ends_CC-6134_CID-826778:1275613_num=589	222	24	0	0	0	24	32	0	0	0	32	36	0	0	0	36	53	0	20	0	33	42	0	0	0	42	187
5604	HaeIII_Both-Ends_CC-6134_CID-826778:1275613_num=589	263	24	0	13	0	11	32	0	0	0	32	36	0	36	0	0	53	0	0	0	53	42	0	0	0	42	187
5606	HaeIII_Both-Ends_CC-6139_CID-583079:2618605_num=589	42	55	55	0	0	0	61	61	0	0	0	69	69	0	0	0	67	67	0	0	0	74	38	0	36	0	326
5617	HaeIII_Both-Ends_CC-6156_CID-2389548:2955619_num=589	19	62	0	62	0	0	53	0	53	0	0	76	0	0	0	76	68	0	68	0	0	56	0	25	0	31	315
5618	HaeIII_Both-Ends_CC-6158_CID-1964514:2111598_num=589	50	33	15	0	18	0	42	42	0	0	0	89	47	0	42	0	58	27	0	31	0	75	0	0	75	0	297
5620	HaeIII_Both-Ends_CC-6169_CID-1355612:3444293_num=589	289	39	0	0	0	39	54	33	0	0	21	59	59	0	0	0	51	25	0	0	26	96	0	0	0	96	299
5621	HaeIII_Both-Ends_CC-6174_CID-1006650:1729561_num=589	245	53	0	0	52	1	55	30	1	24	0	73	35	0	38	0	67	32	0	35	0	81	0	0	81	0	329
5622	HaeIII_Both-Ends_CC-6175_CID-94959:323491_num=588	258	37	37	0	0	0	54	23	0	31	0	61	32	0	29	0	77	77	0	0	0	79	40	0	39	0	308
5623	HaeIII_Both-Ends_CC-6179_CID-804909:3483231_num=588	253	36	0	0	0	36	54	0	23	0	31	78	0	78	0	0	82	0	43	0	39	68	0	68	0	0	318
5624	HaeIII_Both-Ends_CC-6184_CID-649825:2325260_num=588	263	45	26	0	19	0	49	0	0	49	0	55	0	0	55	0	87	0	0	87	0	73	0	0	73	0	309
5625	HaeIII_Both-Ends_CC-6185_CID-519733:688448_num=588	247	63	36	0	27	0	51	27	0	24	0	77	52	0	25	0	79	39	0	40	0	66	28	0	38	0	336
5626	HaeIII_Both-Ends_CC-6185_CID-519733:688448_num=588	250	63	0	36	0	27	51	0	27	0	24	77	0	52	0	25	79	0	39	0	40	66	0	28	0	38	336
5627	HaeIII_Both-Ends_CC-6190_CID-441391:2052812_num=588	263	53	0	31	0	22	54	0	0	0	54	68	0	0	0	68	70	0	30	0	40	70	0	70	0	0	315
5631	HaeIII_Both-Ends_CC-6192_CID-412621:2054473_num=588	87	35	0	0	34	1	41	0	0	29	12	86	0	0	1	85	59	0	0	59	0	85	0	0	85	0	306
5632	HaeIII_Both-Ends_CC-6202_CID-2506077:3131684_num=588	285	41	40	0	0	1	57	56	0	0	1	72	72	0	0	0	72	72	0	0	0	64	36	0	28	0	306
5633	HaeIII_Both-Ends_CC-6203_CID-245100:894681_num=588	283	30	11	0	19	0	60	29	0	31	0	72	0	0	72	0	87	40	0	47	0	69	69	0	0	0	318
5645	HaeIII_Both-Ends_CC-6223_CID-1103207:1933730_num=588	51	29	16	0	13	0	50	50	0	0	0	52	28	0	24	0	81	32	0	49	0	93	48	0	45	0	305
5659	HaeIII_Both-Ends_CC-6237_CID-482549:3321453_num=587	229	38	0	19	0	19	56	0	56	0	0	69	0	29	0	40	68	0	42	0	26	67	0	67	0	0	298
5661	HaeIII_Both-Ends_CC-6243_CID-437815:3348235_num=587	239	59	0	0	0	59	76	0	0	0	76	76	32	0	0	44	64	34	0	0	30	55	0	0	0	55	330
5664	HaeIII_Both-Ends_CC-6268_CID-148715:3327245_num=587	259	76	39	37	0	0	81	39	42	0	0	107	49	58	0	0	93	93	0	0	0	86	50	36	0	0	443
5665	HaeIII_Both-Ends_CC-6272_CID-1365841:2269450_num=587	52	65	0	0	0	65	106	0	0	0	106	293	0	84	0	209	87	0	33	0	54	78	0	0	0	78	629
5667	HaeIII_Both-Ends_CC-6272_CID-1365841:2269450_num=587	71	65	0	0	0	65	106	0	0	0	106	293	0	0	0	293	87	0	27	0	60	78	0	0	0	78	629
5669	HaeIII_Both-Ends_CC-6273_CID-1360112:2888784_num=587	205	33	20	0	13	0	49	49	0	0	0	88	52	0	36	0	87	45	0	42	0	77	38	0	39	0	334
5670	HaeIII_Both-Ends_CC-6274_CID-1293471:3116650_num=587	214	40	15	0	25	0	65	28	0	37	0	78	78	0	0	0	71	71	0	0	0	80	32	0	48	0	334
5671	HaeIII_Both-Ends_CC-6276_CID-98563:2790343_num=586	225	67	23	0	0	44	63	63	0	0	0	68	68	0	0	0	62	61	0	0	1	81	81	0	0	0	341
5672	HaeIII_Both-Ends_CC-6279_CID-835235:1794483_num=586	17	51	0	27	0	24	48	0	48	0	0	64	0	35	0	29	69	0	69	0	0	83	0	33	0	50	315
5673	HaeIII_Both-Ends_CC-6281_CID-819927:3519111_num=586	252	50	0	0	50	0	47	0	0	47	0	55	0	0	55	0	73	36	0	37	0	73	32	0	41	0	298
5675	HaeIII_Both-Ends_CC-6286_CID-666037:1250622_num=586	23	42	0	27	0	15	43	0	25	0	18	64	0	30	0	34	107	0	107	0	0	65	0	30	0	35	321
5676	HaeIII_Both-Ends_CC-6286_CID-666037:1250622_num=586	206	42	0	0	42	0	43	0	0	43	0	64	0	0	64	0	107	79	0	28	0	65	0	0	65	0	321
5677	HaeIII_Both-Ends_CC-6286_CID-666037:1250622_num=586	233	42	15	0	0	27	43	18	0	0	25	64	34	0	0	30	107	0	0	0	107	65	35	0	0	30	321
5683	HaeIII_Both-Ends_CC-6290_CID-505050:2419231_num=586	243	38	0	0	0	38	49	18	1	0	30	75	34	1	0	40	74	74	0	0	0	76	76	0	0	0	312
5684	HaeIII_Both-Ends_CC-6293_CID-463246:2480357_num=586	243	36	36	0	0	0	59	0	0	59	0	88	0	0	88	0	63	0	0	63	0	58	30	0	28	0	304
5685	HaeIII_Both-Ends_CC-6295_CID-455309:3398682_num=586	40	39	0	0	39	0	52	0	0	52	0	72	0	36	36	0	79	0	0	79	0	74	0	0	74	0	316
5686	HaeIII_Both-Ends_CC-6296_CID-412357:2574561_num=586	289	52	0	0	52	0	46	23	0	23	0	64	35	0	29	0	64	64	0	0	0	82	82	0	0	0	308
5689	HaeIII_Both-Ends_CC-6300_CID-339682:828242_num=586	59	37	17	0	20	0	68	0	0	68	0	58	0	0	58	0	69	0	0	69	0	79	0	0	79	0	311
5690	HaeIII_Both-Ends_CC-6314_CID-1760998:2163178_num=586	87	42	42	0	0	0	51	20	0	31	0	67	28	0	39	0	75	36	0	39	0	71	71	0	0	0	306
5691	HaeIII_Both-Ends_CC-6314_CID-1760998:2163178_num=586	220	42	0	42	0	0	51	0	20	0	31	67	0	28	0	39	75	0	36	0	39	71	0	71	0	0	306
5692	HaeIII_Both-Ends_CC-6319_CID-1508624:2041063_num=586	224	33	33	0	0	0	46	24	0	0	22	83	36	0	0	47	53	53	0	0	0	67	66	1	0	0	282
5693	HaeIII_Both-Ends_CC-6322_CID-138146:3387790_num=586	251	38	0	0	37	1	55	25	0	30	0	86	0	1	85	0	77	0	0	77	0	50	0	0	50	0	306
5694	HaeIII_Both-Ends_CC-6323_CID-136678:357847_num=586	246	47	0	0	0	47	52	0	0	0	52	56	0	33	0	23	78	0	0	0	78	70	0	0	1	69	303
5696	HaeIII_Both-Ends_CC-6324_CID-1266592:4250929_num=586	235	19	0	19	0	0	26	0	18	0	8	28	0	28	0	0	33	0	33	0	0	28	0	28	0	0	134
5697	HaeIII_Both-Ends_CC-6328_CID-999376:1539099_num=585	11	53	0	0	0	53	51	26	0	0	25	61	0	0	0	61	85	43	0	0	42	77	38	0	0	39	327
5698	HaeIII_Both-Ends_CC-6328_CID-999376:1539099_num=585	272	53	0	0	0	53	51	0	26	0	25	61	0	0	0	61	85	0	0	0	85	77	0	38	0	39	327
5699	HaeIII_Both-Ends_CC-6328_CID-999376:1539099_num=585	275	53	0	53	0	0	51	0	25	0	26	61	0	61	0	0	85	0	85	0	0	77	0	39	0	38	327
5700	HaeIII_Both-Ends_CC-6330_CID-929555:2150812_num=585	229	59	0	24	0	35	47	0	28	0	19	56	0	28	0	28	79	0	79	0	0	84	0	44	0	40	325
5701	HaeIII_Both-Ends_CC-6330_CID-929555:2150812_num=585	293	59	0	24	0	35	47	0	28	0	19	56	0	28	0	28	79	0	79	0	0	84	0	44	0	40	325
5703	HaeIII_Both-Ends_CC-6334_CID-671269:3511984_num=585	220	34	15	0	19	0	59	0	0	59	0	65	27	0	38	0	76	0	0	76	0	64	27	0	37	0	298
5705	HaeIII_Both-Ends_CC-6340_CID-502387:3112711_num=585	217	61	0	0	27	34	81	0	0	39	42	198	0	0	137	61	80	0	0	0	80	42	0	0	0	42	462
5706	HaeIII_Both-Ends_CC-6340_CID-502387:3112711_num=585	280	61	0	34	0	27	81	0	42	0	39	198	0	61	0	137	80	0	31	0	49	42	0	42	0	0	462
5719	HaeIII_Both-Ends_CC-6364_CID-105467:2832036_num=585	97	43	0	0	43	0	60	33	0	27	0	65	0	0	65	0	66	66	0	0	0	66	30	0	36	0	300
5720	HaeIII_Both-Ends_CC-6372_CID-8752:241715_num=584	252	31	31	0	0	0	51	27	0	24	0	90	45	0	45	0	70	0	0	70	0	60	0	0	60	0	302
5728	HaeIII_Both-Ends_CC-6394_CID-282891:481597_num=584	40	30	0	12	18	0	68	0	20	48	0	60	0	30	30	0	51	0	20	31	0	117	0	48	69	0	326
5729	HaeIII_Both-Ends_CC-6394_CID-282891:481597_num=584	246	30	0	0	12	18	68	0	0	19	49	60	0	0	30	30	51	0	0	20	31	117	0	0	48	69	326
5730	HaeIII_Both-Ends_CC-6394_CID-282891:481597_num=584	276	30	0	12	0	18	68	0	19	0	49	60	0	30	0	30	51	0	20	0	31	117	0	48	0	69	326
5732	HaeIII_Both-Ends_CC-6397_CID-257521:2573177_num=584	21	31	0	15	0	16	55	0	55	0	0	62	0	62	0	0	41	0	25	0	16	112	0	112	0	0	301
5733	HaeIII_Both-Ends_CC-6397_CID-257521:2573177_num=584	86	31	0	16	0	15	55	0	0	0	55	62	0	0	0	62	41	0	16	0	25	112	0	0	0	112	301
5734	HaeIII_Both-Ends_CC-6397_CID-257521:2573177_num=584	271	31	0	0	0	31	55	0	0	0	55	62	0	27	0	35	41	0	0	0	41	112	0	0	0	112	301
5736	HaeIII_Both-Ends_CC-6404_CID-1770032:3051949_num=584	56	40	0	20	0	20	51	0	25	0	26	59	0	30	0	29	93	0	46	0	47	68	0	37	1	30	311
5742	HaeIII_Both-Ends_CC-6415_CID-80417:3221967_num=583	235	34	0	0	34	0	50	50	0	0	0	85	85	0	0	0	69	69	0	0	0	63	0	0	63	0	301
5743	HaeIII_Both-Ends_CC-6415_CID-80417:3221967_num=583	243	34	0	16	0	18	50	0	0	0	50	85	0	0	0	85	69	0	0	0	69	63	0	0	0	63	301
5744	HaeIII_Both-Ends_CC-6418_CID-649863:3085301_num=583	287	33	0	0	33	0	55	30	0	25	0	62	36	0	25	1	95	0	0	95	0	81	44	0	37	0	326
5745	HaeIII_Both-Ends_CC-6433_CID-254504:1184550_num=583	89	31	19	0	12	0	58	32	0	26	0	62	32	0	30	0	85	0	0	85	0	101	48	0	53	0	337
5746	HaeIII_Both-Ends_CC-6433_CID-254504:1184550_num=583	254	31	19	12	0	0	58	32	26	0	0	62	32	30	0	0	85	0	85	0	0	101	48	53	0	0	337
5747	HaeIII_Both-Ends_CC-6436_CID-226044:1513872_num=583	14	38	0	0	38	0	57	0	0	57	0	119	0	0	119	0	60	0	0	23	37	48	0	0	48	0	322
5748	HaeIII_Both-Ends_CC-6439_CID-208766:3454372_num=583	244	78	0	26	0	52	116	0	0	0	116	84	0	27	0	57	114	0	47	0	67	106	0	37	0	69	498
5749	HaeIII_Both-Ends_CC-6439_CID-208766:3454372_num=583	273	78	0	52	0	26	116	0	116	0	0	84	0	57	0	27	114	0	67	0	47	106	0	69	0	37	498
5750	HaeIII_Both-Ends_CC-6443_CID-169855:1861072_num=583	244	92	0	46	46	0	128	0	0	128	0	112	0	0	112	0	144	0	0	144	0	124	0	0	124	0	600
5751	HaeIII_Both-Ends_CC-6454_CID-1037795:2379612_num=583	67	55	0	0	0	55	47	0	23	0	24	63	0	63	0	0	72	0	40	0	32	76	0	0	0	76	313
5752	HaeIII_Both-Ends_CC-6470_CID-60567:386982_num=582	204	13	0	0	13	0	38	1	0	37	0	135	1	0	134	0	85	57	0	28	0	18	0	0	18	0	289
5753	HaeIII_Both-Ends_CC-6470_CID-60567:386982_num=582	247	13	0	0	13	0	38	0	0	38	0	135	0	0	135	0	85	57	0	28	0	18	0	0	18	0	289
5754	HaeIII_Both-Ends_CC-6470_CID-60567:386982_num=582	251	13	0	0	0	13	38	0	1	0	37	135	0	0	1	134	85	0	1	57	27	18	0	0	0	18	289
5755	HaeIII_Both-Ends_CC-6481_CID-289428:905464_num=582	80	63	0	33	0	30	58	0	25	0	33	51	0	0	0	51	80	0	0	0	80	81	1	45	0	35	333
5757	HaeIII_Both-Ends_CC-6485_CID-2346394:2381313_num=582	11	31	0	0	0	31	55	0	55	0	0	78	0	37	0	41	88	0	0	0	88	64	0	0	0	64	316
5762	HaeIII_Both-Ends_CC-6490_CID-1914214:2986470_num=582	216	19	0	0	19	0	63	33	0	30	0	67	0	0	67	0	71	71	0	0	0	84	44	0	40	0	304
5770	HaeIII_Both-Ends_CC-6515_CID-81630:364843_num=581	21	84	0	0	56	28	57	0	0	41	16	109	0	0	73	36	38	0	0	25	13	61	0	0	33	28	349
5771	HaeIII_Both-Ends_CC-6515_CID-81630:364843_num=581	53	84	0	35	0	49	57	0	19	0	38	109	0	57	0	52	38	0	10	0	28	61	0	16	0	45	349
5773	HaeIII_Both-Ends_CC-6515_CID-81630:364843_num=581	225	84	0	35	49	0	57	0	20	37	0	109	0	59	50	0	38	0	13	25	0	61	0	17	44	0	349
5775	HaeIII_Both-Ends_CC-6515_CID-81630:364843_num=581	265	84	1	0	55	28	57	1	0	29	27	109	1	0	70	38	38	0	0	18	20	61	0	0	31	30	349
5777	HaeIII_Both-Ends_CC-6515_CID-81630:364843_num=581	292	84	60	0	0	24	57	34	0	0	23	109	61	1	1	46	38	12	0	0	26	61	25	0	0	36	349
5783	HaeIII_Both-Ends_CC-6530_CID-355859:3708728_num=581	89	40	21	0	19	0	60	0	0	60	0	85	0	0	85	0	71	0	0	71	0	67	0	0	67	0	323
5784	HaeIII_Both-Ends_CC-6543_CID-180441:3510202_num=581	17	36	0	0	36	0	53	53	0	0	0	59	0	0	59	0	70	34	0	36	0	75	33	0	42	0	293
5785	HaeIII_Both-Ends_CC-6545_CID-178008:2264054_num=581	286	46	25	0	0	21	68	0	0	0	68	78	0	0	0	78	77	31	0	0	46	68	34	0	0	34	337
5786	HaeIII_Both-Ends_CC-6548_CID-1586271:3369917_num=581	236	49	23	0	26	0	77	0	0	77	0	53	0	0	53	0	81	41	0	40	0	51	0	0	51	0	311
5788	HaeIII_Both-Ends_CC-6559_CID-1269217:1776762_num=581	29	54	0	0	54	0	82	0	0	82	0	80	0	0	80	0	55	0	0	55	0	43	0	20	23	0	314
5789	HaeIII_Both-Ends_CC-6560_CID-1205360:1471215_num=581	215	83	27	0	56	0	78	29	0	49	0	102	0	0	102	0	96	96	0	0	0	98	28	0	70	0	457
5790	HaeIII_Both-Ends_CC-6569_CID-90174:1610190_num=580	255	42	0	0	42	0	60	31	0	29	0	70	0	0	70	0	68	1	0	67	0	67	0	0	67	0	307
5791	HaeIII_Both-Ends_CC-6570_CID-827416:1763717_num=580	90	48	0	48	0	0	54	0	54	0	0	67	30	37	0	0	65	0	65	0	0	58	0	58	0	0	292
5792	HaeIII_Both-Ends_CC-6572_CID-805484:2371558_num=580	286	40	0	18	0	22	56	0	56	0	0	52	0	52	0	0	60	0	60	0	0	81	0	81	0	0	289
5798	HaeIII_Both-Ends_CC-6576_CID-591669:4026798_num=580	259	37	13	0	24	0	63	44	0	19	0	56	0	0	56	0	87	86	0	0	1	72	1	0	71	0	315
5805	HaeIII_Both-Ends_CC-6584_CID-3418270:3660716_num=580	219	36	0	19	0	17	47	0	47	0	0	71	0	71	0	0	80	0	80	0	0	73	0	73	0	0	307
5806	HaeIII_Both-Ends_CC-6584_CID-3418270:3660716_num=580	279	36	0	17	0	19	47	0	0	0	47	71	0	0	0	71	80	0	0	0	80	73	0	0	0	73	307
5807	HaeIII_Both-Ends_CC-6587_CID-3215979:3802570_num=580	19	38	0	0	22	16	45	0	0	25	20	70	0	0	42	28	75	0	0	34	41	70	0	0	70	0	298
5808	HaeIII_Both-Ends_CC-6587_CID-3215979:3802570_num=580	213	38	0	22	0	16	45	0	25	0	20	70	0	42	0	28	75	0	34	0	41	70	0	70	0	0	298
5809	HaeIII_Both-Ends_CC-6588_CID-314577:3068336_num=580	6	51	27	0	24	0	44	26	0	18	0	73	0	0	73	0	79	0	0	79	0	69	0	0	69	0	316
5810	HaeIII_Both-Ends_CC-6588_CID-314577:3068336_num=580	16	51	0	0	0	51	44	0	0	0	44	73	0	0	32	41	79	0	0	35	44	69	0	0	0	69	316
5811	HaeIII_Both-Ends_CC-6597_CID-2320134:2564196_num=580	205	29	15	0	14	0	51	51	0	0	0	65	25	0	40	0	86	86	0	0	0	79	79	0	0	0	310
5812	HaeIII_Both-Ends_CC-6597_CID-2320134:2564196_num=580	281	29	15	0	14	0	51	51	0	0	0	65	25	0	40	0	86	86	0	0	0	79	79	0	0	0	310
5816	HaeIII_Both-Ends_CC-6605_CID-167643:3319339_num=580	9	35	0	35	0	0	62	1	0	61	0	109	0	53	56	0	78	0	32	46	0	50	0	25	25	0	334
5817	HaeIII_Both-Ends_CC-6613_CID-1461842:3640350_num=580	231	34	0	17	0	17	55	0	25	0	30	69	0	27	0	42	72	0	0	0	72	68	0	0	0	68	298
5818	HaeIII_Both-Ends_CC-6613_CID-1461842:3640350_num=580	293	34	0	17	0	17	55	0	25	0	30	69	0	27	0	42	72	0	0	0	72	68	0	0	0	68	298
5820	HaeIII_Both-Ends_CC-6615_CID-1439578:2593696_num=580	40	85	58	0	27	0	105	39	0	66	0	252	121	0	131	0	120	59	0	61	0	45	24	0	21	0	607
5824	HaeIII_Both-Ends_CC-6626_CID-861044:3090577_num=579	43	56	22	0	34	0	55	0	0	55	0	60	27	0	33	0	69	0	0	69	0	62	0	0	62	0	302
5825	HaeIII_Both-Ends_CC-6630_CID-747397:1593478_num=579	291	46	0	21	0	25	54	0	27	0	27	55	0	26	0	29	85	0	85	0	0	71	0	38	0	33	311
5829	HaeIII_Both-Ends_CC-6632_CID-714238:2565863_num=579	218	37	37	0	0	0	56	30	0	26	0	89	43	0	46	0	80	80	0	0	0	62	44	0	18	0	324
5830	HaeIII_Both-Ends_CC-6632_CID-714238:2565863_num=579	227	37	0	0	37	0	56	26	0	30	0	89	46	0	43	0	80	0	0	80	0	62	18	0	44	0	324
5833	HaeIII_Both-Ends_CC-6637_CID-664225:1382340_num=579	290	61	0	25	0	36	102	0	48	0	54	241	0	97	0	144	93	0	53	0	40	66	0	22	0	44	563
5834	HaeIII_Both-Ends_CC-6637_CID-664225:1382340_num=579	291	61	33	0	28	0	102	51	0	51	0	241	138	0	103	0	93	38	0	55	0	66	42	0	24	0	563
5836	HaeIII_Both-Ends_CC-6644_CID-51676:81407_num=579	6	38	0	0	10	28	69	0	0	21	48	81	0	0	28	53	65	0	0	44	21	115	0	0	47	68	368
5838	HaeIII_Both-Ends_CC-6644_CID-51676:81407_num=579	233	38	0	0	28	10	69	0	0	47	22	81	0	0	52	29	65	0	0	25	40	115	0	0	72	43	368
5842	HaeIII_Both-Ends_CC-6645_CID-501770:1139085_num=579	221	42	0	20	0	22	49	0	27	0	22	60	0	0	0	60	86	0	86	0	0	55	0	55	0	0	292
5845	HaeIII_Both-Ends_CC-6658_CID-280708:3075907_num=579	87	43	0	21	0	22	62	0	25	1	36	80	1	37	1	41	78	0	35	1	42	54	0	22	1	31	317
5846	HaeIII_Both-Ends_CC-6658_CID-280708:3075907_num=579	289	43	0	20	22	1	62	0	62	0	0	80	0	40	40	0	78	0	36	42	0	54	0	23	30	1	317
5851	HaeIII_Both-Ends_CC-6663_CID-224227:3424464_num=579	29	31	0	0	0	31	57	0	0	0	57	91	0	35	0	56	53	0	24	0	29	60	0	28	0	32	292
5852	HaeIII_Both-Ends_CC-6663_CID-224227:3424464_num=579	83	31	0	0	0	31	57	0	0	0	57	91	0	35	0	56	53	0	24	0	29	60	0	28	0	32	292
5853	HaeIII_Both-Ends_CC-6665_CID-1955477:3364972_num=579	281	33	0	0	0	33	57	0	0	0	57	74	0	0	44	30	74	0	0	0	74	56	0	0	0	56	294
5854	HaeIII_Both-Ends_CC-6667_CID-189362:1868814_num=579	215	38	0	38	0	0	60	0	60	0	0	72	0	72	0	0	77	0	77	0	0	62	0	27	0	35	309
5858	HaeIII_Both-Ends_CC-6683_CID-1431396:1890307_num=579	57	57	0	0	24	33	48	0	0	48	0	78	0	0	78	0	63	0	0	38	25	80	0	0	80	0	326
5859	HaeIII_Both-Ends_CC-6684_CID-1427078:3497731_num=579	239	38	15	0	23	0	48	0	0	48	0	83	35	0	48	0	71	0	0	71	0	70	36	0	34	0	310
5860	HaeIII_Both-Ends_CC-6694_CID-852766:2027678_num=578	62	51	23	0	28	0	51	29	0	22	0	58	21	0	37	0	58	21	0	37	0	78	41	0	37	0	296
5861	HaeIII_Both-Ends_CC-6710_CID-42378:2577292_num=578	233	90	0	0	47	43	95	1	0	49	45	140	0	0	140	0	139	0	0	78	61	139	0	0	65	74	603
5866	HaeIII_Both-Ends_CC-6716_CID-3094098:3456361_num=578	205	43	18	0	25	0	50	23	0	27	0	67	39	0	28	0	87	87	0	0	0	63	63	0	0	0	310
5869	HaeIII_Both-Ends_CC-6723_CID-246331:1796954_num=578	85	34	24	10	0	0	36	24	12	0	0	107	71	36	0	0	71	50	20	1	0	48	35	13	0	0	296
5870	HaeIII_Both-Ends_CC-6727_CID-219452:2997962_num=578	285	51	0	51	0	0	43	0	43	0	0	57	0	35	0	22	76	0	44	0	32	81	0	45	0	36	308
5872	HaeIII_Both-Ends_CC-6730_CID-2111017:2125166_num=578	203	89	0	0	0	89	83	0	29	0	54	102	0	31	0	71	5	0	5	0	0	105	0	28	0	77	384
5873	HaeIII_Both-Ends_CC-6736_CID-1819251:3154629_num=578	87	21	0	0	0	21	45	0	0	22	23	36	0	0	13	23	76	0	0	0	76	78	0	0	42	36	256
5878	HaeIII_Both-Ends_CC-6743_CID-1544333:2529162_num=578	265	37	0	0	37	0	45	18	0	27	0	78	0	0	78	0	80	79	0	1	0	80	0	0	80	0	320
5879	HaeIII_Both-Ends_CC-6747_CID-146155:3506629_num=578	288	46	0	25	0	21	69	0	43	0	26	73	0	72	1	0	75	0	41	0	34	60	0	25	0	35	323
5880	HaeIII_Both-Ends_CC-6752_CID-1195479:2772261_num=578	94	49	0	21	0	28	57	0	57	0	0	77	0	36	0	41	77	0	77	0	0	79	1	40	0	38	339
5881	HaeIII_Both-Ends_CC-6753_CID-1165515:3265895_num=578	296	85	39	46	0	0	119	49	70	0	0	127	127	0	0	0	129	129	0	0	0	128	127	0	0	1	588
5882	HaeIII_Both-Ends_CC-6754_CID-1142297:2896086_num=578	69	32	32	0	0	0	55	23	0	32	0	58	1	0	57	0	75	75	0	0	0	76	42	0	34	0	296
5883	HaeIII_Both-Ends_CC-6755_CID-1122503:2578206_num=578	251	48	0	15	0	33	88	0	33	0	55	91	0	36	0	55	118	0	37	0	81	113	0	46	0	67	458
5884	HaeIII_Both-Ends_CC-6755_CID-1122503:2578206_num=578	285	48	0	0	0	48	88	0	55	0	33	91	0	55	0	36	118	0	0	0	118	113	0	0	0	113	458
5885	HaeIII_Both-Ends_CC-6756_CID-1071074:2655768_num=578	280	47	0	23	24	0	44	0	0	44	0	69	0	34	35	0	76	0	0	76	0	78	0	0	78	0	314
5889	HaeIII_Both-Ends_CC-6770_CID-767661:1611693_num=577	71	38	0	38	0	0	65	0	64	0	1	107	0	107	0	0	39	0	0	0	39	56	0	56	0	0	305
5891	HaeIII_Both-Ends_CC-6774_CID-707860:2652235_num=577	219	73	0	0	0	73	50	0	50	0	0	120	0	47	0	73	71	0	71	0	0	61	0	61	0	0	375
5892	HaeIII_Both-Ends_CC-6775_CID-672407:1143867_num=577	97	31	0	16	15	0	69	0	0	69	0	66	0	0	66	0	68	1	0	67	0	86	0	0	86	0	320
5893	HaeIII_Both-Ends_CC-6779_CID-619775:1374232_num=577	284	62	0	0	0	62	92	0	0	0	92	126	0	0	0	126	238	0	60	0	178	96	0	0	0	96	614
5897	HaeIII_Both-Ends_CC-6788_CID-283959:644105_num=577	255	89	89	0	0	0	102	102	0	0	0	117	61	0	56	0	151	86	0	65	0	142	142	0	0	0	601
5899	HaeIII_Both-Ends_CC-6799_CID-236263:1985155_num=577	241	32	0	16	0	16	66	0	0	0	66	74	0	74	0	0	67	0	36	0	31	73	0	0	0	73	312
5900	HaeIII_Both-Ends_CC-6800_CID-235465:1014516_num=577	226	38	38	0	0	0	52	52	0	0	0	67	30	0	37	0	85	85	0	0	0	62	32	0	30	0	304
5905	HaeIII_Both-Ends_CC-6812_CID-1432857:1877140_num=577	295	38	25	0	13	0	60	0	0	60	0	66	0	1	65	0	96	61	0	35	0	82	0	0	82	0	342
5906	HaeIII_Both-Ends_CC-6816_CID-119691:2825861_num=577	223	42	0	0	42	0	45	23	0	22	0	57	57	0	0	0	64	0	0	64	0	77	0	0	77	0	285
5907	HaeIII_Both-Ends_CC-6822_CID-1009032:3157983_num=577	97	28	0	0	28	0	63	0	0	63	0	58	0	0	30	28	84	0	0	83	1	81	1	0	80	0	314
5908	HaeIII_Both-Ends_CC-6828_CID-751943:839897_num=576	222	43	0	32	0	11	74	0	47	0	27	110	1	77	0	32	117	0	76	0	41	94	0	62	0	32	438
5913	HaeIII_Both-Ends_CC-6852_CID-3094019:3650165_num=576	70	42	0	22	0	20	59	0	0	0	59	69	0	0	0	69	78	0	0	0	78	65	0	65	0	0	313
5914	HaeIII_Both-Ends_CC-6852_CID-3094019:3650165_num=576	87	42	0	19	0	23	59	0	0	0	59	69	0	0	0	69	78	0	0	0	78	65	0	0	0	65	313
5917	HaeIII_Both-Ends_CC-6855_CID-266425:2003038_num=576	92	58	0	0	0	58	54	0	0	0	54	84	0	0	0	84	62	1	0	0	61	55	0	23	0	32	313
5918	HaeIII_Both-Ends_CC-6859_CID-2268732:3325322_num=576	86	44	0	44	0	0	44	0	43	1	0	64	0	41	0	23	70	0	70	0	0	53	0	53	0	0	275
5919	HaeIII_Both-Ends_CC-6868_CID-1736533:1927709_num=576	89	40	0	25	0	15	58	0	28	0	30	84	0	84	0	0	81	0	39	0	42	74	0	39	0	35	337
5920	HaeIII_Both-Ends_CC-6871_CID-1577878:4746951_num=576	91	68	0	0	68	0	46	24	0	22	0	59	0	0	59	0	48	25	0	23	0	74	0	0	74	0	295
5921	HaeIII_Both-Ends_CC-6888_CID-817695:2042070_num=575	42	44	44	0	0	0	52	52	0	0	0	92	44	0	48	0	67	36	0	31	0	55	29	0	26	0	310
5926	HaeIII_Both-Ends_CC-6890_CID-71609:2185372_num=575	232	25	0	8	17	0	60	0	21	39	0	126	0	49	76	1	64	0	26	38	0	26	0	9	17	0	301
5932	HaeIII_Both-Ends_CC-6909_CID-230364:3572409_num=575	271	42	0	20	0	22	54	0	28	0	26	78	0	35	0	43	76	0	39	0	37	56	0	25	0	31	306
5933	HaeIII_Both-Ends_CC-6910_CID-2299150:3376705_num=575	12	41	19	0	22	0	55	55	0	0	0	62	62	0	0	0	85	44	0	41	0	63	63	0	0	0	306
5934	HaeIII_Both-Ends_CC-6915_CID-206550:433306_num=575	218	33	0	0	0	33	42	0	0	11	31	210	1	0	0	209	72	0	0	0	72	18	0	0	5	13	375
5936	HaeIII_Both-Ends_CC-6918_CID-186510:356754_num=575	242	52	52	0	0	0	57	57	0	0	0	59	31	0	28	0	85	85	0	0	0	80	80	0	0	0	333
5937	HaeIII_Both-Ends_CC-6919_CID-181445:826723_num=575	61	60	0	60	0	0	47	19	28	0	0	57	0	57	0	0	64	0	64	0	0	80	0	80	0	0	308
5938	HaeIII_Both-Ends_CC-6921_CID-1779655:2118610_num=575	233	62	36	0	26	0	58	0	0	58	0	68	0	0	68	0	110	66	0	44	0	77	0	0	77	0	375
5939	HaeIII_Both-Ends_CC-6922_CID-1716500:2174925_num=575	35	34	21	0	13	0	37	19	0	18	0	74	37	0	37	0	65	36	0	29	0	80	80	0	0	0	290
5940	HaeIII_Both-Ends_CC-6922_CID-1716500:2174925_num=575	40	34	0	0	21	13	37	0	0	19	18	74	0	0	37	37	65	0	0	36	29	80	0	0	80	0	290
5941	HaeIII_Both-Ends_CC-6924_CID-1665113:3029571_num=575	21	52	0	0	30	22	54	0	0	0	54	54	0	0	0	54	79	0	0	0	79	134	0	0	134	0	373
5942	HaeIII_Both-Ends_CC-6924_CID-1665113:3029571_num=575	203	52	30	0	22	0	54	0	0	54	0	54	0	0	54	0	79	0	0	79	0	134	134	0	0	0	373
5943	HaeIII_Both-Ends_CC-6924_CID-1665113:3029571_num=575	238	52	22	0	30	0	54	54	0	0	0	54	53	1	0	0	79	79	0	0	0	134	0	0	134	0	373
5944	HaeIII_Both-Ends_CC-6927_CID-164996:992853_num=575	13	39	20	0	19	0	74	36	0	38	0	73	0	0	73	0	82	82	0	0	0	56	56	0	0	0	324
5945	HaeIII_Both-Ends_CC-6933_CID-1420961:3165716_num=575	6	60	0	0	60	0	56	0	0	56	0	66	35	0	31	0	78	0	0	78	0	56	0	0	56	0	316
5946	HaeIII_Both-Ends_CC-6936_CID-1151591:1748640_num=575	237	21	10	0	11	0	63	27	0	36	0	61	61	0	0	0	72	47	0	25	0	98	98	0	0	0	315
5947	HaeIII_Both-Ends_CC-6946_CID-931175:2790236_num=574	240	50	0	50	0	0	56	0	26	0	30	72	0	0	0	72	76	0	0	0	76	55	0	29	0	26	309
5949	HaeIII_Both-Ends_CC-6956_CID-587132:4067458_num=574	30	20	0	9	11	0	48	0	0	48	0	95	0	35	60	0	70	0	0	70	0	71	0	0	71	0	304
5950	HaeIII_Both-Ends_CC-6956_CID-587132:4067458_num=574	87	20	0	0	9	11	48	0	0	0	48	95	0	0	35	60	70	0	0	0	70	71	0	0	0	71	304
5953	HaeIII_Both-Ends_CC-6966_CID-348741:2810157_num=574	257	53	0	0	53	0	112	111	0	0	1	80	50	0	30	0	99	67	0	32	0	107	69	0	38	0	451
5954	HaeIII_Both-Ends_CC-6969_CID-305177:725840_num=574	254	25	0	0	25	0	106	59	0	46	1	34	0	0	34	0	55	0	0	54	1	27	0	0	27	0	247
5955	HaeIII_Both-Ends_CC-6980_CID-2518015:2556994_num=574	9	49	49	0	0	0	38	0	0	0	38	71	40	0	0	31	70	36	0	0	34	73	73	0	0	0	301
5956	HaeIII_Both-Ends_CC-6980_CID-2518015:2556994_num=574	31	49	49	0	0	0	38	18	0	20	0	71	71	0	0	0	70	36	0	34	0	73	73	0	0	0	301
5957	HaeIII_Both-Ends_CC-6986_CID-223961:1903458_num=574	205	61	0	28	0	33	50	0	24	0	26	71	0	0	0	71	61	0	0	0	61	62	0	0	0	62	305
5959	HaeIII_Both-Ends_CC-7000_CID-159939:2530962_num=574	84	61	0	33	0	28	48	0	48	0	0	75	0	38	0	37	57	0	57	0	0	48	0	48	0	0	289
5961	HaeIII_Both-Ends_CC-7002_CID-157937:2803571_num=574	225	94	0	57	37	0	110	0	59	51	0	143	0	143	0	0	122	0	122	0	0	133	0	133	0	0	602
5962	HaeIII_Both-Ends_CC-7005_CID-1542815:3153209_num=574	55	37	37	0	0	0	61	61	0	0	0	77	46	0	31	0	79	79	0	0	0	53	53	0	0	0	307
5966	HaeIII_Both-Ends_CC-7007_CID-152883:3449658_num=574	98	64	37	0	0	27	42	19	0	0	23	58	58	0	0	0	67	67	0	0	0	75	39	0	0	36	306
5967	HaeIII_Both-Ends_CC-7007_CID-152883:3449658_num=574	226	64	0	27	0	37	42	0	23	0	19	58	0	0	0	58	67	0	0	0	67	75	0	36	0	39	306
5969	HaeIII_Both-Ends_CC-7009_CID-1500094:1523951_num=574	235	73	0	0	33	40	31	0	0	31	0	107	0	0	36	71	4	0	0	4	0	44	0	0	43	1	259
5970	HaeIII_Both-Ends_CC-7014_CID-1138749:2805913_num=574	47	32	15	0	17	0	59	59	0	0	0	80	80	0	0	0	67	67	0	0	0	85	85	0	0	0	323
5971	HaeIII_Both-Ends_CC-7014_CID-1138749:2805913_num=574	58	32	0	0	0	32	59	0	59	0	0	80	0	80	0	0	67	0	67	0	0	85	0	0	0	85	323
5973	HaeIII_Both-Ends_CC-7021_CID-967184:2601247_num=573	6	47	23	0	24	0	43	16	0	27	0	65	0	0	65	0	69	36	0	33	0	73	0	0	73	0	297
5974	HaeIII_Both-Ends_CC-7021_CID-967184:2601247_num=573	59	47	23	0	24	0	43	16	0	27	0	65	0	0	65	0	69	36	0	33	0	73	0	0	73	0	297
5975	HaeIII_Both-Ends_CC-7021_CID-967184:2601247_num=573	289	47	0	0	47	0	43	27	0	16	0	65	30	0	35	0	69	33	0	36	0	73	32	0	41	0	297
5976	HaeIII_Both-Ends_CC-7022_CID-964847:2726579_num=573	232	47	0	0	0	47	55	0	0	0	55	58	0	27	0	31	62	0	29	0	33	79	0	0	0	79	301
5977	HaeIII_Both-Ends_CC-7025_CID-873489:3090960_num=573	27	46	0	24	0	22	80	0	80	0	0	72	0	33	0	39	73	0	73	0	0	44	0	44	0	0	315
5979	HaeIII_Both-Ends_CC-7027_CID-860691:2516152_num=573	297	58	0	0	27	31	33	0	0	0	33	63	0	0	1	62	60	0	0	24	36	36	0	0	0	36	250
5980	HaeIII_Both-Ends_CC-7028_CID-855546:4730332_num=573	55	76	0	76	0	0	106	0	106	0	0	96	0	49	0	47	125	0	125	0	0	174	0	174	0	0	577
5981	HaeIII_Both-Ends_CC-7028_CID-855546:4730332_num=573	65	76	76	0	0	0	106	106	0	0	0	96	49	0	47	0	125	125	0	0	0	174	174	0	0	0	577
5983	HaeIII_Both-Ends_CC-7053_CID-344128:1271898_num=573	231	74	0	26	0	48	49	0	49	0	0	104	0	34	0	70	106	0	31	0	75	68	0	68	0	0	401
5984	HaeIII_Both-Ends_CC-7065_CID-250721:1826146_num=573	61	37	0	0	14	23	48	0	0	25	23	59	0	0	0	59	81	0	0	81	0	75	0	0	75	0	300
5985	HaeIII_Both-Ends_CC-7065_CID-250721:1826146_num=573	228	37	0	23	0	14	48	0	23	0	25	59	0	59	0	0	81	0	0	0	81	75	0	0	0	75	300
5986	HaeIII_Both-Ends_CC-7069_CID-2365390:2622649_num=573	280	55	24	0	31	0	60	60	0	0	0	50	50	0	0	0	93	93	0	0	0	55	55	0	0	0	313
5987	HaeIII_Both-Ends_CC-7074_CID-2164584:2381609_num=573	205	46	31	0	15	0	58	0	0	58	0	106	69	0	37	0	66	0	0	66	0	113	69	1	43	0	389
5988	HaeIII_Both-Ends_CC-7076_CID-2124774:3435287_num=573	49	37	0	0	0	37	63	0	35	0	28	73	0	35	0	38	73	0	33	0	40	60	0	26	0	34	306
5989	HaeIII_Both-Ends_CC-7077_CID-205205:2526919_num=573	224	42	0	0	0	42	48	0	48	0	0	54	1	20	0	33	88	1	49	0	38	72	0	25	0	47	304
5990	HaeIII_Both-Ends_CC-7077_CID-205205:2526919_num=573	240	42	0	42	0	0	48	0	0	47	1	54	0	34	20	0	88	0	38	50	0	72	0	47	25	0	304
5992	HaeIII_Both-Ends_CC-7083_CID-1611696:3386934_num=573	88	44	0	0	0	44	55	0	31	0	24	63	0	0	0	63	76	0	31	0	45	77	0	0	0	77	315
5993	HaeIII_Both-Ends_CC-7089_CID-1462917:3796250_num=573	219	38	0	17	0	21	51	0	51	0	0	77	0	39	0	38	48	0	24	0	24	76	0	35	0	41	290
5997	HaeIII_Both-Ends_CC-7108_CID-635435:2713010_num=572	272	40	0	0	0	40	54	0	33	0	21	59	0	27	0	32	82	0	49	0	33	74	0	74	0	0	309
5998	HaeIII_Both-Ends_CC-7108_CID-635435:2713010_num=572	278	40	0	0	0	40	54	0	33	0	21	59	0	27	0	32	82	0	49	0	33	74	0	73	1	0	309
5999	HaeIII_Both-Ends_CC-7115_CID-407773:3364771_num=572	246	50	0	0	23	27	70	0	0	70	0	69	0	0	69	0	80	0	0	80	0	60	0	0	0	60	329
6001	HaeIII_Both-Ends_CC-7134_CID-1813165:2869700_num=572	8	42	0	20	0	22	49	0	20	0	29	61	0	34	0	27	82	0	82	0	0	81	0	44	0	37	315
6004	HaeIII_Both-Ends_CC-7137_CID-141649:1044636_num=572	288	39	0	1	0	38	42	0	0	0	42	56	0	0	0	56	74	0	31	0	43	85	0	28	0	57	296
6005	HaeIII_Both-Ends_CC-7137_CID-141649:1044636_num=572	297	39	39	0	0	0	42	42	0	0	0	56	56	0	0	0	74	43	0	31	0	85	57	1	27	0	296
6006	HaeIII_Both-Ends_CC-7140_CID-136712:1892062_num=572	246	30	0	12	0	18	60	0	31	0	29	85	0	33	0	52	88	0	0	0	88	52	0	0	0	52	315
6007	HaeIII_Both-Ends_CC-7140_CID-136712:1892062_num=572	292	30	12	0	18	0	60	31	1	28	0	85	33	0	52	0	88	0	1	87	0	52	0	0	51	1	315
6008	HaeIII_Both-Ends_CC-7147_CID-76343:2527936_num=571	210	34	0	34	0	0	50	0	21	0	29	70	0	70	0	0	76	0	40	0	36	71	0	71	0	0	301
6018	HaeIII_Both-Ends_CC-7150_CID-735609:1544799_num=571	98	20	0	0	0	20	30	0	0	0	30	83	0	0	0	83	71	0	44	0	27	43	0	0	0	43	247
6019	HaeIII_Both-Ends_CC-7150_CID-735609:1544799_num=571	295	20	0	0	20	0	30	0	0	30	0	83	0	0	83	0	71	44	0	27	0	43	0	0	43	0	247
6020	HaeIII_Both-Ends_CC-7153_CID-658356:2759963_num=571	3	32	14	0	18	0	67	0	1	66	0	61	0	0	61	0	65	0	0	65	0	83	0	1	82	0	308
6022	HaeIII_Both-Ends_CC-7160_CID-540557:1482405_num=571	221	43	0	0	43	0	38	0	17	21	0	63	0	35	28	0	81	0	0	81	0	63	0	34	29	0	288
6023	HaeIII_Both-Ends_CC-7167_CID-356838:1537873_num=571	298	35	0	19	0	16	47	0	0	0	47	65	0	30	0	35	65	0	0	0	65	81	0	81	0	0	293
6024	HaeIII_Both-Ends_CC-7168_CID-354963:844631_num=571	248	49	26	0	23	0	51	21	0	30	0	61	61	0	0	0	70	0	0	70	0	84	41	0	43	0	315
6025	HaeIII_Both-Ends_CC-7174_CID-275558:1413159_num=571	226	34	0	0	34	0	44	0	0	44	0	86	0	0	86	0	94	58	0	36	0	66	0	0	66	0	324
6027	HaeIII_Both-Ends_CC-7190_CID-159379:2385038_num=571	210	40	24	0	0	16	71	36	0	0	35	66	66	0	0	0	63	26	0	0	37	78	40	0	0	38	318
6029	HaeIII_Both-Ends_CC-7196_CID-1465303:4028379_num=571	284	52	1	0	22	29	65	0	0	29	36	62	0	0	0	62	68	0	0	26	42	68	0	0	0	68	315
6030	HaeIII_Both-Ends_CC-7201_CID-1296218:3069005_num=571	289	27	0	0	27	0	45	0	0	45	0	74	0	0	74	0	111	69	0	42	0	87	50	0	37	0	344
6031	HaeIII_Both-Ends_CC-7216_CID-994615:2861763_num=570	95	42	19	0	23	0	51	0	0	51	0	56	0	0	56	0	66	0	0	66	0	81	0	0	81	0	296
6032	HaeIII_Both-Ends_CC-7222_CID-84250:498571_num=570	284	68	0	40	0	28	76	0	46	0	30	74	0	49	0	25	46	0	29	0	17	152	0	97	0	55	416
6033	HaeIII_Both-Ends_CC-7237_CID-472826:3623124_num=570	271	10	0	0	0	10	30	0	0	0	30	75	0	22	0	53	22	0	0	0	22	21	0	0	0	21	158
6034	HaeIII_Both-Ends_CC-7250_CID-2536605:4433153_num=570	78	51	51	0	0	0	46	0	0	46	0	54	53	0	1	0	74	38	0	36	0	74	74	0	0	0	299
6035	HaeIII_Both-Ends_CC-7257_CID-2084534:2366008_num=570	206	40	0	23	0	17	66	0	1	0	65	79	0	0	0	79	75	0	40	0	35	50	0	24	0	26	310
6036	HaeIII_Both-Ends_CC-7260_CID-2036531:3147284_num=570	243	40	0	40	0	0	61	0	61	0	0	66	0	66	0	0	87	0	37	0	50	61	0	61	0	0	315
6038	HaeIII_Both-Ends_CC-7267_CID-1801261:1803890_num=570	269	40	0	40	0	0	57	0	57	0	0	78	0	78	0	0	67	0	30	0	37	66	0	66	0	0	308
6041	HaeIII_Both-Ends_CC-7277_CID-1280426:3800539_num=570	67	36	0	19	0	17	66	0	66	0	0	70	0	36	0	34	69	0	31	0	38	70	0	0	0	70	311
6045	HaeIII_Both-Ends_CC-7292_CID-802170:4254319_num=569	8	53	32	21	0	0	40	39	0	1	0	69	69	0	0	0	57	57	0	0	0	80	80	0	0	0	299
6046	HaeIII_Both-Ends_CC-7296_CID-688242:1809856_num=569	214	49	0	30	0	19	45	0	25	0	20	82	0	81	0	1	72	0	71	0	1	56	0	26	0	30	304
6047	HaeIII_Both-Ends_CC-7299_CID-643052:647471_num=569	15	43	43	0	0	0	49	23	0	26	0	64	64	0	0	0	72	30	0	42	0	72	72	0	0	0	300
6049	HaeIII_Both-Ends_CC-7307_CID-44725:2457875_num=569	281	53	27	0	26	0	56	0	0	56	0	92	58	0	34	0	82	0	0	82	0	78	0	0	78	0	361
6051	HaeIII_Both-Ends_CC-7334_CID-1801990:4404133_num=569	16	29	29	0	0	0	59	59	0	0	0	47	24	0	23	0	73	73	0	0	0	85	84	0	1	0	293
6052	HaeIII_Both-Ends_CC-7334_CID-1801990:4404133_num=569	270	29	15	0	14	0	59	59	0	0	0	47	24	0	23	0	73	73	0	0	0	85	85	0	0	0	293
6053	HaeIII_Both-Ends_CC-7335_CID-1793605:4729443_num=569	227	51	27	0	24	0	48	48	0	0	0	75	75	0	0	0	65	65	0	0	0	70	30	0	39	1	309
6054	HaeIII_Both-Ends_CC-7345_CID-137583:263111_num=569	41	31	1	30	0	0	121	77	44	0	0	168	0	168	0	0	121	79	42	0	0	106	106	0	0	0	547
6055	HaeIII_Both-Ends_CC-7345_CID-137583:263111_num=569	42	31	0	0	1	30	121	0	0	77	44	168	0	0	0	168	121	0	0	79	42	106	0	0	106	0	547
6056	HaeIII_Both-Ends_CC-7346_CID-1360517:2650481_num=569	46	46	0	0	0	46	50	0	0	21	29	61	0	0	61	0	66	0	0	25	41	77	0	0	0	77	300
6057	HaeIII_Both-Ends_CC-7350_CID-1197367:2513116_num=569	227	40	15	0	25	0	74	74	0	0	0	84	27	0	57	0	88	88	0	0	0	84	84	0	0	0	370
6058	HaeIII_Both-Ends_CC-7352_CID-1107409:1156919_num=569	242	41	0	41	0	0	66	0	66	0	0	46	0	46	0	0	71	0	31	0	40	64	0	64	0	0	288
6060	HaeIII_Both-Ends_CC-7355_CID-875285:1434213_num=568	284	50	0	23	0	27	45	0	21	0	24	60	0	34	0	26	62	0	33	0	29	69	0	69	0	0	286
6061	HaeIII_Both-Ends_CC-7356_CID-87172:1373840_num=568	48	44	19	0	25	0	68	0	0	68	0	68	35	0	33	0	77	31	0	46	0	66	0	0	66	0	323
6064	HaeIII_Both-Ends_CC-7365_CID-656680:1569639_num=568	79	30	13	0	17	0	64	0	0	64	0	68	0	0	68	0	80	0	0	80	0	50	0	0	50	0	292
6065	HaeIII_Both-Ends_CC-7365_CID-656680:1569639_num=568	82	30	0	17	0	13	64	0	64	0	0	68	0	33	0	35	80	0	80	0	0	50	0	50	0	0	292
6066	HaeIII_Both-Ends_CC-7366_CID-647194:940267_num=568	209	43	0	43	0	0	63	0	63	0	0	100	0	35	0	65	65	0	65	0	0	69	0	69	0	0	340
6068	HaeIII_Both-Ends_CC-7373_CID-491011:2526171_num=568	57	39	23	0	16	0	47	18	0	29	0	70	70	0	0	0	74	74	0	0	0	87	43	0	44	0	317
6069	HaeIII_Both-Ends_CC-7377_CID-429067:2874662_num=568	236	51	0	0	19	32	54	0	0	28	26	61	0	0	28	33	75	0	0	0	75	82	0	0	82	0	323
6070	HaeIII_Both-Ends_CC-7383_CID-3070152:3640801_num=568	42	27	12	0	15	0	44	0	0	44	0	71	0	0	71	0	70	0	0	70	0	62	0	0	62	0	274
6071	HaeIII_Both-Ends_CC-7383_CID-3070152:3640801_num=568	248	27	0	12	0	15	44	0	0	0	44	71	0	0	0	71	70	0	0	0	70	62	0	0	0	62	274
6072	HaeIII_Both-Ends_CC-7385_CID-278511:1476302_num=568	77	40	0	0	0	40	56	0	0	0	56	66	0	0	0	66	77	0	47	0	30	67	0	0	0	67	306
6073	HaeIII_Both-Ends_CC-7386_CID-2737533:3737519_num=568	257	40	21	0	19	0	46	0	0	46	0	75	0	0	75	0	74	0	0	74	0	63	0	0	63	0	298
6076	HaeIII_Both-Ends_CC-7393_CID-2223811:3574981_num=568	288	33	33	0	0	0	36	0	0	36	0	98	53	0	45	0	58	22	0	36	0	79	41	0	38	0	304
6077	HaeIII_Both-Ends_CC-7401_CID-1650750:3229900_num=568	51	45	24	0	21	0	57	57	0	0	0	73	73	0	0	0	76	43	0	33	0	66	66	0	0	0	317
6078	HaeIII_Both-Ends_CC-7402_CID-16324:385008_num=568	87	143	0	0	59	84	172	0	1	56	115	190	0	0	78	112	191	0	0	53	138	187	0	0	90	97	883
6079	HaeIII_Both-Ends_CC-7402_CID-16324:385008_num=568	269	143	0	58	0	85	172	0	56	0	116	190	0	77	0	113	191	0	50	0	141	187	0	88	0	99	883
6080	HaeIII_Both-Ends_CC-7403_CID-1614166:2694291_num=568	45	53	0	27	0	26	37	0	37	0	0	79	0	78	0	1	46	0	46	0	0	74	0	0	0	74	289
6081	HaeIII_Both-Ends_CC-7409_CID-1466220:2343856_num=568	246	34	34	0	0	0	62	29	0	33	0	58	26	0	32	0	89	0	0	89	0	89	36	0	53	0	332
6082	HaeIII_Both-Ends_CC-7409_CID-1466220:2343856_num=568	279	34	0	0	34	0	62	33	0	29	0	58	31	0	27	0	89	89	0	0	0	89	53	0	36	0	332
6083	HaeIII_Both-Ends_CC-7414_CID-1102759:1138294_num=568	14	44	0	0	0	44	45	0	25	0	20	47	0	0	0	47	83	0	43	0	40	75	0	0	1	74	294
6084	HaeIII_Both-Ends_CC-7417_CID-1003383:4000932_num=568	217	46	0	0	0	46	52	0	0	0	52	70	0	38	0	32	51	0	1	0	50	84	0	0	0	84	303
6085	HaeIII_Both-Ends_CC-7422_CID-919417:1107610_num=567	250	52	26	0	26	0	57	0	0	57	0	45	27	0	18	0	70	0	0	70	0	68	0	0	68	0	292
6086	HaeIII_Both-Ends_CC-7430_CID-793828:2654365_num=567	231	32	0	0	32	0	48	0	0	48	0	60	0	0	60	0	83	44	0	39	0	80	0	0	80	0	303
6089	HaeIII_Both-Ends_CC-7449_CID-368288:850734_num=567	285	34	0	0	34	0	53	0	0	53	0	54	0	0	54	0	82	0	0	82	0	72	0	0	35	37	295
6090	HaeIII_Both-Ends_CC-7450_CID-3514915:3716445_num=567	271	38	0	21	0	17	53	0	21	0	32	102	0	102	0	0	53	0	53	0	0	52	0	22	0	30	298
6095	HaeIII_Both-Ends_CC-7456_CID-3124369:3464118_num=567	73	35	0	35	0	0	68	0	35	0	33	50	0	27	0	23	67	0	36	0	31	64	0	31	0	33	284
6098	HaeIII_Both-Ends_CC-7465_CID-2513383:3360661_num=567	216	35	0	15	0	20	48	0	24	0	24	55	0	0	0	55	93	0	0	0	93	69	0	28	0	41	300
6099	HaeIII_Both-Ends_CC-7467_CID-244868:2704361_num=567	71	74	0	24	0	50	106	0	0	0	106	98	0	33	0	65	129	0	0	0	129	130	1	0	0	129	537
6100	HaeIII_Both-Ends_CC-7469_CID-2043606:2540868_num=567	209	44	25	0	19	0	36	36	0	0	0	84	34	0	50	0	64	64	0	0	0	79	79	0	0	0	307
6101	HaeIII_Both-Ends_CC-7471_CID-1980169:2804577_num=567	49	68	0	68	0	0	45	0	0	0	45	70	0	38	0	32	65	0	34	0	31	76	0	76	0	0	324
6102	HaeIII_Both-Ends_CC-7471_CID-1980169:2804577_num=567	229	68	0	68	0	0	45	0	0	0	45	70	0	38	0	32	65	0	34	0	31	76	0	76	0	0	324
6103	HaeIII_Both-Ends_CC-7486_CID-1172214:1589358_num=567	286	50	0	30	0	20	49	0	49	0	0	52	0	52	0	0	89	0	89	0	0	63	0	63	0	0	303
6104	HaeIII_Both-Ends_CC-7496_CID-862621:866952_num=566	290	34	0	19	0	15	54	0	54	0	0	70	0	70	0	0	82	0	82	0	0	54	0	54	0	0	294
6106	HaeIII_Both-Ends_CC-7506_CID-698158:1373744_num=566	20	33	12	21	0	0	50	0	50	0	0	65	0	65	0	0	64	0	64	0	0	78	0	77	1	0	290
6107	HaeIII_Both-Ends_CC-7506_CID-698158:1373744_num=566	45	33	0	0	21	12	50	0	0	50	0	65	0	0	65	0	64	0	0	63	1	78	0	0	78	0	290
6108	HaeIII_Both-Ends_CC-7506_CID-698158:1373744_num=566	52	33	0	21	0	12	50	0	50	0	0	65	0	65	0	0	64	0	64	0	0	78	0	78	0	0	290
6113	HaeIII_Both-Ends_CC-7511_CID-483322:895929_num=566	27	40	0	23	0	17	67	0	0	0	67	73	0	42	0	31	68	0	0	0	68	57	0	32	0	25	305
6116	HaeIII_Both-Ends_CC-7531_CID-2563724:3641312_num=566	58	33	10	0	23	0	63	0	0	63	0	69	0	0	69	0	78	0	0	78	0	62	0	0	62	0	305
6117	HaeIII_Both-Ends_CC-7531_CID-2563724:3641312_num=566	90	33	0	23	0	10	63	0	63	0	0	69	0	69	0	0	78	0	78	0	0	62	0	62	0	0	305
6118	HaeIII_Both-Ends_CC-7536_CID-220872:337221_num=566	5	34	0	0	34	0	59	32	0	27	0	64	0	0	64	0	85	0	0	85	0	45	0	0	45	0	287
6119	HaeIII_Both-Ends_CC-7541_CID-1880157:2979485_num=566	76	40	20	0	20	0	60	0	0	60	0	51	30	0	21	0	81	0	0	81	0	69	69	0	0	0	301
6122	HaeIII_Both-Ends_CC-7564_CID-1099327:3563372_num=566	65	48	0	48	0	0	58	0	23	0	35	64	0	38	0	26	69	0	38	0	31	66	0	30	0	36	305
6123	HaeIII_Both-Ends_CC-7564_CID-1099327:3563372_num=566	264	48	0	22	26	0	58	0	23	35	0	64	0	0	64	0	69	0	38	31	0	66	0	1	65	0	305
6124	HaeIII_Both-Ends_CC-7568_CID-96192:1345298_num=565	236	34	0	0	15	19	55	0	0	20	35	77	0	0	0	77	68	0	0	33	35	75	0	0	43	32	309
6125	HaeIII_Both-Ends_CC-7570_CID-847234:1549814_num=565	40	36	0	0	16	20	51	0	0	51	0	76	0	0	76	0	60	0	0	60	0	61	0	0	61	0	284
6126	HaeIII_Both-Ends_CC-7575_CID-829248:1752302_num=565	272	30	0	12	0	18	64	0	32	0	32	82	0	0	0	82	75	0	43	0	32	51	0	0	0	51	302
6127	HaeIII_Both-Ends_CC-7578_CID-79699:1501969_num=565	79	62	0	0	62	0	56	0	0	56	0	76	47	0	29	0	70	0	0	70	0	50	23	0	27	0	314
6128	HaeIII_Both-Ends_CC-7588_CID-442817:2943725_num=565	77	50	0	0	50	0	46	30	0	16	0	89	0	0	89	0	58	0	0	58	0	61	0	0	61	0	304
6129	HaeIII_Both-Ends_CC-7589_CID-4035648:4251031_num=565	37	34	0	0	0	34	46	0	0	0	46	71	0	24	0	47	70	0	0	0	70	71	0	0	0	71	292
6130	HaeIII_Both-Ends_CC-7589_CID-4035648:4251031_num=565	91	34	0	0	34	0	46	0	0	46	0	71	24	0	47	0	70	0	1	69	0	71	0	0	71	0	292
6131	HaeIII_Both-Ends_CC-7591_CID-386824:1621036_num=565	251	83	0	82	0	1	77	0	52	0	25	83	0	0	0	83	64	0	0	0	64	62	0	0	0	62	369
6132	HaeIII_Both-Ends_CC-7595_CID-3176448:3516655_num=565	88	35	17	0	18	0	65	65	0	0	0	79	39	0	40	0	56	56	0	0	0	71	71	0	0	0	306
6134	HaeIII_Both-Ends_CC-7604_CID-234324:3398529_num=565	85	43	0	18	0	25	59	0	0	0	59	67	0	30	0	37	76	0	42	0	34	56	0	30	0	26	301
6139	HaeIII_Both-Ends_CC-7619_CID-1818724:2737059_num=565	50	39	0	19	0	20	43	0	0	0	43	78	0	49	0	29	79	0	37	0	42	73	0	35	0	38	312
6140	HaeIII_Both-Ends_CC-7619_CID-1818724:2737059_num=565	242	39	19	0	20	0	43	0	0	43	0	78	49	0	29	0	79	37	0	42	0	73	35	0	38	0	312
6144	HaeIII_Both-Ends_CC-7631_CID-1140689:1470080_num=565	208	2	0	2	0	0	10	0	10	0	0	95	0	31	0	64	10	0	10	0	0	0	0	0	0	0	117
6145	HaeIII_Both-Ends_CC-7631_CID-1140689:1470080_num=565	283	2	0	0	0	2	10	0	0	0	10	95	64	0	0	31	10	1	0	0	9	0	0	0	0	0	117
6147	HaeIII_Both-Ends_CC-7653_CID-559887:1821176_num=564	66	34	23	0	0	11	47	31	0	0	16	43	24	0	0	19	106	61	0	0	45	84	39	0	0	45	314
6148	HaeIII_Both-Ends_CC-7665_CID-33608:2820305_num=564	286	41	0	0	41	0	51	0	51	0	0	79	0	41	38	0	67	0	27	40	0	60	0	0	60	0	298
6149	HaeIII_Both-Ends_CC-7671_CID-2869023:3586522_num=564	8	43	0	0	0	43	54	0	0	0	54	65	0	0	0	65	69	0	38	0	31	67	0	0	0	67	298
6150	HaeIII_Both-Ends_CC-7677_CID-2535921:3647882_num=564	91	34	10	0	24	0	49	0	0	49	0	58	28	0	30	0	79	0	0	79	0	69	37	0	32	0	289
6157	HaeIII_Both-Ends_CC-7684_CID-2043246:2090680_num=564	217	39	15	0	24	0	53	0	0	53	0	58	26	0	32	0	84	50	0	34	0	77	77	0	0	0	311
6158	HaeIII_Both-Ends_CC-7696_CID-1367800:1719737_num=564	9	36	0	18	0	18	61	0	31	0	30	89	0	38	0	51	62	0	0	1	61	46	0	19	0	27	294
6159	HaeIII_Both-Ends_CC-7704_CID-1079667:1640939_num=564	6	39	22	0	0	17	62	24	0	0	38	65	32	0	0	33	87	0	0	0	87	71	32	0	0	39	324
6160	HaeIII_Both-Ends_CC-7710_CID-868436:1149970_num=563	58	50	25	0	25	0	57	25	0	32	0	36	14	0	22	0	98	49	0	49	0	74	37	0	37	0	315
6161	HaeIII_Both-Ends_CC-7710_CID-868436:1149970_num=563	238	50	0	25	0	25	57	0	32	0	25	36	0	22	0	14	98	0	49	0	49	74	0	37	0	37	315
6165	HaeIII_Both-Ends_CC-7728_CID-320291:419540_num=563	213	44	0	0	0	44	56	0	0	0	56	52	0	0	0	52	95	0	65	0	30	61	0	0	0	61	308
6169	HaeIII_Both-Ends_CC-7739_CID-244755:2547856_num=563	10	37	0	0	37	0	47	0	0	47	0	51	0	0	51	0	81	1	0	80	0	81	40	0	41	0	297
6170	HaeIII_Both-Ends_CC-7739_CID-244755:2547856_num=563	222	37	0	20	0	17	47	0	47	0	0	51	0	23	0	28	81	0	81	0	0	81	0	81	0	0	297
6171	HaeIII_Both-Ends_CC-7740_CID-2446673:2638409_num=563	229	72	0	0	0	72	45	0	45	0	0	95	0	95	0	0	71	0	71	0	0	124	0	0	0	124	407
6172	HaeIII_Both-Ends_CC-7742_CID-2366228:3324647_num=563	204	32	0	0	0	32	48	0	0	0	48	78	0	44	0	34	64	0	0	0	64	71	0	0	0	71	293
6173	HaeIII_Both-Ends_CC-7747_CID-1965638:2173017_num=563	251	33	33	0	0	0	49	49	0	0	0	66	32	0	34	0	75	75	0	0	0	75	75	0	0	0	298
6174	HaeIII_Both-Ends_CC-7748_CID-193141:829376_num=563	65	52	0	26	0	26	65	0	65	0	0	70	0	0	0	70	73	0	35	0	38	42	0	42	0	0	302
6176	HaeIII_Both-Ends_CC-7753_CID-165621:296330_num=563	8	110	0	0	0	110	92	0	51	0	41	122	0	0	0	122	115	0	0	0	115	122	0	56	0	66	561
6177	HaeIII_Both-Ends_CC-7759_CID-1400458:1974346_num=563	253	53	1	34	0	18	67	0	0	0	67	88	0	0	0	88	77	0	0	0	77	53	0	0	0	53	338
6179	HaeIII_Both-Ends_CC-7765_CID-124830:2558703_num=563	228	35	0	19	0	16	54	0	0	0	54	84	0	0	0	84	72	0	0	0	72	60	0	0	0	60	305
6180	HaeIII_Both-Ends_CC-7774_CID-864054:1510411_num=562	265	36	0	15	21	0	63	0	63	0	0	69	0	69	0	0	71	0	71	0	0	69	0	69	0	0	308
6181	HaeIII_Both-Ends_CC-7775_CID-863528:2580381_num=562	254	40	0	0	0	40	107	0	107	0	0	61	0	0	0	61	97	0	65	0	32	79	0	0	0	79	384
6183	HaeIII_Both-Ends_CC-7780_CID-778854:2049854_num=562	220	53	22	0	31	0	97	33	0	64	0	209	99	0	110	0	81	31	0	50	0	37	22	0	15	0	477
6186	HaeIII_Both-Ends_CC-7780_CID-778854:2049854_num=562	287	53	22	0	31	0	97	33	0	64	0	209	99	0	110	0	81	31	0	50	0	37	22	0	15	0	477
6188	HaeIII_Both-Ends_CC-7794_CID-411725:2351465_num=562	20	32	32	0	0	0	59	59	0	0	0	65	34	0	31	0	74	74	0	0	0	52	52	0	0	0	282
6194	HaeIII_Both-Ends_CC-7797_CID-386823:925439_num=562	294	35	0	0	35	0	39	0	0	39	0	45	0	0	45	0	84	0	0	84	0	107	65	0	42	0	310
6195	HaeIII_Both-Ends_CC-7803_CID-273509:3151482_num=562	274	39	0	20	0	19	50	0	0	0	50	81	0	44	0	37	69	0	32	0	37	70	0	35	0	35	309
6196	HaeIII_Both-Ends_CC-7808_CID-25284:1576370_num=562	248	23	17	0	6	0	49	27	0	22	0	54	34	0	20	0	87	87	0	0	0	71	30	0	41	0	284
6197	HaeIII_Both-Ends_CC-7808_CID-25284:1576370_num=562	265	23	17	0	6	0	49	27	0	22	0	54	34	0	20	0	87	87	0	0	0	71	30	0	41	0	284
6198	HaeIII_Both-Ends_CC-7810_CID-244803:452214_num=562	34	36	0	20	0	16	54	0	54	0	0	73	0	44	0	29	79	0	0	0	79	65	0	64	1	0	307
6199	HaeIII_Both-Ends_CC-7819_CID-1874688:3402876_num=562	265	45	0	21	0	24	54	0	20	0	34	111	0	43	0	68	37	0	15	0	22	22	0	9	0	13	269
6201	HaeIII_Both-Ends_CC-7832_CID-12519:2589274_num=562	31	64	64	0	0	0	49	29	0	20	0	79	0	0	79	0	61	61	0	0	0	61	61	0	0	0	314
6202	HaeIII_Both-Ends_CC-7836_CID-1075185:2140063_num=562	240	48	0	28	0	20	61	0	61	0	0	57	0	37	0	20	80	0	80	0	0	63	0	63	0	0	309
6203	HaeIII_Both-Ends_CC-7841_CID-941318:3210147_num=561	205	39	0	0	0	39	54	0	0	0	54	54	0	0	0	54	69	0	30	0	39	79	0	0	0	79	295
6204	HaeIII_Both-Ends_CC-7850_CID-834143:4690537_num=561	65	37	0	0	0	37	48	0	0	0	48	73	0	36	0	37	83	0	0	0	83	54	0	22	0	32	295
6205	HaeIII_Both-Ends_CC-7853_CID-804095:3154584_num=561	94	40	1	22	0	17	67	0	66	0	1	86	0	86	0	0	68	0	68	0	0	52	0	0	0	52	313
6206	HaeIII_Both-Ends_CC-7859_CID-444784:3945027_num=561	42	28	0	28	0	0	49	0	23	0	26	28	0	10	0	18	72	0	72	0	0	38	0	20	0	18	215
6211	HaeIII_Both-Ends_CC-7865_CID-359027:1420936_num=561	228	46	0	0	46	0	50	20	0	30	0	64	28	0	35	1	75	0	0	74	1	64	35	0	29	0	299
6212	HaeIII_Both-Ends_CC-7866_CID-355745:2299301_num=561	219	50	0	0	0	50	65	0	23	0	42	59	0	37	0	22	61	0	61	0	0	57	0	57	0	0	292
6216	HaeIII_Both-Ends_CC-7908_CID-996103:1804633_num=560	40	41	0	0	41	0	50	0	0	50	0	77	39	0	38	0	71	0	0	71	0	62	0	0	62	0	301
6217	HaeIII_Both-Ends_CC-7910_CID-988912:2587389_num=560	259	37	17	0	20	0	46	21	0	24	1	73	36	0	37	0	81	0	0	81	0	72	45	0	27	0	309
6218	HaeIII_Both-Ends_CC-7912_CID-975498:2156646_num=560	37	24	24	0	0	0	68	68	0	0	0	74	74	0	0	0	73	30	0	0	43	63	63	0	0	0	302
6219	HaeIII_Both-Ends_CC-7913_CID-933700:1932703_num=560	73	34	25	0	9	0	53	0	1	52	0	57	0	0	57	0	79	0	0	79	0	77	0	0	77	0	300
6225	HaeIII_Both-Ends_CC-7927_CID-62552:2070834_num=560	98	33	0	0	17	16	64	0	0	64	0	65	0	0	34	31	63	0	0	63	0	54	0	0	22	32	279
6226	HaeIII_Both-Ends_CC-7927_CID-62552:2070834_num=560	216	33	17	0	16	0	64	64	0	0	0	65	34	0	31	0	63	63	0	0	0	54	22	0	32	0	279
6231	HaeIII_Both-Ends_CC-7953_CID-185917:3109975_num=560	264	48	0	0	0	48	51	0	0	0	51	59	0	28	0	31	80	0	46	0	34	81	0	0	0	81	319
6232	HaeIII_Both-Ends_CC-7955_CID-181206:1893288_num=560	91	45	0	21	24	0	57	0	28	28	1	54	0	54	0	0	64	0	30	34	0	72	0	33	39	0	292
6233	HaeIII_Both-Ends_CC-7971_CID-1304413:1940142_num=560	94	38	0	0	38	0	49	0	0	49	0	70	0	0	70	0	80	0	0	47	33	73	0	0	73	0	310
6234	HaeIII_Both-Ends_CC-7979_CID-1009872:2079316_num=560	242	45	0	0	45	0	57	19	0	38	0	58	27	0	31	0	71	43	0	28	0	59	0	0	59	0	290
6235	HaeIII_Both-Ends_CC-7979_CID-1009872:2079316_num=560	249	45	0	0	0	45	57	0	19	0	38	58	0	27	0	31	71	0	43	0	28	59	0	0	0	59	290
6236	HaeIII_Both-Ends_CC-7981_CID-99330:1891061_num=559	226	48	22	0	26	0	49	25	0	23	1	58	32	0	26	0	71	36	0	35	0	79	32	0	47	0	305
6237	HaeIII_Both-Ends_CC-7982_CID-981281:1038571_num=559	218	40	0	0	0	40	53	0	52	0	1	63	0	30	0	33	81	0	81	0	0	67	0	0	0	67	304
6238	HaeIII_Both-Ends_CC-7982_CID-981281:1038571_num=559	273	40	40	0	0	0	53	0	0	53	0	63	32	0	31	0	81	0	0	81	0	67	67	0	0	0	304
6239	HaeIII_Both-Ends_CC-7983_CID-980823:1889146_num=559	208	44	20	0	24	0	46	21	0	24	1	63	0	0	63	0	66	0	0	65	1	62	0	0	62	0	281
6241	HaeIII_Both-Ends_CC-7992_CID-754347:1577376_num=559	223	55	0	0	0	55	57	0	0	0	57	52	0	0	0	52	134	0	95	0	39	76	0	0	0	76	374
6242	HaeIII_Both-Ends_CC-7997_CID-617117:1136052_num=559	15	35	0	15	0	20	72	0	0	0	72	87	0	0	0	87	80	0	36	0	44	64	0	0	0	64	338
6244	HaeIII_Both-Ends_CC-8003_CID-49022:1971015_num=559	212	48	25	0	23	0	42	18	0	24	0	59	59	0	0	0	61	61	0	0	0	82	46	0	36	0	292
6245	HaeIII_Both-Ends_CC-8009_CID-433308:3036955_num=559	56	34	17	0	17	0	54	28	0	26	0	81	81	0	0	0	69	69	0	0	0	54	53	0	1	0	292
6246	HaeIII_Both-Ends_CC-8010_CID-403740:1764612_num=559	96	33	0	0	0	33	50	0	0	0	50	71	0	27	0	44	64	0	37	0	27	62	0	0	0	62	280
6247	HaeIII_Both-Ends_CC-8010_CID-403740:1764612_num=559	228	33	0	0	33	0	50	0	0	50	0	71	27	0	44	0	64	0	0	64	0	62	1	0	61	0	280
6248	HaeIII_Both-Ends_CC-8010_CID-403740:1764612_num=559	244	33	33	0	0	0	50	50	0	0	0	71	44	0	0	27	64	27	0	0	37	62	62	0	0	0	280
6249	HaeIII_Both-Ends_CC-8012_CID-3326429:4101150_num=559	277	39	0	0	0	39	66	0	0	0	66	117	0	83	0	34	63	0	1	0	62	80	0	0	0	80	365
6250	HaeIII_Both-Ends_CC-8021_CID-2322642:3236270_num=559	278	28	0	28	0	0	59	0	59	0	0	94	0	0	0	94	68	0	67	1	0	55	0	55	0	0	304
6261	HaeIII_Both-Ends_CC-8037_CID-1550925:2507973_num=559	289	45	17	0	28	0	49	25	0	24	0	74	1	0	73	0	72	0	0	72	0	68	68	0	0	0	308
6262	HaeIII_Both-Ends_CC-8037_CID-1550925:2507973_num=559	293	45	28	0	17	0	49	24	0	25	0	74	73	0	1	0	72	72	0	0	0	68	0	0	68	0	308
6263	HaeIII_Both-Ends_CC-8042_CID-1463065:1538019_num=559	207	46	0	0	45	1	48	25	0	23	0	62	0	0	62	0	70	0	0	70	0	66	27	0	39	0	292
6265	HaeIII_Both-Ends_CC-8053_CID-1087691:3469408_num=559	259	44	42	0	1	1	34	17	0	17	0	77	35	0	42	0	81	34	0	47	0	72	29	0	43	0	308
6266	HaeIII_Both-Ends_CC-8056_CID-105877:1231742_num=559	30	38	0	16	0	22	47	0	0	0	47	56	0	0	0	56	78	0	0	0	78	65	0	0	0	65	284
6267	HaeIII_Both-Ends_CC-8056_CID-105877:1231742_num=559	97	38	0	17	0	21	47	0	47	0	0	56	0	56	0	0	78	0	78	0	0	65	0	1	0	64	284
6268	HaeIII_Both-Ends_CC-8056_CID-105877:1231742_num=559	218	38	16	0	0	22	47	46	1	0	0	56	56	0	0	0	78	78	0	0	0	65	0	0	0	65	284
6269	HaeIII_Both-Ends_CC-8058_CID-988822:1916176_num=558	219	34	11	0	23	0	66	0	0	66	0	69	0	0	69	0	74	0	0	74	0	58	0	0	58	0	301
6270	HaeIII_Both-Ends_CC-8060_CID-935318:3513050_num=558	72	30	0	30	0	0	46	0	46	0	0	74	0	36	1	37	66	0	66	0	0	81	0	81	0	0	297
6271	HaeIII_Both-Ends_CC-8077_CID-579991:1937989_num=558	30	46	46	0	0	0	48	0	0	48	0	72	32	0	40	0	61	26	0	35	0	83	0	0	83	0	310
6272	HaeIII_Both-Ends_CC-8087_CID-407328:2117154_num=558	237	28	0	18	0	10	56	0	28	0	28	70	0	34	0	36	81	0	81	0	0	70	0	34	0	36	305
6273	HaeIII_Both-Ends_CC-8098_CID-2707695:2711684_num=558	95	37	18	0	19	0	60	22	0	38	0	67	0	0	67	0	62	62	0	0	0	82	0	0	82	0	308
6274	HaeIII_Both-Ends_CC-8103_CID-2316553:3041562_num=558	50	80	0	0	0	80	100	0	0	52	48	108	0	0	0	108	149	0	0	72	77	143	0	0	0	143	580
6275	HaeIII_Both-Ends_CC-8104_CID-230349:2764427_num=558	247	36	36	0	0	0	61	0	0	61	0	63	0	0	63	0	81	0	0	81	0	67	67	0	0	0	308
6276	HaeIII_Both-Ends_CC-8111_CID-212514:3035938_num=558	82	57	0	0	57	0	49	0	0	49	0	80	0	0	80	0	74	0	0	74	0	65	34	0	31	0	325
6277	HaeIII_Both-Ends_CC-8118_CID-1768483:3512285_num=558	256	42	0	0	42	0	54	0	29	25	0	77	0	0	76	1	63	0	0	63	0	68	0	37	31	0	304
6278	HaeIII_Both-Ends_CC-8122_CID-159648:1245229_num=558	60	56	0	0	0	56	67	0	0	0	67	61	0	36	0	25	58	0	0	0	58	65	0	31	0	34	307
6279	HaeIII_Both-Ends_CC-8125_CID-1509715:1529808_num=558	279	42	42	0	0	0	54	34	1	0	19	56	0	0	0	56	64	30	0	0	34	68	33	0	0	35	284
6280	HaeIII_Both-Ends_CC-8129_CID-1420595:1712368_num=558	14	40	17	0	23	0	50	23	0	27	0	60	33	0	27	0	73	43	0	30	0	73	26	0	47	0	296
6281	HaeIII_Both-Ends_CC-8131_CID-139223:1734549_num=558	14	36	0	19	0	17	51	0	0	0	51	87	0	0	0	87	70	0	28	0	42	46	0	24	0	22	290
6282	HaeIII_Both-Ends_CC-8132_CID-1390416:2511104_num=558	284	34	17	0	17	0	60	0	0	59	1	67	0	0	67	0	70	0	0	70	0	64	31	0	33	0	295
6283	HaeIII_Both-Ends_CC-8133_CID-1356111:2262053_num=558	264	27	0	0	27	0	70	33	0	36	1	68	33	0	35	0	71	35	0	36	0	58	30	0	28	0	294
6285	HaeIII_Both-Ends_CC-8135_CID-1189117:1793704_num=558	26	31	0	31	0	0	58	0	0	0	58	76	0	40	0	36	57	0	27	0	30	59	0	0	0	59	281
6286	HaeIII_Both-Ends_CC-8135_CID-1189117:1793704_num=558	212	31	0	31	0	0	58	0	0	0	58	76	0	40	0	36	57	0	27	0	30	59	0	0	0	59	281
6287	HaeIII_Both-Ends_CC-8137_CID-113526:192825_num=558	265	56	0	0	0	56	53	1	0	0	52	86	0	61	0	25	50	0	0	0	50	55	0	0	0	55	300
6288	HaeIII_Both-Ends_CC-8144_CID-97368:3183071_num=557	18	45	45	0	0	0	39	39	0	0	0	63	63	0	0	0	73	39	0	34	0	65	65	0	0	0	285
6289	HaeIII_Both-Ends_CC-8154_CID-777341:3357945_num=557	17	52	0	52	0	0	65	0	31	0	34	68	0	33	0	35	64	0	29	0	35	50	0	50	0	0	299
6305	HaeIII_Both-Ends_CC-8158_CID-744831:1927685_num=557	221	40	0	0	0	40	41	0	0	0	41	61	0	0	32	29	89	0	0	0	89	91	0	0	0	91	322
6306	HaeIII_Both-Ends_CC-8158_CID-744831:1927685_num=557	269	40	0	0	40	0	41	0	0	41	0	61	32	0	29	0	89	0	0	89	0	91	0	0	91	0	322
6307	HaeIII_Both-Ends_CC-8161_CID-658113:866179_num=557	279	56	23	0	33	0	52	29	0	23	0	58	57	0	0	1	81	81	0	0	0	62	36	0	26	0	309
6308	HaeIII_Both-Ends_CC-8168_CID-515787:1867436_num=557	18	35	0	20	0	15	54	0	30	0	24	84	0	45	0	39	69	0	34	0	35	76	0	76	0	0	318
6309	HaeIII_Both-Ends_CC-8168_CID-515787:1867436_num=557	210	35	0	20	0	15	54	0	30	0	24	84	0	45	0	39	69	0	34	0	35	76	0	76	0	0	318
6310	HaeIII_Both-Ends_CC-8172_CID-461206:1447194_num=557	234	61	43	0	18	0	75	52	0	23	0	71	0	0	71	0	112	64	0	48	0	95	66	0	29	0	414
6312	HaeIII_Both-Ends_CC-8192_CID-1995060:3505565_num=557	293	42	20	0	22	0	50	28	0	22	0	64	34	0	30	0	72	0	0	72	0	61	33	0	28	0	289
6313	HaeIII_Both-Ends_CC-8197_CID-171614:1843816_num=557	92	46	0	24	0	22	61	0	61	0	0	56	0	25	0	31	57	0	32	0	25	77	0	37	0	40	297
6314	HaeIII_Both-Ends_CC-8200_CID-1630812:1825450_num=557	215	35	17	0	18	0	101	38	0	63	0	83	83	0	0	0	95	33	0	62	0	86	37	0	49	0	400
6315	HaeIII_Both-Ends_CC-8205_CID-156467:2693792_num=557	93	47	47	0	0	0	59	29	0	30	0	52	0	0	52	0	77	30	0	47	0	73	73	0	0	0	308
6316	HaeIII_Both-Ends_CC-8211_CID-1517907:1543704_num=557	94	44	1	0	43	0	62	0	36	26	0	67	0	31	36	0	61	1	0	60	0	64	0	34	30	0	298
6317	HaeIII_Both-Ends_CC-8212_CID-1488688:2617372_num=557	280	56	19	0	37	0	59	59	0	0	0	50	49	0	1	0	103	33	0	70	0	51	51	0	0	0	319
6318	HaeIII_Both-Ends_CC-8218_CID-1367631:2102770_num=557	37	51	0	0	51	0	51	30	0	21	0	81	0	0	81	0	68	0	0	68	0	59	33	0	26	0	310
6319	HaeIII_Both-Ends_CC-8219_CID-1365823:2029960_num=557	254	38	0	0	38	0	50	17	0	33	0	72	37	0	35	0	67	0	0	67	0	76	0	0	76	0	303
6320	HaeIII_Both-Ends_CC-8222_CID-1138209:1335934_num=557	233	75	0	0	50	25	86	0	0	51	35	80	0	0	48	32	126	0	0	77	49	88	1	0	56	31	455
6321	HaeIII_Both-Ends_CC-8224_CID-1114502:1130056_num=557	72	40	0	0	0	40	44	0	0	0	44	42	0	0	0	42	76	0	40	0	36	75	0	0	0	75	277
6322	HaeIII_Both-Ends_CC-8224_CID-1114502:1130056_num=557	298	40	0	0	0	40	44	0	26	0	18	42	0	21	0	21	76	0	40	0	36	75	1	36	0	38	277
6323	HaeIII_Both-Ends_CC-8228_CID-1070667:3011550_num=557	75	45	0	21	0	24	66	0	32	0	34	55	0	55	0	0	74	0	0	0	74	66	0	0	0	66	306
6324	HaeIII_Both-Ends_CC-8232_CID-1002289:2579549_num=557	243	89	0	0	31	58	56	0	0	56	0	85	0	0	27	58	76	0	0	76	0	55	0	0	55	0	361
6325	HaeIII_Both-Ends_CC-8233_CID-986874:3055807_num=556	39	32	21	0	11	0	52	31	0	21	0	52	0	0	52	0	93	1	0	92	0	64	24	0	40	0	293
6326	HaeIII_Both-Ends_CC-8235_CID-924995:3699270_num=556	60	32	15	0	17	0	58	0	0	58	0	83	42	0	41	0	50	0	0	50	0	76	0	0	76	0	299
6327	HaeIII_Both-Ends_CC-8253_CID-642607:3204994_num=556	54	74	0	0	0	74	97	48	0	0	49	173	0	0	0	173	135	0	0	0	135	114	0	0	0	114	593
6328	HaeIII_Both-Ends_CC-8253_CID-642607:3204994_num=556	211	74	0	0	0	74	97	0	48	0	49	173	0	0	0	173	135	0	0	0	135	114	0	0	0	114	593
6329	HaeIII_Both-Ends_CC-8254_CID-58247:2026037_num=556	209	27	0	0	27	0	63	0	0	63	0	87	51	0	36	0	63	32	1	30	0	68	0	0	68	0	308
6330	HaeIII_Both-Ends_CC-8254_CID-58247:2026037_num=556	263	27	27	0	0	0	63	63	0	0	0	87	51	0	36	0	63	63	0	0	0	68	68	0	0	0	308
6331	HaeIII_Both-Ends_CC-8254_CID-58247:2026037_num=556	293	27	0	0	0	27	63	0	0	0	63	87	0	36	0	51	63	0	0	0	63	68	0	0	0	68	308
6332	HaeIII_Both-Ends_CC-8259_CID-478653:3290771_num=556	265	51	0	23	0	28	58	0	0	0	58	65	0	0	0	65	79	0	1	0	78	41	0	0	0	41	294
6333	HaeIII_Both-Ends_CC-8264_CID-420421:2511237_num=556	48	36	0	0	0	36	44	0	24	0	20	66	0	35	0	31	82	0	39	0	43	65	1	34	0	30	293
6335	HaeIII_Both-Ends_CC-8269_CID-3637050:3794602_num=556	247	45	0	33	0	12	53	0	0	0	53	122	0	87	0	35	83	0	0	0	83	59	0	0	0	59	362
6336	HaeIII_Both-Ends_CC-8275_CID-297873:3067792_num=556	89	45	0	0	45	0	61	0	0	61	0	65	26	0	39	0	73	0	0	73	0	51	0	0	51	0	295
6337	HaeIII_Both-Ends_CC-8275_CID-297873:3067792_num=556	229	45	45	0	0	0	61	61	0	0	0	65	39	0	0	26	73	73	0	0	0	51	51	0	0	0	295
6340	HaeIII_Both-Ends_CC-8280_CID-2318714:3319431_num=556	45	49	0	0	0	49	47	0	0	0	47	84	0	34	0	50	69	0	0	0	69	60	0	0	0	60	309
6341	HaeIII_Both-Ends_CC-8288_CID-193678:1826328_num=556	50	44	44	0	0	0	49	21	0	28	0	78	0	0	78	0	57	57	0	0	0	64	64	0	0	0	292
6342	HaeIII_Both-Ends_CC-8288_CID-193678:1826328_num=556	237	44	0	44	0	0	49	0	21	0	28	78	0	0	0	78	57	0	57	0	0	64	0	64	0	0	292
6343	HaeIII_Both-Ends_CC-8290_CID-1882713:2750506_num=556	23	22	0	0	22	0	75	0	0	75	0	46	17	0	29	0	95	0	0	95	0	80	0	0	80	0	318
6346	HaeIII_Both-Ends_CC-8292_CID-1818093:1829773_num=556	213	41	0	41	0	0	54	24	30	0	0	79	43	36	0	0	64	28	36	0	0	50	22	28	0	0	288
6347	HaeIII_Both-Ends_CC-8292_CID-1818093:1829773_num=556	214	41	0	0	41	0	54	24	0	30	0	79	43	0	36	0	64	28	0	36	0	50	22	0	28	0	288
6352	HaeIII_Both-Ends_CC-8308_CID-1363582:3090497_num=556	241	55	1	0	37	17	110	0	0	110	0	108	0	1	77	30	88	0	0	63	25	70	0	0	0	70	431
6353	HaeIII_Both-Ends_CC-8315_CID-944180:1851049_num=555	80	48	0	0	48	0	62	0	0	62	0	46	25	0	21	0	74	0	0	74	0	63	31	0	32	0	293
6354	HaeIII_Both-Ends_CC-8321_CID-863872:981303_num=555	93	45	0	0	45	0	44	0	0	44	0	59	0	26	32	1	85	0	0	85	0	74	0	0	74	0	307
6355	HaeIII_Both-Ends_CC-8333_CID-648391:3347574_num=555	38	39	0	0	39	0	47	15	0	32	0	53	0	0	53	0	67	28	0	39	0	56	21	0	35	0	262
6356	HaeIII_Both-Ends_CC-8333_CID-648391:3347574_num=555	48	39	0	0	0	39	47	0	0	15	32	53	0	0	0	53	67	0	0	28	39	56	0	0	21	35	262
6357	HaeIII_Both-Ends_CC-8356_CID-2723725:2801391_num=555	96	33	18	0	15	0	58	0	0	58	0	81	47	0	34	0	71	0	0	71	0	69	0	0	69	0	312
6358	HaeIII_Both-Ends_CC-8357_CID-269916:277439_num=555	25	31	31	0	0	0	57	57	0	0	0	108	108	0	0	0	63	29	0	34	0	64	64	0	0	0	323
6359	HaeIII_Both-Ends_CC-8357_CID-269916:277439_num=555	208	31	0	31	0	0	57	1	56	0	0	108	0	108	0	0	63	0	29	0	34	64	0	64	0	0	323
6360	HaeIII_Both-Ends_CC-8361_CID-2641994:3572621_num=555	249	52	32	0	20	0	83	55	0	28	0	104	58	0	46	0	119	80	0	39	0	70	46	0	24	0	428
6361	HaeIII_Both-Ends_CC-8373_CID-2229948:3346890_num=555	27	29	0	13	0	16	52	0	28	0	24	74	0	0	0	74	66	0	0	0	66	70	0	31	0	39	291
6362	HaeIII_Both-Ends_CC-8378_CID-1934012:2684110_num=555	54	46	21	0	25	0	54	29	0	25	0	69	0	0	69	0	68	0	0	68	0	68	0	0	68	0	305
6363	HaeIII_Both-Ends_CC-8378_CID-1934012:2684110_num=555	242	46	0	21	0	25	54	0	29	0	25	69	0	0	0	69	68	0	0	0	68	68	0	0	0	68	305
6364	HaeIII_Both-Ends_CC-8380_CID-1856194:2530357_num=555	69	41	0	0	20	21	58	0	0	0	58	76	0	0	0	76	65	0	0	0	65	45	0	0	0	45	285
6365	HaeIII_Both-Ends_CC-8384_CID-1566315:3073082_num=555	221	75	28	0	47	0	87	30	0	57	0	84	0	0	84	0	65	65	0	0	0	69	69	0	0	0	380
6366	HaeIII_Both-Ends_CC-8384_CID-1566315:3073082_num=555	230	75	47	0	28	0	87	57	0	30	0	84	84	0	0	0	65	0	0	65	0	69	0	0	69	0	380
6367	HaeIII_Both-Ends_CC-8387_CID-1517800:2651582_num=555	248	44	0	24	0	20	50	0	0	0	50	76	0	0	0	76	60	0	0	0	60	72	0	0	0	72	302
6368	HaeIII_Both-Ends_CC-8394_CID-1198209:4259419_num=555	57	45	0	23	0	22	52	0	25	0	27	57	0	28	0	29	70	0	70	0	0	52	0	23	0	29	276
6369	HaeIII_Both-Ends_CC-8399_CID-1076489:3046164_num=555	237	38	38	0	0	0	46	0	0	46	0	52	0	0	52	0	79	39	0	40	0	76	38	0	38	0	291
6371	HaeIII_Both-Ends_CC-8409_CID-833709:1479161_num=554	37	33	0	33	0	0	58	0	58	0	0	75	0	41	0	34	74	0	74	0	0	55	0	55	0	0	295
6372	HaeIII_Both-Ends_CC-8409_CID-833709:1479161_num=554	280	33	0	33	0	0	58	0	58	0	0	75	0	41	0	34	74	0	74	0	0	55	0	55	0	0	295
6379	HaeIII_Both-Ends_CC-8429_CID-442959:4392385_num=554	5	22	9	0	13	0	52	24	0	28	0	76	0	0	76	0	56	0	0	56	0	80	40	0	40	0	286
6380	HaeIII_Both-Ends_CC-8435_CID-348226:925662_num=554	293	40	0	40	0	0	73	0	73	0	0	73	0	46	0	27	80	0	46	0	34	50	0	22	0	28	316
6381	HaeIII_Both-Ends_CC-8445_CID-267627:1640395_num=554	213	30	0	0	18	12	49	0	0	27	22	82	0	0	82	0	68	0	0	46	22	51	0	0	51	0	280
6386	HaeIII_Both-Ends_CC-8469_CID-14617:3756377_num=554	88	44	0	16	0	28	56	0	32	0	24	88	0	44	0	44	59	0	0	0	59	53	0	25	0	28	300
6387	HaeIII_Both-Ends_CC-8479_CID-1141961:1512297_num=554	69	35	0	35	0	0	69	0	0	0	69	46	0	17	0	29	87	0	41	0	46	67	0	28	0	39	304
6388	HaeIII_Both-Ends_CC-8483_CID-1076932:1542099_num=554	222	37	0	16	21	0	52	0	27	24	1	70	0	70	0	0	76	0	0	76	0	64	0	0	64	0	299
6389	HaeIII_Both-Ends_CC-8483_CID-1076932:1542099_num=554	252	37	0	0	0	37	52	0	0	0	52	70	0	0	0	70	76	0	31	0	45	64	0	0	0	64	299
6390	HaeIII_Both-Ends_CC-8487_CID-90620:2910137_num=553	254	53	0	0	0	53	50	0	0	0	50	89	0	89	0	0	78	0	0	0	78	71	0	0	0	71	341
6391	HaeIII_Both-Ends_CC-8490_CID-844515:853922_num=553	271	41	0	41	0	0	59	0	59	0	0	68	0	32	0	36	75	0	75	0	0	61	0	61	0	0	304
6394	HaeIII_Both-Ends_CC-8499_CID-643079:1794335_num=553	236	45	0	24	0	21	48	0	0	0	48	65	0	0	0	65	57	0	0	0	57	89	0	0	0	89	304
6396	HaeIII_Both-Ends_CC-8512_CID-2817702:3492271_num=553	31	53	30	0	0	23	56	55	0	1	0	68	33	0	0	35	52	52	0	0	0	56	31	0	0	25	285
6398	HaeIII_Both-Ends_CC-8516_CID-248291:3519393_num=553	65	24	0	12	0	12	62	0	0	0	62	70	0	0	0	70	73	0	39	0	34	65	0	0	0	65	294
6400	HaeIII_Both-Ends_CC-8530_CID-1866119:1909679_num=553	229	42	0	0	1	41	43	0	0	43	0	70	0	0	37	33	80	0	0	39	41	63	0	0	63	0	298
6402	HaeIII_Both-Ends_CC-8550_CID-1038174:2952254_num=553	209	30	0	11	0	19	51	0	51	0	0	74	0	74	0	0	70	0	69	0	1	118	0	41	0	77	343
6403	HaeIII_Both-Ends_CC-8555_CID-979001:1839052_num=552	61	42	0	0	42	0	124	35	0	89	0	92	0	0	92	0	71	0	0	71	0	42	0	0	42	0	371
6404	HaeIII_Both-Ends_CC-8555_CID-979001:1839052_num=552	69	42	0	0	0	42	124	0	64	0	60	92	0	0	0	92	71	0	0	0	71	42	0	0	0	42	371
6405	HaeIII_Both-Ends_CC-8555_CID-979001:1839052_num=552	96	42	42	0	0	0	124	60	0	64	0	92	92	0	0	0	71	71	0	0	0	42	42	0	0	0	371
6415	HaeIII_Both-Ends_CC-8583_CID-396867:899841_num=552	266	36	0	17	1	18	44	0	44	0	0	64	0	37	0	27	59	0	59	0	0	63	0	41	0	22	266
6416	HaeIII_Both-Ends_CC-8586_CID-3376966:4286333_num=552	83	31	0	1	0	30	45	0	0	0	45	65	1	0	0	64	73	0	32	0	41	70	0	0	0	70	284
6417	HaeIII_Both-Ends_CC-8587_CID-3343832:3989469_num=552	259	34	0	34	0	0	65	0	65	0	0	97	0	34	63	0	86	0	86	0	0	77	0	77	0	0	359
6418	HaeIII_Both-Ends_CC-8589_CID-2814100:3236524_num=552	37	26	0	0	0	26	45	0	45	0	0	68	0	0	0	68	56	0	56	0	0	85	0	0	0	85	280
6419	HaeIII_Both-Ends_CC-8589_CID-2814100:3236524_num=552	247	26	26	0	0	0	45	0	0	45	0	68	28	0	40	0	56	0	0	56	0	85	44	0	41	0	280
6420	HaeIII_Both-Ends_CC-8592_CID-242323:3572063_num=552	242	62	0	18	0	44	91	0	30	0	61	61	0	61	0	0	100	0	33	0	67	93	0	29	0	64	407
6421	HaeIII_Both-Ends_CC-8593_CID-2351431:3368242_num=552	225	48	0	0	48	0	52	26	0	26	0	47	20	0	27	0	85	85	0	0	0	58	58	0	0	0	290
6422	HaeIII_Both-Ends_CC-8598_CID-1924361:2817196_num=552	267	106	0	106	0	0	52	0	0	0	52	66	0	45	0	21	117	0	74	0	43	66	0	0	0	66	407
6424	HaeIII_Both-Ends_CC-8601_CID-18736:2527089_num=552	225	53	0	53	0	0	50	0	50	0	0	66	0	30	35	1	56	0	55	0	1	58	0	58	0	0	283
6425	HaeIII_Both-Ends_CC-8605_CID-16310:1571346_num=552	40	41	41	0	0	0	47	47	0	0	0	56	27	0	0	29	61	61	0	0	0	75	75	0	0	0	280
6427	HaeIII_Both-Ends_CC-8614_CID-1336613:1370281_num=552	68	39	0	22	0	17	48	0	28	0	20	62	0	23	0	39	72	0	1	0	71	68	0	68	0	0	289
6429	HaeIII_Both-Ends_CC-8615_CID-1311546:2533688_num=552	38	17	0	16	0	1	39	0	29	0	10	14	0	0	0	14	87	0	87	0	0	99	0	99	0	0	256
6431	HaeIII_Both-Ends_CC-8619_CID-1160086:2131269_num=552	240	39	39	0	0	0	63	22	0	41	0	62	62	0	0	0	82	25	0	57	0	81	81	0	0	0	327
6432	HaeIII_Both-Ends_CC-8625_CID-946570:3590312_num=551	86	37	0	23	0	14	64	0	0	0	64	79	0	42	0	37	54	0	29	0	25	43	0	28	0	15	277
6433	HaeIII_Both-Ends_CC-8629_CID-898810:1910386_num=551	240	41	0	41	0	0	52	0	24	0	28	71	0	39	0	32	68	0	68	0	0	74	0	74	0	0	306
6434	HaeIII_Both-Ends_CC-8630_CID-876036:1221800_num=551	17	52	26	0	26	0	45	0	0	45	0	60	25	0	35	0	78	0	0	78	0	64	28	0	36	0	299
6435	HaeIII_Both-Ends_CC-8640_CID-555347:803944_num=551	71	46	25	0	21	0	57	0	0	57	0	57	31	0	26	0	51	30	0	21	0	75	74	0	0	1	286
6436	HaeIII_Both-Ends_CC-8642_CID-53457:982534_num=551	297	43	0	0	21	22	61	0	0	0	61	59	0	0	0	59	63	0	0	0	63	74	0	0	0	74	300
6437	HaeIII_Both-Ends_CC-8643_CID-531998:1371485_num=551	61	38	0	0	0	38	45	0	22	0	23	70	0	0	0	70	55	0	24	0	31	86	0	0	0	86	294
6438	HaeIII_Both-Ends_CC-8652_CID-3431036:3604793_num=551	46	40	0	0	40	0	50	0	0	50	0	52	0	0	29	23	69	0	0	69	0	83	0	0	83	0	294
6439	HaeIII_Both-Ends_CC-8652_CID-3431036:3604793_num=551	67	40	0	0	40	0	50	0	0	50	0	52	23	0	29	0	69	0	0	69	0	83	0	0	83	0	294
6440	HaeIII_Both-Ends_CC-8655_CID-2763646:3525889_num=551	281	38	38	0	0	0	59	27	0	32	0	81	81	0	0	0	74	74	0	0	0	54	38	0	16	0	306
6441	HaeIII_Both-Ends_CC-8658_CID-253524:822029_num=551	66	38	0	0	38	0	59	0	0	59	0	46	0	0	46	0	84	0	0	84	0	62	26	0	36	0	289
6442	HaeIII_Both-Ends_CC-8658_CID-253524:822029_num=551	251	38	0	38	0	0	59	0	59	0	0	46	0	46	0	0	84	0	83	0	1	62	0	35	0	27	289
6443	HaeIII_Both-Ends_CC-8667_CID-1965088:2509498_num=551	21	51	51	0	0	0	52	52	0	0	0	71	35	0	0	36	54	54	0	0	0	67	67	0	0	0	295
6445	HaeIII_Both-Ends_CC-8668_CID-193267:629269_num=551	59	71	49	0	22	0	101	63	0	37	1	61	35	0	26	0	65	41	0	24	0	116	70	0	46	0	414
6447	HaeIII_Both-Ends_CC-8668_CID-193267:629269_num=551	243	71	0	31	0	40	101	0	33	0	68	61	0	28	0	33	65	0	29	0	36	116	0	44	0	72	414
6454	HaeIII_Both-Ends_CC-8672_CID-1781873:2370779_num=551	68	42	19	0	23	0	43	20	0	23	0	66	0	0	66	0	75	31	0	44	0	68	34	0	34	0	294
6455	HaeIII_Both-Ends_CC-8686_CID-1259423:2974519_num=551	257	40	0	40	0	0	72	0	43	0	29	64	0	34	0	30	67	0	67	0	0	61	0	61	0	0	304
6456	HaeIII_Both-Ends_CC-8688_CID-1203168:3083355_num=551	204	31	0	31	0	0	81	1	26	0	54	57	0	56	1	0	81	0	81	0	0	64	0	64	0	0	314
6457	HaeIII_Both-Ends_CC-8689_CID-1147727:1757768_num=551	95	46	20	0	26	0	43	22	0	21	0	54	31	0	23	0	64	0	0	64	0	86	37	0	49	0	293
6458	HaeIII_Both-Ends_CC-8689_CID-1147727:1757768_num=551	207	46	20	0	0	26	43	22	0	0	21	54	31	0	0	23	64	0	0	0	64	86	37	0	0	49	293
6459	HaeIII_Both-Ends_CC-8698_CID-947052:2205220_num=550	92	40	24	0	16	0	52	30	0	22	0	61	0	0	61	0	66	66	0	0	0	76	76	0	0	0	295
6460	HaeIII_Both-Ends_CC-8704_CID-716249:3142543_num=550	282	42	24	0	18	0	49	49	0	0	0	70	37	0	33	0	85	45	0	40	0	49	24	0	25	0	295
6463	HaeIII_Both-Ends_CC-8740_CID-2231812:2572876_num=550	59	28	0	12	0	16	57	0	57	0	0	33	0	15	0	18	75	0	75	0	0	70	0	70	0	0	263
6464	HaeIII_Both-Ends_CC-8740_CID-2231812:2572876_num=550	269	28	12	0	0	16	57	57	0	0	0	33	15	0	0	18	75	75	0	0	0	70	70	0	0	0	263
6465	HaeIII_Both-Ends_CC-8741_CID-221383:2644461_num=550	289	33	0	11	0	22	46	0	0	0	46	81	0	0	0	81	86	0	40	0	46	49	0	21	0	28	295
6467	HaeIII_Both-Ends_CC-8754_CID-168145:3140053_num=550	78	48	0	0	24	24	33	0	0	22	11	62	0	0	36	26	64	0	0	30	34	68	0	0	36	32	275
6468	HaeIII_Both-Ends_CC-8759_CID-1488852:2421737_num=550	21	40	0	15	1	24	49	0	23	0	26	82	0	0	0	82	72	0	39	0	33	74	0	0	0	74	317
6469	HaeIII_Both-Ends_CC-8760_CID-147484:1506722_num=550	72	40	0	40	0	0	59	0	0	0	59	48	0	0	0	48	66	0	36	0	30	69	0	35	0	34	282
6470	HaeIII_Both-Ends_CC-8763_CID-1375784:2793799_num=550	87	45	0	45	0	0	54	0	24	0	30	43	0	24	0	19	74	0	36	0	38	63	0	30	0	33	279
6471	HaeIII_Both-Ends_CC-8766_CID-1130673:2523379_num=550	210	47	47	0	0	0	61	61	0	0	0	59	59	0	0	0	65	35	0	30	0	64	63	0	0	1	296
6472	HaeIII_Both-Ends_CC-8775_CID-1010646:1073263_num=550	298	47	0	24	0	23	54	0	54	0	0	53	0	33	0	20	76	0	47	0	29	69	0	37	0	32	299
6475	HaeIII_Both-Ends_CC-8787_CID-733925:2363984_num=549	251	28	0	0	28	0	62	0	0	62	0	49	0	0	49	0	117	72	0	44	1	80	57	0	23	0	336
6476	HaeIII_Both-Ends_CC-8788_CID-721100:3297530_num=549	217	65	26	0	0	39	81	25	0	0	56	93	30	0	0	63	78	78	0	0	0	61	61	0	0	0	378
6477	HaeIII_Both-Ends_CC-8791_CID-649961:2231862_num=549	208	31	9	0	0	22	33	10	0	1	22	72	28	1	0	43	81	34	0	0	47	70	28	0	1	41	287
6478	HaeIII_Both-Ends_CC-8804_CID-46528:1048943_num=549	39	60	0	0	0	60	56	0	1	0	55	45	0	17	0	28	73	0	0	0	73	57	0	25	0	32	291
6479	HaeIII_Both-Ends_CC-8805_CID-460671:2579940_num=549	27	43	0	43	0	0	73	0	73	0	0	51	0	0	0	51	74	0	32	0	42	52	0	52	0	0	293
6480	HaeIII_Both-Ends_CC-8805_CID-460671:2579940_num=549	240	43	43	0	0	0	73	73	0	0	0	51	0	0	51	0	74	31	0	42	1	52	52	0	0	0	293
6481	HaeIII_Both-Ends_CC-8827_CID-2489097:4213862_num=549	244	29	0	29	0	0	72	0	33	39	0	47	0	47	0	0	65	0	34	31	0	61	0	25	36	0	274
6482	HaeIII_Both-Ends_CC-8834_CID-221160:961320_num=549	231	48	0	21	0	27	72	0	72	0	0	57	0	31	0	26	66	0	66	0	0	56	0	35	0	21	299
6483	HaeIII_Both-Ends_CC-8839_CID-216303:3265192_num=549	3	25	15	0	10	0	40	16	0	24	0	99	55	0	44	0	50	27	0	23	0	91	48	0	43	0	305
6484	HaeIII_Both-Ends_CC-8839_CID-216303:3265192_num=549	230	25	15	0	10	0	40	16	0	24	0	99	55	0	44	0	50	27	0	23	0	91	48	0	43	0	305
6485	HaeIII_Both-Ends_CC-8844_CID-182439:2880564_num=549	258	38	22	0	16	0	59	32	0	27	0	71	71	0	0	0	81	0	0	81	0	63	32	0	31	0	312
6486	HaeIII_Both-Ends_CC-8848_CID-166216:1434381_num=549	283	34	19	0	15	0	51	51	0	0	0	70	38	0	32	0	74	0	0	74	0	60	60	0	0	0	289
6487	HaeIII_Both-Ends_CC-8855_CID-123961:2143921_num=549	271	74	0	32	0	42	126	0	126	0	0	130	0	50	0	80	131	0	131	0	0	110	0	110	0	0	571
6488	HaeIII_Both-Ends_CC-8857_CID-1170663:1970518_num=549	240	66	35	0	31	0	72	30	0	42	0	78	78	0	0	0	87	0	0	87	0	78	39	0	39	0	381
6492	HaeIII_Both-Ends_CC-8864_CID-999865:2723625_num=548	289	125	66	0	58	1	90	46	0	44	0	94	0	0	94	0	134	0	0	134	0	122	122	0	0	0	565
6494	HaeIII_Both-Ends_CC-8874_CID-684999:729124_num=548	246	77	0	0	77	0	17	0	0	0	17	28	0	0	17	11	36	0	0	0	36	33	0	0	0	33	191
6496	HaeIII_Both-Ends_CC-8875_CID-65300:1138862_num=548	262	35	35	0	0	0	52	52	0	0	0	65	40	0	25	0	65	65	0	0	0	74	73	0	0	1	291
6497	HaeIII_Both-Ends_CC-8876_CID-652288:3251903_num=548	267	72	36	0	1	35	103	48	0	0	55	86	37	0	0	49	158	67	0	0	91	148	69	0	0	79	567
6498	HaeIII_Both-Ends_CC-8892_CID-363293:2308645_num=548	287	136	0	53	83	0	14	0	0	14	0	83	0	42	41	0	71	0	30	41	0	61	0	0	61	0	365
6499	HaeIII_Both-Ends_CC-8895_CID-295130:3461771_num=548	253	52	0	52	0	0	50	0	50	0	0	45	0	45	0	0	120	0	41	79	0	78	0	78	0	0	345
6500	HaeIII_Both-Ends_CC-8896_CID-290698:3675706_num=548	230	48	22	0	0	26	50	0	0	0	50	45	0	0	0	45	62	0	0	0	62	71	0	0	0	71	276
6501	HaeIII_Both-Ends_CC-8903_CID-253824:2103083_num=548	238	40	0	13	0	27	40	1	39	0	0	92	0	38	0	54	103	0	30	0	73	114	0	33	0	81	389
6502	HaeIII_Both-Ends_CC-8911_CID-2149339:3137674_num=548	19	33	0	0	0	33	52	0	51	0	1	50	0	0	0	50	76	0	49	0	27	62	0	0	0	62	273
6503	HaeIII_Both-Ends_CC-8914_CID-19001:260093_num=548	50	55	0	32	0	23	44	0	44	0	0	60	0	34	0	26	65	0	0	0	65	58	0	58	0	0	282
6504	HaeIII_Both-Ends_CC-8919_CID-1780120:3253171_num=548	5	50	0	0	50	0	61	29	0	32	0	68	0	0	68	0	56	56	0	0	0	62	27	0	35	0	297
6505	HaeIII_Both-Ends_CC-8929_CID-133274:1554327_num=548	211	59	0	0	0	59	109	0	109	0	0	71	0	0	0	71	85	0	53	0	32	50	0	0	0	50	374
6506	HaeIII_Both-Ends_CC-8930_CID-122454:3397981_num=548	266	54	32	22	0	0	54	54	0	0	0	61	61	0	0	0	71	71	0	0	0	50	50	0	0	0	290
6507	HaeIII_Both-Ends_CC-8931_CID-1200536:1597080_num=548	19	46	46	0	0	0	46	28	0	18	0	52	28	0	24	0	70	70	0	0	0	75	28	0	47	0	289
6508	HaeIII_Both-Ends_CC-8931_CID-1200536:1597080_num=548	213	46	0	16	0	30	46	0	28	0	18	52	0	0	0	52	70	0	70	0	0	75	0	0	0	75	289
6509	HaeIII_Both-Ends_CC-8933_CID-1141751:2074677_num=548	11	44	0	25	0	19	59	0	0	0	59	57	0	0	0	57	67	0	33	0	34	66	0	32	0	34	293
6510	HaeIII_Both-Ends_CC-8933_CID-1141751:2074677_num=548	231	44	19	0	25	0	59	58	0	1	0	57	57	0	0	0	67	34	0	33	0	66	34	0	32	0	293
6511	HaeIII_Both-Ends_CC-8934_CID-1131738:2745538_num=548	23	36	36	0	0	0	94	0	0	94	0	96	0	0	96	0	149	0	0	149	0	89	23	0	66	0	464
6512	HaeIII_Both-Ends_CC-8936_CID-1119433:3471453_num=548	206	43	0	0	0	43	53	0	0	0	53	60	0	32	0	28	84	0	0	0	84	46	0	0	0	46	286
6513	HaeIII_Both-Ends_CC-8939_CID-1081156:2783333_num=548	52	50	24	0	26	0	56	56	0	0	0	65	65	0	0	0	68	32	0	36	0	60	28	0	32	0	299
6514	HaeIII_Both-Ends_CC-8948_CID-930826:4056829_num=547	67	69	0	32	0	37	50	0	23	0	27	30	0	30	0	0	68	0	0	0	68	70	0	29	0	41	287
6517	HaeIII_Both-Ends_CC-8955_CID-725610:778798_num=547	267	24	0	24	0	0	38	0	20	0	18	77	0	77	0	0	52	0	32	0	20	46	0	0	0	46	237
6520	HaeIII_Both-Ends_CC-8970_CID-3038021:3080118_num=547	8	43	0	0	0	43	48	0	48	0	0	65	0	0	0	65	54	0	19	0	35	86	0	0	0	86	296
6521	HaeIII_Both-Ends_CC-8972_CID-2959392:3501664_num=547	44	63	0	44	0	19	93	0	63	0	30	83	0	58	0	25	100	0	64	0	36	105	0	69	0	36	444
6522	HaeIII_Both-Ends_CC-8972_CID-2959392:3501664_num=547	286	63	0	19	0	44	93	0	30	0	63	83	0	25	0	58	100	0	36	0	64	105	0	36	0	69	444
6523	HaeIII_Both-Ends_CC-8972_CID-2959392:3501664_num=547	289	63	0	0	19	44	93	0	0	30	63	83	0	0	24	59	100	0	0	36	64	105	0	0	36	69	444
6524	HaeIII_Both-Ends_CC-8975_CID-278183:362311_num=547	248	48	0	24	0	24	58	0	58	0	0	74	0	45	0	29	49	0	49	0	0	52	0	26	0	26	281
6525	HaeIII_Both-Ends_CC-8980_CID-2524137:3145045_num=547	296	44	0	24	0	20	64	0	31	0	33	89	0	47	0	42	49	0	20	0	29	51	0	26	0	25	297
6526	HaeIII_Both-Ends_CC-8993_CID-1737653:3546268_num=547	4	39	17	0	22	0	58	22	0	36	0	62	0	0	62	0	67	0	0	67	0	70	0	0	70	0	296
6530	HaeIII_Both-Ends_CC-9000_CID-1596068:1809374_num=547	252	70	44	26	0	0	76	51	25	0	0	102	68	34	0	0	61	0	60	0	1	104	68	36	0	0	413
6531	HaeIII_Both-Ends_CC-9001_CID-1570862:2379127_num=547	63	49	0	0	49	0	50	29	0	21	0	59	0	0	59	0	68	0	0	68	0	59	0	0	59	0	285
6532	HaeIII_Both-Ends_CC-9017_CID-108590:3090708_num=547	247	39	28	0	11	0	51	0	0	51	0	75	34	0	41	0	86	0	0	86	0	64	0	0	64	0	315
6533	HaeIII_Both-Ends_CC-9022_CID-989451:1880121_num=546	83	45	0	44	1	0	59	0	59	0	0	46	0	45	1	0	76	0	76	0	0	81	0	35	1	45	307
6534	HaeIII_Both-Ends_CC-9026_CID-956235:3563605_num=546	250	62	0	0	62	0	48	0	0	0	48	45	0	0	22	23	66	0	0	0	66	69	0	0	69	0	290
6535	HaeIII_Both-Ends_CC-9036_CID-80234:2588744_num=546	246	44	0	44	0	0	51	0	51	0	0	43	0	0	43	0	76	0	76	0	0	73	0	73	0	0	287
6536	HaeIII_Both-Ends_CC-9037_CID-80021:1034644_num=546	255	47	27	20	0	0	61	30	31	0	0	55	55	0	0	0	70	70	0	0	0	66	24	42	0	0	299
6537	HaeIII_Both-Ends_CC-9038_CID-728798:1643443_num=546	258	53	0	25	28	0	130	0	60	70	0	257	0	117	140	0	109	0	39	70	0	36	0	15	21	0	585
6538	HaeIII_Both-Ends_CC-9047_CID-601932:989795_num=546	96	41	22	0	19	0	50	50	0	0	0	61	32	0	29	0	68	35	0	33	0	65	65	0	0	0	285
6539	HaeIII_Both-Ends_CC-9048_CID-576644:1375061_num=546	40	36	21	0	0	15	50	26	0	0	24	63	0	0	0	63	62	62	0	0	0	56	24	0	0	32	267
6541	HaeIII_Both-Ends_CC-9063_CID-3325456:3386823_num=546	237	31	0	0	0	31	58	0	31	0	27	68	0	27	0	41	63	0	32	0	31	74	0	42	0	32	294
6543	HaeIII_Both-Ends_CC-9066_CID-319308:418075_num=546	73	44	0	20	0	24	42	0	18	0	24	45	0	0	0	45	39	0	0	0	39	104	0	28	0	76	274
6544	HaeIII_Both-Ends_CC-9073_CID-272496:3469903_num=546	278	44	20	0	24	0	58	58	0	0	0	44	22	0	22	0	54	25	0	29	0	64	64	0	0	0	264
6545	HaeIII_Both-Ends_CC-9084_CID-186732:3274419_num=546	272	33	0	10	0	23	65	0	65	0	0	70	0	35	0	35	68	0	68	0	0	41	0	41	0	0	277
6546	HaeIII_Both-Ends_CC-9089_CID-1641134:3181023_num=546	292	65	0	44	0	21	75	0	56	0	19	103	0	62	0	41	74	0	0	0	74	103	0	61	0	42	420
6548	HaeIII_Both-Ends_CC-9094_CID-1258434:1372043_num=546	292	24	7	0	17	0	26	26	0	0	0	41	41	0	0	0	51	18	0	33	0	27	27	0	0	0	169
6549	HaeIII_Both-Ends_CC-9101_CID-1076355:3496574_num=546	296	34	34	0	0	0	63	63	0	0	0	52	25	0	27	0	82	39	0	43	0	53	52	0	1	0	284
6551	HaeIII_Both-Ends_CC-9103_CID-1045767:3252949_num=546	241	83	83	0	0	0	106	51	0	54	1	111	56	0	55	0	137	137	0	0	0	123	123	0	0	0	560
6552	HaeIII_Both-Ends_CC-9108_CID-940757:1609040_num=545	22	37	0	0	37	0	53	0	0	53	0	57	0	0	57	0	86	0	0	86	0	59	0	28	31	0	292
6553	HaeIII_Both-Ends_CC-9108_CID-940757:1609040_num=545	45	37	18	0	19	0	53	25	0	28	0	57	57	0	0	0	86	0	0	86	0	59	0	0	59	0	292
6554	HaeIII_Both-Ends_CC-9108_CID-940757:1609040_num=545	234	37	0	1	0	36	53	0	0	0	53	57	0	0	0	57	86	0	0	0	86	59	0	0	28	31	292
6555	HaeIII_Both-Ends_CC-9113_CID-867781:3502288_num=545	251	32	15	0	17	0	53	0	0	53	0	55	29	0	26	0	76	0	0	76	0	79	36	0	43	0	295
6556	HaeIII_Both-Ends_CC-9119_CID-685566:1161977_num=545	228	17	0	0	17	0	55	0	0	55	0	87	42	0	45	0	48	0	0	48	0	68	39	0	29	0	275
6557	HaeIII_Both-Ends_CC-9119_CID-685566:1161977_num=545	251	17	17	0	0	0	55	26	0	0	29	87	42	0	0	45	48	0	0	0	48	68	68	0	0	0	275
6562	HaeIII_Both-Ends_CC-9143_CID-401461:3534100_num=545	20	50	0	0	0	50	50	0	21	0	29	58	0	27	0	31	65	0	0	0	65	73	0	34	0	39	296
6563	HaeIII_Both-Ends_CC-9148_CID-304522:1511051_num=545	60	77	0	77	0	0	106	0	105	1	0	93	0	59	0	34	134	0	134	0	0	133	0	133	0	0	543
6564	HaeIII_Both-Ends_CC-9149_CID-303475:2734342_num=545	81	39	23	0	16	0	52	30	0	22	0	57	33	0	24	0	66	0	0	66	0	54	27	0	27	0	268
6565	HaeIII_Both-Ends_CC-9149_CID-303475:2734342_num=545	272	39	16	0	23	0	52	22	0	30	0	57	24	0	33	0	66	66	0	0	0	54	27	0	27	0	268
6566	HaeIII_Both-Ends_CC-9150_CID-298085:1139778_num=545	34	47	47	0	0	0	43	26	0	17	0	63	37	0	26	0	59	33	0	26	0	67	36	0	31	0	279
6567	HaeIII_Both-Ends_CC-9150_CID-298085:1139778_num=545	81	47	47	0	0	0	43	26	0	17	0	63	37	0	26	0	59	33	0	26	0	67	36	0	31	0	279
6568	HaeIII_Both-Ends_CC-9153_CID-246570:1259467_num=545	79	33	33	0	0	0	67	28	0	39	0	59	32	0	27	0	74	41	0	33	0	57	24	0	33	0	290
6569	HaeIII_Both-Ends_CC-9160_CID-194843:1656540_num=545	279	61	26	0	35	0	64	25	0	38	1	121	0	0	121	0	98	39	0	59	0	71	70	0	1	0	415
6570	HaeIII_Both-Ends_CC-9163_CID-1809634:3033327_num=545	13	33	0	20	0	13	55	0	0	1	54	65	0	30	0	35	72	0	0	0	72	53	0	0	0	53	278
6571	HaeIII_Both-Ends_CC-9165_CID-1770706:1826170_num=545	28	48	0	23	0	25	54	0	21	0	33	67	0	31	0	36	65	0	0	0	65	47	0	0	0	47	281
6572	HaeIII_Both-Ends_CC-9165_CID-1770706:1826170_num=545	297	48	0	25	0	23	54	0	33	0	21	67	0	36	0	31	65	0	65	0	0	47	0	47	0	0	281
6575	HaeIII_Both-Ends_CC-9171_CID-142396:3109133_num=545	250	15	0	6	9	0	25	0	0	25	0	22	0	9	13	0	14	0	0	14	0	55	0	14	41	0	131
6580	HaeIII_Both-Ends_CC-9183_CID-1077584:2866158_num=545	242	38	18	0	0	20	51	27	0	0	24	54	22	0	0	32	71	33	0	0	38	74	33	0	0	41	288
6581	HaeIII_Both-Ends_CC-9183_CID-1077584:2866158_num=545	288	38	18	0	20	0	51	27	0	24	0	54	22	0	32	0	71	33	0	38	0	74	33	0	41	0	288
6583	HaeIII_Both-Ends_CC-9194_CID-824599:1855793_num=544	14	42	0	22	0	20	51	0	0	0	51	53	0	26	0	27	78	0	0	0	78	52	0	25	0	27	276
6584	HaeIII_Both-Ends_CC-9196_CID-785858:3262623_num=544	17	30	0	0	0	30	56	0	0	0	56	43	0	21	0	22	70	0	0	0	70	89	0	0	0	89	288
6585	HaeIII_Both-Ends_CC-9196_CID-785858:3262623_num=544	294	30	30	0	0	0	56	56	0	0	0	43	22	0	21	0	70	70	0	0	0	89	88	0	0	1	288
6586	HaeIII_Both-Ends_CC-9208_CID-628269:644375_num=544	273	34	0	0	0	34	59	0	0	24	35	64	0	0	36	28	70	0	0	0	70	67	0	0	27	40	294
6587	HaeIII_Both-Ends_CC-9215_CID-443876:3537574_num=544	241	36	0	20	0	16	64	0	31	0	33	81	0	34	0	47	69	0	69	0	0	55	0	29	0	26	305
6588	HaeIII_Both-Ends_CC-9231_CID-293812:1539071_num=544	98	30	30	0	0	0	45	45	0	0	0	61	32	0	29	0	61	26	0	35	0	88	88	0	0	0	285
6589	HaeIII_Both-Ends_CC-9246_CID-2063374:3028052_num=544	230	39	0	39	0	0	58	0	29	29	0	62	0	62	0	0	68	0	27	41	0	54	0	26	28	0	281
6590	HaeIII_Both-Ends_CC-9253_CID-1720766:3089339_num=544	24	36	0	0	36	0	51	0	0	51	0	48	0	0	48	0	73	45	0	27	1	74	0	0	74	0	282
6591	HaeIII_Both-Ends_CC-9253_CID-1720766:3089339_num=544	222	36	0	0	0	36	51	0	25	0	26	48	0	21	0	27	73	0	0	0	73	74	0	35	0	39	282
6592	HaeIII_Both-Ends_CC-9255_CID-1570712:2167681_num=544	214	32	0	0	32	0	65	0	0	65	0	48	25	0	23	0	60	24	0	36	0	63	0	0	63	0	268
6593	HaeIII_Both-Ends_CC-9255_CID-1570712:2167681_num=544	216	32	0	0	32	0	65	0	0	65	0	48	25	1	22	0	60	24	0	36	0	63	0	0	63	0	268
6594	HaeIII_Both-Ends_CC-9255_CID-1570712:2167681_num=544	296	32	0	0	0	32	65	0	23	0	42	48	0	24	0	24	60	0	24	0	36	63	0	0	0	63	268
6595	HaeIII_Both-Ends_CC-9256_CID-15487:42005_num=544	211	43	0	0	43	0	53	0	0	53	0	74	0	0	74	0	64	0	0	64	0	55	28	0	27	0	289
6596	HaeIII_Both-Ends_CC-9259_CID-1468813:2052644_num=544	244	35	0	0	0	35	63	0	0	0	63	96	0	0	0	96	59	0	26	0	33	36	0	20	0	16	289
6599	HaeIII_Both-Ends_CC-9268_CID-1012674:1757344_num=544	211	23	0	0	14	9	58	0	0	37	21	91	0	0	91	0	62	0	0	62	0	16	0	0	16	0	250
6600	HaeIII_Both-Ends_CC-9273_CID-95996:2308759_num=543	273	41	0	41	0	0	48	0	27	21	0	81	0	80	0	1	63	0	0	63	0	60	0	24	36	0	293
6601	HaeIII_Both-Ends_CC-9275_CID-946720:1081353_num=543	25	53	0	0	0	53	50	0	0	0	50	60	0	0	0	60	65	0	29	0	36	49	0	0	0	49	277
6602	HaeIII_Both-Ends_CC-9275_CID-946720:1081353_num=543	73	53	0	0	53	0	50	0	0	50	0	60	0	0	60	0	65	29	0	36	0	49	0	0	49	0	277
6603	HaeIII_Both-Ends_CC-9289_CID-649867:3607634_num=543	72	40	0	0	40	0	62	0	0	62	0	66	0	0	66	0	67	0	31	36	0	69	0	0	69	0	304
6605	HaeIII_Both-Ends_CC-9300_CID-476549:1563075_num=543	3	42	22	0	20	0	44	0	0	44	0	58	0	0	58	0	65	0	0	65	0	79	0	0	79	0	288
6606	HaeIII_Both-Ends_CC-9300_CID-476549:1563075_num=543	265	42	0	22	0	20	44	0	0	0	44	58	0	0	0	58	65	0	0	0	65	79	0	0	0	79	288
6607	HaeIII_Both-Ends_CC-9303_CID-412733:2023259_num=543	286	27	0	0	27	0	51	0	0	0	51	42	0	0	0	42	73	0	0	0	73	58	0	0	57	1	251
6615	HaeIII_Both-Ends_CC-9306_CID-340347:2923438_num=543	268	41	0	41	0	0	31	0	30	0	1	123	0	38	0	85	89	1	28	0	60	100	0	39	0	61	384
6617	HaeIII_Both-Ends_CC-9311_CID-3044638:3229902_num=543	252	41	0	0	0	41	54	1	0	0	53	100	0	0	1	99	67	0	0	0	67	76	0	44	0	32	338
6618	HaeIII_Both-Ends_CC-9313_CID-2816508:3291007_num=543	216	43	26	0	17	0	48	25	0	23	0	66	33	0	33	0	78	47	0	30	1	75	39	0	36	0	310
6619	HaeIII_Both-Ends_CC-9320_CID-245807:3039159_num=543	5	51	0	0	51	0	53	0	0	53	0	55	0	0	55	0	84	58	0	26	0	52	0	0	52	0	295
6620	HaeIII_Both-Ends_CC-9321_CID-242882:2892403_num=543	289	30	30	0	0	0	57	25	0	32	0	78	48	0	30	0	61	0	0	61	0	47	0	0	47	0	273
6621	HaeIII_Both-Ends_CC-9324_CID-2307675:3041994_num=543	34	26	0	26	0	0	55	0	29	0	26	79	0	79	0	0	67	0	36	0	31	50	0	18	0	32	277
6622	HaeIII_Both-Ends_CC-9330_CID-193958:2882160_num=543	14	50	0	50	0	0	41	0	0	0	41	58	0	30	0	28	72	0	43	0	29	57	0	0	0	57	278
6627	HaeIII_Both-Ends_CC-9354_CID-1181044:1744032_num=543	207	47	0	47	0	0	71	0	70	1	0	67	0	43	0	24	56	0	56	0	0	136	0	136	0	0	377
6628	HaeIII_Both-Ends_CC-9354_CID-1181044:1744032_num=543	265	47	0	14	0	33	71	0	25	0	46	67	0	34	0	33	56	0	17	0	39	136	0	55	0	81	377
6630	HaeIII_Both-Ends_CC-9360_CID-1069666:3068158_num=543	283	39	0	20	0	19	50	0	0	0	50	69	0	35	0	34	53	0	0	0	53	69	0	0	0	69	280
6631	HaeIII_Both-Ends_CC-9366_CID-833713:884990_num=542	255	29	29	0	0	0	75	24	0	50	1	111	47	0	64	0	66	66	0	0	0	51	51	0	0	0	332
6632	HaeIII_Both-Ends_CC-9375_CID-687587:2672463_num=542	55	31	0	18	0	13	56	0	0	0	56	71	0	30	0	41	62	0	0	0	62	63	0	0	0	63	283
6633	HaeIII_Both-Ends_CC-9375_CID-687587:2672463_num=542	291	31	13	0	18	0	56	32	0	24	0	71	0	0	71	0	62	32	0	30	0	63	30	0	33	0	283
6634	HaeIII_Both-Ends_CC-9384_CID-550308:749809_num=542	215	37	0	0	0	37	49	0	49	0	0	62	0	27	0	35	63	0	34	0	29	48	0	48	0	0	259
6635	HaeIII_Both-Ends_CC-9386_CID-477013:487208_num=542	247	44	0	0	44	0	63	0	0	63	0	55	29	0	26	0	52	0	0	52	0	70	0	0	70	0	284
6639	HaeIII_Both-Ends_CC-9404_CID-327735:2105315_num=542	294	36	0	19	0	17	54	0	25	0	29	61	0	0	0	61	59	0	0	0	59	60	0	0	0	60	270
6640	HaeIII_Both-Ends_CC-9410_CID-2978033:3355700_num=542	277	59	16	0	0	43	71	30	0	0	41	84	33	1	0	50	76	76	0	0	0	94	35	0	0	59	384
6641	HaeIII_Both-Ends_CC-9416_CID-2598897:2826853_num=542	283	35	0	0	35	0	72	0	0	72	0	74	52	0	22	0	119	79	0	40	0	56	0	0	56	0	356
6642	HaeIII_Both-Ends_CC-9421_CID-2361704:3039808_num=542	60	16	0	9	0	7	46	0	0	0	46	34	0	12	0	22	54	0	0	0	54	65	0	0	0	65	215
6643	HaeIII_Both-Ends_CC-9422_CID-226569:4120092_num=542	32	53	0	0	0	53	115	0	0	0	115	173	0	0	0	173	115	0	58	0	57	93	0	46	0	47	549
6644	HaeIII_Both-Ends_CC-9438_CID-1659445:3573936_num=542	294	71	0	46	0	25	84	0	60	0	24	74	0	0	0	74	45	0	0	0	45	94	0	66	0	28	368
6645	HaeIII_Both-Ends_CC-9440_CID-1558086:1909933_num=542	36	53	0	0	53	0	64	0	0	64	0	67	0	0	67	0	54	32	0	22	0	63	32	0	31	0	301
6646	HaeIII_Both-Ends_CC-9441_CID-1531522:2869654_num=542	290	42	21	0	0	21	47	0	0	0	47	55	23	0	0	32	58	0	0	0	58	87	0	0	0	87	289
6647	HaeIII_Both-Ends_CC-9444_CID-139339:1038290_num=542	293	48	0	0	48	0	64	64	0	0	0	75	0	0	75	0	63	28	0	35	0	40	0	0	40	0	290
6648	HaeIII_Both-Ends_CC-9450_CID-1037758:1546400_num=542	261	28	17	0	11	0	50	0	0	50	0	114	72	0	42	0	80	0	0	80	0	88	60	0	28	0	360
6649	HaeIII_Both-Ends_CC-9457_CID-934112:1077142_num=541	262	42	0	0	42	0	89	56	0	33	0	51	0	0	51	0	91	0	0	91	0	110	63	0	47	0	383
6652	HaeIII_Both-Ends_CC-9465_CID-831383:1049272_num=541	259	43	0	0	0	43	55	0	34	0	21	59	0	20	0	39	74	0	39	0	35	64	0	31	0	33	295
6653	HaeIII_Both-Ends_CC-9472_CID-550154:2795813_num=541	32	28	27	0	1	0	66	66	0	0	0	160	85	0	75	0	1	0	0	1	0	53	53	0	0	0	308
6654	HaeIII_Both-Ends_CC-9473_CID-544865:1088089_num=541	294	52	0	0	0	52	66	0	0	0	66	70	0	0	48	22	63	0	0	0	63	68	0	0	0	68	319
6655	HaeIII_Both-Ends_CC-9475_CID-49150:1802400_num=541	257	34	0	0	34	0	66	0	0	66	0	46	23	0	23	0	71	0	0	71	0	56	30	0	26	0	273
6656	HaeIII_Both-Ends_CC-9477_CID-487276:2383409_num=541	253	27	0	9	18	0	65	0	0	65	0	119	0	66	53	0	56	0	0	56	0	48	0	22	26	0	315
6657	HaeIII_Both-Ends_CC-9481_CID-439827:3406207_num=541	277	34	18	0	16	0	52	0	0	52	0	68	36	0	32	0	75	0	0	75	0	78	37	0	41	0	307
6658	HaeIII_Both-Ends_CC-9486_CID-340671:4526765_num=541	8	41	0	0	0	41	52	0	0	0	52	75	0	0	0	75	68	0	33	0	35	67	1	32	0	34	303
6659	HaeIII_Both-Ends_CC-9486_CID-340671:4526765_num=541	248	41	22	0	19	0	52	26	0	26	0	75	0	1	74	0	68	35	0	33	0	67	35	0	32	0	303
6660	HaeIII_Both-Ends_CC-9490_CID-303060:1459017_num=541	85	41	0	18	0	23	57	0	57	0	0	61	0	30	0	31	64	0	0	0	64	51	0	51	0	0	274
6661	HaeIII_Both-Ends_CC-9490_CID-303060:1459017_num=541	239	41	23	0	18	0	57	0	0	57	0	61	31	0	30	0	64	64	0	0	0	51	0	0	51	0	274
6662	HaeIII_Both-Ends_CC-9497_CID-273709:3058181_num=541	48	46	46	0	0	0	43	21	0	22	0	68	68	0	0	0	76	76	0	0	0	60	60	0	0	0	293
6668	HaeIII_Both-Ends_CC-9517_CID-183387:3576950_num=541	51	32	10	0	22	0	57	29	0	28	0	65	65	0	0	0	83	83	0	0	0	79	0	0	79	0	316
6672	HaeIII_Both-Ends_CC-9525_CID-1458130:3095563_num=541	206	37	0	16	1	20	54	0	28	0	26	64	0	0	0	64	61	0	30	0	31	81	0	40	0	41	297
6673	HaeIII_Both-Ends_CC-9525_CID-1458130:3095563_num=541	271	37	20	0	17	0	54	25	0	29	0	64	64	0	0	0	61	31	0	30	0	81	41	0	40	0	297
6674	HaeIII_Both-Ends_CC-9526_CID-144905:406213_num=541	285	76	23	0	53	0	55	55	0	0	0	76	26	0	50	0	94	29	0	64	1	64	64	0	0	0	365
6675	HaeIII_Both-Ends_CC-9535_CID-1074442:2156286_num=541	49	33	0	14	0	19	59	0	29	0	30	53	0	53	0	0	62	0	62	0	0	92	0	92	0	0	299
6676	HaeIII_Both-Ends_CC-9549_CID-709631:1121645_num=540	47	54	0	0	54	0	45	0	0	45	0	67	34	0	33	0	67	0	0	67	0	57	0	0	57	0	290
6677	HaeIII_Both-Ends_CC-9553_CID-654785:1582443_num=540	14	37	1	0	36	0	55	32	0	23	0	45	0	0	45	0	76	0	0	76	0	73	0	0	73	0	286
6678	HaeIII_Both-Ends_CC-9553_CID-654785:1582443_num=540	214	37	0	0	37	0	55	0	32	23	0	45	0	0	45	0	76	0	0	76	0	73	0	0	73	0	286
6679	HaeIII_Both-Ends_CC-9553_CID-654785:1582443_num=540	225	37	0	0	37	0	55	32	0	23	0	45	0	0	45	0	76	0	0	76	0	73	0	0	73	0	286
6680	HaeIII_Both-Ends_CC-9566_CID-320333:664778_num=540	219	48	48	0	0	0	97	0	1	96	0	95	30	0	65	0	115	41	0	74	0	71	70	1	0	0	426
6682	HaeIII_Both-Ends_CC-9570_CID-278491:2183027_num=540	32	21	0	0	0	21	46	0	20	0	26	61	0	25	0	36	60	0	60	0	0	79	0	0	0	79	267
6683	HaeIII_Both-Ends_CC-9570_CID-278491:2183027_num=540	33	21	21	0	0	0	46	26	0	20	0	61	36	0	25	0	60	0	0	60	0	79	79	0	0	0	267
6684	HaeIII_Both-Ends_CC-9571_CID-272634:1279838_num=540	291	46	0	0	0	46	59	0	0	0	59	61	0	24	0	37	76	0	42	0	34	62	0	0	0	62	304
6686	HaeIII_Both-Ends_CC-9580_CID-2542524:3227770_num=540	220	50	28	0	0	22	40	24	0	0	16	48	22	0	0	26	76	37	0	0	39	56	0	0	0	56	270
6687	HaeIII_Both-Ends_CC-9580_CID-2542524:3227770_num=540	228	50	22	0	28	0	40	16	0	24	0	48	26	0	21	1	76	39	0	37	0	56	56	0	0	0	270
6688	HaeIII_Both-Ends_CC-9583_CID-2476320:3304209_num=540	254	40	0	0	40	0	44	22	0	22	0	80	40	0	40	0	64	64	0	0	0	67	0	0	67	0	295
6689	HaeIII_Both-Ends_CC-9584_CID-239940:2270672_num=540	24	19	7	0	12	0	21	12	0	9	0	36	0	0	36	0	38	0	0	38	0	45	25	0	20	0	159
6690	HaeIII_Both-Ends_CC-9587_CID-221104:1835954_num=540	263	34	0	0	34	0	73	47	0	26	0	76	0	0	76	0	98	65	0	33	0	54	0	0	54	0	335
6691	HaeIII_Both-Ends_CC-9589_CID-212534:1467735_num=540	273	35	12	0	23	0	56	56	0	0	0	86	86	0	0	0	66	66	0	0	0	54	54	0	0	0	297
6692	HaeIII_Both-Ends_CC-9596_CID-194878:2377844_num=540	250	52	0	25	0	27	55	0	0	0	55	61	0	0	0	61	66	0	40	0	26	77	0	40	0	37	311
6693	HaeIII_Both-Ends_CC-9598_CID-188560:2897204_num=540	5	45	0	0	0	45	59	0	0	0	59	55	0	27	0	28	75	0	0	0	75	65	0	33	0	32	299
6694	HaeIII_Both-Ends_CC-9598_CID-188560:2897204_num=540	224	45	0	0	0	45	59	0	0	0	59	55	0	27	0	28	75	0	0	0	75	65	0	33	0	32	299
6695	HaeIII_Both-Ends_CC-9600_CID-1764786:2086958_num=540	36	33	0	33	0	0	49	0	0	0	49	59	0	0	0	59	68	0	0	0	68	109	0	56	0	53	318
6696	HaeIII_Both-Ends_CC-9600_CID-1764786:2086958_num=540	291	33	0	0	0	33	49	0	49	0	0	59	0	59	0	0	68	0	68	0	0	109	0	53	0	56	318
6697	HaeIII_Both-Ends_CC-9604_CID-1626094:3039616_num=540	3	42	0	0	42	0	51	0	0	51	0	67	29	0	38	0	89	0	0	89	0	54	0	0	54	0	303
6698	HaeIII_Both-Ends_CC-9604_CID-1626094:3039616_num=540	204	42	42	0	0	0	51	51	0	0	0	67	37	0	30	0	89	89	0	0	0	54	53	0	0	1	303
6699	HaeIII_Both-Ends_CC-9606_CID-1570617:4295470_num=540	77	37	15	0	0	22	46	0	0	0	46	67	0	0	0	67	64	0	0	0	64	73	38	0	0	35	287
6705	HaeIII_Both-Ends_CC-9618_CID-1138415:2108640_num=540	12	27	0	11	0	16	61	0	26	0	35	84	0	84	0	0	67	0	67	0	0	59	0	33	0	26	298
6706	HaeIII_Both-Ends_CC-9624_CID-989975:1431004_num=539	277	59	59	0	0	0	50	25	0	25	0	56	56	0	0	0	50	0	0	50	0	77	77	0	0	0	292
6707	HaeIII_Both-Ends_CC-9636_CID-803027:3628330_num=539	95	27	12	0	15	0	57	57	0	0	0	43	22	0	21	0	72	72	0	0	0	73	72	0	1	0	272
6708	HaeIII_Both-Ends_CC-9642_CID-684281:2336001_num=539	4	29	0	0	0	29	71	0	39	0	32	59	0	0	0	59	81	0	46	0	35	56	0	0	0	56	296
6709	HaeIII_Both-Ends_CC-9643_CID-672681:3674410_num=539	40	30	0	30	0	0	55	55	0	0	0	86	60	26	0	0	63	34	29	0	0	45	45	0	0	0	279
6710	HaeIII_Both-Ends_CC-9661_CID-432645:2506844_num=539	227	53	0	26	26	1	60	0	29	31	0	53	0	0	52	1	79	0	0	79	0	47	0	25	22	0	292
6715	HaeIII_Both-Ends_CC-9671_CID-300400:1090870_num=539	220	32	0	12	0	20	50	0	24	0	26	73	0	73	0	0	60	0	26	0	34	69	0	0	0	69	284
6716	HaeIII_Both-Ends_CC-9671_CID-300400:1090870_num=539	256	32	0	0	0	32	50	0	0	0	50	73	0	34	0	39	60	0	0	0	60	69	0	0	0	69	284
6717	HaeIII_Both-Ends_CC-9673_CID-293075:429131_num=539	274	35	0	16	0	19	55	0	55	0	0	51	0	28	0	23	64	0	28	0	36	81	0	0	0	81	286
6718	HaeIII_Both-Ends_CC-9680_CID-258433:783359_num=539	232	35	17	0	18	0	55	0	0	55	0	64	0	0	64	0	58	0	0	58	0	82	0	0	82	0	294
6719	HaeIII_Both-Ends_CC-9682_CID-2476777:3820038_num=539	235	45	45	0	0	0	42	42	0	0	0	82	32	0	50	0	62	62	0	0	0	54	54	0	0	0	285
6720	HaeIII_Both-Ends_CC-9684_CID-236808:2472255_num=539	23	35	0	20	0	15	40	0	40	0	0	101	0	101	0	0	57	0	57	0	0	62	0	26	0	36	295
6721	HaeIII_Both-Ends_CC-9685_CID-2360526:4356273_num=539	70	47	47	0	0	0	57	57	0	0	0	45	23	0	22	0	75	75	0	0	0	66	66	0	0	0	290
6722	HaeIII_Both-Ends_CC-9688_CID-2126509:2516654_num=539	270	41	0	30	0	11	53	0	0	0	53	93	0	56	0	37	91	0	0	0	91	104	0	68	0	36	382
6723	HaeIII_Both-Ends_CC-9697_CID-1913178:2035822_num=539	252	21	0	11	0	10	42	0	0	0	42	55	0	0	1	54	47	0	0	0	47	46	0	0	0	46	211
6724	HaeIII_Both-Ends_CC-9709_CID-1602279:3088160_num=539	221	26	0	0	0	26	52	0	0	0	52	105	0	105	0	0	91	0	0	0	91	100	0	72	0	28	374
6725	HaeIII_Both-Ends_CC-9710_CID-1577713:2025957_num=539	221	46	0	45	0	1	48	0	48	0	0	86	0	27	0	59	62	0	61	0	1	119	0	45	0	74	361
6726	HaeIII_Both-Ends_CC-9711_CID-1576258:4376540_num=539	4	44	0	44	0	0	50	0	50	0	0	53	0	23	0	30	57	0	33	0	24	65	0	34	0	31	269
6727	HaeIII_Both-Ends_CC-9727_CID-1166603:3232544_num=539	41	44	0	0	0	44	52	0	0	0	52	48	0	0	0	48	62	0	32	0	30	85	0	0	0	85	291
6729	HaeIII_Both-Ends_CC-9748_CID-822247:4673749_num=538	272	47	0	0	0	47	58	0	38	0	20	67	0	32	0	35	72	0	0	0	72	46	0	26	0	20	290
6730	HaeIII_Both-Ends_CC-9750_CID-805112:2716844_num=538	253	60	0	0	0	60	91	0	44	0	47	143	0	63	0	80	114	0	55	0	59	126	0	59	0	67	534
6731	HaeIII_Both-Ends_CC-9750_CID-805112:2716844_num=538	267	60	60	0	0	0	91	47	0	44	0	143	80	0	63	0	114	59	0	55	0	126	67	0	59	0	534
6732	HaeIII_Both-Ends_CC-9751_CID-80129:914711_num=538	44	33	0	0	0	33	49	0	26	0	23	47	0	0	0	47	77	0	0	0	77	54	0	23	0	31	260
6733	HaeIII_Both-Ends_CC-9754_CID-781704:884755_num=538	8	43	0	0	43	0	41	18	0	23	0	49	0	0	49	0	66	66	0	0	0	80	42	0	38	0	279
6735	HaeIII_Both-Ends_CC-9764_CID-64859:2847221_num=538	205	52	0	0	0	52	81	0	43	0	38	71	0	0	0	71	136	0	67	0	69	79	0	0	0	79	419
6736	HaeIII_Both-Ends_CC-9764_CID-64859:2847221_num=538	243	52	35	0	17	0	81	0	0	81	0	71	0	0	71	0	136	69	0	67	0	79	51	0	28	0	419
6737	HaeIII_Both-Ends_CC-9769_CID-600906:3727947_num=538	207	41	0	20	0	21	45	0	0	0	45	38	0	0	0	38	65	0	0	0	65	82	0	0	0	82	271
6738	HaeIII_Both-Ends_CC-9782_CID-336933:1676698_num=538	233	37	0	20	17	0	56	0	56	0	0	67	0	67	0	0	73	0	73	0	0	64	0	64	0	0	297
6739	HaeIII_Both-Ends_CC-9786_CID-3069110:3519068_num=538	24	40	0	40	0	0	49	0	25	0	24	65	0	65	0	0	64	1	0	0	63	66	0	0	0	66	284
6740	HaeIII_Both-Ends_CC-9788_CID-3042002:3262699_num=538	270	36	0	17	19	0	48	0	21	27	0	63	0	0	63	0	55	0	29	26	0	64	0	0	64	0	266
6743	HaeIII_Both-Ends_CC-9799_CID-2335407:2770476_num=538	252	34	34	0	0	0	68	24	0	44	0	117	31	0	86	0	61	61	0	0	0	84	84	0	0	0	364
6744	HaeIII_Both-Ends_CC-9803_CID-224794:3267860_num=538	29	47	47	0	0	0	61	30	0	0	31	63	24	0	0	39	53	53	0	0	0	59	59	0	0	0	283
6745	HaeIII_Both-Ends_CC-9805_CID-2110304:3183076_num=538	64	41	19	0	0	22	62	62	0	0	0	75	75	0	0	0	70	70	0	0	0	45	45	0	0	0	293
6746	HaeIII_Both-Ends_CC-9811_CID-18819:1140467_num=538	241	50	0	25	0	25	45	0	0	0	45	60	0	30	1	29	65	0	31	0	34	60	0	25	0	35	280
6747	HaeIII_Both-Ends_CC-9822_CID-174523:2387475_num=538	225	25	0	13	0	12	62	0	62	0	0	46	0	29	0	17	89	0	89	0	0	84	0	84	0	0	306
6748	HaeIII_Both-Ends_CC-9825_CID-1618214:1893466_num=538	10	51	0	0	51	0	48	0	0	48	0	61	28	0	33	0	62	0	0	62	0	64	0	0	64	0	286
6749	HaeIII_Both-Ends_CC-9827_CID-1464477:3229811_num=538	286	35	0	35	0	0	66	0	41	0	25	72	0	48	0	24	61	0	43	0	18	92	0	57	0	35	326
6750	HaeIII_Both-Ends_CC-9835_CID-116413:1318400_num=538	31	46	0	0	46	0	61	0	0	61	0	51	0	0	51	0	65	0	0	65	0	46	0	0	33	13	269
6751	HaeIII_Both-Ends_CC-9835_CID-116413:1318400_num=538	41	46	0	18	0	28	61	0	61	0	0	51	0	24	0	27	65	0	65	0	0	46	0	33	0	13	269
6753	HaeIII_Both-Ends_CC-9844_CID-899477:3417006_num=537	234	69	0	0	69	0	62	62	0	0	0	43	24	0	19	0	68	37	0	31	0	65	27	0	38	0	307
[truncated: 50,515 more rows]
