# Supplementary material for: Genome-Wide SNP and STR Discovery in the Japanese Crested Ibis and Genetic Diversity among Founders of the Japanese Population
Source: PLoS One. 2013 Aug 21;8(8):e72781. doi: 10.1371/journal.pone.0072781 (PMC3749161; doi:10.1371/journal.pone.0072781)
Supplement: Table S2 — Mapping results and genotypes 32157 putative SNPs. (XLS) [file pone.0072781.s002.xls]

## Sheet: Sheet1
Table S2. Mapping results and genotypes of 32157 putative SNPs
				Sample_Ip390（A）						Sample_Ip391（B）						Sample_Ip392（C）						Sample_Ip393（D）						Sample_Ip394（E）
No.	Reference (SEED Consensus) ID	Position	specific allele	Depth	A	T	G	C	Genotype	Depth	A	T	G	C	Genotype	Depth	A	T	G	C	Genotype	Depth	A	T	G	C	Genotype	Depth	A	T	G	C	Genotype	TotalDepth
1	HaeIII_Both-Ends_CC-35_CID-138990:1386187_num=33405	281		179	0	131	0	48	TC	168	0	99	0	69	TC	214	0	139	0	75	TC	223	0	149	0	74	TC	184	0	121	0	63	TC	968
2	HaeIII_Both-Ends_CC-37_CID-16051:51361_num=31364	272		83	0	24	59	0	TG	149	0	46	103	0	TG	116	0	34	82	0	TG	110	0	34	75	1	TG	232	0	100	132	0	TG	690
3	HaeIII_Both-Ends_CC-82_CID-705635:1155893_num=18266	50		67	0	42	0	25	TC	62	0	28	0	34	TC	232	0	82	0	150	TC	115	0	83	0	32	TC	63	0	35	0	28	TC	539
4	HaeIII_Both-Ends_CC-165_CID-10360:636939_num=11255	93		119	72	0	47	0	AG	101	71	0	30	0	AG	106	77	0	29	0	AG	163	116	0	47	0	AG	189	132	0	57	0	AG	678
5	HaeIII_Both-Ends_CC-205_CID-81521:180386_num=9732	33		100	0	0	65	35	GC	42	0	1	30	11	GC	106	0	0	70	36	GC	35	0	0	25	10	GC	58	0	0	40	18	GC	341
6	HaeIII_Both-Ends_CC-205_CID-81521:180386_num=9732	232		100	0	0	58	42	GC	42	0	0	27	15	GC	106	1	0	63	42	GC	35	0	0	24	11	GC	58	0	0	31	27	GC	341
7	HaeIII_Both-Ends_CC-235_CID-382644:1249986_num=8821	282	A	123	79	0	44	0	AG	108	108	0	0	0	AA	159	158	0	1	0	AA	119	119	0	0	0	AA	75	75	0	0	0	AA	584
8	HaeIII_Both-Ends_CC-270_CID-350438:1254054_num=8011	93		202	0	89	0	113	TC	294	0	134	0	160	TC	277	0	140	0	137	TC	272	0	138	0	134	TC	273	0	126	0	147	TC	1318
9	HaeIII_Both-Ends_CC-281_CID-251704:1580402_num=7842	250		121	0	0	83	38	GC	153	0	0	104	49	GC	159	0	0	108	51	GC	171	0	0	112	59	GC	85	0	0	60	25	GC	689
10	HaeIII_Both-Ends_CC-284_CID-525858:688240_num=7813	204		32	0	0	13	19	GC	86	0	0	36	50	GC	255	0	1	67	187	GC	79	0	0	22	57	GC	30	0	0	10	20	GC	482
11	HaeIII_Both-Ends_CC-323_CID-427773:1581995_num=7124	23		39	21	0	0	18	AC	98	41	0	0	57	AC	62	44	0	0	18	AC	122	68	0	0	54	AC	41	19	0	0	22	AC	362
12	HaeIII_Both-Ends_CC-347_CID-1311432:1633565_num=6742	73		149	66	0	83	0	AG	195	81	0	114	0	AG	191	50	1	140	0	AG	271	101	0	170	0	AG	277	119	0	158	0	AG	1083
13	HaeIII_Both-Ends_CC-347_CID-1311432:1633565_num=6742	231		149	84	1	64	0	AG	195	116	0	79	0	AG	191	123	0	67	1	AG	271	178	1	92	0	AG	277	162	0	115	0	AG	1083
14	HaeIII_Both-Ends_CC-357_CID-115136:187739_num=6569	211		72	45	0	27	0	AG	115	77	0	38	0	AG	105	70	0	35	0	AG	77	55	0	22	0	AG	74	51	0	23	0	AG	443
15	HaeIII_Both-Ends_CC-357_CID-115136:187739_num=6569	222		72	31	0	41	0	AG	115	64	0	51	0	AG	105	53	0	52	0	AG	77	43	0	34	0	AG	74	42	0	32	0	AG	443
16	HaeIII_Both-Ends_CC-357_CID-115136:187739_num=6569	225		72	0	40	0	32	TC	115	0	51	0	64	TC	105	0	52	0	53	TC	77	0	34	0	43	TC	74	0	31	0	43	TC	443
17	HaeIII_Both-Ends_CC-372_CID-71506:177452_num=6333	222		162	0	100	0	62	TC	149	0	98	0	51	TC	134	0	87	0	47	TC	263	0	163	0	100	TC	180	0	117	0	63	TC	888
18	HaeIII_Both-Ends_CC-377_CID-121766:1113581_num=6300	68		43	29	0	14	0	AG	82	34	0	48	0	AG	120	65	0	55	0	AG	105	52	0	53	0	AG	56	34	0	22	0	AG	406
19	HaeIII_Both-Ends_CC-377_CID-121766:1113581_num=6300	93		43	25	0	18	0	AG	82	36	0	46	0	AG	120	65	0	55	0	AG	105	60	0	45	0	AG	56	36	0	20	0	AG	406
20	HaeIII_Both-Ends_CC-386_CID-390420:1130164_num=6175	21		64	31	0	33	0	AG	183	67	0	116	0	AG	216	112	0	104	0	AG	168	56	0	112	0	AG	90	27	0	63	0	AG	721
21	HaeIII_Both-Ends_CC-403_CID-705468:1663079_num=5925	248		72	0	0	31	41	GC	103	0	0	62	41	GC	247	0	0	129	118	GC	54	0	0	29	25	GC	36	0	0	19	17	GC	512
22	HaeIII_Both-Ends_CC-414_CID-1120567:1233604_num=5834	80		136	0	65	0	71	TC	133	0	62	0	71	TC	119	0	62	0	57	TC	126	0	55	0	71	TC	89	0	29	0	60	TC	603
23	HaeIII_Both-Ends_CC-414_CID-1120567:1233604_num=5834	227		136	0	58	0	78	TC	133	0	53	2	78	TC	119	0	47	0	72	TC	126	0	64	0	62	TC	89	0	43	0	46	TC	603
24	HaeIII_Both-Ends_CC-414_CID-1120567:1233604_num=5834	246		136	68	68	0	0	AT	133	42	91	0	0	AT	119	40	79	0	0	AT	126	42	84	0	0	AT	89	25	64	0	0	AT	603
25	HaeIII_Both-Ends_CC-449_CID-13046:68559_num=5408	34		70	0	0	34	36	GC	113	0	0	50	63	GC	166	0	0	65	101	GC	107	0	0	55	52	GC	61	1	0	32	28	GC	517
26	HaeIII_Both-Ends_CC-457_CID-74720:611338_num=5338	276		64	0	46	0	18	TC	123	0	83	0	40	TC	122	0	70	0	52	TC	115	0	70	0	45	TC	85	0	56	0	29	TC	509
27	HaeIII_Both-Ends_CC-468_CID-354444:1229593_num=5221	82		150	0	0	104	46	GC	163	0	0	105	58	GC	259	0	0	146	113	GC	228	0	0	124	104	GC	141	0	0	90	51	GC	941
28	HaeIII_Both-Ends_CC-468_CID-354444:1229593_num=5221	218		150	0	95	55	0	TG	163	1	82	77	3	TG	259	1	107	149	2	TG	228	2	113	112	1	TG	141	0	85	55	1	TG	941
29	HaeIII_Both-Ends_CC-468_CID-354444:1229593_num=5221	276		150	104	0	0	46	AC	163	96	0	0	67	AC	259	136	0	0	123	AC	228	111	0	0	117	AC	141	84	0	0	57	AC	941
30	HaeIII_Both-Ends_CC-474_CID-1199398:1691259_num=5178	242		174	66	108	0	0	AT	231	102	129	0	0	AT	252	93	159	0	0	AT	263	113	150	0	0	AT	189	66	123	0	0	AT	1109
31	HaeIII_Both-Ends_CC-474_CID-1199398:1691259_num=5178	291		174	0	0	54	120	GC	231	0	1	77	153	GC	252	0	0	70	182	GC	263	0	0	69	194	GC	189	0	0	58	131	GC	1109
32	HaeIII_Both-Ends_CC-479_CID-16051:76027_num=5136	74		55	37	0	18	0	AG	48	29	0	19	0	AG	39	19	0	20	0	AG	27	11	0	16	0	AG	42	14	0	28	0	AG	211
33	HaeIII_Both-Ends_CC-484_CID-1102385:1367262_num=5065	249		39	0	20	0	19	TC	41	0	28	0	13	TC	48	0	26	0	22	TC	51	0	20	0	31	TC	48	0	26	0	22	TC	227
34	HaeIII_Both-Ends_CC-484_CID-1102385:1367262_num=5065	266		39	19	0	20	0	AG	41	21	0	20	0	AG	48	22	0	26	0	AG	51	13	0	38	0	AG	48	24	0	23	1	AG	227
35	HaeIII_Both-Ends_CC-510_CID-66899:782275_num=4862	260		139	139	0	0	0	AA	47	26	0	21	0	AG	56	36	0	20	0	AG	88	62	0	25	1	AG	82	37	0	44	1	AG	412
36	HaeIII_Both-Ends_CC-530_CID-1199398:1691496_num=4696	263		151	52	0	99	0	AG	167	82	0	85	0	AG	261	79	0	182	0	AG	241	97	0	144	0	AG	135	62	0	72	1	AG	955
37	HaeIII_Both-Ends_CC-554_CID-172037:245266_num=4526	31		36	0	0	11	25	GC	68	0	1	18	49	GC	62	0	0	22	40	GC	51	0	0	25	26	GC	28	0	0	8	20	GC	245
38	HaeIII_Both-Ends_CC-554_CID-172037:245266_num=4526	35		36	0	0	13	23	GC	68	0	0	17	51	GC	62	0	0	25	37	GC	51	0	0	17	34	GC	28	0	0	10	18	GC	245
39	HaeIII_Both-Ends_CC-554_CID-172037:245266_num=4526	98		36	11	0	25	0	AG	68	23	0	45	0	AG	62	22	0	40	0	AG	51	25	0	26	0	AG	28	9	0	19	0	AG	245
40	HaeIII_Both-Ends_CC-554_CID-172037:245266_num=4526	265		36	25	0	11	0	AG	68	48	0	19	1	AG	62	40	0	22	0	AG	51	26	0	25	0	AG	28	20	0	8	0	AG	245
41	HaeIII_Both-Ends_CC-554_CID-172037:245266_num=4526	295		36	17	0	19	0	AG	68	26	0	42	0	AG	62	28	0	34	0	AG	51	34	0	17	0	AG	28	11	0	17	0	AG	245
42	HaeIII_Both-Ends_CC-555_CID-298978:1660960_num=4518	236		96	59	0	36	1	AG	187	126	0	61	0	AG	273	192	0	81	0	AG	150	107	0	43	0	AG	64	40	0	24	0	AG	770
43	HaeIII_Both-Ends_CC-602_CID-181137:439016_num=4216	230		33	1	32	0	0	TT	172	113	59	0	0	AT	155	45	110	0	0	AT	83	27	56	0	0	AT	84	58	26	0	0	AT	527
44	HaeIII_Both-Ends_CC-602_CID-181137:439016_num=4216	252		33	32	0	1	0	AA	172	59	0	113	0	AG	155	110	0	45	0	AG	83	56	0	27	0	AG	84	26	0	58	0	AG	527
45	HaeIII_Both-Ends_CC-603_CID-233824:477745_num=4215	73		49	26	0	0	23	AC	82	53	0	0	29	AC	88	36	0	0	52	AC	68	35	0	0	33	AC	113	61	1	0	51	AC	400
46	HaeIII_Both-Ends_CC-615_CID-47316:84346_num=4129	237		48	0	0	20	28	GC	186	1	0	128	57	GC	293	1	1	138	153	GC	136	0	0	66	70	GC	95	0	0	53	42	GC	758
47	HaeIII_Both-Ends_CC-629_CID-554861:628831_num=4018	11	A	191	0	87	104	0	TG	163	1	0	161	1	GG	192	0	0	192	0	GG	153	0	0	153	0	GG	148	0	0	148	0	GG	847
48	HaeIII_Both-Ends_CC-629_CID-554861:628831_num=4018	240	A	191	115	0	76	0	AG	163	163	0	0	0	AA	192	192	0	0	0	AA	153	153	0	0	0	AA	148	148	0	0	0	AA	847
49	HaeIII_Both-Ends_CC-629_CID-554861:628831_num=4018	269	A	191	115	0	76	0	AG	163	163	0	0	0	AA	192	192	0	0	0	AA	153	153	0	0	0	AA	148	148	0	0	0	AA	847
50	HaeIII_Both-Ends_CC-629_CID-554861:628831_num=4018	284		191	0	106	0	85	TC	163	0	57	0	106	TC	192	0	64	0	128	TC	153	0	94	0	59	TC	148	0	91	0	57	TC	847
51	HaeIII_Both-Ends_CC-629_CID-554861:628831_num=4018	293		191	0	0	84	107	GC	163	0	0	106	57	GC	192	0	0	128	64	GC	153	0	0	58	95	GC	148	0	1	57	90	GC	847
52	HaeIII_Both-Ends_CC-647_CID-196259:1505125_num=3893	281		167	88	0	0	79	AC	185	91	0	0	94	AC	235	131	0	0	104	AC	227	121	0	0	106	AC	279	162	0	0	117	AC	1093
53	HaeIII_Both-Ends_CC-647_CID-196259:1505125_num=3893	294		167	0	88	0	79	TC	185	0	92	0	93	TC	235	0	131	0	104	TC	227	0	121	0	106	TC	279	0	162	0	117	TC	1093
54	HaeIII_Both-Ends_CC-658_CID-8895:1531369_num=3797	264		103	51	0	52	0	AG	112	63	0	49	0	AG	131	63	0	68	0	AG	176	90	0	86	0	AG	215	140	0	75	0	AG	737
55	HaeIII_Both-Ends_CC-675_CID-156521:161847_num=3735	267		153	111	42	0	0	AT	213	143	70	0	0	AT	178	127	51	0	0	AT	218	152	66	0	0	AT	125	84	41	0	0	AT	887
56	HaeIII_Both-Ends_CC-711_CID-398274:1518206_num=3600	282		134	91	0	43	0	AG	187	120	0	67	0	AG	208	123	0	85	0	AG	296	169	0	127	0	AG	254	162	0	92	0	AG	1079
57	HaeIII_Both-Ends_CC-714_CID-84345:2131094_num=3591	64		23	0	0	23	0	GG	129	0	0	47	82	GC	77	0	0	77	0	GG	62	0	0	61	1	GG	211	0	0	80	131	GC	502
58	HaeIII_Both-Ends_CC-750_CID-178648:336434_num=3377	23		48	0	0	19	29	GC	78	0	0	27	51	GC	196	0	0	70	126	GC	77	0	1	29	47	GC	50	0	0	14	36	GC	449
59	HaeIII_Both-Ends_CC-755_CID-217997:263576_num=3351	237		81	40	0	41	0	AG	62	44	0	18	0	AG	33	33	0	0	0	AA	33	32	0	1	0	AA	58	58	0	0	0	AA	267
60	HaeIII_Both-Ends_CC-762_CID-230002:314749_num=3319	285		93	0	41	0	52	TC	188	0	91	0	97	TC	243	0	93	0	150	TC	231	0	102	0	129	TC	115	0	54	0	61	TC	870
61	HaeIII_Both-Ends_CC-762_CID-230002:314749_num=3319	292		93	33	0	59	1	AG	188	55	0	132	1	AG	243	93	0	150	0	AG	231	68	0	162	1	AG	115	37	0	78	0	AG	870
62	HaeIII_Both-Ends_CC-768_CID-539938:2947435_num=3292	23		116	77	0	39	0	AG	293	187	0	106	0	AG	197	122	0	75	0	AG	292	193	0	99	0	AG	247	147	0	100	0	AG	1145
63	HaeIII_Both-Ends_CC-768_CID-539938:2947435_num=3292	248		116	36	0	80	0	AG	293	102	0	191	0	AG	197	101	0	96	0	AG	292	87	1	204	0	AG	247	81	0	166	0	AG	1145
64	HaeIII_Both-Ends_CC-772_CID-51677:287999_num=3260	222		57	0	28	28	1	TG	156	0	73	83	0	TG	125	0	43	82	0	TG	97	0	49	48	0	TG	158	0	57	101	0	TG	593
65	HaeIII_Both-Ends_CC-772_CID-51677:287999_num=3260	232		57	28	29	0	0	AT	156	72	84	0	0	AT	125	43	82	0	0	AT	97	48	48	0	1	AT	158	56	102	0	0	AT	593
66	HaeIII_Both-Ends_CC-773_CID-122425:810885_num=3257	204		107	78	0	29	0	AG	172	118	0	54	0	AG	231	147	0	83	1	AG	174	114	0	60	0	AG	234	160	0	74	0	AG	918
67	HaeIII_Both-Ends_CC-773_CID-122425:810885_num=3257	264		107	63	0	44	0	AG	172	67	0	105	0	AG	231	110	0	121	0	AG	174	96	0	78	0	AG	234	95	0	139	0	AG	918
68	HaeIII_Both-Ends_CC-778_CID-92243:356303_num=3231	73		87	29	0	58	0	AG	157	46	0	111	0	AG	200	61	0	139	0	AG	198	50	0	148	0	AG	90	25	0	65	0	AG	732
69	HaeIII_Both-Ends_CC-787_CID-657700:736772_num=3206	32		123	0	0	83	40	GC	202	0	0	137	65	GC	245	0	0	150	95	GC	211	0	0	127	84	GC	147	0	0	95	52	GC	928
70	HaeIII_Both-Ends_CC-787_CID-657700:736772_num=3206	287		123	60	63	0	0	AT	202	100	102	0	0	AT	245	106	139	0	0	AT	211	92	119	0	0	AT	147	66	81	0	0	AT	928
71	HaeIII_Both-Ends_CC-797_CID-272554:372610_num=3178	43		95	0	47	48	0	TG	116	0	53	63	0	TG	142	0	67	75	0	TG	120	0	54	66	0	TG	190	0	91	99	0	TG	663
72	HaeIII_Both-Ends_CC-797_CID-272554:372610_num=3178	205		95	49	0	45	1	AG	116	42	0	74	0	AG	142	54	0	88	0	AG	120	53	0	67	0	AG	190	70	0	120	0	AG	663
73	HaeIII_Both-Ends_CC-804_CID-1335978:1615787_num=3163	263		118	53	0	65	0	AG	166	96	0	70	0	AG	211	117	0	94	0	AG	240	133	0	107	0	AG	220	119	0	101	0	AG	955
74	HaeIII_Both-Ends_CC-821_CID-79098:353827_num=3096	20		179	0	0	57	122	GC	141	0	0	48	93	GC	134	0	0	37	97	GC	50	0	0	16	34	GC	112	0	0	35	77	GC	616
75	HaeIII_Both-Ends_CC-830_CID-510365:1661513_num=3065	211		67	25	0	0	42	AC	108	49	0	0	59	AC	128	66	0	0	62	AC	112	48	0	0	64	AC	120	63	0	0	57	AC	535
76	HaeIII_Both-Ends_CC-830_CID-510365:1661513_num=3065	219		67	0	25	0	42	TC	108	0	43	0	65	TC	128	0	56	0	72	TC	112	1	34	0	77	TC	120	0	47	0	73	TC	535
77	HaeIII_Both-Ends_CC-838_CID-61090:1537033_num=3046	6		162	0	63	0	99	TC	234	1	64	0	169	TC	212	0	60	0	152	TC	276	0	112	0	164	TC	257	0	78	1	178	TC	1141
78	HaeIII_Both-Ends_CC-847_CID-353810:1555522_num=2996	233		28	7	0	21	0	AG	58	41	0	17	0	AG	72	53	0	19	0	AG	65	31	0	34	0	AG	64	36	0	28	0	AG	287
79	HaeIII_Both-Ends_CC-857_CID-26211:219038_num=2928	50		93	0	37	56	0	TG	62	0	21	41	0	TG	78	0	37	41	0	TG	69	0	21	48	0	TG	64	0	0	64	0	GG	366
80	HaeIII_Both-Ends_CC-860_CID-16072:385008_num=2915	259		103	0	0	63	40	GC	148	0	0	103	45	GC	145	0	0	94	51	GC	85	0	0	56	29	GC	157	0	0	117	40	GC	638
81	HaeIII_Both-Ends_CC-860_CID-16072:385008_num=2915	261		103	35	68	0	0	AT	148	50	98	0	0	AT	145	44	101	0	0	AT	85	25	60	0	0	AT	157	74	83	0	0	AT	638
82	HaeIII_Both-Ends_CC-867_CID-69963:488083_num=2891	13		96	70	0	26	0	AG	122	84	0	38	0	AG	147	101	0	46	0	AG	148	68	0	80	0	AG	158	158	0	0	0	AA	671
83	HaeIII_Both-Ends_CC-867_CID-69963:488083_num=2891	86		96	60	0	36	0	AG	122	87	0	35	0	AG	147	103	0	44	0	AG	148	105	0	43	0	AG	158	115	0	43	0	AG	671
84	HaeIII_Both-Ends_CC-869_CID-139719:244771_num=2869	270		93	0	24	0	69	TC	98	0	29	0	69	TC	62	0	16	0	46	TC	102	0	29	0	73	TC	201	0	54	0	147	TC	556
85	HaeIII_Both-Ends_CC-874_CID-711301:735571_num=2852	27		60	35	0	25	0	AG	74	39	0	35	0	AG	142	81	0	61	0	AG	91	44	0	47	0	AG	86	38	0	48	0	AG	453
86	HaeIII_Both-Ends_CC-879_CID-336178:393985_num=2834	224		72	38	0	0	34	AC	111	62	0	0	49	AC	100	42	0	0	58	AC	101	40	0	0	61	AC	90	39	0	0	51	AC	474
87	HaeIII_Both-Ends_CC-883_CID-415702:961202_num=2822	224		51	17	0	34	0	AG	70	19	0	51	0	AG	97	30	0	67	0	AG	46	14	0	32	0	AG	82	23	0	59	0	AG	346
88	HaeIII_Both-Ends_CC-886_CID-711439:1334455_num=2818	268		246	82	0	164	0	AG	137	59	0	78	0	AG	236	74	0	162	0	AG	220	74	0	146	0	AG	288	77	0	211	0	AG	1127
89	HaeIII_Both-Ends_CC-886_CID-711439:1334455_num=2818	292		246	0	88	0	158	TC	137	0	65	0	72	TC	236	0	81	0	155	TC	220	0	81	0	139	TC	288	0	83	0	205	TC	1127
90	HaeIII_Both-Ends_CC-896_CID-51361:81627_num=2800	247		55	15	0	0	40	AC	54	30	1	0	23	AC	48	28	1	0	19	AC	45	20	0	0	25	AC	129	72	0	0	57	AC	331
91	HaeIII_Both-Ends_CC-951_CID-1501881:2750237_num=2645	46		78	53	0	25	0	AG	129	94	0	35	0	AG	162	120	0	42	0	AG	149	108	0	41	0	AG	105	75	0	30	0	AG	623
92	HaeIII_Both-Ends_CC-1013_CID-723722:1430329_num=2442	271		80	0	0	32	48	GC	153	0	0	51	102	GC	295	0	0	140	155	GC	168	0	0	86	82	GC	104	0	0	52	52	GC	800
93	HaeIII_Both-Ends_CC-1017_CID-31258:1523578_num=2434	288		141	62	0	79	0	AG	117	51	0	66	0	AG	200	78	0	122	0	AG	125	48	0	77	0	AG	263	126	0	137	0	AG	846
94	HaeIII_Both-Ends_CC-1048_CID-364273:766294_num=2366	208		93	0	60	0	33	TC	135	0	89	0	46	TC	268	0	180	0	88	TC	128	0	77	0	51	TC	174	0	102	0	72	TC	798
95	HaeIII_Both-Ends_CC-1048_CID-364273:766294_num=2366	255		93	32	0	1	60	AC	135	46	0	0	89	AC	268	87	1	0	180	AC	128	49	0	0	79	AC	174	71	0	0	103	AC	798
96	HaeIII_Both-Ends_CC-1057_CID-16051:585810_num=2340	279		49	0	0	20	29	GC	45	0	0	16	29	GC	22	0	0	10	12	GC	34	0	0	21	13	GC	107	0	0	50	57	GC	257
97	HaeIII_Both-Ends_CC-1071_CID-455747:470949_num=2312	243		56	28	0	0	28	AC	55	32	0	0	23	AC	40	19	0	0	21	AC	59	30	0	0	29	AC	89	52	0	0	37	AC	299
98	HaeIII_Both-Ends_CC-1071_CID-455747:470949_num=2312	254		56	0	0	19	37	GC	55	0	0	15	40	GC	40	0	0	11	29	GC	59	0	0	22	37	GC	89	0	0	26	63	GC	299
99	HaeIII_Both-Ends_CC-1089_CID-704533:1543052_num=2245	258		91	0	0	90	1	GG	170	0	0	89	81	GC	154	0	0	103	51	GC	230	0	0	106	124	GC	209	0	0	106	103	GC	854
100	HaeIII_Both-Ends_CC-1089_CID-704533:1543052_num=2245	265		91	0	0	90	1	GG	170	0	0	89	81	GC	154	0	0	103	51	GC	230	0	0	106	124	GC	209	0	0	106	103	GC	854
101	HaeIII_Both-Ends_CC-1098_CID-674426:2643818_num=2229	72		48	0	1	15	32	GC	203	0	0	3	200	CC	220	1	0	0	219	CC	278	0	0	4	274	CC	169	0	0	64	105	GC	918
102	HaeIII_Both-Ends_CC-1103_CID-73465:1471109_num=2226	23		149	111	0	38	0	AG	123	80	1	42	0	AG	131	80	0	51	0	AG	85	28	0	57	0	AG	78	25	0	53	0	AG	566
103	HaeIII_Both-Ends_CC-1103_CID-73465:1471109_num=2226	285		149	38	0	0	111	AC	123	42	0	0	81	AC	131	51	0	0	80	AC	85	57	0	0	28	AC	78	52	0	0	26	AC	566
104	HaeIII_Both-Ends_CC-1106_CID-289980:455747_num=2221	208		86	0	34	0	52	TC	44	0	0	0	44	CC	23	0	0	0	23	CC	42	0	16	0	26	TC	62	0	0	0	62	CC	257
105	HaeIII_Both-Ends_CC-1108_CID-185274:432039_num=2218	241		31	0	9	0	22	TC	66	0	19	0	47	TC	29	0	9	0	20	TC	40	0	13	0	27	TC	76	0	26	0	50	TC	242
106	HaeIII_Both-Ends_CC-1108_CID-185274:432039_num=2218	265		31	12	0	0	19	AC	66	24	0	0	42	AC	29	8	0	0	21	AC	40	21	0	0	19	AC	76	32	0	0	44	AC	242
107	HaeIII_Both-Ends_CC-1109_CID-80546:311148_num=2216	11		106	66	0	40	0	AG	143	71	0	72	0	AG	159	98	0	61	0	AG	208	104	0	104	0	AG	181	84	0	97	0	AG	797
108	HaeIII_Both-Ends_CC-1109_CID-80546:311148_num=2216	270		106	0	40	0	66	TC	143	0	72	0	71	TC	159	0	61	0	98	TC	208	0	104	0	104	TC	181	0	96	1	84	TC	797
109	HaeIII_Both-Ends_CC-1112_CID-576040:715593_num=2208	252		155	1	99	0	55	TC	211	0	137	1	73	TC	278	0	205	0	73	TC	225	0	145	0	80	TC	198	0	131	0	67	TC	1067
110	HaeIII_Both-Ends_CC-1113_CID-290019:374234_num=2207	84		46	24	0	0	22	AC	44	24	0	0	20	AC	33	17	0	0	16	AC	57	23	0	0	34	AC	149	79	0	0	70	AC	329
111	HaeIII_Both-Ends_CC-1120_CID-1010738:2592033_num=2196	220		79	0	0	46	33	GC	246	0	0	98	148	GC	296	0	0	116	180	GC	245	0	0	79	166	GC	168	1	0	99	68	GC	1034
112	HaeIII_Both-Ends_CC-1120_CID-1010738:2592033_num=2196	238		79	0	33	0	46	TC	246	0	148	0	98	TC	296	0	179	0	117	TC	245	0	165	0	80	TC	168	0	67	0	101	TC	1034
113	HaeIII_Both-Ends_CC-1131_CID-26211:1453171_num=2175	262		47	35	0	12	0	AG	108	79	0	29	0	AG	270	199	0	71	0	AG	107	79	0	28	0	AG	48	35	0	13	0	AG	580
114	HaeIII_Both-Ends_CC-1142_CID-285834:290121_num=2159	237		37	0	0	37	0	GG	53	28	0	25	0	AG	52	0	0	52	0	GG	32	0	0	32	0	GG	98	35	0	63	0	AG	272
115	HaeIII_Both-Ends_CC-1149_CID-555924:1545960_num=2146	37		125	79	0	46	0	AG	172	90	0	82	0	AG	260	158	0	102	0	AG	225	117	0	108	0	AG	149	67	0	82	0	AG	931
116	HaeIII_Both-Ends_CC-1156_CID-194382:3038160_num=2135	234		109	39	0	70	0	AG	71	24	0	47	0	AG	102	37	0	65	0	AG	62	23	0	39	0	AG	183	86	0	97	0	AG	527
117	HaeIII_Both-Ends_CC-1157_CID-159829:530223_num=2131	284		81	0	29	0	52	TC	98	0	37	0	61	TC	135	0	50	0	85	TC	124	0	37	0	87	TC	62	0	22	0	40	TC	500
118	HaeIII_Both-Ends_CC-1163_CID-363396:2304541_num=2117	215		68	50	0	0	18	AC	105	35	0	0	70	AC	210	96	0	0	114	AC	140	36	0	0	104	AC	52	0	0	0	52	CC	575
119	HaeIII_Both-Ends_CC-1164_CID-728663:3405694_num=2115	86		234	0	1	0	233	CC	285	0	0	0	285	CC	245	85	0	0	160	AC	271	0	0	0	271	CC	264	79	0	0	185	AC	1299
120	HaeIII_Both-Ends_CC-1184_CID-406609:1558715_num=2068	211		89	62	27	0	0	AT	200	146	54	0	0	AT	77	0	77	0	0	TT	114	70	44	0	0	AT	74	51	23	0	0	AT	554
121	HaeIII_Both-Ends_CC-1191_CID-1128718:1555524_num=2054	230		102	0	29	0	73	TC	167	0	53	0	114	TC	187	0	53	0	134	TC	204	0	103	0	101	TC	181	1	71	0	109	TC	841
122	HaeIII_Both-Ends_CC-1197_CID-565159:1885735_num=2040	40		27	0	9	0	18	TC	43	0	18	0	25	TC	43	0	11	0	32	TC	43	0	1	0	42	CC	68	0	33	0	35	TC	224
123	HaeIII_Both-Ends_CC-1197_CID-565159:1885735_num=2040	212		27	9	0	18	0	AG	43	18	0	25	0	AG	43	13	0	30	0	AG	43	12	0	31	0	AG	68	29	0	39	0	AG	224
124	HaeIII_Both-Ends_CC-1218_CID-278555:2623030_num=1995	14		122	0	31	91	0	TG	213	0	70	143	0	TG	248	0	127	121	0	TG	224	0	77	147	0	TG	224	0	75	149	0	TG	1031
125	HaeIII_Both-Ends_CC-1218_CID-278555:2623030_num=1995	76		122	50	0	72	0	AG	213	105	0	108	0	AG	248	92	1	155	0	AG	224	67	0	157	0	AG	224	108	0	116	0	AG	1031
126	HaeIII_Both-Ends_CC-1224_CID-505133:2658412_num=1986	213		39	12	0	27	0	AG	55	26	0	29	0	AG	39	18	0	21	0	AG	38	18	0	19	1	AG	109	40	1	68	0	AG	280
127	HaeIII_Both-Ends_CC-1224_CID-505133:2658412_num=1986	220		39	0	24	15	0	TG	55	0	33	21	1	TG	39	0	23	16	0	TG	38	0	24	14	0	TG	109	0	62	47	0	TG	280
128	HaeIII_Both-Ends_CC-1224_CID-505133:2658412_num=1986	224		39	0	12	0	27	TC	55	0	26	0	29	TC	39	0	18	0	21	TC	38	0	18	0	20	TC	109	0	41	0	68	TC	280
129	HaeIII_Both-Ends_CC-1224_CID-505133:2658412_num=1986	283		39	27	0	12	0	AG	55	29	0	26	0	AG	39	21	0	18	0	AG	38	20	0	18	0	AG	109	68	0	41	0	AG	280
130	HaeIII_Both-Ends_CC-1227_CID-1073832:1878677_num=1979	77		52	0	19	0	33	TC	171	0	70	0	101	TC	146	0	44	1	101	TC	167	0	64	0	103	TC	120	0	67	0	53	TC	656
131	HaeIII_Both-Ends_CC-1273_CID-332746:362113_num=1890	246		56	0	0	40	16	GC	47	0	0	21	26	GC	63	0	0	43	20	GC	40	0	0	18	22	GC	55	0	1	23	31	GC	261
132	HaeIII_Both-Ends_CC-1273_CID-332746:362113_num=1890	297		56	0	34	22	0	TG	47	0	0	47	0	GG	63	0	23	40	0	TG	40	0	0	40	0	GG	55	0	0	55	0	GG	261
133	HaeIII_Both-Ends_CC-1299_CID-1132253:1382287_num=1844	257		79	0	0	26	53	GC	204	0	0	76	128	GC	261	0	0	82	179	GC	173	0	0	75	98	GC	95	0	0	26	69	GC	812
134	HaeIII_Both-Ends_CC-1299_CID-1132253:1382287_num=1844	266		79	30	48	0	1	AT	204	85	117	1	1	AT	261	98	162	0	1	AT	173	84	89	0	0	AT	95	36	59	0	0	AT	812
135	HaeIII_Both-Ends_CC-1307_CID-180009:1505130_num=1836	4		136	87	0	49	0	AG	114	55	0	59	0	AG	180	103	0	77	0	AG	139	73	0	65	1	AG	201	98	0	103	0	AG	770
136	HaeIII_Both-Ends_CC-1320_CID-28137:601326_num=1821	12		36	19	0	17	0	AG	57	20	0	37	0	AG	44	18	0	26	0	AG	42	16	0	26	0	AG	95	47	0	48	0	AG	274
137	HaeIII_Both-Ends_CC-1320_CID-28137:601326_num=1821	207		36	15	0	21	0	AG	57	33	0	24	0	AG	44	25	0	19	0	AG	42	25	0	17	0	AG	95	46	0	49	0	AG	274
138	HaeIII_Both-Ends_CC-1328_CID-343514:690784_num=1814	23		204	135	0	69	0	AG	274	170	0	104	0	AG	100	99	1	0	0	AA	137	137	0	0	0	AA	209	126	0	83	0	AG	924
139	HaeIII_Both-Ends_CC-1343_CID-144283:318114_num=1790	89		89	0	0	46	43	GC	118	0	1	71	46	GC	164	0	0	87	77	GC	108	0	0	78	30	GC	152	0	0	99	53	GC	631
140	HaeIII_Both-Ends_CC-1350_CID-331217:1690821_num=1774	94		148	0	37	0	111	TC	182	0	102	0	80	TC	230	0	136	0	94	TC	198	0	115	0	83	TC	176	1	49	0	126	TC	934
141	HaeIII_Both-Ends_CC-1352_CID-71293:354039_num=1769	253		152	51	0	101	0	AG	150	47	0	103	0	AG	182	79	0	103	0	AG	209	67	0	142	0	AG	244	78	0	166	0	AG	937
142	HaeIII_Both-Ends_CC-1353_CID-282655:1060756_num=1768	209		32	11	0	21	0	AG	53	20	0	33	0	AG	72	32	0	40	0	AG	68	23	0	45	0	AG	64	32	1	31	0	AG	289
143	HaeIII_Both-Ends_CC-1353_CID-282655:1060756_num=1768	285		32	0	11	0	21	TC	53	0	20	0	33	TC	72	0	32	0	40	TC	68	0	23	0	45	TC	64	0	32	0	32	TC	289
144	HaeIII_Both-Ends_CC-1357_CID-396421:1036830_num=1763	22		132	0	52	80	0	TG	174	0	75	99	0	TG	116	0	58	58	0	TG	134	0	53	81	0	TG	256	0	113	142	1	TG	812
145	HaeIII_Both-Ends_CC-1357_CID-396421:1036830_num=1763	204		132	1	61	70	0	TG	174	0	75	99	0	TG	116	0	51	65	0	TG	134	0	57	77	0	TG	256	0	107	149	0	TG	812
146	HaeIII_Both-Ends_CC-1363_CID-168011:1270912_num=1746	218		61	17	0	43	1	AG	147	50	0	97	0	AG	239	68	0	171	0	AG	116	36	0	80	0	AG	64	20	0	44	0	AG	627
147	HaeIII_Both-Ends_CC-1369_CID-299699:1511220_num=1736	19		147	51	0	96	0	AG	156	53	0	103	0	AG	195	59	0	136	0	AG	266	101	0	165	0	AG	163	54	0	109	0	AG	927
148	HaeIII_Both-Ends_CC-1377_CID-1245595:1550862_num=1726	245		181	0	0	101	80	GC	132	0	0	47	85	GC	120	0	0	42	78	GC	141	0	0	58	83	GC	192	0	0	68	124	GC	766
149	HaeIII_Both-Ends_CC-1395_CID-1323477:1495046_num=1702	41		75	0	0	0	75	CC	103	0	45	0	58	TC	181	0	67	0	114	TC	115	0	39	0	76	TC	88	0	44	0	44	TC	562
150	HaeIII_Both-Ends_CC-1406_CID-388509:1589119_num=1689	49		78	0	46	0	32	TC	99	0	63	0	36	TC	125	0	81	0	44	TC	86	0	46	0	40	TC	175	0	117	0	58	TC	563
151	HaeIII_Both-Ends_CC-1415_CID-364222:470950_num=1673	5		105	40	65	0	0	AT	46	0	46	0	0	TT	115	52	63	0	0	AT	83	25	58	0	0	AT	145	37	108	0	0	AT	494
152	HaeIII_Both-Ends_CC-1415_CID-364222:470950_num=1673	12		105	0	0	41	64	GC	46	0	0	0	46	CC	115	0	1	52	62	GC	83	0	0	25	58	GC	145	0	0	37	108	GC	494
153	HaeIII_Both-Ends_CC-1415_CID-364222:470950_num=1673	32		105	0	61	0	44	TC	46	0	31	0	15	TC	115	0	70	0	45	TC	83	0	53	0	30	TC	145	0	96	0	49	TC	494
154	HaeIII_Both-Ends_CC-1421_CID-235790:1546783_num=1668	204	C	147	147	0	0	0	AA	290	290	0	0	0	AA	35	17	0	0	18	AC	241	241	0	0	0	AA	199	199	0	0	0	AA	912
155	HaeIII_Both-Ends_CC-1421_CID-235790:1546783_num=1668	239	C	147	0	0	0	147	CC	290	0	0	0	290	CC	35	0	17	0	18	TC	241	0	0	0	241	CC	199	0	0	0	199	CC	912
156	HaeIII_Both-Ends_CC-1424_CID-292906:398408_num=1666	66		126	43	0	0	83	AC	142	48	0	0	94	AC	169	55	0	0	114	AC	216	68	0	0	148	AC	232	79	0	0	153	AC	885
157	HaeIII_Both-Ends_CC-1424_CID-292906:398408_num=1666	250		126	0	0	43	83	GC	142	0	0	48	94	GC	169	0	0	55	114	GC	216	0	0	68	148	GC	232	0	0	80	152	GC	885
158	HaeIII_Both-Ends_CC-1428_CID-401959:1629100_num=1660	287		136	0	85	0	51	TC	84	0	84	0	0	TT	220	0	139	0	81	TC	126	0	126	0	0	TT	225	0	137	0	88	TC	791
159	HaeIII_Both-Ends_CC-1433_CID-1542080:1816125_num=1655	205		129	42	0	87	0	AG	203	76	0	127	0	AG	268	113	1	154	0	AG	256	82	0	174	0	AG	216	66	0	150	0	AG	1072
160	HaeIII_Both-Ends_CC-1441_CID-1505144:1706637_num=1645	218		101	46	0	1	54	AC	150	78	0	0	72	AC	102	54	0	1	47	AC	134	62	0	1	71	AC	193	109	0	0	84	AC	680
161	HaeIII_Both-Ends_CC-1442_CID-183610:1307204_num=1644	37		142	0	0	98	44	GC	247	0	0	158	89	GC	226	0	0	168	58	GC	130	0	1	129	0	GG	116	0	0	116	0	GG	861
162	HaeIII_Both-Ends_CC-1447_CID-31643:143111_num=1637	30		69	22	0	47	0	AG	124	39	0	85	0	AG	151	61	0	90	0	AG	126	84	0	42	0	AG	50	1	0	49	0	GG	520
163	HaeIII_Both-Ends_CC-1447_CID-31643:143111_num=1637	98		69	0	38	31	0	TG	124	0	59	65	0	TG	151	0	95	56	0	TG	126	0	126	0	0	TT	50	0	1	49	0	GG	520
164	HaeIII_Both-Ends_CC-1450_CID-353827:585284_num=1631	230		49	0	19	30	0	TG	104	0	46	58	0	TG	200	0	99	101	0	TG	70	0	42	28	0	TG	25	0	8	17	0	TG	448
165	HaeIII_Both-Ends_CC-1483_CID-284938:3059661_num=1583	62		42	0	23	0	19	TC	50	0	13	0	37	TC	49	0	20	0	29	TC	39	0	19	0	20	TC	106	0	38	0	68	TC	286
166	HaeIII_Both-Ends_CC-1484_CID-204464:659649_num=1583	214		159	0	0	61	98	GC	151	0	0	90	61	GC	154	0	0	83	71	GC	238	0	0	118	120	GC	238	0	0	136	102	GC	940
167	HaeIII_Both-Ends_CC-1501_CID-285194:480001_num=1556	214		102	0	0	34	68	GC	54	0	0	30	24	GC	159	0	0	48	111	GC	97	0	0	53	44	GC	119	1	0	55	63	GC	531
168	HaeIII_Both-Ends_CC-1504_CID-365844:641151_num=1552	33		57	23	0	34	0	AG	152	73	0	79	0	AG	68	40	0	28	0	AG	130	61	0	69	0	AG	155	71	0	84	0	AG	562
169	HaeIII_Both-Ends_CC-1510_CID-5371:1464741_num=1543	296		146	88	0	58	0	AG	150	110	0	40	0	AG	211	136	0	75	0	AG	151	70	0	81	0	AG	260	164	0	96	0	AG	918
170	HaeIII_Both-Ends_CC-1522_CID-572773:573225_num=1530	211		69	0	41	0	28	TC	112	0	68	0	44	TC	121	0	68	0	53	TC	147	0	101	0	46	TC	110	0	70	0	40	TC	559
171	HaeIII_Both-Ends_CC-1525_CID-7297:581133_num=1527	97		99	63	0	36	0	AG	39	19	0	20	0	AG	189	117	0	71	1	AG	23	8	0	15	0	AG	33	19	0	14	0	AG	383
172	HaeIII_Both-Ends_CC-1525_CID-7297:581133_num=1527	207		99	67	0	32	0	AG	39	19	0	20	0	AG	189	118	0	71	0	AG	23	8	0	15	0	AG	33	20	0	13	0	AG	383
173	HaeIII_Both-Ends_CC-1527_CID-1368270:1437651_num=1524	76		42	29	0	13	0	AG	44	26	0	18	0	AG	198	129	0	69	0	AG	30	16	0	14	0	AG	29	21	0	8	0	AG	343
174	HaeIII_Both-Ends_CC-1527_CID-1368270:1437651_num=1524	254		42	0	16	0	26	TC	44	0	44	0	0	TT	198	0	78	0	120	TC	30	0	30	0	0	TT	29	0	8	0	21	TC	343
175	HaeIII_Both-Ends_CC-1527_CID-1368270:1437651_num=1524	267		42	30	0	12	0	AG	44	44	0	0	0	AA	198	136	0	62	0	AG	30	30	0	0	0	AA	29	20	0	9	0	AG	343
176	HaeIII_Both-Ends_CC-1532_CID-30412:578192_num=1518	279		118	82	0	36	0	AG	103	74	0	29	0	AG	145	78	0	67	0	AG	146	90	0	56	0	AG	226	124	0	102	0	AG	738
177	HaeIII_Both-Ends_CC-1536_CID-894168:1673922_num=1511	21		55	19	0	0	36	AC	63	31	1	0	31	AC	250	121	0	4	125	AC	65	31	0	0	34	AC	51	20	1	0	30	AC	484
178	HaeIII_Both-Ends_CC-1551_CID-1255129:3565368_num=1496	226		56	0	0	26	30	GC	104	0	0	77	27	GC	255	0	0	142	113	GC	77	0	0	49	28	GC	66	0	0	44	22	GC	558
179	HaeIII_Both-Ends_CC-1554_CID-137017:2767790_num=1494	37		146	0	0	98	48	GC	135	0	0	97	38	GC	186	0	0	108	78	GC	175	0	0	103	72	GC	173	1	0	117	55	GC	815
180	HaeIII_Both-Ends_CC-1554_CID-137017:2767790_num=1494	255		146	98	0	48	0	AG	135	97	0	38	0	AG	186	108	0	78	0	AG	175	72	0	103	0	AG	173	118	0	55	0	AG	815
181	HaeIII_Both-Ends_CC-1554_CID-137017:2767790_num=1494	266		146	48	0	0	98	AC	135	38	0	0	97	AC	186	78	0	0	108	AC	175	72	1	0	102	AC	173	55	0	0	118	AC	815
182	HaeIII_Both-Ends_CC-1556_CID-51676:61733_num=1491	259		27	0	0	15	12	GC	63	0	0	30	33	GC	110	0	0	53	57	GC	89	0	0	26	63	GC	81	0	1	47	33	GC	370
183	HaeIII_Both-Ends_CC-1556_CID-51676:61733_num=1491	273		27	0	0	15	12	GC	63	0	0	32	31	GC	110	0	0	59	51	GC	89	0	0	66	23	GC	81	0	0	38	43	GC	370
184	HaeIII_Both-Ends_CC-1556_CID-51676:61733_num=1491	298		27	0	12	0	15	TC	63	0	30	0	33	TC	110	0	50	0	60	TC	89	0	24	0	65	TC	81	0	43	0	38	TC	370
185	HaeIII_Both-Ends_CC-1566_CID-353243:1024002_num=1480	264		134	0	0	99	35	GC	162	0	0	71	91	GC	203	0	0	151	52	GC	156	0	0	70	86	GC	198	0	0	141	57	GC	853
186	HaeIII_Both-Ends_CC-1573_CID-520180:1499047_num=1471	6		29	17	0	12	0	AG	86	43	0	43	0	AG	259	138	0	121	0	AG	120	52	0	68	0	AG	42	15	0	27	0	AG	536
187	HaeIII_Both-Ends_CC-1574_CID-105710:1783583_num=1471	5		145	0	104	0	41	TC	114	0	114	0	0	TT	283	0	198	0	85	TC	93	0	93	0	0	TT	159	0	112	0	47	TC	794
188	HaeIII_Both-Ends_CC-1574_CID-105710:1783583_num=1471	16		145	0	86	0	59	TC	114	1	113	0	0	TT	283	0	149	0	134	TC	93	0	93	0	0	TT	159	0	84	0	75	TC	794
189	HaeIII_Both-Ends_CC-1574_CID-105710:1783583_num=1471	41		145	66	0	79	0	AG	114	79	0	35	0	AG	283	105	0	178	0	AG	93	65	0	28	0	AG	159	61	0	98	0	AG	794
190	HaeIII_Both-Ends_CC-1574_CID-105710:1783583_num=1471	261		145	0	66	79	0	TG	114	0	79	35	0	TG	283	0	105	178	0	TG	93	0	65	28	0	TG	159	0	61	98	0	TG	794
191	HaeIII_Both-Ends_CC-1574_CID-105710:1783583_num=1471	275		145	0	0	59	86	GC	114	0	0	0	114	CC	283	0	0	134	149	GC	93	0	0	0	93	CC	159	0	0	74	85	GC	794
192	HaeIII_Both-Ends_CC-1576_CID-797230:924739_num=1467	26		55	21	0	34	0	AG	118	40	0	78	0	AG	224	79	0	145	0	AG	119	46	0	73	0	AG	56	23	0	33	0	AG	572
193	HaeIII_Both-Ends_CC-1580_CID-815098:1513556_num=1461	39		66	0	17	49	0	TG	144	0	40	104	0	TG	176	0	53	123	0	TG	144	0	40	104	0	TG	58	0	16	42	0	TG	588
194	HaeIII_Both-Ends_CC-1580_CID-815098:1513556_num=1461	223		66	0	0	41	25	GC	144	0	0	84	60	GC	176	0	0	70	106	GC	144	0	1	53	90	GC	58	0	0	40	18	GC	588
195	HaeIII_Both-Ends_CC-1583_CID-1922904:3133049_num=1458	52		105	0	34	0	71	TC	143	0	52	0	91	TC	188	0	83	0	105	TC	148	0	68	0	80	TC	162	0	56	0	106	TC	746
196	HaeIII_Both-Ends_CC-1583_CID-1922904:3133049_num=1458	56		105	55	0	50	0	AG	143	52	0	91	0	AG	188	115	0	73	0	AG	148	147	0	1	0	AA	162	99	0	63	0	AG	746
197	HaeIII_Both-Ends_CC-1587_CID-180009:1505121_num=1455	54		102	53	0	49	0	AG	85	48	0	37	0	AG	109	48	0	61	0	AG	88	57	0	31	0	AG	183	88	0	95	0	AG	567
198	HaeIII_Both-Ends_CC-1587_CID-180009:1505121_num=1455	294		102	0	53	0	49	TC	85	0	48	0	37	TC	109	0	49	0	60	TC	88	0	58	0	30	TC	183	0	88	0	95	TC	567
199	HaeIII_Both-Ends_CC-1595_CID-430328:671919_num=1449	271		35	0	0	13	22	GC	35	0	0	24	11	GC	192	0	0	116	76	GC	54	0	0	25	29	GC	26	0	0	17	9	GC	342
200	HaeIII_Both-Ends_CC-1596_CID-60697:3185665_num=1448	230		67	0	25	0	42	TC	145	0	44	0	101	TC	55	0	19	0	36	TC	123	0	48	0	75	TC	193	0	76	1	116	TC	583
201	HaeIII_Both-Ends_CC-1600_CID-1706504:3675466_num=1445	26		84	0	44	40	0	TG	179	0	97	82	0	TG	272	0	137	135	0	TG	136	0	65	71	0	TG	81	0	37	44	0	TG	752
202	HaeIII_Both-Ends_CC-1600_CID-1706504:3675466_num=1445	214		84	43	1	40	0	AG	179	97	0	82	0	AG	272	137	0	135	0	AG	136	65	0	71	0	AG	81	38	0	43	0	AG	752
203	HaeIII_Both-Ends_CC-1600_CID-1706504:3675466_num=1445	233		84	40	0	44	0	AG	179	82	1	96	0	AG	272	135	0	137	0	AG	136	71	0	65	0	AG	81	43	0	38	0	AG	752
204	HaeIII_Both-Ends_CC-1601_CID-364631:1047341_num=1443	216		49	0	0	35	14	GC	107	0	0	51	56	GC	98	1	0	54	43	GC	61	0	0	16	45	GC	38	0	0	14	24	GC	353
205	HaeIII_Both-Ends_CC-1604_CID-288888:1695284_num=1440	268		85	52	0	33	0	AG	98	40	0	58	0	AG	289	171	0	118	0	AG	181	85	0	96	0	AG	52	21	0	31	0	AG	705
206	HaeIII_Both-Ends_CC-1605_CID-76292:347595_num=1439	74		183	0	0	112	71	GC	80	0	0	45	35	GC	150	0	0	96	54	GC	39	0	0	25	14	GC	59	0	0	35	24	GC	511
207	HaeIII_Both-Ends_CC-1606_CID-51361:289588_num=1439	52		47	21	0	0	26	AC	81	31	0	0	50	AC	86	32	0	0	54	AC	109	46	0	0	63	AC	134	47	1	0	86	AC	457
208	HaeIII_Both-Ends_CC-1615_CID-798325:2566982_num=1427	254		75	29	0	46	0	AG	84	35	0	49	0	AG	85	26	0	59	0	AG	92	33	0	59	0	AG	163	66	0	96	1	AG	499
209	HaeIII_Both-Ends_CC-1622_CID-657700:1303491_num=1420	4		39	0	27	0	12	TC	44	0	14	0	30	TC	61	0	18	0	43	TC	42	0	21	0	21	TC	23	0	8	0	15	TC	209
210	HaeIII_Both-Ends_CC-1622_CID-657700:1303491_num=1420	80		39	0	12	27	0	TG	44	0	30	14	0	TG	61	0	43	18	0	TG	42	0	21	21	0	TG	23	0	15	8	0	TG	209
211	HaeIII_Both-Ends_CC-1622_CID-657700:1303491_num=1420	216		39	26	0	13	0	AG	44	14	0	30	0	AG	61	17	0	44	0	AG	42	20	0	22	0	AG	23	7	0	16	0	AG	209
212	HaeIII_Both-Ends_CC-1627_CID-544356:1307692_num=1416	218		139	0	36	0	103	TC	133	0	51	0	82	TC	118	0	46	0	72	TC	113	0	66	0	47	TC	154	0	44	0	110	TC	657
213	HaeIII_Both-Ends_CC-1642_CID-902655:3572280_num=1401	24		88	0	65	0	23	TC	100	0	68	0	32	TC	118	0	76	0	42	TC	112	0	71	0	41	TC	140	0	85	0	55	TC	558
214	HaeIII_Both-Ends_CC-1642_CID-902655:3572280_num=1401	45		88	0	23	65	0	TG	100	0	29	71	0	TG	118	0	37	80	1	TG	112	0	40	72	0	TG	140	0	55	85	0	TG	558
215	HaeIII_Both-Ends_CC-1644_CID-210495:628831_num=1398	291		211	0	0	95	116	GC	75	0	0	40	35	GC	263	0	0	140	123	GC	51	0	0	27	24	GC	84	0	0	55	29	GC	684
216	HaeIII_Both-Ends_CC-1655_CID-51676:79547_num=1389	6		92	0	0	26	66	GC	128	0	0	51	77	GC	121	0	1	65	55	GC	117	0	0	51	66	GC	183	0	1	71	111	GC	641
217	HaeIII_Both-Ends_CC-1655_CID-51676:79547_num=1389	213		92	28	0	64	0	AG	128	39	0	89	0	AG	121	51	0	70	0	AG	117	33	0	84	0	AG	183	81	0	102	0	AG	641
218	HaeIII_Both-Ends_CC-1655_CID-51676:79547_num=1389	233		92	0	0	37	55	GC	128	0	0	57	71	GC	121	0	0	43	78	GC	117	0	0	38	79	GC	183	0	1	79	103	GC	641
219	HaeIII_Both-Ends_CC-1656_CID-145952:803866_num=1389	258		107	0	66	41	0	TG	142	0	104	38	0	TG	193	0	138	55	0	TG	244	0	180	64	0	TG	161	0	110	51	0	TG	847
220	HaeIII_Both-Ends_CC-1659_CID-367925:924470_num=1384	269		124	81	0	43	0	AG	107	69	0	38	0	AG	150	91	0	59	0	AG	178	133	0	45	0	AG	235	148	0	87	0	AG	794
221	HaeIII_Both-Ends_CC-1675_CID-180010:2308654_num=1365	29		46	28	0	18	0	AG	33	0	0	33	0	GG	79	44	0	35	0	AG	68	30	0	38	0	AG	96	57	0	39	0	AG	322
222	HaeIII_Both-Ends_CC-1675_CID-180010:2308654_num=1365	30		46	0	0	28	18	GC	33	0	0	0	33	CC	79	0	0	43	36	GC	68	0	0	1	67	CC	96	0	0	54	42	GC	322
223	HaeIII_Both-Ends_CC-1675_CID-180010:2308654_num=1365	203		46	28	0	0	18	AC	33	0	0	1	32	CC	79	43	0	0	36	AC	68	30	0	0	38	AC	96	54	0	0	42	AC	322
224	HaeIII_Both-Ends_CC-1675_CID-180010:2308654_num=1365	206		46	0	0	28	18	GC	33	0	0	0	33	CC	79	1	0	43	35	GC	68	0	0	30	38	GC	96	0	0	54	42	GC	322
225	HaeIII_Both-Ends_CC-1676_CID-706408:1629279_num=1364	8		120	0	0	87	33	GC	110	0	0	68	42	GC	208	0	0	138	70	GC	147	0	0	99	48	GC	149	0	0	91	58	GC	734
226	HaeIII_Both-Ends_CC-1679_CID-233932:2437371_num=1362	22		54	0	32	22	0	TG	46	0	46	0	0	TT	98	0	63	35	0	TG	83	0	83	0	0	TT	91	0	56	35	0	TG	372
227	HaeIII_Both-Ends_CC-1679_CID-233932:2437371_num=1362	238		54	0	0	32	22	GC	46	0	0	46	0	GG	98	0	0	63	35	GC	83	0	0	83	0	GG	91	0	0	56	35	GC	372
228	HaeIII_Both-Ends_CC-1681_CID-74287:367081_num=1360	7		89	38	0	0	51	AC	123	77	0	0	46	AC	208	81	0	0	127	AC	117	69	0	0	48	AC	57	30	0	0	27	AC	594
229	HaeIII_Both-Ends_CC-1683_CID-713753:1553845_num=1358	261		23	23	0	0	0	AA	43	1	0	0	42	CC	41	23	0	0	18	AC	43	1	0	0	42	CC	53	33	0	0	20	AC	203
230	HaeIII_Both-Ends_CC-1689_CID-14876:1464741_num=1354	288		59	0	38	0	21	TC	51	0	34	0	17	TC	79	0	46	0	33	TC	97	0	53	0	44	TC	92	0	58	0	34	TC	378
231	HaeIII_Both-Ends_CC-1692_CID-315393:1011174_num=1352	39		148	0	107	0	41	TC	80	0	55	0	25	TC	127	0	84	0	43	TC	45	0	29	0	16	TC	60	0	44	0	16	TC	460
232	HaeIII_Both-Ends_CC-1692_CID-315393:1011174_num=1352	93		148	0	0	108	40	GC	80	0	0	59	21	GC	127	0	0	94	33	GC	45	0	0	32	13	GC	60	0	0	43	17	GC	460
233	HaeIII_Both-Ends_CC-1692_CID-315393:1011174_num=1352	211		148	0	0	108	40	GC	80	0	0	59	21	GC	127	0	0	94	33	GC	45	0	0	32	13	GC	60	0	0	43	17	GC	460
234	HaeIII_Both-Ends_CC-1692_CID-315393:1011174_num=1352	296		148	74	0	74	0	AG	80	42	0	38	0	AG	127	71	0	55	1	AG	45	23	0	22	0	AG	60	23	0	37	0	AG	460
235	HaeIII_Both-Ends_CC-1697_CID-1024038:2691354_num=1350	241		130	0	95	0	35	TC	152	0	78	0	74	TC	122	0	87	0	35	TC	157	0	106	0	51	TC	175	0	124	0	51	TC	736
236	HaeIII_Both-Ends_CC-1697_CID-1024038:2691354_num=1350	283		130	95	35	0	0	AT	152	78	74	0	0	AT	122	86	35	1	0	AT	157	107	50	0	0	AT	175	124	51	0	0	AT	736
237	HaeIII_Both-Ends_CC-1700_CID-1106016:1216556_num=1347	260		82	25	0	57	0	AG	141	42	1	98	0	AG	97	28	0	69	0	AG	145	51	0	94	0	AG	77	42	0	35	0	AG	542
238	HaeIII_Both-Ends_CC-1700_CID-1106016:1216556_num=1347	266		82	0	42	0	40	TC	141	0	68	0	73	TC	97	1	37	0	59	TC	145	0	45	0	100	TC	77	0	20	0	57	TC	542
239	HaeIII_Both-Ends_CC-1700_CID-1106016:1216556_num=1347	270		82	40	0	42	0	AG	141	73	0	68	0	AG	97	59	0	38	0	AG	145	100	0	45	0	AG	77	57	0	20	0	AG	542
240	HaeIII_Both-Ends_CC-1701_CID-93757:1080457_num=1346	205		98	56	0	42	0	AG	119	70	0	49	0	AG	261	143	0	118	0	AG	92	41	0	51	0	AG	79	43	0	36	0	AG	649
241	HaeIII_Both-Ends_CC-1701_CID-93757:1080457_num=1346	226		98	42	0	56	0	AG	119	49	0	70	0	AG	261	118	0	143	0	AG	92	51	0	41	0	AG	79	36	0	43	0	AG	649
242	HaeIII_Both-Ends_CC-1701_CID-93757:1080457_num=1346	233		98	0	42	0	56	TC	119	0	47	0	72	TC	261	0	113	0	148	TC	92	0	51	0	41	TC	79	0	34	0	45	TC	649
243	HaeIII_Both-Ends_CC-1706_CID-362572:364222_num=1342	51		80	0	0	51	29	GC	227	0	0	102	125	GC	119	0	0	87	32	GC	217	0	0	110	107	GC	181	0	0	90	91	GC	824
244	HaeIII_Both-Ends_CC-1706_CID-362572:364222_num=1342	66		80	0	50	30	0	TG	227	0	101	126	0	TG	119	0	85	34	0	TG	217	0	109	108	0	TG	181	0	90	91	0	TG	824
245	HaeIII_Both-Ends_CC-1707_CID-173743:486320_num=1342	262		77	0	35	0	42	TC	205	0	87	0	118	TC	113	0	44	0	69	TC	220	0	88	0	132	TC	80	0	40	0	40	TC	695
246	HaeIII_Both-Ends_CC-1711_CID-44876:901968_num=1340	253		139	1	77	0	61	TC	145	0	67	0	78	TC	242	0	93	0	149	TC	216	0	92	0	124	TC	151	0	66	0	85	TC	893
247	HaeIII_Both-Ends_CC-1711_CID-44876:901968_num=1340	292		139	0	76	0	63	TC	145	0	68	0	77	TC	242	1	94	0	147	TC	216	0	93	0	123	TC	151	0	66	0	85	TC	893
248	HaeIII_Both-Ends_CC-1716_CID-364920:778786_num=1330	207		88	52	0	36	0	AG	152	83	0	69	0	AG	225	97	1	127	0	AG	189	103	0	86	0	AG	108	74	0	34	0	AG	762
249	HaeIII_Both-Ends_CC-1740_CID-897816:1503461_num=1308	260		75	0	0	31	44	GC	80	0	0	41	39	GC	43	0	0	43	0	GG	124	0	0	86	38	GC	166	0	0	108	58	GC	488
250	HaeIII_Both-Ends_CC-1741_CID-354808:1661578_num=1308	18		74	50	0	0	24	AC	59	33	0	0	26	AC	61	40	0	0	21	AC	29	15	0	0	14	AC	120	86	0	0	34	AC	343
251	HaeIII_Both-Ends_CC-1742_CID-16445:641748_num=1308	256		66	20	0	46	0	AG	121	49	0	72	0	AG	210	69	0	141	0	AG	161	57	0	104	0	AG	127	53	1	73	0	AG	685
252	HaeIII_Both-Ends_CC-1744_CID-1506824:1812232_num=1307	89		40	0	10	0	30	TC	51	0	32	1	18	TC	103	0	34	0	69	TC	60	0	19	0	41	TC	33	0	17	0	16	TC	287
253	HaeIII_Both-Ends_CC-1745_CID-762998:2773067_num=1306	12		92	0	61	0	31	TC	98	0	63	0	35	TC	153	0	111	0	42	TC	179	0	179	0	0	TT	191	0	191	0	0	TT	713
254	HaeIII_Both-Ends_CC-1745_CID-762998:2773067_num=1306	28		92	65	27	0	0	AT	98	69	29	0	0	AT	153	97	56	0	0	AT	179	94	85	0	0	AT	191	95	96	0	0	AT	713
255	HaeIII_Both-Ends_CC-1751_CID-1291818:2978071_num=1303	223		152	0	0	84	68	GC	213	0	1	122	90	GC	145	0	0	72	73	GC	265	0	0	146	119	GC	111	0	0	50	61	GC	886
256	HaeIII_Both-Ends_CC-1765_CID-1432041:1458902_num=1291	249		126	60	66	0	0	AT	204	109	95	0	0	AT	234	129	105	0	0	AT	161	92	69	0	0	AT	92	46	46	0	0	AT	817
257	HaeIII_Both-Ends_CC-1781_CID-808523:2784756_num=1276	236		101	0	32	0	69	TC	73	0	0	0	73	CC	156	0	51	0	105	TC	97	0	0	0	97	CC	183	0	63	0	120	TC	610
258	HaeIII_Both-Ends_CC-1786_CID-176577:719235_num=1270	63		61	0	35	0	26	TC	102	0	102	0	0	TT	168	0	167	1	0	TT	119	0	119	0	0	TT	238	0	115	0	123	TC	688
259	HaeIII_Both-Ends_CC-1790_CID-313263:3411795_num=1266	277		48	34	0	13	1	AG	171	120	0	51	0	AG	246	179	0	67	0	AG	133	96	0	37	0	AG	64	44	0	20	0	AG	662
260	HaeIII_Both-Ends_CC-1795_CID-72664:1044433_num=1263	203		108	44	0	0	64	AC	164	62	0	0	102	AC	180	71	0	0	109	AC	165	78	0	0	87	AC	290	93	0	0	197	AC	907
261	HaeIII_Both-Ends_CC-1817_CID-664225:3524007_num=1247	209	D	22	0	0	22	0	GG	70	0	0	70	0	GG	119	0	0	119	0	GG	158	0	0	103	55	GC	33	0	0	33	0	GG	402
262	HaeIII_Both-Ends_CC-1817_CID-664225:3524007_num=1247	256	D	22	0	0	0	22	CC	70	0	0	0	70	CC	119	0	0	0	119	CC	158	0	59	0	99	TC	33	0	0	0	33	CC	402
263	HaeIII_Both-Ends_CC-1824_CID-90411:284081_num=1238	297		95	65	0	30	0	AG	120	37	1	82	0	AG	151	107	0	44	0	AG	106	46	0	60	0	AG	209	145	0	64	0	AG	681
264	HaeIII_Both-Ends_CC-1828_CID-1095135:1585243_num=1237	263		76	0	33	0	43	TC	112	0	66	0	46	TC	144	0	67	0	77	TC	161	0	79	0	82	TC	135	0	62	0	73	TC	628
265	HaeIII_Both-Ends_CC-1829_CID-189231:1242977_num=1236	54		173	59	0	0	114	AC	64	0	0	0	64	CC	232	69	0	0	163	AC	173	0	0	0	173	CC	66	0	0	0	66	CC	708
266	HaeIII_Both-Ends_CC-1829_CID-189231:1242977_num=1236	69		173	0	0	88	85	GC	64	0	0	0	64	CC	232	0	0	106	126	GC	173	0	0	81	92	GC	66	0	0	0	66	CC	708
267	HaeIII_Both-Ends_CC-1832_CID-467816:583984_num=1233	16		95	32	63	0	0	AT	131	53	78	0	0	AT	151	48	103	0	0	AT	93	37	56	0	0	AT	183	63	120	0	0	AT	653
268	HaeIII_Both-Ends_CC-1833_CID-51676:287999_num=1232	4		37	1	0	36	0	GG	97	32	0	65	0	AG	25	1	0	24	0	GG	39	23	0	16	0	AG	147	51	0	96	0	AG	345
269	HaeIII_Both-Ends_CC-1833_CID-51676:287999_num=1232	281		37	0	1	0	36	CC	97	0	31	1	65	TC	25	0	0	0	25	CC	39	0	23	0	16	TC	147	0	52	0	95	TC	345
270	HaeIII_Both-Ends_CC-1840_CID-2481918:3186798_num=1228	256		49	0	22	0	27	TC	75	0	31	0	44	TC	68	0	33	0	35	TC	63	0	38	0	25	TC	165	0	82	0	83	TC	420
271	HaeIII_Both-Ends_CC-1843_CID-946082:1558496_num=1224	268	B	77	0	0	77	0	GG	138	45	0	93	0	AG	200	0	0	200	0	GG	171	0	0	171	0	GG	95	0	0	95	0	GG	681
272	HaeIII_Both-Ends_CC-1844_CID-415532:528439_num=1224	263		30	9	0	21	0	AG	36	16	0	20	0	AG	28	0	0	28	0	GG	25	0	0	25	0	GG	74	26	0	48	0	AG	193
273	HaeIII_Both-Ends_CC-1846_CID-612335:1852319_num=1223	245		108	0	0	0	108	CC	177	0	54	0	123	TC	290	0	83	1	206	TC	184	0	0	0	184	CC	133	0	0	0	133	CC	892
274	HaeIII_Both-Ends_CC-1854_CID-544356:1472043_num=1215	285		76	0	32	0	44	TC	35	0	0	0	35	CC	126	0	58	0	68	TC	24	0	0	0	24	CC	63	0	33	0	30	TC	324
275	HaeIII_Both-Ends_CC-1855_CID-373142:1657459_num=1215	288		28	0	18	0	10	TC	105	0	66	0	39	TC	46	0	23	0	23	TC	108	0	54	0	54	TC	33	0	18	0	15	TC	320
276	HaeIII_Both-Ends_CC-1856_CID-239623:3178469_num=1215	46		59	25	0	0	34	AC	102	50	0	0	52	AC	291	121	0	0	170	AC	75	22	0	0	53	AC	44	21	0	0	23	AC	571
277	HaeIII_Both-Ends_CC-1856_CID-239623:3178469_num=1215	225		59	0	25	34	0	TG	102	0	50	52	0	TG	291	0	121	170	0	TG	75	0	22	53	0	TG	44	0	21	23	0	TG	571
278	HaeIII_Both-Ends_CC-1856_CID-239623:3178469_num=1215	259		59	25	0	34	0	AG	102	50	0	52	0	AG	291	121	1	169	0	AG	75	22	0	53	0	AG	44	21	0	23	0	AG	571
279	HaeIII_Both-Ends_CC-1856_CID-239623:3178469_num=1215	285		59	25	0	34	0	AG	102	52	0	50	0	AG	291	123	0	168	0	AG	75	23	0	52	0	AG	44	21	0	23	0	AG	571
280	HaeIII_Both-Ends_CC-1857_CID-1311432:1739000_num=1214	42		67	0	0	29	38	GC	107	0	0	55	52	GC	137	0	0	69	68	GC	208	0	0	115	93	GC	72	0	0	48	24	GC	591
281	HaeIII_Both-Ends_CC-1870_CID-269778:2830355_num=1199	23		39	0	0	39	0	GG	76	0	23	53	0	TG	146	0	57	89	0	TG	102	0	0	102	0	GG	43	0	0	43	0	GG	406
282	HaeIII_Both-Ends_CC-1873_CID-181890:439016_num=1196	245		92	40	0	52	0	AG	54	14	0	40	0	AG	152	41	2	108	1	AG	30	13	0	17	0	AG	59	23	0	36	0	AG	387
283	HaeIII_Both-Ends_CC-1888_CID-558238:716660_num=1186	218		91	0	0	91	0	GG	195	0	1	112	82	GC	184	2	0	115	67	GC	117	1	0	115	1	GG	79	0	0	79	0	GG	666
284	HaeIII_Both-Ends_CC-1894_CID-64749:959046_num=1181	222		79	36	0	43	0	AG	102	41	0	61	0	AG	182	92	0	90	0	AG	125	48	0	77	0	AG	142	73	0	69	0	AG	630
285	HaeIII_Both-Ends_CC-1902_CID-983720:1128009_num=1175	256	C	108	0	108	0	0	TT	68	0	68	0	0	TT	79	0	26	53	0	TG	98	0	98	0	0	TT	123	0	123	0	0	TT	476
286	HaeIII_Both-Ends_CC-1907_CID-7297:1425698_num=1173	219		186	0	0	0	186	CC	124	38	0	0	86	AC	221	0	0	0	221	CC	112	37	0	0	75	AC	131	131	0	0	0	AA	774
287	HaeIII_Both-Ends_CC-1913_CID-368199:2155902_num=1170	246		95	49	0	46	0	AG	149	48	0	101	0	AG	144	73	0	71	0	AG	290	144	0	146	0	AG	166	87	0	79	0	AG	844
288	HaeIII_Both-Ends_CC-1915_CID-354808:1661583_num=1168	266		290	0	189	0	101	TC	160	0	82	0	78	TC	188	0	78	0	110	TC	54	0	25	0	29	TC	249	0	87	0	162	TC	941
289	HaeIII_Both-Ends_CC-1915_CID-354808:1661583_num=1168	286		290	0	2	155	133	GC	160	0	0	101	59	GC	188	0	0	108	80	GC	54	0	0	38	16	GC	249	0	1	128	120	GC	941
290	HaeIII_Both-Ends_CC-1928_CID-199389:2113032_num=1158	219		101	51	0	50	0	AG	94	50	0	44	0	AG	125	66	0	59	0	AG	137	77	0	60	0	AG	131	77	0	54	0	AG	588
291	HaeIII_Both-Ends_CC-1928_CID-199389:2113032_num=1158	275		101	63	0	0	38	AC	94	50	0	0	44	AC	125	73	0	0	52	AC	137	84	0	0	53	AC	131	81	0	0	50	AC	588
292	HaeIII_Both-Ends_CC-1928_CID-199389:2113032_num=1158	289		101	0	38	0	63	TC	94	0	44	0	50	TC	125	0	51	0	74	TC	137	0	54	0	83	TC	131	0	50	0	81	TC	588
293	HaeIII_Both-Ends_CC-1933_CID-1253949:1745764_num=1156	42		92	61	0	31	0	AG	120	80	0	40	0	AG	228	137	0	91	0	AG	120	77	0	43	0	AG	175	119	0	56	0	AG	735
294	HaeIII_Both-Ends_CC-1936_CID-26211:723515_num=1154	253		70	0	0	30	40	GC	38	0	0	13	25	GC	126	0	0	42	84	GC	23	0	0	9	14	GC	48	0	0	14	34	GC	305
295	HaeIII_Both-Ends_CC-1937_CID-123503:447700_num=1154	236		95	0	36	0	59	TC	53	0	28	0	25	TC	275	0	157	0	118	TC	42	0	23	0	19	TC	50	0	23	0	27	TC	515
296	HaeIII_Both-Ends_CC-1942_CID-1164600:1752962_num=1150	260		84	24	0	60	0	AG	113	44	0	69	0	AG	92	30	0	62	0	AG	99	34	1	64	0	AG	207	60	0	147	0	AG	595
297	HaeIII_Both-Ends_CC-1946_CID-17628:324216_num=1148	68		133	0	70	0	63	TC	160	0	86	0	74	TC	270	0	184	0	86	TC	216	0	73	0	143	TC	118	0	71	0	47	TC	897
298	HaeIII_Both-Ends_CC-1946_CID-17628:324216_num=1148	210		133	0	0	70	63	GC	160	0	0	86	74	GC	270	0	0	184	86	GC	216	0	0	73	143	GC	118	0	0	71	47	GC	897
299	HaeIII_Both-Ends_CC-1946_CID-17628:324216_num=1148	218		133	0	70	0	63	TC	160	1	85	0	74	TC	270	0	183	0	87	TC	216	0	73	0	143	TC	118	0	71	0	47	TC	897
300	HaeIII_Both-Ends_CC-1946_CID-17628:324216_num=1148	265		133	69	0	63	1	AG	160	86	0	74	0	AG	270	183	0	86	1	AG	216	73	0	143	0	AG	118	71	0	47	0	AG	897
301	HaeIII_Both-Ends_CC-1946_CID-17628:324216_num=1148	297		133	0	35	0	98	TC	160	0	0	0	160	CC	270	0	100	0	170	TC	216	0	0	0	216	CC	118	0	34	0	84	TC	897
302	HaeIII_Both-Ends_CC-1959_CID-26399:2878318_num=1141	257		164	0	0	77	87	GC	161	0	0	72	89	GC	195	0	0	78	117	GC	172	0	0	81	91	GC	215	0	0	86	129	GC	907
303	HaeIII_Both-Ends_CC-1967_CID-53354:328366_num=1136	41		62	0	26	36	0	TG	81	0	34	47	0	TG	297	0	122	174	1	TG	70	0	38	32	0	TG	72	0	22	50	0	TG	582
304	HaeIII_Both-Ends_CC-1968_CID-329021:3311944_num=1136	238		31	0	14	0	17	TC	51	0	24	0	27	TC	40	0	17	0	23	TC	32	0	16	0	16	TC	65	0	37	0	28	TC	219
305	HaeIII_Both-Ends_CC-1969_CID-73991:80917_num=1135	225		153	0	0	54	99	GC	115	0	0	31	84	GC	189	0	0	67	122	GC	158	0	0	43	115	GC	286	0	0	114	172	GC	901
306	HaeIII_Both-Ends_CC-1987_CID-363892:1571652_num=1123	254		39	0	27	0	12	TC	32	0	16	0	16	TC	142	0	80	0	62	TC	23	0	12	0	11	TC	34	0	25	0	9	TC	270
307	HaeIII_Both-Ends_CC-1987_CID-363892:1571652_num=1123	275		39	0	0	12	27	GC	32	0	0	16	16	GC	142	0	0	61	81	GC	23	0	0	11	12	GC	34	0	0	9	25	GC	270
308	HaeIII_Both-Ends_CC-1987_CID-363892:1571652_num=1123	298		39	0	15	0	24	TC	32	0	17	0	15	TC	142	0	62	0	80	TC	23	0	13	0	10	TC	34	0	10	0	24	TC	270
309	HaeIII_Both-Ends_CC-1991_CID-104477:2394312_num=1120	50		41	15	0	26	0	AG	27	0	0	27	0	GG	39	11	0	28	0	AG	33	0	0	33	0	GG	56	20	0	36	0	AG	196
310	HaeIII_Both-Ends_CC-1993_CID-390420:3228682_num=1119	265		48	13	0	0	35	AC	46	21	0	0	25	AC	100	43	0	0	57	AC	90	33	0	0	57	AC	56	20	0	0	36	AC	340
311	HaeIII_Both-Ends_CC-2005_CID-1138456:2312321_num=1113	74		42	0	0	0	42	CC	125	1	0	82	42	GC	92	0	0	28	64	GC	113	0	0	53	60	GC	157	0	0	106	51	GC	529
312	HaeIII_Both-Ends_CC-2017_CID-179692:1718144_num=1107	93		189	0	127	0	62	TC	156	0	88	1	67	TC	273	0	192	0	81	TC	175	0	91	1	83	TC	145	0	71	0	74	TC	938
313	HaeIII_Both-Ends_CC-2017_CID-179692:1718144_num=1107	215		189	0	62	0	127	TC	156	0	67	0	89	TC	273	0	81	0	192	TC	175	0	84	0	91	TC	145	0	73	0	72	TC	938
314	HaeIII_Both-Ends_CC-2020_CID-293002:634462_num=1106	273		176	0	110	0	66	TC	121	0	89	0	32	TC	222	0	141	0	81	TC	141	0	97	0	44	TC	80	0	80	0	0	TT	740
315	HaeIII_Both-Ends_CC-2021_CID-125792:197827_num=1106	34		32	0	0	0	32	CC	34	0	10	0	24	TC	29	0	12	0	17	TC	35	0	10	0	25	TC	56	0	16	0	40	TC	186
316	HaeIII_Both-Ends_CC-2021_CID-125792:197827_num=1106	62		32	1	31	0	0	TT	34	11	23	0	0	AT	29	16	13	0	0	AT	35	11	23	1	0	AT	56	18	38	0	0	AT	186
317	HaeIII_Both-Ends_CC-2021_CID-125792:197827_num=1106	230		32	0	32	0	0	TT	34	0	24	0	10	TC	29	0	17	0	12	TC	35	0	25	0	10	TC	56	0	40	0	16	TC	186
318	HaeIII_Both-Ends_CC-2021_CID-125792:197827_num=1106	294		32	0	0	0	32	CC	34	0	10	0	24	TC	29	0	12	0	17	TC	35	0	10	0	25	TC	56	0	16	0	40	TC	186
319	HaeIII_Both-Ends_CC-2026_CID-137243:1111591_num=1105	12	D	80	1	0	79	0	GG	69	0	0	69	0	GG	57	0	0	57	0	GG	164	82	0	82	0	AG	73	0	0	73	0	GG	443
320	HaeIII_Both-Ends_CC-2035_CID-1039379:1233892_num=1100	77		80	0	58	0	22	TC	145	0	85	0	60	TC	236	0	159	0	77	TC	133	1	70	1	61	TC	83	0	47	0	36	TC	677
321	HaeIII_Both-Ends_CC-2035_CID-1039379:1233892_num=1100	211		80	0	25	0	55	TC	145	0	49	0	96	TC	236	0	73	0	163	TC	133	0	50	0	83	TC	83	0	23	0	60	TC	677
322	HaeIII_Both-Ends_CC-2035_CID-1039379:1233892_num=1100	278		80	0	26	0	54	TC	145	0	61	0	84	TC	236	0	84	0	152	TC	133	0	57	0	76	TC	83	0	28	0	55	TC	677
323	HaeIII_Both-Ends_CC-2046_CID-164806:1750772_num=1096	91		171	58	0	113	0	AG	201	82	2	117	0	AG	267	119	1	146	1	AG	252	99	0	153	0	AG	229	72	0	157	0	AG	1120
324	HaeIII_Both-Ends_CC-2051_CID-36725:1638853_num=1092	95		174	0	0	75	99	GC	244	0	0	110	134	GC	206	0	0	104	102	GC	184	0	0	85	99	GC	117	0	0	55	62	GC	925
325	HaeIII_Both-Ends_CC-2051_CID-36725:1638853_num=1092	239		174	91	0	83	0	AG	244	131	0	113	0	AG	206	106	0	100	0	AG	184	94	0	90	0	AG	117	43	0	74	0	AG	925
326	HaeIII_Both-Ends_CC-2051_CID-36725:1638853_num=1092	267		174	92	0	82	0	AG	244	118	0	126	0	AG	206	94	0	112	0	AG	184	74	0	110	0	AG	117	44	0	73	0	AG	925
327	HaeIII_Both-Ends_CC-2063_CID-1561242:1797511_num=1085	203		101	31	0	70	0	AG	83	31	0	52	0	AG	169	45	0	124	0	AG	201	82	0	119	0	AG	145	55	0	90	0	AG	699
328	HaeIII_Both-Ends_CC-2067_CID-206533:1784979_num=1083	47		121	0	0	87	34	GC	58	0	0	0	58	CC	239	0	0	155	84	GC	54	0	0	0	54	CC	115	0	0	73	42	GC	587
329	HaeIII_Both-Ends_CC-2067_CID-206533:1784979_num=1083	80		121	39	0	82	0	AG	58	58	0	0	0	AA	239	97	0	142	0	AG	54	54	0	0	0	AA	115	47	0	68	0	AG	587
330	HaeIII_Both-Ends_CC-2067_CID-206533:1784979_num=1083	206		121	44	0	77	0	AG	58	0	0	58	0	GG	239	82	0	157	0	AG	54	0	0	54	0	GG	115	41	1	73	0	AG	587
331	HaeIII_Both-Ends_CC-2067_CID-206533:1784979_num=1083	223		121	87	0	34	0	AG	58	0	0	58	0	GG	239	155	0	84	0	AG	54	0	0	54	0	GG	115	73	0	42	0	AG	587
332	HaeIII_Both-Ends_CC-2067_CID-206533:1784979_num=1083	228		121	87	1	33	0	AG	58	0	0	58	0	GG	239	155	0	84	0	AG	54	0	0	54	0	GG	115	73	0	42	0	AG	587
333	HaeIII_Both-Ends_CC-2067_CID-206533:1784979_num=1083	264		121	77	0	44	0	AG	58	58	0	0	0	AA	239	157	0	82	0	AG	54	54	0	0	0	AA	115	74	0	41	0	AG	587
334	HaeIII_Both-Ends_CC-2069_CID-304149:884591_num=1081	45	A	25	0	0	7	18	GC	45	0	0	0	45	CC	38	0	0	0	38	CC	27	0	0	0	27	CC	70	0	0	0	70	CC	205
335	HaeIII_Both-Ends_CC-2073_CID-508121:1194174_num=1078	37		96	0	0	43	53	GC	103	0	0	44	59	GC	115	0	0	61	54	GC	145	0	0	63	82	GC	135	0	0	59	76	GC	594
336	HaeIII_Both-Ends_CC-2073_CID-508121:1194174_num=1078	280		96	0	53	43	0	TG	103	0	59	44	0	TG	115	0	54	61	0	TG	145	0	82	63	0	TG	135	0	77	58	0	TG	594
337	HaeIII_Both-Ends_CC-2079_CID-438813:565646_num=1076	73		39	39	0	0	0	AA	87	34	0	0	53	AC	121	64	0	0	57	AC	88	54	0	0	34	AC	34	10	0	0	24	AC	369
338	HaeIII_Both-Ends_CC-2079_CID-438813:565646_num=1076	86		39	0	0	39	0	GG	87	24	0	62	1	AG	121	35	0	86	0	AG	88	29	0	59	0	AG	34	11	0	23	0	AG	369
339	HaeIII_Both-Ends_CC-2079_CID-438813:565646_num=1076	217		39	0	39	0	0	TT	87	0	47	40	0	TG	121	0	63	58	0	TG	88	0	54	34	0	TG	34	0	19	15	0	TG	369
340	HaeIII_Both-Ends_CC-2079_CID-438813:565646_num=1076	245		39	0	0	0	39	CC	87	0	25	0	62	TC	121	0	35	0	86	TC	88	0	29	0	59	TC	34	0	11	0	23	TC	369
341	HaeIII_Both-Ends_CC-2079_CID-438813:565646_num=1076	272		39	39	0	0	0	AA	87	61	0	0	26	AC	121	85	0	0	36	AC	88	59	0	0	29	AC	34	23	0	0	11	AC	369
342	HaeIII_Both-Ends_CC-2080_CID-408957:1836802_num=1076	62		75	34	0	0	41	AC	109	52	0	0	57	AC	134	71	0	0	63	AC	146	83	0	0	63	AC	90	52	0	0	38	AC	554
343	HaeIII_Both-Ends_CC-2110_CID-1843637:3364920_num=1061	243		105	0	0	54	51	GC	93	0	0	57	36	GC	200	0	0	57	143	GC	194	0	0	0	194	CC	203	0	0	98	105	GC	795
344	HaeIII_Both-Ends_CC-2118_CID-289587:374232_num=1058	292		44	0	0	13	31	GC	70	0	0	25	45	GC	27	0	0	12	15	GC	61	0	0	16	45	GC	141	0	0	38	103	GC	343
345	HaeIII_Both-Ends_CC-2118_CID-289587:374232_num=1058	298		44	0	31	0	13	TC	70	0	45	0	25	TC	27	0	15	0	12	TC	61	0	42	0	19	TC	141	0	102	0	39	TC	343
346	HaeIII_Both-Ends_CC-2122_CID-320661:692636_num=1057	20		73	34	0	0	39	AC	76	0	0	0	76	CC	162	86	0	0	76	AC	150	0	0	0	150	CC	132	0	0	0	132	CC	593
347	HaeIII_Both-Ends_CC-2122_CID-320661:692636_num=1057	55	D	73	73	0	0	0	AA	76	76	0	0	0	AA	162	162	0	0	0	AA	150	81	0	69	0	AG	132	132	0	0	0	AA	593
348	HaeIII_Both-Ends_CC-2122_CID-320661:692636_num=1057	73	D	73	0	73	0	0	TT	76	0	76	0	0	TT	162	0	162	0	0	TT	150	0	46	104	0	TG	132	0	132	0	0	TT	593
349	HaeIII_Both-Ends_CC-2122_CID-320661:692636_num=1057	234		73	0	38	0	35	TC	76	0	0	0	76	CC	162	0	88	0	74	TC	150	0	0	0	150	CC	132	0	0	0	132	CC	593
350	HaeIII_Both-Ends_CC-2122_CID-320661:692636_num=1057	268	D	73	73	0	0	0	AA	76	76	0	0	0	AA	162	162	0	0	0	AA	150	77	0	73	0	AG	132	132	0	0	0	AA	593
351	HaeIII_Both-Ends_CC-2128_CID-51361:81626_num=1054	50		89	0	0	30	59	GC	135	0	0	39	96	GC	139	0	0	61	78	GC	82	0	0	30	52	GC	236	0	0	74	162	GC	681
352	HaeIII_Both-Ends_CC-2140_CID-105710:515772_num=1050	55		155	0	99	0	56	TC	179	0	107	0	72	TC	228	0	124	0	104	TC	182	0	108	0	74	TC	135	0	78	0	57	TC	879
353	HaeIII_Both-Ends_CC-2140_CID-105710:515772_num=1050	227		155	0	0	99	56	GC	179	0	0	107	72	GC	228	0	0	124	104	GC	182	0	0	108	74	GC	135	0	0	78	57	GC	879
354	HaeIII_Both-Ends_CC-2140_CID-105710:515772_num=1050	231		155	0	56	0	99	TC	179	0	72	0	107	TC	228	0	104	0	124	TC	182	0	74	0	108	TC	135	0	57	0	78	TC	879
355	HaeIII_Both-Ends_CC-2142_CID-392608:1464349_num=1049	247		136	80	0	56	0	AG	123	67	0	56	0	AG	112	82	0	30	0	AG	164	111	0	53	0	AG	173	79	0	94	0	AG	708
356	HaeIII_Both-Ends_CC-2142_CID-392608:1464349_num=1049	283		136	0	0	56	80	GC	123	0	0	55	68	GC	112	0	0	29	83	GC	164	0	0	53	111	GC	173	0	0	94	79	GC	708
357	HaeIII_Both-Ends_CC-2147_CID-169228:2680050_num=1048	277		59	0	36	23	0	TG	101	0	42	58	1	TG	71	0	48	23	0	TG	73	0	30	43	0	TG	201	0	69	131	1	TG	505
358	HaeIII_Both-Ends_CC-2160_CID-470951:728187_num=1040	80		51	0	0	20	31	GC	68	0	0	43	25	GC	57	0	0	40	17	GC	81	0	0	53	28	GC	105	0	0	60	45	GC	362
359	HaeIII_Both-Ends_CC-2160_CID-470951:728187_num=1040	84	C	51	0	0	51	0	GG	68	0	0	68	0	GG	57	0	23	34	0	TG	81	0	0	81	0	GG	105	0	0	105	0	GG	362
360	HaeIII_Both-Ends_CC-2161_CID-256960:347119_num=1040	52		53	31	0	0	22	AC	60	1	0	0	59	CC	141	74	0	0	67	AC	51	0	0	0	51	CC	104	55	0	0	49	AC	409
361	HaeIII_Both-Ends_CC-2161_CID-256960:347119_num=1040	224		53	22	0	31	0	AG	60	60	0	0	0	AA	141	67	0	74	0	AG	51	51	0	0	0	AA	104	49	0	55	0	AG	409
362	HaeIII_Both-Ends_CC-2161_CID-256960:347119_num=1040	256		53	22	0	31	0	AG	60	60	0	0	0	AA	141	67	0	74	0	AG	51	51	0	0	0	AA	104	49	0	55	0	AG	409
363	HaeIII_Both-Ends_CC-2163_CID-72664:2559310_num=1039	206		88	39	0	49	0	AG	112	47	0	65	0	AG	170	79	0	91	0	AG	130	57	0	73	0	AG	126	59	0	66	1	AG	626
364	HaeIII_Both-Ends_CC-2163_CID-72664:2559310_num=1039	250		88	0	58	0	30	TC	112	0	76	0	36	TC	170	0	108	0	62	TC	130	0	83	0	47	TC	126	0	83	1	42	TC	626
365	HaeIII_Both-Ends_CC-2168_CID-889155:1656977_num=1037	214		85	0	0	31	54	GC	87	0	0	50	37	GC	145	0	0	91	54	GC	93	0	0	93	0	GG	132	0	0	57	75	GC	542
366	HaeIII_Both-Ends_CC-2172_CID-1268819:2012947_num=1035	96		50	0	22	0	28	TC	69	0	21	0	48	TC	68	0	23	0	45	TC	69	0	23	0	46	TC	93	0	29	0	64	TC	349
367	HaeIII_Both-Ends_CC-2172_CID-1268819:2012947_num=1035	246		50	0	34	0	16	TC	69	0	37	0	32	TC	68	0	41	0	27	TC	69	0	46	0	23	TC	93	0	56	0	37	TC	349
368	HaeIII_Both-Ends_CC-2174_CID-1817839:2038488_num=1033	37		67	0	29	38	0	TG	130	0	39	91	0	TG	118	0	39	79	0	TG	144	0	48	96	0	TG	65	0	25	40	0	TG	524
369	HaeIII_Both-Ends_CC-2174_CID-1817839:2038488_num=1033	219		67	0	0	38	29	GC	130	0	0	91	39	GC	118	0	0	79	39	GC	144	0	0	96	48	GC	65	0	0	40	25	GC	524
370	HaeIII_Both-Ends_CC-2175_CID-75752:1478618_num=1032	4		96	0	24	0	72	TC	91	0	46	0	45	TC	139	0	139	0	0	TT	99	0	53	0	46	TC	137	0	44	0	93	TC	562
371	HaeIII_Both-Ends_CC-2180_CID-1936414:2588214_num=1029	69		67	67	0	0	0	AA	119	59	0	60	0	AG	96	96	0	0	0	AA	142	58	0	84	0	AG	125	52	0	73	0	AG	549
372	HaeIII_Both-Ends_CC-2181_CID-752659:1508575_num=1027	31		95	31	64	0	0	AT	222	77	145	0	0	AT	183	59	124	0	0	AT	164	57	107	0	0	AT	299	107	192	0	0	AT	963
373	HaeIII_Both-Ends_CC-2192_CID-1766984:2530630_num=1025	38		49	25	0	0	24	AC	46	24	0	0	22	AC	27	15	0	0	12	AC	69	40	0	0	29	AC	62	42	0	0	20	AC	253
374	HaeIII_Both-Ends_CC-2192_CID-1766984:2530630_num=1025	208		49	0	18	31	0	TG	46	0	13	33	0	TG	27	0	15	12	0	TG	69	0	40	29	0	TG	62	0	27	35	0	TG	253
375	HaeIII_Both-Ends_CC-2192_CID-1766984:2530630_num=1025	213		49	31	0	0	18	AC	46	33	0	0	13	AC	27	12	0	0	15	AC	69	29	0	0	40	AC	62	35	0	0	27	AC	253
376	HaeIII_Both-Ends_CC-2192_CID-1766984:2530630_num=1025	273		49	25	0	24	0	AG	46	24	0	22	0	AG	27	15	0	12	0	AG	69	40	0	29	0	AG	62	42	0	20	0	AG	253
377	HaeIII_Both-Ends_CC-2194_CID-108030:2568298_num=1024	55		115	0	0	76	39	GC	104	0	0	0	104	CC	246	0	0	168	78	GC	92	0	0	0	92	CC	107	0	0	67	40	GC	664
378	HaeIII_Both-Ends_CC-2194_CID-108030:2568298_num=1024	205		115	0	41	0	74	TC	104	0	0	0	104	CC	246	0	108	0	138	TC	92	0	0	0	92	CC	107	0	45	0	62	TC	664
379	HaeIII_Both-Ends_CC-2196_CID-287899:343586_num=1023	264		164	0	119	0	45	TC	106	0	64	0	42	TC	285	0	185	0	100	TC	65	0	44	0	21	TC	108	0	68	0	40	TC	728
380	HaeIII_Both-Ends_CC-2198_CID-881076:1831450_num=1020	85		87	60	0	26	1	AG	88	62	0	26	0	AG	101	73	0	28	0	AG	130	69	0	61	0	AG	95	46	0	49	0	AG	501
381	HaeIII_Both-Ends_CC-2198_CID-881076:1831450_num=1020	253		87	0	39	48	0	TG	88	0	35	53	0	TG	101	0	43	58	0	TG	130	0	69	61	0	TG	95	0	46	49	0	TG	501
382	HaeIII_Both-Ends_CC-2220_CID-358793:2737736_num=1009	282		90	0	44	0	46	TC	145	0	66	0	79	TC	190	1	89	0	100	TC	186	0	99	0	87	TC	201	0	102	0	99	TC	812
383	HaeIII_Both-Ends_CC-2226_CID-1203755:2590316_num=1006	228		74	41	0	0	33	AC	94	58	0	0	36	AC	95	57	0	0	38	AC	158	80	0	0	78	AC	118	76	0	0	42	AC	539
384	HaeIII_Both-Ends_CC-2237_CID-290726:1262497_num=998	275		87	0	0	44	43	GC	197	0	0	104	93	GC	290	0	0	142	148	GC	203	0	0	103	100	GC	144	0	0	78	66	GC	921
385	HaeIII_Both-Ends_CC-2248_CID-109453:3572241_num=990	29		103	0	61	0	42	TC	81	0	45	0	36	TC	121	0	83	0	38	TC	86	0	40	0	46	TC	125	0	59	0	66	TC	516
386	HaeIII_Both-Ends_CC-2249_CID-91609:951975_num=988	275		99	0	51	0	48	TC	110	0	0	0	110	CC	79	0	1	0	78	CC	122	0	0	0	122	CC	122	0	59	0	63	TC	532
387	HaeIII_Both-Ends_CC-2249_CID-91609:951975_num=988	281		99	48	0	51	0	AG	110	110	0	0	0	AA	79	79	0	0	0	AA	122	122	0	0	0	AA	122	63	0	59	0	AG	532
388	HaeIII_Both-Ends_CC-2249_CID-91609:951975_num=988	291	D	99	0	0	0	99	CC	110	0	0	0	110	CC	79	0	79	0	0	TT	122	0	52	0	70	TC	122	0	0	0	122	CC	532
389	HaeIII_Both-Ends_CC-2254_CID-156873:1009965_num=986	278		140	0	52	0	88	TC	95	0	48	0	47	TC	258	0	95	0	163	TC	58	0	28	0	30	TC	94	0	58	0	36	TC	645
390	HaeIII_Both-Ends_CC-2255_CID-290634:570189_num=985	44		75	0	39	0	36	TC	108	0	48	0	60	TC	137	0	63	0	74	TC	122	0	66	0	56	TC	113	0	41	0	72	TC	555
391	HaeIII_Both-Ends_CC-2255_CID-290634:570189_num=985	277		75	0	36	0	39	TC	108	0	60	0	48	TC	137	0	72	1	64	TC	122	0	56	0	66	TC	113	0	71	0	42	TC	555
392	HaeIII_Both-Ends_CC-2260_CID-681861:1488805_num=980	33		27	15	0	12	0	AG	44	22	0	22	0	AG	29	11	0	18	0	AG	43	19	0	24	0	AG	102	44	0	58	0	AG	245
393	HaeIII_Both-Ends_CC-2260_CID-681861:1488805_num=980	281		27	14	0	0	13	AC	44	28	0	0	16	AC	29	17	0	0	12	AC	43	27	0	0	16	AC	102	70	0	0	32	AC	245
394	HaeIII_Both-Ends_CC-2266_CID-1170880:2522852_num=977	277		77	0	1	30	46	GC	147	1	0	82	64	GC	171	0	0	90	81	GC	80	0	0	57	23	GC	53	0	0	26	27	GC	528
395	HaeIII_Both-Ends_CC-2268_CID-1370876:1551459_num=976	229		68	40	0	28	0	AG	109	61	0	48	0	AG	96	52	0	44	0	AG	146	74	1	71	0	AG	108	64	0	44	0	AG	527
396	HaeIII_Both-Ends_CC-2272_CID-30585:312756_num=975	76		220	0	60	0	160	TC	112	0	67	0	45	TC	162	0	42	0	120	TC	178	0	84	0	94	TC	198	0	96	0	102	TC	870
397	HaeIII_Both-Ends_CC-2272_CID-30585:312756_num=975	80		220	0	111	109	0	TG	112	0	67	45	0	TG	162	0	92	70	0	TG	178	0	84	94	0	TG	198	0	97	101	0	TG	870
398	HaeIII_Both-Ends_CC-2272_CID-30585:312756_num=975	95		220	0	160	0	60	TC	112	0	45	0	67	TC	162	0	120	0	42	TC	178	0	93	0	85	TC	198	0	102	0	96	TC	870
399	HaeIII_Both-Ends_CC-2272_CID-30585:312756_num=975	228		220	160	0	60	0	AG	112	45	0	67	0	AG	162	120	0	42	0	AG	178	93	0	85	0	AG	198	102	0	96	0	AG	870
400	HaeIII_Both-Ends_CC-2272_CID-30585:312756_num=975	280		220	0	60	160	0	TG	112	0	67	45	0	TG	162	0	42	120	0	TG	178	0	84	94	0	TG	198	0	96	102	0	TG	870
401	HaeIII_Both-Ends_CC-2274_CID-461946:1194241_num=974	225		97	0	32	65	0	TG	55	0	29	26	0	TG	165	0	52	113	0	TG	100	0	30	70	0	TG	75	0	37	38	0	TG	492
402	HaeIII_Both-Ends_CC-2279_CID-1987692:2510939_num=972	214		38	10	0	28	0	AG	103	47	0	56	0	AG	141	45	0	95	1	AG	113	59	0	53	1	AG	108	44	0	63	1	AG	503
403	HaeIII_Both-Ends_CC-2285_CID-2750362:3036936_num=970	9		54	0	16	0	38	TC	102	0	27	0	75	TC	201	1	54	1	145	TC	87	0	30	0	57	TC	24	0	7	0	17	TC	468
404	HaeIII_Both-Ends_CC-2285_CID-2750362:3036936_num=970	22		54	0	0	18	36	GC	102	0	0	34	68	GC	201	0	0	74	127	GC	87	0	0	36	51	GC	24	0	0	9	15	GC	468
405	HaeIII_Both-Ends_CC-2298_CID-426337:746680_num=967	293		61	0	36	25	0	TG	74	0	40	34	0	TG	119	0	57	62	0	TG	95	0	51	44	0	TG	73	0	38	35	0	TG	422
406	HaeIII_Both-Ends_CC-2305_CID-263210:2083728_num=965	233		80	41	0	39	0	AG	85	45	0	40	0	AG	103	54	0	49	0	AG	121	59	0	62	0	AG	128	69	0	59	0	AG	517
407	HaeIII_Both-Ends_CC-2307_CID-1019345:1860157_num=965	12		77	26	0	51	0	AG	91	44	0	47	0	AG	95	32	0	63	0	AG	82	42	0	40	0	AG	144	57	0	87	0	AG	489
408	HaeIII_Both-Ends_CC-2307_CID-1019345:1860157_num=965	35		77	32	45	0	0	AT	91	47	44	0	0	AT	95	63	32	0	0	AT	82	40	42	0	0	AT	144	87	57	0	0	AT	489
409	HaeIII_Both-Ends_CC-2307_CID-1019345:1860157_num=965	89		77	51	0	26	0	AG	91	47	0	44	0	AG	95	63	0	32	0	AG	82	40	0	42	0	AG	144	87	0	57	0	AG	489
410	HaeIII_Both-Ends_CC-2311_CID-93842:2537135_num=963	234		60	0	25	0	35	TC	60	0	38	0	22	TC	278	0	135	0	143	TC	91	0	33	0	58	TC	55	0	24	0	31	TC	544
411	HaeIII_Both-Ends_CC-2314_CID-1909407:2458293_num=962	66		36	0	0	36	0	GG	78	31	0	47	0	AG	110	28	0	82	0	AG	58	0	0	58	0	GG	30	0	0	30	0	GG	312
412	HaeIII_Both-Ends_CC-2326_CID-573939:1386187_num=956	214		128	0	73	0	55	TC	52	0	36	0	16	TC	134	0	98	0	36	TC	159	0	104	0	55	TC	49	0	36	0	13	TC	522
413	HaeIII_Both-Ends_CC-2326_CID-573939:1386187_num=956	232		128	54	1	73	0	AG	52	14	0	38	0	AG	134	36	0	98	0	AG	159	55	0	104	0	AG	49	13	0	36	0	AG	522
414	HaeIII_Both-Ends_CC-2332_CID-531364:1007552_num=954	89		273	0	123	150	0	TG	127	0	40	87	0	TG	150	0	64	86	0	TG	242	0	90	152	0	TG	188	0	63	125	0	TG	980
415	HaeIII_Both-Ends_CC-2332_CID-531364:1007552_num=954	208		273	1	96	1	175	TC	127	0	69	0	58	TC	150	0	70	0	80	TC	242	0	115	1	126	TC	188	0	103	0	85	TC	980
416	HaeIII_Both-Ends_CC-2337_CID-365385:1677070_num=953	241		25	25	0	0	0	AA	32	22	0	0	10	AC	42	42	0	0	0	AA	41	18	0	0	23	AC	42	23	0	0	19	AC	182
417	HaeIII_Both-Ends_CC-2345_CID-80404:1441492_num=950	246		104	64	0	0	40	AC	67	67	0	0	0	AA	180	97	0	0	83	AC	51	51	0	0	0	AA	95	50	0	0	45	AC	497
418	HaeIII_Both-Ends_CC-2345_CID-80404:1441492_num=950	275		104	44	0	60	0	AG	67	0	0	67	0	GG	180	67	0	113	0	AG	51	0	0	51	0	GG	95	37	0	58	0	AG	497
419	HaeIII_Both-Ends_CC-2350_CID-2813387:3191519_num=949	14		89	56	0	33	0	AG	131	72	0	59	0	AG	74	43	0	31	0	AG	102	61	0	41	0	AG	270	150	0	120	0	AG	666
420	HaeIII_Both-Ends_CC-2350_CID-2813387:3191519_num=949	37		89	44	0	45	0	AG	131	69	0	62	0	AG	74	40	0	34	0	AG	102	48	0	54	0	AG	270	159	0	111	0	AG	666
421	HaeIII_Both-Ends_CC-2350_CID-2813387:3191519_num=949	248		89	0	35	0	54	TC	131	0	48	0	83	TC	74	0	31	0	43	TC	102	0	45	0	57	TC	270	0	87	0	183	TC	666
422	HaeIII_Both-Ends_CC-2350_CID-2813387:3191519_num=949	283		89	0	31	0	58	TC	131	0	49	0	82	TC	74	0	30	0	44	TC	102	0	37	0	65	TC	270	0	110	0	160	TC	666
423	HaeIII_Both-Ends_CC-2370_CID-1072996:2558518_num=942	243		65	0	45	0	20	TC	102	0	67	0	35	TC	127	0	83	0	44	TC	82	0	29	1	52	TC	186	0	130	0	56	TC	562
424	HaeIII_Both-Ends_CC-2382_CID-417225:2335087_num=937	244	C	36	0	0	0	36	CC	43	0	0	0	43	CC	134	0	64	0	70	TC	60	0	0	0	60	CC	66	0	0	0	66	CC	339
425	HaeIII_Both-Ends_CC-2403_CID-139535:523736_num=927	281		161	0	0	109	52	GC	166	0	1	122	43	GC	180	0	0	123	57	GC	170	0	0	116	54	GC	294	0	0	180	114	GC	971
426	HaeIII_Both-Ends_CC-2408_CID-273759:801282_num=924	205		42	0	18	24	0	TG	89	0	47	42	0	TG	284	0	93	191	0	TG	76	0	27	49	0	TG	38	0	14	24	0	TG	529
427	HaeIII_Both-Ends_CC-2419_CID-48849:465132_num=919	255		96	38	0	0	58	AC	81	25	0	0	56	AC	99	37	0	0	62	AC	87	23	0	0	64	AC	104	40	0	0	64	AC	467
428	HaeIII_Both-Ends_CC-2425_CID-99804:767924_num=917	63		76	0	0	38	38	GC	156	0	1	74	81	GC	118	0	0	64	54	GC	162	0	0	55	107	GC	143	0	0	59	84	GC	655
429	HaeIII_Both-Ends_CC-2425_CID-99804:767924_num=917	230		76	0	0	38	38	GC	156	0	0	82	74	GC	118	0	0	54	64	GC	162	0	0	107	55	GC	143	0	0	84	59	GC	655
430	HaeIII_Both-Ends_CC-2427_CID-1406230:3625925_num=917	11		77	27	0	50	0	AG	115	65	0	50	0	AG	268	113	0	155	0	AG	99	46	0	53	0	AG	78	33	0	45	0	AG	637
431	HaeIII_Both-Ends_CC-2429_CID-120416:1928394_num=916	256		65	0	24	0	41	TC	117	0	43	0	74	TC	280	0	95	0	185	TC	95	0	34	0	61	TC	39	0	10	0	29	TC	596
432	HaeIII_Both-Ends_CC-2429_CID-120416:1928394_num=916	284		65	0	29	0	36	TC	117	0	60	0	57	TC	280	0	157	0	123	TC	95	0	42	0	53	TC	39	0	25	0	14	TC	596
433	HaeIII_Both-Ends_CC-2441_CID-360224:2574770_num=911	72		94	29	0	65	0	AG	84	1	0	83	0	GG	132	90	0	42	0	AG	85	0	0	85	0	GG	164	0	0	164	0	GG	559
434	HaeIII_Both-Ends_CC-2441_CID-360224:2574770_num=911	206		94	29	0	65	0	AG	84	1	1	82	0	GG	132	88	0	42	2	AG	85	0	0	85	0	GG	164	0	0	163	1	GG	559
435	HaeIII_Both-Ends_CC-2441_CID-360224:2574770_num=911	276		94	0	0	29	65	GC	84	0	0	1	83	CC	132	0	0	90	42	GC	85	0	0	0	85	CC	164	0	0	0	164	CC	559
436	HaeIII_Both-Ends_CC-2461_CID-1555487:1764164_num=904	260		88	24	0	0	64	AC	114	69	0	0	45	AC	150	92	0	0	58	AC	155	92	0	0	63	AC	142	89	0	0	53	AC	649
437	HaeIII_Both-Ends_CC-2471_CID-619859:1189062_num=901	213		90	34	56	0	0	AT	61	0	61	0	0	TT	103	26	75	1	1	AT	136	61	75	0	0	AT	156	50	105	1	0	AT	546
438	HaeIII_Both-Ends_CC-2472_CID-737349:1860767_num=900	8		38	16	0	0	22	AC	120	42	0	0	78	AC	148	60	0	0	88	AC	116	48	0	0	68	AC	81	32	0	0	49	AC	503
439	HaeIII_Both-Ends_CC-2472_CID-737349:1860767_num=900	268		38	0	22	16	0	TG	120	0	78	42	0	TG	148	0	88	60	0	TG	116	0	68	48	0	TG	81	0	49	32	0	TG	503
440	HaeIII_Both-Ends_CC-2480_CID-226370:684360_num=897	29		50	0	21	0	29	TC	56	0	26	0	30	TC	49	0	22	0	27	TC	87	0	43	0	44	TC	69	0	30	0	39	TC	311
441	HaeIII_Both-Ends_CC-2480_CID-226370:684360_num=897	208		50	31	0	19	0	AG	56	35	0	21	0	AG	49	27	0	22	0	AG	87	46	0	41	0	AG	69	42	0	27	0	AG	311
442	HaeIII_Both-Ends_CC-2483_CID-364695:2074503_num=896	37		99	0	0	33	66	GC	145	0	0	50	95	GC	205	0	0	56	149	GC	152	0	1	45	106	GC	68	0	0	28	40	GC	669
443	HaeIII_Both-Ends_CC-2496_CID-670176:1926351_num=889	261		64	0	19	0	45	TC	102	0	57	0	45	TC	70	0	26	0	44	TC	72	0	26	0	46	TC	190	0	74	0	116	TC	498
444	HaeIII_Both-Ends_CC-2497_CID-180244:3035955_num=889	14		57	0	38	0	19	TC	77	0	46	0	31	TC	91	0	55	0	36	TC	42	0	25	0	17	TC	114	0	69	0	45	TC	381
445	HaeIII_Both-Ends_CC-2498_CID-354808:1661581_num=888	209		150	65	0	0	85	AC	159	105	0	0	54	AC	89	30	0	0	59	AC	97	61	0	0	36	AC	171	112	0	0	59	AC	666
446	HaeIII_Both-Ends_CC-2499_CID-196261:1505135_num=888	20		72	0	0	0	72	CC	96	0	0	26	70	GC	124	0	0	33	91	GC	120	0	0	35	85	GC	130	0	0	45	85	GC	542
447	HaeIII_Both-Ends_CC-2499_CID-196261:1505135_num=888	24		72	27	0	45	0	AG	96	54	0	42	0	AG	124	51	0	73	0	AG	120	51	0	69	0	AG	130	64	0	66	0	AG	542
448	HaeIII_Both-Ends_CC-2499_CID-196261:1505135_num=888	79		72	0	0	72	0	GG	96	0	0	64	32	GC	124	0	0	89	35	GC	120	0	0	85	35	GC	130	0	0	85	45	GC	542
449	HaeIII_Both-Ends_CC-2505_CID-364729:778671_num=885	246		68	0	31	0	37	TC	185	0	119	0	66	TC	217	0	84	1	132	TC	200	0	136	0	64	TC	132	0	132	0	0	TT	802
450	HaeIII_Both-Ends_CC-2512_CID-51676:1750938_num=882	66		151	0	0	61	90	GC	105	0	0	64	41	GC	242	0	0	180	62	GC	100	0	0	100	0	GG	187	0	0	137	50	GC	785
451	HaeIII_Both-Ends_CC-2520_CID-992577:2509685_num=879	211		59	31	0	28	0	AG	38	23	0	15	0	AG	81	44	0	37	0	AG	83	47	0	36	0	AG	127	72	0	55	0	AG	388
452	HaeIII_Both-Ends_CC-2522_CID-319199:2099077_num=879	13		82	0	35	47	0	TG	78	0	27	51	0	TG	64	0	29	35	0	TG	76	0	30	46	0	TG	128	0	51	77	0	TG	428
453	HaeIII_Both-Ends_CC-2526_CID-560846:3661903_num=877	232		94	0	45	0	49	TC	72	0	33	0	39	TC	109	0	56	0	53	TC	100	0	47	0	53	TC	94	0	59	0	35	TC	469
454	HaeIII_Both-Ends_CC-2529_CID-350452:1100129_num=876	292		32	0	0	32	0	GG	54	0	0	54	0	GG	54	14	0	40	0	AG	36	13	0	23	0	AG	29	0	0	29	0	GG	205
455	HaeIII_Both-Ends_CC-2531_CID-1035741:1259562_num=876	252		65	0	0	45	20	GC	106	0	0	61	45	GC	83	0	0	55	28	GC	89	0	0	54	35	GC	152	0	0	99	53	GC	495
456	HaeIII_Both-Ends_CC-2543_CID-936854:4331996_num=873	92		70	21	0	49	0	AG	87	23	0	64	0	AG	73	38	0	35	0	AG	103	26	0	77	0	AG	130	36	0	94	0	AG	463
457	HaeIII_Both-Ends_CC-2544_CID-184983:972147_num=873	237		61	34	0	27	0	AG	42	19	0	23	0	AG	56	32	0	24	0	AG	113	64	0	49	0	AG	157	82	0	75	0	AG	429
458	HaeIII_Both-Ends_CC-2544_CID-184983:972147_num=873	268		61	0	27	34	0	TG	42	0	23	19	0	TG	56	0	24	32	0	TG	113	0	49	64	0	TG	157	0	75	82	0	TG	429
459	HaeIII_Both-Ends_CC-2547_CID-61031:3590477_num=871	26		89	36	0	53	0	AG	135	44	1	90	0	AG	214	136	0	78	0	AG	79	1	0	78	0	GG	83	33	0	50	0	AG	600
460	HaeIII_Both-Ends_CC-2547_CID-61031:3590477_num=871	206	C	89	0	0	0	89	CC	135	0	0	0	135	CC	214	0	136	0	78	TC	79	0	0	0	79	CC	83	0	0	0	83	CC	600
461	HaeIII_Both-Ends_CC-2547_CID-61031:3590477_num=871	253		89	0	36	0	53	TC	135	0	44	0	91	TC	214	0	136	0	78	TC	79	0	0	0	79	CC	83	0	33	0	50	TC	600
462	HaeIII_Both-Ends_CC-2554_CID-87136:2099468_num=868	282		62	0	28	0	34	TC	86	0	51	0	35	TC	272	0	122	0	150	TC	51	0	31	0	20	TC	43	0	17	0	26	TC	514
463	HaeIII_Both-Ends_CC-2555_CID-712093:2571269_num=868	271		68	0	0	68	0	GG	123	53	0	70	0	AG	89	52	0	37	0	AG	131	0	0	131	0	GG	108	0	0	108	0	GG	519
464	HaeIII_Both-Ends_CC-2559_CID-728267:2574504_num=866	263		60	0	0	15	45	GC	41	0	0	17	24	GC	49	0	0	25	24	GC	73	0	0	33	40	GC	65	0	0	18	47	GC	288
465	HaeIII_Both-Ends_CC-2581_CID-656822:1059011_num=858	59		76	0	25	0	51	TC	121	0	41	0	80	TC	63	0	35	0	28	TC	111	0	54	0	57	TC	195	0	106	0	89	TC	566
466	HaeIII_Both-Ends_CC-2581_CID-656822:1059011_num=858	205		76	0	35	0	41	TC	121	0	50	0	71	TC	63	0	0	0	63	CC	111	0	0	0	111	CC	195	0	58	0	137	TC	566
467	HaeIII_Both-Ends_CC-2581_CID-656822:1059011_num=858	235		76	41	0	35	0	AG	121	71	0	50	0	AG	63	63	0	0	0	AA	111	111	0	0	0	AA	195	137	0	58	0	AG	566
468	HaeIII_Both-Ends_CC-2581_CID-656822:1059011_num=858	279		76	43	0	0	33	AC	121	67	0	0	54	AC	63	17	0	0	46	AC	111	42	0	0	69	AC	195	73	0	0	122	AC	566
469	HaeIII_Both-Ends_CC-2583_CID-299344:2117195_num=858	7		51	0	0	31	20	GC	69	0	0	43	26	GC	79	0	0	39	40	GC	116	0	0	77	39	GC	112	0	0	66	46	GC	427
470	HaeIII_Both-Ends_CC-2583_CID-299344:2117195_num=858	80		51	1	20	0	30	TC	69	0	26	0	43	TC	79	1	39	0	39	TC	116	0	38	2	76	TC	112	1	46	0	65	TC	427
471	HaeIII_Both-Ends_CC-2584_CID-221636:1521314_num=857	271		107	38	0	0	69	AC	132	49	0	0	83	AC	141	74	0	0	67	AC	113	50	0	0	63	AC	296	110	0	0	186	AC	789
472	HaeIII_Both-Ends_CC-2588_CID-408775:1676386_num=856	270		137	42	95	0	0	AT	74	0	74	0	0	TT	111	47	64	0	0	AT	99	0	99	0	0	TT	144	61	83	0	0	AT	565
473	HaeIII_Both-Ends_CC-2588_CID-408775:1676386_num=856	273		137	0	95	42	0	TG	74	0	74	0	0	TT	111	0	64	47	0	TG	99	0	99	0	0	TT	144	0	82	62	0	TG	565
474	HaeIII_Both-Ends_CC-2592_CID-534839:1397611_num=855	34		61	39	0	22	0	AG	86	54	0	32	0	AG	60	41	0	19	0	AG	72	42	0	30	0	AG	153	105	0	48	0	AG	432
475	HaeIII_Both-Ends_CC-2599_CID-140379:1482404_num=853	235		39	0	0	0	39	CC	81	1	42	0	38	TC	48	0	0	0	48	CC	55	0	0	0	55	CC	104	0	46	0	58	TC	327
476	HaeIII_Both-Ends_CC-2599_CID-140379:1482404_num=853	271		39	0	0	39	0	GG	81	42	0	39	0	AG	48	0	1	47	0	GG	55	0	0	55	0	GG	104	46	0	58	0	AG	327
477	HaeIII_Both-Ends_CC-2603_CID-531468:2850948_num=852	78		74	0	49	25	0	TG	59	0	34	25	0	TG	104	0	67	37	0	TG	107	0	64	43	0	TG	120	0	83	37	0	TG	464
478	HaeIII_Both-Ends_CC-2603_CID-531468:2850948_num=852	240		74	26	0	48	0	AG	59	34	0	25	0	AG	104	48	0	56	0	AG	107	64	0	43	0	AG	120	63	0	57	0	AG	464
479	HaeIII_Both-Ends_CC-2615_CID-150336:786518_num=844	250		63	43	0	20	0	AG	103	75	0	28	0	AG	75	52	0	23	0	AG	59	35	0	24	0	AG	143	93	0	50	0	AG	443
480	HaeIII_Both-Ends_CC-2626_CID-236804:1801982_num=841	13		48	0	27	0	21	TC	112	0	66	0	46	TC	142	0	84	0	58	TC	100	0	67	0	33	TC	43	0	30	0	13	TC	445
481	HaeIII_Both-Ends_CC-2638_CID-597519:1473671_num=835	217		100	0	0	0	100	CC	167	1	0	0	166	CC	285	0	87	0	198	TC	188	0	59	0	129	TC	135	0	0	0	135	CC	875
482	HaeIII_Both-Ends_CC-2638_CID-597519:1473671_num=835	260		100	47	0	0	53	AC	167	67	0	0	100	AC	285	105	0	0	180	AC	188	83	0	0	105	AC	135	66	0	0	69	AC	875
483	HaeIII_Both-Ends_CC-2639_CID-446136:1466800_num=835	8		96	35	0	61	0	AG	97	36	0	61	0	AG	79	40	0	39	0	AG	138	57	0	81	0	AG	188	107	0	81	0	AG	598
484	HaeIII_Both-Ends_CC-2639_CID-446136:1466800_num=835	19		96	0	34	0	62	TC	97	0	32	0	65	TC	79	0	40	0	39	TC	138	0	57	0	81	TC	188	0	104	0	84	TC	598
485	HaeIII_Both-Ends_CC-2639_CID-446136:1466800_num=835	207		96	0	34	1	61	TC	97	0	35	1	61	TC	79	0	40	0	39	TC	138	0	56	1	81	TC	188	0	106	1	81	TC	598
486	HaeIII_Both-Ends_CC-2646_CID-377953:1661700_num=833	238		156	61	0	95	0	AG	113	51	0	62	0	AG	106	37	0	69	0	AG	55	0	0	55	0	GG	84	0	0	84	0	GG	514
487	HaeIII_Both-Ends_CC-2651_CID-289785:354808_num=832	38		73	0	0	22	51	GC	71	0	0	21	50	GC	224	0	0	105	119	GC	40	0	0	15	25	GC	101	0	0	33	68	GC	509
488	HaeIII_Both-Ends_CC-2652_CID-593423:2308656_num=831	225		51	0	0	20	31	GC	66	0	0	21	45	GC	125	0	0	62	63	GC	80	0	0	34	46	GC	108	0	0	44	64	GC	430
489	HaeIII_Both-Ends_CC-2654_CID-160309:701034_num=831	65		116	0	56	60	0	TG	43	0	29	14	0	TG	161	0	102	59	0	TG	33	0	17	16	0	TG	44	0	28	16	0	TG	397
490	HaeIII_Both-Ends_CC-2654_CID-160309:701034_num=831	83		116	0	0	73	43	GC	43	0	0	24	19	GC	161	0	0	105	56	GC	33	0	0	16	17	GC	44	0	0	26	18	GC	397
491	HaeIII_Both-Ends_CC-2654_CID-160309:701034_num=831	269		116	35	81	0	0	AT	43	15	28	0	0	AT	161	55	106	0	0	AT	33	16	17	0	0	AT	44	12	32	0	0	AT	397
492	HaeIII_Both-Ends_CC-2658_CID-1583496:2601289_num=829	250		45	0	17	0	28	TC	79	0	33	0	46	TC	77	0	28	0	49	TC	120	0	38	0	82	TC	148	0	56	1	91	TC	469
493	HaeIII_Both-Ends_CC-2662_CID-911527:1649351_num=827	37		74	0	54	20	0	TG	84	0	58	26	0	TG	116	0	72	44	0	TG	63	0	40	23	0	TG	123	0	85	38	0	TG	460
494	HaeIII_Both-Ends_CC-2662_CID-911527:1649351_num=827	253		74	33	0	41	0	AG	84	32	0	52	0	AG	116	41	0	75	0	AG	63	17	0	46	0	AG	123	47	0	76	0	AG	460
495	HaeIII_Both-Ends_CC-2665_CID-196357:447798_num=827	217		90	56	0	33	1	AG	74	47	0	27	0	AG	200	116	0	84	0	AG	39	24	0	15	0	AG	72	41	0	31	0	AG	475
496	HaeIII_Both-Ends_CC-2668_CID-2134923:3041774_num=826	255		75	0	53	22	0	TG	90	0	90	0	0	TT	69	0	47	22	0	TG	110	0	110	0	0	TT	78	0	53	25	0	TG	422
497	HaeIII_Both-Ends_CC-2672_CID-202990:274151_num=825	9	C	88	0	0	0	88	CC	41	0	0	0	41	CC	119	0	0	43	76	GC	67	0	0	0	67	CC	40	0	0	0	40	CC	355
498	HaeIII_Both-Ends_CC-2672_CID-202990:274151_num=825	294	A	88	60	28	0	0	AT	41	41	0	0	0	AA	119	119	0	0	0	AA	67	67	0	0	0	AA	40	40	0	0	0	AA	355
499	HaeIII_Both-Ends_CC-2674_CID-734786:2962690_num=824	262		59	0	43	0	16	TC	145	0	89	0	56	TC	158	0	118	0	40	TC	39	0	39	0	0	TT	32	0	32	0	0	TT	433
500	HaeIII_Both-Ends_CC-2675_CID-501093:1643531_num=824	69		93	66	0	27	0	AG	139	104	0	35	0	AG	158	114	0	44	0	AG	111	80	0	31	0	AG	68	50	0	18	0	AG	569
501	HaeIII_Both-Ends_CC-2676_CID-436299:1674336_num=824	293		55	0	22	33	0	TG	99	0	48	51	0	TG	113	0	65	48	0	TG	91	0	54	37	0	TG	81	0	40	41	0	TG	439
502	HaeIII_Both-Ends_CC-2677_CID-222206:2622420_num=824	296		51	23	0	0	28	AC	95	40	0	1	54	AC	239	120	0	2	117	AC	88	44	0	0	44	AC	36	19	0	0	17	AC	509
503	HaeIII_Both-Ends_CC-2681_CID-1019748:1464758_num=823	276	C	71	71	0	0	0	AA	55	55	0	0	0	AA	80	39	0	41	0	AG	100	100	0	0	0	AA	111	111	0	0	0	AA	417
504	HaeIII_Both-Ends_CC-2682_CID-497031:1036830_num=822	98		59	24	0	35	0	AG	90	54	0	36	0	AG	64	30	0	34	0	AG	62	31	0	31	0	AG	138	88	0	50	0	AG	413
505	HaeIII_Both-Ends_CC-2684_CID-281388:646919_num=822	265		111	0	0	75	36	GC	182	0	0	84	98	GC	254	0	0	114	140	GC	154	0	0	59	95	GC	80	0	0	28	52	GC	781
506	HaeIII_Both-Ends_CC-2692_CID-365446:1014834_num=819	44		68	0	22	0	46	TC	126	0	63	0	63	TC	77	0	34	0	43	TC	110	0	56	0	54	TC	213	0	102	0	111	TC	594
507	HaeIII_Both-Ends_CC-2692_CID-365446:1014834_num=819	87		68	0	25	43	0	TG	126	0	50	76	0	TG	77	0	29	48	0	TG	110	0	50	60	0	TG	213	0	90	123	0	TG	594
508	HaeIII_Both-Ends_CC-2692_CID-365446:1014834_num=819	251		68	0	46	0	22	TC	126	0	63	0	63	TC	77	0	43	0	34	TC	110	0	54	0	56	TC	213	0	110	1	102	TC	594
509	HaeIII_Both-Ends_CC-2701_CID-652668:2531556_num=817	45		49	0	30	0	19	TC	81	0	0	0	81	CC	87	0	46	0	41	TC	111	0	0	0	111	CC	100	0	100	0	0	TT	428
510	HaeIII_Both-Ends_CC-2707_CID-1676038:3347694_num=817	226		99	31	0	68	0	AG	160	67	0	93	0	AG	220	77	0	143	0	AG	160	93	0	67	0	AG	82	23	0	59	0	AG	721
511	HaeIII_Both-Ends_CC-2729_CID-87861:554864_num=812	37		188	0	0	87	101	GC	213	0	0	140	73	GC	152	0	0	53	99	GC	270	0	0	145	125	GC	212	0	0	114	98	GC	1035
512	HaeIII_Both-Ends_CC-2729_CID-87861:554864_num=812	235		188	136	0	52	0	AG	213	155	0	58	0	AG	152	110	0	42	0	AG	270	181	0	89	0	AG	212	144	0	68	0	AG	1035
513	HaeIII_Both-Ends_CC-2738_CID-31025:1409320_num=809	28		40	0	12	28	0	TG	116	0	37	79	0	TG	62	0	0	62	0	GG	38	0	0	38	0	GG	23	0	0	23	0	GG	279
514	HaeIII_Both-Ends_CC-2743_CID-419843:1452450_num=807	279		31	31	0	0	0	AA	108	68	0	40	0	AG	278	162	0	116	0	AG	56	56	0	0	0	AA	49	49	0	0	0	AA	522
515	HaeIII_Both-Ends_CC-2750_CID-400715:439586_num=805	71		43	0	0	0	43	CC	108	0	64	0	44	TC	89	0	50	0	39	TC	51	0	0	0	51	CC	70	0	0	0	70	CC	361
516	HaeIII_Both-Ends_CC-2750_CID-400715:439586_num=805	221		43	0	0	0	43	CC	108	0	63	0	45	TC	89	0	38	0	51	TC	51	0	0	0	51	CC	70	0	0	0	70	CC	361
517	HaeIII_Both-Ends_CC-2750_CID-400715:439586_num=805	234		43	0	0	43	0	GG	108	64	0	44	0	AG	89	38	0	51	0	AG	51	0	0	51	0	GG	70	0	0	70	0	GG	361
518	HaeIII_Both-Ends_CC-2750_CID-400715:439586_num=805	295		43	43	0	0	0	AA	108	44	0	64	0	AG	89	31	0	58	0	AG	51	51	0	0	0	AA	70	70	0	0	0	AA	361
519	HaeIII_Both-Ends_CC-2751_CID-370495:3405217_num=805	65		40	0	0	20	20	GC	70	0	0	0	70	CC	234	0	0	0	234	CC	61	0	0	22	39	GC	24	0	0	0	24	CC	429
520	HaeIII_Both-Ends_CC-2753_CID-1744449:2451374_num=805	233		51	0	0	34	17	GC	118	0	0	47	71	GC	91	0	0	55	36	GC	133	0	0	90	43	GC	55	0	0	39	16	GC	448
521	HaeIII_Both-Ends_CC-2763_CID-1233992:1288987_num=803	262		80	0	22	0	58	TC	124	0	79	0	45	TC	107	0	72	1	34	TC	120	0	52	0	68	TC	103	0	46	0	57	TC	534
522	HaeIII_Both-Ends_CC-2786_CID-1224916:1529978_num=796	215		42	1	0	41	0	GG	48	25	0	23	0	AG	56	0	0	56	0	GG	66	33	0	33	0	AG	76	75	0	1	0	AA	288
523	HaeIII_Both-Ends_CC-2786_CID-1224916:1529978_num=796	223		42	0	0	41	1	GG	48	0	0	23	25	GC	56	0	0	56	0	GG	66	0	0	33	33	GC	76	0	0	0	76	CC	288
524	HaeIII_Both-Ends_CC-2786_CID-1224916:1529978_num=796	239		42	0	0	0	42	CC	48	25	0	0	23	AC	56	0	0	0	56	CC	66	32	0	0	34	AC	76	76	0	0	0	AA	288
525	HaeIII_Both-Ends_CC-2796_CID-1186323:2101851_num=793	82		69	0	19	50	0	TG	173	0	56	117	0	TG	222	0	69	153	0	TG	150	0	45	105	0	TG	88	0	28	60	0	TG	702
526	HaeIII_Both-Ends_CC-2796_CID-1186323:2101851_num=793	261		69	0	50	0	19	TC	173	0	117	0	56	TC	222	0	152	0	70	TC	150	0	105	0	45	TC	88	0	60	0	28	TC	702
527	HaeIII_Both-Ends_CC-2798_CID-979845:1411791_num=791	204		38	0	0	38	0	GG	91	0	1	90	0	GG	102	56	0	46	0	AG	79	0	0	79	0	GG	88	52	0	36	0	AG	398
528	HaeIII_Both-Ends_CC-2799_CID-709786:2379224_num=791	259		38	0	11	0	27	TC	72	0	22	0	50	TC	73	0	0	0	73	CC	58	0	0	0	58	CC	28	0	11	0	17	TC	269
529	HaeIII_Both-Ends_CC-2808_CID-196261:1505131_num=789	206		45	15	0	0	30	AC	25	8	0	0	17	AC	67	34	0	0	33	AC	39	18	0	0	21	AC	64	19	0	0	45	AC	240
530	HaeIII_Both-Ends_CC-2808_CID-196261:1505131_num=789	207		45	0	15	30	0	TG	25	0	9	16	0	TG	67	0	35	32	0	TG	39	0	19	20	0	TG	64	0	25	39	0	TG	240
531	HaeIII_Both-Ends_CC-2809_CID-178286:794207_num=789	276		71	0	39	0	32	TC	85	0	42	0	43	TC	83	0	0	0	83	CC	100	0	100	0	0	TT	100	0	56	0	44	TC	439
532	HaeIII_Both-Ends_CC-2814_CID-313315:3405951_num=788	4		48	0	48	0	0	TT	74	0	40	0	34	TC	84	1	83	0	0	TT	113	0	60	0	53	TC	91	0	45	0	46	TC	410
533	HaeIII_Both-Ends_CC-2814_CID-313315:3405951_num=788	243		48	48	0	0	0	AA	74	0	0	74	0	GG	84	43	0	41	0	AG	113	61	0	52	0	AG	91	0	0	91	0	GG	410
534	HaeIII_Both-Ends_CC-2816_CID-1458667:2537079_num=788	233		80	0	0	0	80	CC	147	96	0	0	51	AC	176	111	0	0	65	AC	110	68	0	1	41	AC	81	57	0	0	24	AC	594
535	HaeIII_Both-Ends_CC-2826_CID-749642:3394128_num=784	214		43	0	26	0	17	TC	62	0	33	0	29	TC	62	0	44	0	18	TC	90	0	64	0	26	TC	135	0	94	0	41	TC	392
536	HaeIII_Both-Ends_CC-2828_CID-427652:1151041_num=784	49		35	23	0	0	12	AC	64	64	0	0	0	AA	46	24	0	0	22	AC	189	189	0	0	0	AA	45	25	0	0	20	AC	379
537	HaeIII_Both-Ends_CC-2828_CID-427652:1151041_num=784	96		35	0	12	0	23	TC	64	0	0	0	64	CC	46	0	22	0	24	TC	189	0	1	0	188	CC	45	0	20	0	25	TC	379
538	HaeIII_Both-Ends_CC-2828_CID-427652:1151041_num=784	97		35	0	0	12	23	GC	64	0	0	0	64	CC	46	0	0	22	24	GC	189	0	0	0	189	CC	45	0	0	20	25	GC	379
539	HaeIII_Both-Ends_CC-2828_CID-427652:1151041_num=784	240		35	0	23	12	0	TG	64	0	64	0	0	TT	46	0	24	22	0	TG	189	0	189	0	0	TT	45	0	25	20	0	TG	379
540	HaeIII_Both-Ends_CC-2838_CID-180009:1505126_num=783	54		88	55	0	33	0	AG	64	30	0	34	0	AG	87	34	0	53	0	AG	94	62	0	32	0	AG	181	94	0	87	0	AG	514
541	HaeIII_Both-Ends_CC-2838_CID-180009:1505126_num=783	294		88	0	55	0	33	TC	64	0	30	0	34	TC	87	0	35	0	52	TC	94	0	62	0	32	TC	181	0	95	0	86	TC	514
542	HaeIII_Both-Ends_CC-2848_CID-196262:1505125_num=779	32		43	0	0	0	43	CC	38	0	0	15	23	GC	42	0	0	0	42	CC	35	0	0	0	35	CC	71	0	0	27	44	GC	229
543	HaeIII_Both-Ends_CC-2871_CID-256049:3226605_num=775	18		47	30	0	17	0	AG	71	0	0	71	0	GG	87	0	0	87	0	GG	92	0	0	92	0	GG	91	42	0	49	0	AG	388
544	HaeIII_Both-Ends_CC-2871_CID-256049:3226605_num=775	247		47	0	0	47	0	GG	71	0	0	28	43	GC	87	0	0	42	45	GC	92	0	0	47	45	GC	91	0	0	91	0	GG	388
545	HaeIII_Both-Ends_CC-2872_CID-81441:2651795_num=774	272		73	0	21	0	52	TC	75	0	0	0	75	CC	153	0	0	0	153	CC	56	0	19	0	37	TC	47	0	0	1	46	CC	404
546	HaeIII_Both-Ends_CC-2886_CID-1166833:1361100_num=772	278		21	12	9	0	0	AT	26	18	8	0	0	AT	24	15	9	0	0	AT	28	13	15	0	0	AT	28	17	11	0	0	AT	127
547	HaeIII_Both-Ends_CC-2886_CID-1166833:1361100_num=772	298		21	0	9	0	12	TC	26	0	8	0	18	TC	24	0	9	0	15	TC	28	0	15	0	13	TC	28	0	11	0	17	TC	127
548	HaeIII_Both-Ends_CC-2887_CID-470551:1460320_num=771	245	C	55	0	0	55	0	GG	74	0	0	74	0	GG	75	0	0	38	37	GC	123	0	0	123	0	GG	119	0	0	119	0	GG	446
549	HaeIII_Both-Ends_CC-2888_CID-2014489:2660134_num=771	237		65	0	21	0	44	TC	100	0	26	0	74	TC	149	0	54	0	95	TC	189	0	88	0	101	TC	97	0	35	0	62	TC	600
550	HaeIII_Both-Ends_CC-2889_CID-185274:575773_num=771	5		35	0	0	19	16	GC	62	0	0	20	42	GC	46	0	0	20	26	GC	38	1	0	10	27	GC	117	0	0	52	65	GC	298
551	HaeIII_Both-Ends_CC-2889_CID-185274:575773_num=771	8		35	13	0	22	0	AG	62	16	0	46	0	AG	46	12	0	34	0	AG	38	10	0	28	0	AG	117	32	0	85	0	AG	298
552	HaeIII_Both-Ends_CC-2889_CID-185274:575773_num=771	57		35	16	0	0	19	AC	62	42	0	0	20	AC	46	26	0	0	20	AC	38	25	0	0	13	AC	117	70	0	0	47	AC	298
553	HaeIII_Both-Ends_CC-2895_CID-368099:844925_num=770	234		50	0	0	0	50	CC	70	36	0	0	34	AC	98	60	0	0	38	AC	108	0	0	0	108	CC	83	43	0	0	40	AC	409
554	HaeIII_Both-Ends_CC-2907_CID-1493966:3187792_num=767	204		66	0	0	39	27	GC	264	0	0	122	142	GC	47	0	0	20	27	GC	215	0	1	92	122	GC	67	1	0	42	24	GC	659
555	HaeIII_Both-Ends_CC-2914_CID-405579:801057_num=765	213		116	60	0	56	0	AG	181	58	0	123	0	AG	132	67	0	65	0	AG	187	61	1	125	0	AG	200	101	0	99	0	AG	816
556	HaeIII_Both-Ends_CC-2914_CID-405579:801057_num=765	225		116	60	0	0	56	AC	181	58	0	0	123	AC	132	67	0	0	65	AC	187	61	0	0	126	AC	200	101	0	0	99	AC	816
557	HaeIII_Both-Ends_CC-2915_CID-364376:1274924_num=765	211		45	0	0	30	15	GC	127	0	0	94	33	GC	193	0	0	142	51	GC	102	0	0	71	31	GC	46	0	0	31	15	GC	513
558	HaeIII_Both-Ends_CC-2933_CID-1389595:2573708_num=763	9		71	25	0	46	0	AG	96	40	0	56	0	AG	76	26	0	50	0	AG	79	32	0	47	0	AG	60	32	0	28	0	AG	382
559	HaeIII_Both-Ends_CC-2933_CID-1389595:2573708_num=763	74		71	0	25	0	46	TC	96	0	40	0	56	TC	76	0	26	0	50	TC	79	0	32	0	47	TC	60	0	32	0	28	TC	382
560	HaeIII_Both-Ends_CC-2933_CID-1389595:2573708_num=763	264		71	46	25	0	0	AT	96	56	40	0	0	AT	76	50	26	0	0	AT	79	47	32	0	0	AT	60	28	32	0	0	AT	382
561	HaeIII_Both-Ends_CC-2941_CID-259706:260350_num=761	96		81	40	0	41	0	AG	113	59	0	54	0	AG	181	86	0	94	1	AG	185	185	0	0	0	AA	218	105	0	113	0	AG	778
562	HaeIII_Both-Ends_CC-2944_CID-433071:2818772_num=760	23		50	23	0	27	0	AG	66	28	0	38	0	AG	76	33	0	43	0	AG	63	30	0	33	0	AG	127	56	0	70	1	AG	382
563	HaeIII_Both-Ends_CC-2944_CID-433071:2818772_num=760	212		50	0	23	0	27	TC	66	0	28	0	38	TC	76	0	33	0	43	TC	63	0	30	0	33	TC	127	0	56	0	71	TC	382
564	HaeIII_Both-Ends_CC-2945_CID-310326:2530342_num=760	15		36	0	22	0	14	TC	98	0	31	0	67	TC	122	0	49	0	73	TC	96	0	49	0	47	TC	42	0	21	0	21	TC	394
565	HaeIII_Both-Ends_CC-2945_CID-310326:2530342_num=760	205		36	0	14	0	22	TC	98	0	67	0	31	TC	122	0	73	0	49	TC	96	0	46	0	50	TC	42	0	21	0	21	TC	394
566	HaeIII_Both-Ends_CC-2945_CID-310326:2530342_num=760	265		36	0	14	0	22	TC	98	0	40	0	58	TC	122	0	73	0	49	TC	96	0	46	0	50	TC	42	0	21	0	21	TC	394
567	HaeIII_Both-Ends_CC-2945_CID-310326:2530342_num=760	273	B	36	36	0	0	0	AA	98	70	1	0	27	AC	122	122	0	0	0	AA	96	96	0	0	0	AA	42	41	0	0	1	AA	394
568	HaeIII_Both-Ends_CC-2948_CID-138001:1723663_num=760	214	C	93	0	0	0	93	CC	185	0	0	0	185	CC	198	0	0	88	110	GC	110	0	0	0	110	CC	112	0	0	0	112	CC	698
569	HaeIII_Both-Ends_CC-2953_CID-890918:2768164_num=757	48		69	36	0	33	0	AG	98	68	0	30	0	AG	128	68	0	60	0	AG	131	69	0	62	0	AG	102	52	0	50	0	AG	528
570	HaeIII_Both-Ends_CC-2957_CID-2864532:3574466_num=757	260		74	0	48	0	26	TC	87	0	0	0	87	CC	188	0	128	0	60	TC	91	0	0	0	91	CC	72	0	0	0	72	CC	512
571	HaeIII_Both-Ends_CC-2963_CID-87784:554402_num=755	11		90	0	0	57	33	GC	125	0	0	69	56	GC	78	0	0	47	31	GC	192	0	1	120	71	GC	100	0	0	65	35	GC	585
572	HaeIII_Both-Ends_CC-2963_CID-87784:554402_num=755	266		90	0	45	0	45	TC	125	0	71	0	54	TC	78	0	34	0	44	TC	192	0	114	1	77	TC	100	0	60	0	40	TC	585
573	HaeIII_Both-Ends_CC-2963_CID-87784:554402_num=755	283		90	0	31	0	59	TC	125	0	60	0	65	TC	78	0	35	0	43	TC	192	0	89	0	103	TC	100	0	39	0	61	TC	585
574	HaeIII_Both-Ends_CC-2971_CID-1117002:2571282_num=754	262		61	21	0	0	40	AC	134	48	0	0	86	AC	220	81	0	0	139	AC	103	45	0	0	58	AC	48	21	0	0	27	AC	566
575	HaeIII_Both-Ends_CC-2974_CID-547659:3011448_num=753	22		107	59	0	48	0	AG	67	44	0	23	0	AG	103	75	0	28	0	AG	59	59	0	0	0	AA	84	84	0	0	0	AA	420
576	HaeIII_Both-Ends_CC-2974_CID-547659:3011448_num=753	75		107	0	59	0	48	TC	67	0	44	0	23	TC	103	0	75	0	28	TC	59	0	59	0	0	TT	84	0	82	1	1	TT	420
577	HaeIII_Both-Ends_CC-2974_CID-547659:3011448_num=753	215		107	0	49	0	58	TC	67	0	23	0	44	TC	103	0	28	0	75	TC	59	0	0	0	59	CC	84	0	0	0	84	CC	420
578	HaeIII_Both-Ends_CC-2996_CID-168807:3524690_num=750	232		55	0	0	0	55	CC	85	0	35	0	50	TC	88	0	0	0	88	CC	93	0	0	0	93	CC	87	0	39	0	48	TC	408
579	HaeIII_Both-Ends_CC-2998_CID-151801:2238995_num=750	63		101	42	0	0	59	AC	113	50	0	0	63	AC	193	68	0	0	125	AC	142	52	0	0	90	AC	75	35	0	0	40	AC	624
580	HaeIII_Both-Ends_CC-3001_CID-367714:1558939_num=749	227		86	45	0	41	0	AG	132	43	0	89	0	AG	126	67	0	59	0	AG	112	0	0	112	0	GG	267	145	0	122	0	AG	723
581	HaeIII_Both-Ends_CC-3034_CID-2381932:3035252_num=743	218	A	40	0	22	0	18	TC	68	0	0	0	68	CC	84	1	0	0	83	CC	113	0	0	0	113	CC	88	0	0	0	88	CC	393
582	HaeIII_Both-Ends_CC-3034_CID-2381932:3035252_num=743	266	A	40	0	18	0	22	TC	68	0	68	0	0	TT	84	0	84	0	0	TT	113	0	113	0	0	TT	88	0	88	0	0	TT	393
583	HaeIII_Both-Ends_CC-3037_CID-897855:2076008_num=742	87		71	0	53	18	0	TG	74	0	42	32	0	TG	81	0	59	22	0	TG	86	0	41	45	0	TG	69	0	38	31	0	TG	381
584	HaeIII_Both-Ends_CC-3050_CID-323423:3558113_num=741	226		38	0	28	0	10	TC	44	0	30	0	14	TC	50	0	23	0	27	TC	73	0	39	0	34	TC	74	0	49	0	25	TC	279
585	HaeIII_Both-Ends_CC-3050_CID-323423:3558113_num=741	288		38	0	0	10	28	GC	44	0	0	14	30	GC	50	0	0	27	23	GC	73	0	0	34	39	GC	74	0	0	25	49	GC	279
586	HaeIII_Both-Ends_CC-3061_CID-116908:1249943_num=739	280		96	50	46	0	0	AT	165	67	98	0	0	AT	178	77	101	0	0	AT	206	76	130	0	0	AT	107	45	62	0	0	AT	752
587	HaeIII_Both-Ends_CC-3066_CID-809664:1750947_num=737	213		71	36	0	35	0	AG	94	55	0	39	0	AG	67	32	0	35	0	AG	71	34	0	37	0	AG	87	49	0	38	0	AG	390
588	HaeIII_Both-Ends_CC-3072_CID-800532:3236425_num=736	38		38	0	0	0	38	CC	30	0	17	0	13	TC	212	0	212	0	0	TT	50	0	32	0	18	TC	45	0	21	0	24	TC	375
589	HaeIII_Both-Ends_CC-3072_CID-800532:3236425_num=736	59		38	0	38	0	0	TT	30	0	13	0	17	TC	212	0	0	0	212	CC	50	0	18	0	32	TC	45	0	24	0	21	TC	375
590	HaeIII_Both-Ends_CC-3073_CID-694317:749338_num=736	48		59	0	21	0	38	TC	42	0	0	0	42	CC	112	0	47	1	64	TC	62	0	0	1	61	CC	71	0	30	0	41	TC	346
591	HaeIII_Both-Ends_CC-3073_CID-694317:749338_num=736	67		59	0	28	0	31	TC	42	0	22	0	20	TC	112	0	40	0	72	TC	62	0	25	0	37	TC	71	0	21	0	50	TC	346
592	HaeIII_Both-Ends_CC-3073_CID-694317:749338_num=736	94		59	0	0	21	38	GC	42	0	0	0	42	CC	112	0	0	47	65	GC	62	0	0	0	62	CC	71	0	0	30	41	GC	346
593	HaeIII_Both-Ends_CC-3073_CID-694317:749338_num=736	220		59	0	0	38	21	GC	42	0	0	42	0	GG	112	0	0	65	47	GC	62	0	0	62	0	GG	71	0	0	40	31	GC	346
594	HaeIII_Both-Ends_CC-3074_CID-631803:1511947_num=736	34		44	0	19	0	25	TC	82	0	82	0	0	TT	83	0	51	1	31	TC	94	0	94	0	0	TT	87	0	58	0	29	TC	390
595	HaeIII_Both-Ends_CC-3074_CID-631803:1511947_num=736	277		44	19	0	25	0	AG	82	82	0	0	0	AA	83	52	0	31	0	AG	94	94	0	0	0	AA	87	58	0	29	0	AG	390
596	HaeIII_Both-Ends_CC-3074_CID-631803:1511947_num=736	298		44	0	19	0	25	TC	82	0	82	0	0	TT	83	0	52	0	31	TC	94	0	93	0	1	TT	87	0	58	0	29	TC	390
597	HaeIII_Both-Ends_CC-3076_CID-354367:2067544_num=736	21		40	40	0	0	0	AA	103	76	0	27	0	AG	255	255	0	0	0	AA	71	32	0	39	0	AG	119	47	0	72	0	AG	588
598	HaeIII_Both-Ends_CC-3086_CID-5583:1019345_num=735	230		71	0	48	23	0	TG	92	0	45	47	0	TG	50	0	32	18	0	TG	43	0	25	18	0	TG	78	0	47	31	0	TG	334
599	HaeIII_Both-Ends_CC-3086_CID-5583:1019345_num=735	268		71	39	0	0	32	AC	92	58	0	0	34	AC	50	35	0	0	15	AC	43	25	0	0	18	AC	78	42	0	0	36	AC	334
600	HaeIII_Both-Ends_CC-3087_CID-524036:1535401_num=735	53		106	60	0	46	0	AG	128	67	0	61	0	AG	165	103	0	62	0	AG	175	106	0	69	0	AG	127	83	0	44	0	AG	701
601	HaeIII_Both-Ends_CC-3087_CID-524036:1535401_num=735	255		106	0	60	46	0	TG	128	0	67	61	0	TG	165	0	103	62	0	TG	175	0	106	69	0	TG	127	0	83	43	1	TG	701
602	HaeIII_Both-Ends_CC-3088_CID-452622:2105738_num=735	267		58	0	58	0	0	TT	63	0	63	0	0	TT	100	0	45	0	55	TC	80	0	35	0	45	TC	109	0	109	0	0	TT	410
603	HaeIII_Both-Ends_CC-3091_CID-238236:461089_num=735	281		58	0	0	0	58	CC	67	0	0	0	67	CC	113	0	71	0	42	TC	147	0	87	0	60	TC	115	0	75	0	40	TC	500
604	HaeIII_Both-Ends_CC-3094_CID-437338:1243449_num=734	249		73	0	0	0	73	CC	66	0	0	34	32	GC	83	0	0	83	0	GG	97	0	0	0	97	CC	92	0	0	46	46	GC	411
605	HaeIII_Both-Ends_CC-3097_CID-299758:1789313_num=734	18		51	51	0	0	0	AA	71	71	0	0	0	AA	80	49	0	31	0	AG	108	108	0	0	0	AA	83	48	0	35	0	AG	393
606	HaeIII_Both-Ends_CC-3097_CID-299758:1789313_num=734	96		51	0	0	51	0	GG	71	0	0	71	0	GG	80	0	0	49	31	GC	108	0	0	50	58	GC	83	0	0	48	35	GC	393
607	HaeIII_Both-Ends_CC-3097_CID-299758:1789313_num=734	244	D	51	51	0	0	0	AA	71	71	0	0	0	AA	80	80	0	0	0	AA	108	50	0	58	0	AG	83	83	0	0	0	AA	393
608	HaeIII_Both-Ends_CC-3104_CID-435762:1331715_num=733	270	C	52	0	0	0	52	CC	71	0	0	0	71	CC	126	0	89	0	37	TC	93	0	0	0	93	CC	82	0	0	0	82	CC	424
609	HaeIII_Both-Ends_CC-3129_CID-923586:1059604_num=729	45	C	65	0	0	65	0	GG	75	0	0	75	0	GG	107	0	55	52	0	TG	90	0	1	89	0	GG	74	0	0	74	0	GG	411
610	HaeIII_Both-Ends_CC-3129_CID-923586:1059604_num=729	240	C	65	0	0	65	0	GG	75	0	0	75	0	GG	107	55	0	52	0	AG	90	0	0	90	0	GG	74	0	0	74	0	GG	411
611	HaeIII_Both-Ends_CC-3131_CID-839896:2550747_num=729	42		49	0	0	0	49	CC	80	0	20	0	60	TC	62	0	62	0	0	TT	120	0	0	0	120	CC	57	0	21	0	36	TC	368
612	HaeIII_Both-Ends_CC-3141_CID-560473:757999_num=728	27		52	37	0	0	15	AC	55	38	0	0	17	AC	88	46	0	0	42	AC	87	60	0	0	27	AC	103	69	0	0	34	AC	385
613	HaeIII_Both-Ends_CC-3143_CID-1190260:2556708_num=728	43		33	13	0	20	0	AG	85	85	0	0	0	AA	67	67	0	0	0	AA	115	53	0	62	0	AG	107	53	0	54	0	AG	407
614	HaeIII_Both-Ends_CC-3143_CID-1190260:2556708_num=728	282	C	33	0	0	0	33	CC	85	0	0	0	85	CC	67	0	34	0	33	TC	115	0	0	0	115	CC	107	0	0	0	107	CC	407
615	HaeIII_Both-Ends_CC-3147_CID-266946:3126439_num=727	70		33	0	23	10	0	TG	39	0	27	12	0	TG	59	0	39	19	1	TG	72	0	36	36	0	TG	46	0	46	0	0	TT	249
616	HaeIII_Both-Ends_CC-3158_CID-27106:3097801_num=726	265		42	0	0	0	42	CC	66	0	35	0	31	TC	100	0	48	0	52	TC	94	0	41	0	53	TC	77	0	77	0	0	TT	379
617	HaeIII_Both-Ends_CC-3166_CID-127769:361223_num=725	42		55	0	32	0	23	TC	60	0	60	0	0	TT	95	0	47	0	48	TC	110	0	110	0	0	TT	79	0	38	0	41	TC	399
618	HaeIII_Both-Ends_CC-3166_CID-127769:361223_num=725	285		55	0	0	23	32	GC	60	0	0	0	60	CC	95	0	0	48	47	GC	110	0	0	0	110	CC	79	0	0	41	38	GC	399
619	HaeIII_Both-Ends_CC-3174_CID-46581:2859012_num=723	24	B	79	79	0	0	0	AA	65	39	0	26	0	AG	75	0	0	75	0	GG	85	85	0	0	0	AA	91	90	0	0	1	AA	395
620	HaeIII_Both-Ends_CC-3183_CID-1821005:3080362_num=723	279		40	0	23	0	17	TC	70	0	34	0	36	TC	119	0	119	0	0	TT	86	0	37	0	49	TC	73	0	73	0	0	TT	388
621	HaeIII_Both-Ends_CC-3184_CID-1018304:3453887_num=723	258		30	0	21	0	9	TC	50	0	50	0	0	TT	101	0	51	0	50	TC	98	0	52	0	46	TC	81	0	81	0	0	TT	360
622	HaeIII_Both-Ends_CC-3186_CID-510516:1767303_num=722	278		44	32	0	12	0	AG	34	25	0	9	0	AG	213	158	0	55	0	AG	35	22	0	13	0	AG	23	14	0	9	0	AG	349
623	HaeIII_Both-Ends_CC-3188_CID-2424093:2563737_num=722	15		50	0	0	0	50	CC	69	0	0	0	69	CC	86	49	0	0	37	AC	100	0	0	0	100	CC	94	57	0	0	37	AC	399
624	HaeIII_Both-Ends_CC-3192_CID-1001837:3331276_num=722	65		21	0	12	0	9	TC	61	0	61	0	0	TT	94	0	94	0	0	TT	120	1	55	0	64	TC	80	0	34	0	46	TC	376
625	HaeIII_Both-Ends_CC-3192_CID-1001837:3331276_num=722	75		21	0	11	0	10	TC	61	0	20	0	41	TC	94	0	0	0	94	CC	120	0	54	1	65	TC	80	0	34	0	46	TC	376
626	HaeIII_Both-Ends_CC-3192_CID-1001837:3331276_num=722	79		21	9	0	12	0	AG	61	41	0	20	0	AG	94	94	0	0	0	AA	120	65	0	55	0	AG	80	46	0	34	0	AG	376
627	HaeIII_Both-Ends_CC-3192_CID-1001837:3331276_num=722	233		21	0	0	12	9	GC	61	0	0	20	41	GC	94	0	0	0	94	CC	120	0	0	55	65	GC	80	0	0	34	46	GC	376
628	HaeIII_Both-Ends_CC-3192_CID-1001837:3331276_num=722	291		21	0	12	0	9	TC	61	0	20	0	41	TC	94	0	0	0	94	CC	120	0	55	0	65	TC	80	0	34	0	46	TC	376
629	HaeIII_Both-Ends_CC-3193_CID-928542:3381646_num=721	257		97	31	0	66	0	AG	100	40	0	60	0	AG	163	0	0	163	0	GG	100	100	0	0	0	AA	128	41	0	87	0	AG	588
630	HaeIII_Both-Ends_CC-3198_CID-259656:1826996_num=721	62		65	32	0	33	0	AG	132	62	0	70	0	AG	131	52	0	79	0	AG	129	61	0	68	0	AG	93	41	0	52	0	AG	550
631	HaeIII_Both-Ends_CC-3198_CID-259656:1826996_num=721	224		65	33	32	0	0	AT	132	69	62	0	1	AT	131	79	52	0	0	AT	129	68	61	0	0	AT	93	51	41	1	0	AT	550
632	HaeIII_Both-Ends_CC-3198_CID-259656:1826996_num=721	297		65	0	33	0	32	TC	132	0	70	0	62	TC	131	0	79	0	52	TC	129	0	68	0	61	TC	93	0	52	0	41	TC	550
633	HaeIII_Both-Ends_CC-3201_CID-801039:2252100_num=720	93		58	20	38	0	0	AT	59	23	36	0	0	AT	251	90	161	0	0	AT	39	16	23	0	0	AT	46	20	25	1	0	AT	453
634	HaeIII_Both-Ends_CC-3201_CID-801039:2252100_num=720	245		58	28	0	30	0	AG	59	29	0	30	0	AG	251	111	0	139	1	AG	39	20	0	19	0	AG	46	23	0	23	0	AG	453
635	HaeIII_Both-Ends_CC-3202_CID-355155:1653396_num=720	285		67	1	42	24	0	TG	81	0	44	37	0	TG	86	0	49	37	0	TG	83	0	50	33	0	TG	191	0	117	74	0	TG	508
636	HaeIII_Both-Ends_CC-3221_CID-1763699:3180309_num=718	56		66	66	0	0	0	AA	71	32	0	1	38	AC	49	34	0	0	15	AC	88	88	0	0	0	AA	94	94	0	0	0	AA	368
637	HaeIII_Both-Ends_CC-3221_CID-1763699:3180309_num=718	98		66	0	0	0	66	CC	71	0	38	0	33	TC	49	0	15	0	34	TC	88	0	0	0	88	CC	94	0	0	0	94	CC	368
638	HaeIII_Both-Ends_CC-3221_CID-1763699:3180309_num=718	229		66	0	0	66	0	GG	71	38	0	33	0	AG	49	15	0	34	0	AG	88	0	0	88	0	GG	94	0	0	94	0	GG	368
639	HaeIII_Both-Ends_CC-3224_CID-854144:1483011_num=717	14		70	0	45	0	25	TC	168	0	103	2	63	TC	203	0	131	0	72	TC	132	0	83	0	49	TC	47	0	28	0	19	TC	620
640	HaeIII_Both-Ends_CC-3224_CID-854144:1483011_num=717	230		70	0	43	0	27	TC	168	0	101	0	67	TC	203	0	122	0	81	TC	132	0	80	0	52	TC	47	0	25	0	22	TC	620
641	HaeIII_Both-Ends_CC-3226_CID-522729:1897776_num=717	32		85	0	0	85	0	GG	66	35	0	31	0	AG	94	0	0	94	0	GG	77	0	0	77	0	GG	60	29	0	31	0	AG	382
642	HaeIII_Both-Ends_CC-3226_CID-522729:1897776_num=717	49		85	0	0	0	85	CC	66	0	35	0	31	TC	94	0	0	0	94	CC	77	0	0	0	77	CC	60	0	29	0	31	TC	382
643	HaeIII_Both-Ends_CC-3226_CID-522729:1897776_num=717	260		85	36	0	49	0	AG	66	17	0	49	0	AG	94	38	0	56	0	AG	77	37	0	40	0	AG	60	17	0	43	0	AG	382
644	HaeIII_Both-Ends_CC-3226_CID-522729:1897776_num=717	281		85	85	0	0	0	AA	66	31	0	35	0	AG	94	94	0	0	0	AA	77	77	0	0	0	AA	60	31	0	29	0	AG	382
645	HaeIII_Both-Ends_CC-3231_CID-545085:1546910_num=716	16		75	37	0	0	38	AC	77	39	0	0	38	AC	52	28	0	0	24	AC	87	42	0	0	45	AC	95	47	0	0	48	AC	386
646	HaeIII_Both-Ends_CC-3232_CID-373422:3496933_num=716	79		39	0	0	39	0	GG	44	20	0	24	0	AG	97	0	0	97	0	GG	88	29	0	59	0	AG	100	0	0	100	0	GG	368
647	HaeIII_Both-Ends_CC-3232_CID-373422:3496933_num=716	85		39	0	0	0	39	CC	44	0	0	20	24	GC	97	0	0	0	97	CC	88	0	0	29	59	GC	100	0	0	0	100	CC	368
648	HaeIII_Both-Ends_CC-3253_CID-401719:3637439_num=712	5		88	0	0	26	62	GC	53	0	0	0	53	CC	101	0	0	46	55	GC	37	0	0	0	37	CC	118	0	0	57	61	GC	397
649	HaeIII_Both-Ends_CC-3253_CID-401719:3637439_num=712	225		88	62	0	26	0	AG	53	53	0	0	0	AA	101	55	0	46	0	AG	37	37	0	0	0	AA	118	61	0	57	0	AG	397
650	HaeIII_Both-Ends_CC-3253_CID-401719:3637439_num=712	236		88	0	62	0	26	TC	53	0	53	0	0	TT	101	0	55	0	46	TC	37	0	37	0	0	TT	118	0	61	0	57	TC	397
651	HaeIII_Both-Ends_CC-3273_CID-162419:547659_num=710	80		77	0	33	0	44	TC	154	0	71	0	83	TC	235	1	110	0	124	TC	173	0	88	0	85	TC	99	0	39	0	60	TC	738
652	HaeIII_Both-Ends_CC-3276_CID-686658:3581557_num=709	60		38	0	38	0	0	TT	54	0	36	0	18	TC	89	1	88	0	0	TT	71	0	43	0	28	TC	102	0	102	0	0	TT	354
653	HaeIII_Both-Ends_CC-3276_CID-686658:3581557_num=709	79		38	0	0	38	0	GG	54	18	0	36	0	AG	89	0	0	89	0	GG	71	28	0	43	0	AG	102	0	0	102	0	GG	354
654	HaeIII_Both-Ends_CC-3282_CID-152284:1813954_num=709	271		23	15	0	8	0	AG	62	33	0	29	0	AG	50	17	0	33	0	AG	36	25	0	11	0	AG	86	59	0	27	0	AG	257
655	HaeIII_Both-Ends_CC-3283_CID-996700:3358828_num=708	246		35	26	0	9	0	AG	92	59	0	33	0	AG	31	23	0	8	0	AG	105	65	0	40	0	AG	103	73	0	30	0	AG	366
656	HaeIII_Both-Ends_CC-3284_CID-660611:1133712_num=708	39		49	19	0	30	0	AG	66	34	0	32	0	AG	72	0	0	72	0	GG	98	49	0	49	0	AG	90	0	0	90	0	GG	375
657	HaeIII_Both-Ends_CC-3289_CID-224211:3112834_num=708	211		52	0	26	0	26	TC	56	0	38	0	18	TC	100	0	66	0	34	TC	57	0	26	0	31	TC	117	0	56	0	61	TC	382
658	HaeIII_Both-Ends_CC-3289_CID-224211:3112834_num=708	285		52	25	0	27	0	AG	56	26	0	30	0	AG	100	33	0	66	1	AG	57	26	0	31	0	AG	117	55	0	61	1	AG	382
659	HaeIII_Both-Ends_CC-3289_CID-224211:3112834_num=708	288		52	26	26	0	0	AT	56	30	26	0	0	AT	100	66	34	0	0	AT	57	31	26	0	0	AT	117	61	56	0	0	AT	382
660	HaeIII_Both-Ends_CC-3290_CID-148794:151032_num=708	283	D	33	0	33	0	0	TT	29	0	29	0	0	TT	28	0	28	0	0	TT	61	0	43	0	18	TC	58	0	58	0	0	TT	209
661	HaeIII_Both-Ends_CC-3301_CID-81746:2098257_num=706	82		174	0	92	82	0	TG	135	0	67	68	0	TG	142	0	81	61	0	TG	151	0	59	92	0	TG	166	0	94	72	0	TG	768
662	HaeIII_Both-Ends_CC-3301_CID-81746:2098257_num=706	255		174	81	0	93	0	AG	135	68	0	67	0	AG	142	61	0	81	0	AG	151	89	1	60	1	AG	166	72	0	94	0	AG	768
663	HaeIII_Both-Ends_CC-3302_CID-7301:16051_num=706	50	D	46	0	0	0	46	CC	57	0	0	0	57	CC	69	0	0	0	69	CC	81	0	0	36	45	GC	73	0	0	0	73	CC	326
664	HaeIII_Both-Ends_CC-3302_CID-7301:16051_num=706	62	D	46	46	0	0	0	AA	57	57	0	0	0	AA	69	69	0	0	0	AA	81	45	0	36	0	AG	73	73	0	0	0	AA	326
665	HaeIII_Both-Ends_CC-3302_CID-7301:16051_num=706	247	D	46	0	0	0	46	CC	57	0	0	0	57	CC	69	0	0	0	69	CC	81	36	0	0	45	AC	73	0	0	0	73	CC	326
666	HaeIII_Both-Ends_CC-3305_CID-366509:3351402_num=706	20		60	0	28	0	32	TC	81	0	81	0	0	TT	74	0	74	0	0	TT	92	0	92	0	0	TT	92	0	49	0	43	TC	399
667	HaeIII_Both-Ends_CC-3306_CID-364696:581133_num=706	279		53	0	0	53	0	GG	66	0	0	43	23	GC	124	0	0	124	0	GG	59	0	0	39	20	GC	36	0	0	0	36	CC	338
668	HaeIII_Both-Ends_CC-3322_CID-2528495:2616456_num=705	281	B	46	0	0	46	0	GG	100	0	0	74	26	GC	128	0	0	128	0	GG	47	0	0	47	0	GG	81	0	0	81	0	GG	402
669	HaeIII_Both-Ends_CC-3331_CID-1707050:3634592_num=704	95		41	0	0	25	16	GC	56	0	0	21	35	GC	93	0	0	49	44	GC	96	0	0	46	50	GC	87	0	0	47	40	GC	373
670	HaeIII_Both-Ends_CC-3333_CID-1425573:3113905_num=704	261		64	0	64	0	0	TT	59	0	58	1	0	TT	73	0	35	0	38	TC	66	0	66	0	0	TT	84	0	46	0	38	TC	346
671	HaeIII_Both-Ends_CC-3333_CID-1425573:3113905_num=704	270		64	0	64	0	0	TT	59	0	59	0	0	TT	73	0	35	0	38	TC	66	0	66	0	0	TT	84	0	46	0	38	TC	346
672	HaeIII_Both-Ends_CC-3334_CID-13109:834139_num=704	242		38	20	0	18	0	AG	63	0	0	63	0	GG	81	81	0	0	0	AA	80	34	0	46	0	AG	103	0	0	103	0	GG	365
673	HaeIII_Both-Ends_CC-3337_CID-652818:1582444_num=703	274		35	35	0	0	0	AA	65	65	0	0	0	AA	92	37	0	55	0	AG	94	45	0	49	0	AG	63	63	0	0	0	AA	349
674	HaeIII_Both-Ends_CC-3339_CID-58656:313266_num=703	204		62	42	0	0	20	AC	52	0	0	0	52	CC	140	76	1	0	63	AC	135	83	0	0	52	AC	101	0	0	0	101	CC	490
675	HaeIII_Both-Ends_CC-3353_CID-220755:649854_num=702	287		42	0	0	42	0	GG	59	27	0	32	0	AG	84	0	0	84	0	GG	88	50	0	37	1	AG	95	0	0	95	0	GG	368
676	HaeIII_Both-Ends_CC-3359_CID-76292:181372_num=701	61		23	0	0	8	15	GC	25	0	0	12	13	GC	65	0	0	36	29	GC	22	0	0	8	14	GC	56	0	0	16	40	GC	191
677	HaeIII_Both-Ends_CC-3359_CID-76292:181372_num=701	280		23	0	0	9	14	GC	25	0	0	13	12	GC	65	0	0	24	41	GC	22	0	0	14	8	GC	56	0	0	35	21	GC	191
678	HaeIII_Both-Ends_CC-3361_CID-719235:1458695_num=701	248		42	19	0	23	0	AG	89	48	0	41	0	AG	118	46	0	72	0	AG	69	33	0	36	0	AG	174	102	0	72	0	AG	492
679	HaeIII_Both-Ends_CC-3370_CID-651400:1544874_num=700	236		48	48	0	0	0	AA	81	37	0	44	0	AG	82	82	0	0	0	AA	90	90	0	0	0	AA	100	59	0	41	0	AG	401
680	HaeIII_Both-Ends_CC-3372_CID-336585:919785_num=700	241		46	46	0	0	0	AA	67	67	0	0	0	AA	78	0	0	78	0	GG	99	56	0	43	0	AG	90	45	0	45	0	AG	380
681	HaeIII_Both-Ends_CC-3400_CID-1195640:3612431_num=697	47		62	62	0	0	0	AA	89	48	0	0	41	AC	83	51	0	0	32	AC	71	45	0	0	26	AC	78	56	0	0	22	AC	383
682	HaeIII_Both-Ends_CC-3415_CID-45860:2129527_num=695	214		35	0	17	0	18	TC	74	0	0	0	74	CC	117	0	56	0	61	TC	88	0	46	0	42	TC	70	0	0	0	70	CC	384
683	HaeIII_Both-Ends_CC-3415_CID-45860:2129527_num=695	246	C	35	0	0	0	35	CC	74	0	0	0	74	CC	117	0	56	0	61	TC	88	0	0	0	88	CC	70	0	0	0	70	CC	384
684	HaeIII_Both-Ends_CC-3416_CID-441241:3401883_num=695	278		71	0	51	0	20	TC	106	0	57	0	49	TC	147	0	82	0	65	TC	113	0	60	0	53	TC	89	0	49	0	40	TC	526
685	HaeIII_Both-Ends_CC-3423_CID-145891:1655950_num=695	54		107	0	107	0	0	TT	144	0	107	0	37	TC	88	0	41	0	47	TC	160	0	108	0	52	TC	173	0	109	0	64	TC	672
686	HaeIII_Both-Ends_CC-3423_CID-145891:1655950_num=695	259		107	0	0	0	107	CC	144	0	0	37	107	GC	88	0	0	47	41	GC	160	0	1	52	107	GC	173	0	0	64	109	GC	672
687	HaeIII_Both-Ends_CC-3426_CID-77058:282585_num=694	224		44	0	0	0	44	CC	62	0	0	0	62	CC	74	0	38	0	36	TC	85	0	44	0	41	TC	77	0	35	0	42	TC	342
688	HaeIII_Both-Ends_CC-3426_CID-77058:282585_num=694	272		44	0	20	0	24	TC	62	0	36	0	26	TC	74	1	37	0	36	TC	85	0	85	0	0	TT	77	0	35	0	42	TC	342
689	HaeIII_Both-Ends_CC-3431_CID-607353:1301087_num=693	24		70	0	0	34	36	GC	85	0	1	47	37	GC	196	0	0	100	96	GC	81	0	0	34	47	GC	68	0	0	40	28	GC	500
690	HaeIII_Both-Ends_CC-3431_CID-607353:1301087_num=693	38		70	0	36	34	0	TG	85	0	37	48	0	TG	196	0	95	101	0	TG	81	0	46	35	0	TG	68	0	27	41	0	TG	500
691	HaeIII_Both-Ends_CC-3436_CID-274797:3378510_num=693	261	A	49	0	0	28	21	GC	65	0	0	0	65	CC	76	0	0	0	76	CC	99	0	0	0	99	CC	99	0	0	99	0	GG	388
692	HaeIII_Both-Ends_CC-3439_CID-1641212:1902101_num=693	266		40	22	0	18	0	AG	59	0	0	59	0	GG	107	0	0	107	0	GG	77	33	0	44	0	AG	80	0	0	80	0	GG	363
693	HaeIII_Both-Ends_CC-3439_CID-1641212:1902101_num=693	287		40	0	0	0	40	CC	59	0	31	0	28	TC	107	0	107	0	0	TT	77	0	44	0	33	TC	80	0	0	0	80	CC	363
694	HaeIII_Both-Ends_CC-3448_CID-28315:2704030_num=692	292		42	0	18	0	24	TC	40	0	11	0	29	TC	257	0	127	0	130	TC	40	0	22	0	18	TC	25	0	9	0	16	TC	404
695	HaeIII_Both-Ends_CC-3452_CID-1564425:1818871_num=692	39		25	14	0	11	0	AG	69	29	0	40	0	AG	80	0	0	80	0	GG	113	54	0	59	0	AG	73	31	0	42	0	AG	360
696	HaeIII_Both-Ends_CC-3464_CID-1554106:3254608_num=691	261	B	55	0	0	55	0	GG	97	58	0	39	0	AG	84	0	0	84	0	GG	97	0	0	97	0	GG	88	0	0	88	0	GG	421
697	HaeIII_Both-Ends_CC-3471_CID-411313:465406_num=690	44	D	48	48	0	0	0	AA	65	65	0	0	0	AA	80	80	0	0	0	AA	113	54	0	0	59	AC	81	81	0	0	0	AA	387
698	HaeIII_Both-Ends_CC-3471_CID-411313:465406_num=690	212		48	0	27	0	21	TC	65	0	22	0	43	TC	80	1	79	0	0	TT	113	1	55	0	57	TC	81	0	39	0	42	TC	387
699	HaeIII_Both-Ends_CC-3472_CID-31390:1059030_num=690	262		36	0	0	36	0	GG	64	0	0	28	36	GC	86	0	0	37	49	GC	89	0	0	42	47	GC	106	0	0	59	47	GC	381
700	HaeIII_Both-Ends_CC-3478_CID-216897:925377_num=690	78		58	0	58	0	0	TT	54	0	34	0	20	TC	75	0	38	0	37	TC	106	0	0	0	106	CC	74	0	0	0	74	CC	367
701	HaeIII_Both-Ends_CC-3478_CID-216897:925377_num=690	293		58	0	36	0	22	TC	54	0	34	0	20	TC	75	0	38	0	37	TC	106	0	0	0	106	CC	74	0	0	0	74	CC	367
702	HaeIII_Both-Ends_CC-3486_CID-292937:3181355_num=689	261		37	17	0	0	20	AC	63	30	0	0	33	AC	77	38	0	0	39	AC	90	46	0	0	44	AC	109	47	0	0	62	AC	376
703	HaeIII_Both-Ends_CC-3488_CID-244669:2526446_num=689	268	C	75	0	0	75	0	GG	67	0	0	67	0	GG	116	39	0	77	0	AG	109	0	0	109	0	GG	183	0	0	183	0	GG	550
704	HaeIII_Both-Ends_CC-3488_CID-244669:2526446_num=689	275	C	75	0	0	0	75	CC	67	0	0	0	67	CC	116	0	39	0	77	TC	109	0	0	0	109	CC	183	0	0	0	183	CC	550
705	HaeIII_Both-Ends_CC-3511_CID-243048:1004653_num=687	97		54	25	0	29	0	AG	49	26	0	23	0	AG	103	0	0	103	0	GG	68	0	0	68	0	GG	94	52	0	42	0	AG	368
706	HaeIII_Both-Ends_CC-3514_CID-1867692:3639438_num=687	228		42	0	19	0	23	TC	63	0	22	0	41	TC	91	0	53	0	38	TC	72	0	37	0	35	TC	86	0	0	0	86	CC	354
707	HaeIII_Both-Ends_CC-3517_CID-171846:3105257_num=687	247		26	0	0	0	26	CC	92	0	56	0	36	TC	134	0	98	0	36	TC	87	0	0	0	87	CC	80	0	1	0	79	CC	419
708	HaeIII_Both-Ends_CC-3525_CID-713685:1310085_num=686	73	D	79	0	79	0	0	TT	46	0	46	0	0	TT	100	0	100	0	0	TT	115	0	60	0	55	TC	57	0	57	0	0	TT	397
709	HaeIII_Both-Ends_CC-3525_CID-713685:1310085_num=686	209	D	79	0	0	0	79	CC	46	0	0	0	46	CC	100	0	0	0	100	CC	115	0	0	55	60	GC	57	0	0	0	57	CC	397
710	HaeIII_Both-Ends_CC-3525_CID-713685:1310085_num=686	293	D	79	0	0	79	0	GG	46	0	0	46	0	GG	100	0	0	100	0	GG	115	0	0	60	55	GC	57	0	0	57	0	GG	397
711	HaeIII_Both-Ends_CC-3528_CID-1413609:1642783_num=686	13		49	29	0	20	0	AG	69	28	0	41	0	AG	85	0	0	85	0	GG	85	0	0	85	0	GG	87	39	0	48	0	AG	375
712	HaeIII_Both-Ends_CC-3528_CID-1413609:1642783_num=686	229		49	29	0	20	0	AG	69	28	0	41	0	AG	85	0	0	85	0	GG	85	0	0	85	0	GG	87	39	0	47	1	AG	375
713	HaeIII_Both-Ends_CC-3529_CID-1302025:3343633_num=686	244	B	45	0	0	45	0	GG	57	29	0	28	0	AG	89	0	0	89	0	GG	110	0	0	110	0	GG	76	0	0	76	0	GG	377
714	HaeIII_Both-Ends_CC-3541_CID-1892983:2330290_num=685	210		47	0	23	1	23	TC	74	0	44	0	30	TC	65	0	0	0	65	CC	87	0	87	0	0	TT	83	0	44	0	39	TC	356
715	HaeIII_Both-Ends_CC-3554_CID-265926:280870_num=684	53		40	40	0	0	0	AA	44	44	0	0	0	AA	115	66	0	49	0	AG	76	37	0	39	0	AG	86	42	0	44	0	AG	361
716	HaeIII_Both-Ends_CC-3571_CID-273625:360459_num=682	21		128	0	54	0	74	TC	110	0	48	0	62	TC	152	0	90	0	62	TC	165	0	0	0	165	CC	151	0	67	0	84	TC	706
717	HaeIII_Both-Ends_CC-3586_CID-528730:1004340_num=680	15		63	41	0	22	0	AG	50	50	0	0	0	AA	94	59	0	35	0	AG	113	56	0	57	0	AG	64	41	0	23	0	AG	384
718	HaeIII_Both-Ends_CC-3594_CID-1185428:1541537_num=680	225		28	0	1	0	27	CC	95	0	61	0	34	TC	47	0	0	0	47	CC	93	0	0	0	93	CC	147	0	96	0	51	TC	410
719	HaeIII_Both-Ends_CC-3617_CID-972760:3009134_num=678	205	A	43	0	20	0	23	TC	77	0	77	0	0	TT	81	0	81	0	0	TT	79	0	78	0	1	TT	73	0	73	0	0	TT	353
720	HaeIII_Both-Ends_CC-3623_CID-2598295:2821195_num=678	260		76	0	0	23	53	GC	55	0	0	55	0	GG	114	0	0	37	77	GC	126	0	0	44	82	GC	85	0	0	85	0	GG	456
721	HaeIII_Both-Ends_CC-3628_CID-1364071:1576085_num=678	224		40	23	0	17	0	AG	69	0	0	69	0	GG	81	42	0	39	0	AG	66	0	0	66	0	GG	86	1	0	85	0	GG	342
722	HaeIII_Both-Ends_CC-3637_CID-2656603:3562825_num=677	263		45	0	0	45	0	GG	67	30	0	37	0	AG	93	58	0	35	0	AG	81	0	0	81	0	GG	75	34	0	40	1	AG	361
723	HaeIII_Both-Ends_CC-3653_CID-3030992:3467474_num=676	236		49	0	1	0	48	CC	114	0	33	1	80	TC	58	0	21	0	37	TC	103	0	30	0	73	TC	34	0	0	0	34	CC	358
724	HaeIII_Both-Ends_CC-3661_CID-1165943:1366827_num=676	34	D	44	44	0	0	0	AA	71	71	0	0	0	AA	77	76	0	1	0	AA	84	49	0	35	0	AG	82	82	0	0	0	AA	358
725	HaeIII_Both-Ends_CC-3661_CID-1165943:1366827_num=676	240	D	44	0	0	44	0	GG	71	0	0	71	0	GG	77	0	0	77	0	GG	84	35	0	49	0	AG	82	0	0	82	0	GG	358
726	HaeIII_Both-Ends_CC-3662_CID-711426:2699996_num=675	96		39	0	21	0	18	TC	48	0	24	0	24	TC	86	0	33	0	53	TC	69	0	31	0	38	TC	25	0	25	0	0	TT	267
727	HaeIII_Both-Ends_CC-3662_CID-711426:2699996_num=675	251		39	18	0	21	0	AG	48	24	0	24	0	AG	86	53	0	33	0	AG	69	38	0	31	0	AG	25	0	0	25	0	GG	267
728	HaeIII_Both-Ends_CC-3686_CID-1011475:1939763_num=674	42		41	0	20	0	21	TC	50	0	30	0	20	TC	48	0	0	0	48	CC	101	0	101	0	0	TT	100	0	100	0	0	TT	340
729	HaeIII_Both-Ends_CC-3689_CID-637411:3233954_num=673	70		43	0	0	0	43	CC	62	0	62	0	0	TT	91	0	91	0	0	TT	84	0	84	0	0	TT	94	0	1	0	93	CC	374
730	HaeIII_Both-Ends_CC-3692_CID-404946:3575775_num=673	295	D	63	0	0	63	0	GG	78	0	0	78	0	GG	57	0	0	57	0	GG	70	19	0	51	0	AG	109	0	0	109	0	GG	377
731	HaeIII_Both-Ends_CC-3699_CID-1027791:1304154_num=673	67		62	0	0	0	62	CC	67	0	32	0	35	TC	61	0	61	0	0	TT	102	0	53	0	49	TC	74	0	74	0	0	TT	366
732	HaeIII_Both-Ends_CC-3706_CID-611338:2316800_num=672	61		21	0	13	0	8	TC	36	0	19	0	17	TC	41	0	30	0	11	TC	36	0	16	0	20	TC	36	0	16	0	20	TC	170
733	HaeIII_Both-Ends_CC-3706_CID-611338:2316800_num=672	292		21	0	13	0	8	TC	36	0	19	0	17	TC	41	0	30	0	11	TC	36	0	16	0	20	TC	36	0	16	0	20	TC	170
734	HaeIII_Both-Ends_CC-3716_CID-1359556:2520927_num=672	19	D	39	0	39	0	0	TT	69	0	68	0	1	TT	77	0	76	1	0	TT	83	0	37	0	46	TC	99	0	99	0	0	TT	367
735	HaeIII_Both-Ends_CC-3716_CID-1359556:2520927_num=672	225	D	39	0	0	0	39	CC	69	0	0	0	69	CC	77	0	0	0	77	CC	83	0	46	0	37	TC	99	0	0	0	99	CC	367
736	HaeIII_Both-Ends_CC-3731_CID-27200:1808761_num=671	67		56	23	0	0	33	AC	147	85	0	0	62	AC	168	60	0	0	108	AC	153	71	0	0	82	AC	124	57	0	0	67	AC	648
737	HaeIII_Both-Ends_CC-3741_CID-774494:3059663_num=670	282		40	0	0	0	40	CC	68	0	35	0	33	TC	103	0	47	0	56	TC	84	0	0	0	84	CC	78	0	40	0	38	TC	373
738	HaeIII_Both-Ends_CC-3748_CID-260931:1530828_num=670	260	D	56	0	0	56	0	GG	64	0	0	0	64	CC	52	0	0	52	0	GG	93	0	0	49	44	GC	82	0	0	82	0	GG	347
739	HaeIII_Both-Ends_CC-3748_CID-260931:1530828_num=670	264	D	56	0	0	0	56	CC	64	0	64	0	0	TT	52	0	0	0	52	CC	93	0	44	0	49	TC	82	0	0	1	81	CC	347
740	HaeIII_Both-Ends_CC-3755_CID-433307:768575_num=669	61		35	0	25	0	10	TC	72	0	0	0	72	CC	60	0	29	0	31	TC	89	0	0	0	89	CC	109	0	0	0	109	CC	365
741	HaeIII_Both-Ends_CC-3756_CID-298181:3172672_num=669	235	C	69	69	0	0	0	AA	56	56	0	0	0	AA	88	33	0	0	55	AC	70	70	0	0	0	AA	62	61	1	0	0	AA	345
742	HaeIII_Both-Ends_CC-3757_CID-1864792:2978807_num=669	289		81	0	26	0	55	TC	92	0	36	0	56	TC	75	0	21	0	54	TC	136	0	43	0	93	TC	139	0	44	0	95	TC	523
743	HaeIII_Both-Ends_CC-3761_CID-1235766:2528671_num=669	213		50	17	33	0	0	AT	91	37	54	0	0	AT	196	95	101	0	0	AT	85	33	52	0	0	AT	44	14	30	0	0	AT	466
744	HaeIII_Both-Ends_CC-3764_CID-916564:1915362_num=668	47		45	0	16	0	29	TC	82	0	35	0	47	TC	47	0	47	0	0	TT	89	0	0	0	89	CC	62	0	28	0	34	TC	325
745	HaeIII_Both-Ends_CC-3764_CID-916564:1915362_num=668	56		45	0	29	16	0	TG	82	0	47	35	0	TG	47	0	0	47	0	GG	89	0	89	0	0	TT	62	0	34	28	0	TG	325
746	HaeIII_Both-Ends_CC-3764_CID-916564:1915362_num=668	219		45	0	29	0	16	TC	82	0	47	0	35	TC	47	0	0	0	47	CC	89	0	89	0	0	TT	62	0	34	0	28	TC	325
747	HaeIII_Both-Ends_CC-3766_CID-715988:1562225_num=668	290		53	0	0	0	53	CC	65	0	65	0	0	TT	70	0	34	0	36	TC	94	0	93	0	1	TT	73	0	33	0	40	TC	355
748	HaeIII_Both-Ends_CC-3773_CID-2029095:2151593_num=668	238		45	0	20	0	25	TC	51	0	51	0	0	TT	100	0	100	0	0	TT	88	0	88	0	0	TT	71	0	30	0	41	TC	355
749	HaeIII_Both-Ends_CC-3775_CID-174576:797963_num=668	27		37	0	15	0	22	TC	71	0	30	0	41	TC	154	0	67	0	87	TC	72	0	41	0	31	TC	44	0	26	0	18	TC	378
750	HaeIII_Both-Ends_CC-3779_CID-1046187:2285111_num=668	212		51	0	31	0	20	TC	66	0	0	0	66	CC	121	0	84	0	37	TC	81	0	0	0	81	CC	107	0	0	0	107	CC	426
751	HaeIII_Both-Ends_CC-3785_CID-223727:1660532_num=667	71		38	0	21	17	0	TG	53	0	52	0	1	TT	114	0	114	0	0	TT	72	0	72	0	0	TT	61	0	33	28	0	TG	338
752	HaeIII_Both-Ends_CC-3785_CID-223727:1660532_num=667	298		38	0	21	0	17	TC	53	0	53	0	0	TT	114	1	113	0	0	TT	72	0	72	0	0	TT	61	0	33	0	28	TC	338
753	HaeIII_Both-Ends_CC-3787_CID-1633652:3069109_num=667	255	A	40	22	0	18	0	AG	67	67	0	0	0	AA	110	110	0	0	0	AA	77	77	0	0	0	AA	91	91	0	0	0	AA	385
754	HaeIII_Both-Ends_CC-3787_CID-1633652:3069109_num=667	270		40	0	0	40	0	GG	67	31	0	36	0	AG	110	49	0	61	0	AG	77	31	0	46	0	AG	91	0	0	91	0	GG	385
755	HaeIII_Both-Ends_CC-3790_CID-995271:1249378_num=666	208		43	19	24	0	0	AT	62	39	23	0	0	AT	82	82	0	0	0	AA	88	88	0	0	0	AA	65	26	39	0	0	AT	340
756	HaeIII_Both-Ends_CC-3797_CID-346091:3052769_num=666	13		46	0	46	0	0	TT	54	0	25	0	29	TC	70	0	40	0	30	TC	87	0	87	0	0	TT	86	0	86	0	0	TT	343
757	HaeIII_Both-Ends_CC-3812_CID-439660:1305155_num=665	56		65	1	35	0	29	TC	141	2	70	0	69	TC	171	0	88	0	83	TC	173	0	0	0	173	CC	137	0	71	0	66	TC	687
758	HaeIII_Both-Ends_CC-3815_CID-374439:399635_num=665	3		53	35	0	18	0	AG	71	40	0	31	0	AG	76	32	0	44	0	AG	80	50	0	30	0	AG	66	44	0	22	0	AG	346
759	HaeIII_Both-Ends_CC-3815_CID-374439:399635_num=665	13		53	18	0	35	0	AG	71	31	0	40	0	AG	76	44	0	32	0	AG	80	30	0	50	0	AG	66	22	0	44	0	AG	346
760	HaeIII_Both-Ends_CC-3819_CID-2039814:2297358_num=665	232		37	0	15	0	22	TC	74	0	36	0	38	TC	112	0	64	0	48	TC	76	0	39	0	37	TC	43	0	22	0	21	TC	342
761	HaeIII_Both-Ends_CC-3824_CID-1518132:3087234_num=665	204		138	66	1	71	0	AG	107	107	0	0	0	AA	150	69	0	81	0	AG	145	142	1	1	1	AA	156	81	0	75	0	AG	696
762	HaeIII_Both-Ends_CC-3827_CID-82323:1884656_num=664	233	D	49	49	0	0	0	AA	67	67	0	0	0	AA	70	70	0	0	0	AA	86	40	0	46	0	AG	79	78	1	0	0	AA	351
763	HaeIII_Both-Ends_CC-3830_CID-64418:1807819_num=664	5		62	34	0	28	0	AG	60	26	0	34	0	AG	74	0	0	74	0	GG	91	0	0	91	0	GG	73	43	0	30	0	AG	360
764	HaeIII_Both-Ends_CC-3842_CID-353458:717237_num=663	298	B	30	0	0	0	30	CC	74	0	38	0	36	TC	80	0	0	0	80	CC	93	0	0	0	93	CC	78	0	0	0	78	CC	355
765	HaeIII_Both-Ends_CC-3843_CID-2799265:3514571_num=663	284		44	0	0	44	0	GG	64	37	0	27	0	AG	101	54	0	47	0	AG	72	29	0	43	0	AG	71	0	0	71	0	GG	352
766	HaeIII_Both-Ends_CC-3846_CID-196267:1505125_num=663	69		129	0	82	47	0	TG	58	0	21	37	0	TG	139	0	51	88	0	TG	119	0	69	50	0	TG	138	0	78	60	0	TG	583
767	HaeIII_Both-Ends_CC-3846_CID-196267:1505125_num=663	228		129	36	0	0	93	AC	58	28	0	0	30	AC	139	73	0	0	66	AC	119	41	0	0	78	AC	138	47	0	0	91	AC	583
768	HaeIII_Both-Ends_CC-3846_CID-196267:1505125_num=663	238		129	82	0	47	0	AG	58	22	0	36	0	AG	139	52	0	87	0	AG	119	69	0	49	1	AG	138	79	0	59	0	AG	583
769	HaeIII_Both-Ends_CC-3846_CID-196267:1505125_num=663	278		129	0	83	46	0	TG	58	0	22	36	0	TG	139	0	51	88	0	TG	119	0	69	50	0	TG	138	0	78	60	0	TG	583
770	HaeIII_Both-Ends_CC-3851_CID-145929:677110_num=663	41		28	14	0	14	0	AG	55	24	0	31	0	AG	96	0	0	96	0	GG	92	36	0	56	0	AG	93	0	0	93	0	GG	364
771	HaeIII_Both-Ends_CC-3851_CID-145929:677110_num=663	252	A	28	0	14	0	14	TC	55	0	0	0	55	CC	96	0	0	0	96	CC	92	0	1	0	91	CC	93	0	0	0	93	CC	364
772	HaeIII_Both-Ends_CC-3875_CID-1753072:3273209_num=661	207		44	0	24	0	20	TC	62	0	62	0	0	TT	64	0	27	0	37	TC	86	1	85	0	0	TT	99	0	99	0	0	TT	355
773	HaeIII_Both-Ends_CC-3882_CID-378152:1934749_num=660	57		36	0	24	0	12	TC	82	0	0	0	82	CC	76	0	0	0	76	CC	96	0	0	0	96	CC	81	0	43	0	38	TC	371
774	HaeIII_Both-Ends_CC-3893_CID-1360530:1425500_num=660	279		53	0	0	18	35	GC	82	0	0	25	57	GC	129	0	0	51	78	GC	108	0	0	108	0	GG	80	0	1	79	0	GG	452
775	HaeIII_Both-Ends_CC-3898_CID-529358:1189104_num=659	256	D	37	0	0	37	0	GG	77	0	0	77	0	GG	68	0	0	68	0	GG	145	99	0	46	0	AG	62	0	0	62	0	GG	389
776	HaeIII_Both-Ends_CC-3901_CID-3167791:3377116_num=659	250		36	0	23	0	13	TC	65	0	33	0	32	TC	92	0	46	0	46	TC	111	0	47	0	64	TC	71	0	28	0	43	TC	375
777	HaeIII_Both-Ends_CC-3906_CID-257988:1005268_num=659	91		25	0	0	0	25	CC	60	0	60	0	0	TT	85	0	43	0	42	TC	89	0	48	0	41	TC	87	0	87	0	0	TT	346
778	HaeIII_Both-Ends_CC-3922_CID-30789:3010285_num=658	235		76	0	0	76	0	GG	105	35	0	70	0	AG	83	0	0	83	0	GG	157	0	1	156	0	GG	119	41	0	78	0	AG	540
779	HaeIII_Both-Ends_CC-3934_CID-731679:1583490_num=657	260		33	12	0	0	21	AC	78	41	0	0	37	AC	46	22	0	0	24	AC	36	15	0	0	21	AC	145	70	0	0	75	AC	338
780	HaeIII_Both-Ends_CC-3934_CID-731679:1583490_num=657	279		33	13	20	0	0	AT	78	27	51	0	0	AT	46	18	28	0	0	AT	36	18	18	0	0	AT	145	61	84	0	0	AT	338
781	HaeIII_Both-Ends_CC-3942_CID-1750782:3233378_num=657	31		51	0	0	51	0	GG	68	22	0	46	0	AG	96	0	0	96	0	GG	68	34	0	34	0	AG	76	41	0	35	0	AG	359
782	HaeIII_Both-Ends_CC-3947_CID-716891:1885371_num=656	244		42	0	0	42	0	GG	43	0	0	43	0	GG	151	96	0	55	0	AG	149	93	0	56	0	AG	109	71	0	38	0	AG	494
783	HaeIII_Both-Ends_CC-3947_CID-716891:1885371_num=656	256		42	0	0	0	42	CC	43	0	0	0	43	CC	151	0	96	0	55	TC	149	0	93	0	56	TC	109	0	71	0	38	TC	494
784	HaeIII_Both-Ends_CC-3949_CID-526113:1737204_num=656	254		51	51	0	0	0	AA	69	37	0	32	0	AG	79	79	0	0	0	AA	91	91	0	0	0	AA	67	37	0	30	0	AG	357
785	HaeIII_Both-Ends_CC-3955_CID-2259417:3070493_num=656	206		35	0	19	16	0	TG	35	0	15	20	0	TG	39	0	18	21	0	TG	55	0	29	26	0	TG	35	0	13	22	0	TG	199
786	HaeIII_Both-Ends_CC-3961_CID-1525367:1660805_num=656	235		67	0	49	0	18	TC	81	0	51	0	30	TC	87	0	1	0	86	CC	129	0	129	0	0	TT	139	0	82	0	57	TC	503
787	HaeIII_Both-Ends_CC-3964_CID-1211862:1835489_num=656	25		65	0	47	0	18	TC	49	0	27	0	22	TC	180	0	97	0	83	TC	21	0	10	0	11	TC	31	0	16	0	15	TC	346
788	HaeIII_Both-Ends_CC-3992_CID-30444:655728_num=654	290		39	0	20	0	19	TC	70	0	0	0	70	CC	79	0	38	0	41	TC	92	0	0	0	92	CC	86	0	86	0	0	TT	366
789	HaeIII_Both-Ends_CC-4014_CID-436149:1639900_num=653	261		44	44	0	0	0	AA	113	67	0	46	0	AG	97	40	0	56	1	AG	130	78	0	52	0	AG	47	47	0	0	0	AA	431
790	HaeIII_Both-Ends_CC-4015_CID-3045703:3117628_num=653	43	E	39	0	0	0	39	CC	72	0	0	0	72	CC	92	0	0	0	92	CC	93	0	0	0	93	CC	72	0	32	0	40	TC	368
791	HaeIII_Both-Ends_CC-4017_CID-28245:1791218_num=653	10		28	0	18	10	0	TG	44	0	21	23	0	TG	119	0	77	42	0	TG	53	0	21	32	0	TG	29	0	13	16	0	TG	273
792	HaeIII_Both-Ends_CC-4017_CID-28245:1791218_num=653	70		28	0	10	18	0	TG	44	0	23	21	0	TG	119	0	42	77	0	TG	53	0	32	21	0	TG	29	0	16	13	0	TG	273
793	HaeIII_Both-Ends_CC-4021_CID-1452900:4409388_num=653	89		54	0	18	0	36	TC	54	0	25	0	29	TC	80	0	40	0	40	TC	69	0	0	0	69	CC	91	0	37	1	53	TC	348
794	HaeIII_Both-Ends_CC-4028_CID-655749:3074056_num=652	206	C	46	0	0	46	0	GG	73	0	0	73	0	GG	117	54	0	63	0	AG	62	0	0	62	0	GG	64	0	0	64	0	GG	362
795	HaeIII_Both-Ends_CC-4028_CID-655749:3074056_num=652	280		46	27	0	19	0	AG	73	31	0	42	0	AG	117	62	0	55	0	AG	62	0	0	62	0	GG	64	32	0	32	0	AG	362
796	HaeIII_Both-Ends_CC-4029_CID-644542:3335798_num=652	277		43	20	0	23	0	AG	65	65	0	0	0	AA	74	36	0	37	1	AG	87	42	0	44	1	AG	84	42	0	42	0	AG	353
797	HaeIII_Both-Ends_CC-4030_CID-577760:970016_num=652	281	C	36	0	0	0	36	CC	68	0	0	0	68	CC	87	0	42	0	45	TC	88	0	0	0	88	CC	86	0	0	0	86	CC	365
798	HaeIII_Both-Ends_CC-4038_CID-1813480:2776353_num=652	77		54	31	0	23	0	AG	55	32	0	23	0	AG	70	42	0	28	0	AG	68	46	0	22	0	AG	70	48	0	22	0	AG	317
799	HaeIII_Both-Ends_CC-4045_CID-963393:1171927_num=651	205	E	27	0	27	0	0	TT	31	0	31	0	0	TT	33	0	33	0	0	TT	70	0	70	0	0	TT	158	0	91	67	0	TG	319
800	HaeIII_Both-Ends_CC-4052_CID-477726:1632686_num=651	268		52	1	0	51	0	GG	48	19	0	29	0	AG	83	40	0	43	0	AG	62	0	0	62	0	GG	90	0	0	90	0	GG	335
801	HaeIII_Both-Ends_CC-4070_CID-74278:1155897_num=650	7		53	28	0	25	0	AG	78	78	0	0	0	AA	70	70	0	0	0	AA	87	87	0	0	0	AA	83	40	0	43	0	AG	371
802	HaeIII_Both-Ends_CC-4082_CID-16787:3044593_num=650	206	A	66	45	0	21	0	AG	55	1	0	54	0	GG	105	0	0	105	0	GG	82	0	0	82	0	GG	78	0	0	78	0	GG	386
803	HaeIII_Both-Ends_CC-4096_CID-46254:1301609_num=649	259	E	40	0	0	40	0	GG	72	0	0	72	0	GG	85	1	0	84	0	GG	88	0	0	88	0	GG	70	29	0	41	0	AG	355
804	HaeIII_Both-Ends_CC-4097_CID-446659:1151870_num=649	47		48	0	18	0	30	TC	65	0	65	0	0	TT	57	0	28	0	29	TC	107	0	107	0	0	TT	93	0	93	0	0	TT	370
805	HaeIII_Both-Ends_CC-4098_CID-44092:3257128_num=649	267		38	23	0	15	0	AG	63	24	0	39	0	AG	94	94	0	0	0	AA	76	76	0	0	0	AA	87	40	0	47	0	AG	358
806	HaeIII_Both-Ends_CC-4103_CID-2111590:3518605_num=649	267		84	26	0	58	0	AG	75	75	0	0	0	AA	64	63	0	0	1	AA	89	89	0	0	0	AA	110	38	0	72	0	AG	422
807	HaeIII_Both-Ends_CC-4118_CID-2888965:3543177_num=648	267		46	0	0	45	1	GG	57	0	0	0	57	CC	83	0	0	0	83	CC	85	0	0	1	84	CC	73	0	0	73	0	GG	344
808	HaeIII_Both-Ends_CC-4128_CID-1094067:3167269_num=648	99	D	97	0	0	0	97	CC	51	0	51	0	0	TT	118	0	0	0	118	CC	127	0	35	0	92	TC	168	0	1	0	167	CC	561
809	HaeIII_Both-Ends_CC-4134_CID-647315:1148386_num=647	10	D	50	0	0	50	0	GG	56	0	0	56	0	GG	56	1	0	55	0	GG	78	38	0	40	0	AG	77	0	0	77	0	GG	317
810	HaeIII_Both-Ends_CC-4134_CID-647315:1148386_num=647	62		50	27	1	22	0	AG	56	27	0	29	0	AG	56	25	0	31	0	AG	78	78	0	0	0	AA	77	36	0	41	0	AG	317
811	HaeIII_Both-Ends_CC-4140_CID-3264233:3397012_num=647	245		42	17	0	25	0	AG	130	66	0	64	0	AG	181	70	0	111	0	AG	113	60	0	53	0	AG	62	30	0	32	0	AG	528
812	HaeIII_Both-Ends_CC-4140_CID-3264233:3397012_num=647	294		42	19	0	23	0	AG	130	67	0	63	0	AG	181	74	0	106	1	AG	113	61	0	52	0	AG	62	30	0	32	0	AG	528
813	HaeIII_Both-Ends_CC-4156_CID-1317682:1584266_num=647	3	D	33	0	0	33	0	GG	49	0	0	49	0	GG	36	0	0	36	0	GG	89	47	0	42	0	AG	53	0	1	52	0	GG	260
814	HaeIII_Both-Ends_CC-4163_CID-847317:2105246_num=646	283	C	51	51	0	0	0	AA	60	59	1	0	0	AA	64	33	0	31	0	AG	86	86	0	0	0	AA	83	83	0	0	0	AA	344
815	HaeIII_Both-Ends_CC-4167_CID-312102:1213985_num=646	230		26	18	8	0	0	AT	55	35	19	1	0	AT	36	17	19	0	0	AT	62	28	34	0	0	AT	37	15	22	0	0	AT	216
816	HaeIII_Both-Ends_CC-4167_CID-312102:1213985_num=646	231		26	0	8	0	18	TC	55	0	20	0	35	TC	36	0	19	0	17	TC	62	0	34	0	28	TC	37	0	22	0	15	TC	216
817	HaeIII_Both-Ends_CC-4175_CID-1256773:2599272_num=646	265	D	41	0	0	0	41	CC	62	0	0	0	62	CC	75	0	0	0	75	CC	80	0	38	0	42	TC	96	0	0	0	96	CC	354
818	HaeIII_Both-Ends_CC-4185_CID-549168:2164321_num=645	76		39	0	0	0	39	CC	59	0	0	0	59	CC	72	0	37	0	35	TC	76	0	0	0	76	CC	65	0	39	0	26	TC	311
819	HaeIII_Both-Ends_CC-4195_CID-18811:3442330_num=645	270		56	0	0	0	56	CC	60	0	28	0	32	TC	62	0	28	0	34	TC	85	0	0	0	85	CC	76	0	34	0	42	TC	339
820	HaeIII_Both-Ends_CC-4195_CID-18811:3442330_num=645	280		56	0	0	0	56	CC	60	0	28	0	32	TC	62	0	28	0	34	TC	85	0	0	0	85	CC	76	0	34	0	42	TC	339
821	HaeIII_Both-Ends_CC-4203_CID-1458913:1928052_num=645	34		90	0	49	0	41	TC	124	0	124	0	0	TT	178	0	178	0	0	TT	157	0	157	0	0	TT	131	0	63	0	68	TC	680
822	HaeIII_Both-Ends_CC-4203_CID-1458913:1928052_num=645	264		90	0	49	0	41	TC	124	0	65	0	59	TC	178	0	178	0	0	TT	157	0	83	0	74	TC	131	0	63	0	68	TC	680
823	HaeIII_Both-Ends_CC-4206_CID-798686:3079807_num=644	222	C	49	0	49	0	0	TT	61	0	61	0	0	TT	70	0	31	0	39	TC	96	0	96	0	0	TT	99	0	99	0	0	TT	375
824	HaeIII_Both-Ends_CC-4212_CID-513365:1147573_num=644	282		33	19	0	14	0	AG	56	26	0	30	0	AG	82	82	0	0	0	AA	76	0	0	76	0	GG	97	51	0	46	0	AG	344
825	HaeIII_Both-Ends_CC-4215_CID-432820:3349377_num=644	18		41	0	15	0	26	TC	42	0	23	0	19	TC	69	0	35	0	34	TC	81	0	0	0	81	CC	97	0	42	0	55	TC	330
826	HaeIII_Both-Ends_CC-4217_CID-368107:1150154_num=644	285	B	48	0	48	0	0	TT	52	0	22	0	30	TC	74	0	74	0	0	TT	82	0	81	0	1	TT	70	0	70	0	0	TT	326
827	HaeIII_Both-Ends_CC-4220_CID-304070:1427638_num=644	298		42	0	0	0	42	CC	58	0	30	0	28	TC	84	0	52	0	32	TC	76	0	42	0	34	TC	81	0	49	0	32	TC	341
828	HaeIII_Both-Ends_CC-4225_CID-2292080:3185303_num=644	82		37	0	37	0	0	TT	43	0	21	0	22	TC	105	0	105	0	0	TT	78	0	43	0	35	TC	77	0	77	0	0	TT	340
829	HaeIII_Both-Ends_CC-4227_CID-224747:4690556_num=644	11		42	0	42	0	0	TT	52	0	36	0	16	TC	89	0	53	0	36	TC	80	0	80	0	0	TT	68	0	68	0	0	TT	331
830	HaeIII_Both-Ends_CC-4227_CID-224747:4690556_num=644	51		42	20	0	22	0	AG	52	36	0	16	0	AG	89	53	0	36	0	AG	80	80	0	0	0	AA	68	68	0	0	0	AA	331
831	HaeIII_Both-Ends_CC-4229_CID-2223321:2716883_num=644	86		41	19	0	22	0	AG	56	28	0	28	0	AG	92	47	0	45	0	AG	85	46	0	39	0	AG	67	29	0	38	0	AG	341
832	HaeIII_Both-Ends_CC-4229_CID-2223321:2716883_num=644	223		41	0	22	0	19	TC	56	0	28	0	28	TC	92	0	45	0	47	TC	85	0	39	0	46	TC	67	0	38	0	29	TC	341
833	HaeIII_Both-Ends_CC-4242_CID-910801:2803762_num=643	11		36	0	0	0	36	CC	59	0	32	0	27	TC	52	0	19	0	33	TC	95	0	0	0	95	CC	77	0	39	0	38	TC	319
834	HaeIII_Both-Ends_CC-4251_CID-2839578:3144699_num=643	293		39	37	0	1	1	AA	76	44	0	32	0	AG	89	53	0	36	0	AG	76	33	0	43	0	AG	76	42	0	34	0	AG	356
835	HaeIII_Both-Ends_CC-4255_CID-226364:897816_num=643	19		59	43	0	16	0	AG	54	39	0	15	0	AG	96	42	0	54	0	AG	49	27	0	22	0	AG	96	70	0	26	0	AG	354
836	HaeIII_Both-Ends_CC-4255_CID-226364:897816_num=643	232		59	0	43	16	0	TG	54	0	39	15	0	TG	96	0	42	54	0	TG	49	0	27	22	0	TG	96	0	70	26	0	TG	354
837	HaeIII_Both-Ends_CC-4255_CID-226364:897816_num=643	269		59	0	26	0	33	TC	54	0	18	0	36	TC	96	0	25	0	71	TC	49	0	0	0	49	CC	96	0	0	0	96	CC	354
838	HaeIII_Both-Ends_CC-4277_CID-481293:1995694_num=642	284		38	24	0	14	0	AG	64	27	0	37	0	AG	70	70	0	0	0	AA	82	82	0	0	0	AA	75	42	0	33	0	AG	329
839	HaeIII_Both-Ends_CC-4280_CID-2362777:3599500_num=642	28	A	43	0	24	0	19	TC	78	0	78	0	0	TT	65	0	65	0	0	TT	89	0	89	0	0	TT	79	0	79	0	0	TT	354
840	HaeIII_Both-Ends_CC-4281_CID-198220:750866_num=642	238	C	48	48	0	0	0	AA	48	48	0	0	0	AA	72	38	0	34	0	AG	81	81	0	0	0	AA	85	85	0	0	0	AA	334
841	HaeIII_Both-Ends_CC-4285_CID-968655:2613726_num=641	255		42	20	0	22	0	AG	57	0	0	57	0	GG	84	0	0	84	0	GG	78	40	0	38	0	AG	63	25	0	38	0	AG	324
842	HaeIII_Both-Ends_CC-4291_CID-557558:2512479_num=641	212		49	0	0	48	1	GG	47	23	0	24	0	AG	84	0	0	84	0	GG	78	39	1	38	0	AG	86	0	0	86	0	GG	344
843	HaeIII_Both-Ends_CC-4304_CID-2301121:2603865_num=641	210		89	0	0	25	64	GC	104	0	0	42	62	GC	130	0	0	58	72	GC	109	0	0	34	75	GC	64	0	0	16	48	GC	496
844	HaeIII_Both-Ends_CC-4304_CID-2301121:2603865_num=641	250	A	89	53	0	35	1	AG	104	102	1	0	1	AA	130	127	1	0	2	AA	109	108	0	0	1	AA	64	63	0	0	1	AA	496
845	HaeIII_Both-Ends_CC-4321_CID-386565:3076598_num=640	272		44	0	23	0	21	TC	52	0	23	0	29	TC	88	0	53	0	35	TC	83	0	45	0	38	TC	100	0	44	0	56	TC	367
846	HaeIII_Both-Ends_CC-4324_CID-311218:2545176_num=640	224	A	48	0	24	0	24	TC	62	0	62	0	0	TT	64	0	64	0	0	TT	81	0	81	0	0	TT	89	0	89	0	0	TT	344
847	HaeIII_Both-Ends_CC-4340_CID-685167:1516630_num=639	4	B	48	0	0	0	48	CC	140	0	77	1	62	TC	76	0	0	0	76	CC	65	0	65	0	0	TT	69	0	0	0	69	CC	398
848	HaeIII_Both-Ends_CC-4341_CID-49642:806654_num=639	257		47	0	0	47	0	GG	62	0	0	62	0	GG	63	33	0	30	0	AG	78	42	0	36	0	AG	77	1	0	76	0	GG	327
849	HaeIII_Both-Ends_CC-4344_CID-404711:1530142_num=639	83		55	0	26	0	29	TC	138	0	138	0	0	TT	67	0	67	0	0	TT	114	0	53	0	61	TC	139	0	139	0	0	TT	513
850	HaeIII_Both-Ends_CC-4344_CID-404711:1530142_num=639	204		55	0	27	0	28	TC	138	0	85	0	53	TC	67	0	35	0	32	TC	114	0	55	0	59	TC	139	0	92	0	47	TC	513
851	HaeIII_Both-Ends_CC-4344_CID-404711:1530142_num=639	206		55	0	29	0	26	TC	138	0	89	0	49	TC	67	0	38	0	29	TC	114	0	61	0	53	TC	139	0	79	0	60	TC	513
852	HaeIII_Both-Ends_CC-4344_CID-404711:1530142_num=639	221		55	0	28	0	27	TC	138	0	1	0	137	CC	67	0	0	0	67	CC	114	0	59	0	55	TC	139	0	0	0	139	CC	513
853	HaeIII_Both-Ends_CC-4344_CID-404711:1530142_num=639	224		55	0	0	0	55	CC	138	0	53	0	85	TC	67	0	32	0	35	TC	114	0	0	0	114	CC	139	0	47	0	92	TC	513
854	HaeIII_Both-Ends_CC-4348_CID-255754:3185435_num=639	228		46	46	0	0	0	AA	62	32	0	30	0	AG	69	35	0	34	0	AG	77	77	0	0	0	AA	88	88	0	0	0	AA	342
855	HaeIII_Both-Ends_CC-4352_CID-1955848:3434090_num=639	4		57	28	29	0	0	AT	60	36	24	0	0	AT	69	37	32	0	0	AT	70	70	0	0	0	AA	77	46	31	0	0	AT	333
856	HaeIII_Both-Ends_CC-4354_CID-1849782:3052607_num=639	97		53	0	53	0	0	TT	103	0	52	1	50	TC	68	0	68	0	0	TT	110	0	49	0	61	TC	42	0	42	0	0	TT	376
857	HaeIII_Both-Ends_CC-4356_CID-1477248:1574623_num=639	268		26	11	0	15	0	AG	33	16	0	17	0	AG	60	27	0	33	0	AG	41	20	0	21	0	AG	25	8	0	17	0	AG	185
858	HaeIII_Both-Ends_CC-4360_CID-10987:1467460_num=639	214		52	0	0	51	1	GG	78	0	42	36	0	TG	58	0	58	0	0	TT	116	0	57	59	0	TG	45	0	0	45	0	GG	349
859	HaeIII_Both-Ends_CC-4366_CID-53251:2531501_num=638	13	B	38	0	0	0	38	CC	77	0	45	0	32	TC	62	0	0	0	62	CC	83	0	83	0	0	TT	67	0	0	0	67	CC	327
860	HaeIII_Both-Ends_CC-4368_CID-408778:1343847_num=638	68		95	30	0	65	0	AG	47	0	0	47	0	GG	75	36	0	39	0	AG	128	56	0	72	0	AG	124	46	0	78	0	AG	469
861	HaeIII_Both-Ends_CC-4368_CID-408778:1343847_num=638	237		95	65	0	30	0	AG	47	47	0	0	0	AA	75	39	0	36	0	AG	128	72	0	56	0	AG	124	78	0	46	0	AG	469
862	HaeIII_Both-Ends_CC-4368_CID-408778:1343847_num=638	245		95	65	1	29	0	AG	47	0	0	47	0	GG	75	39	0	36	0	AG	128	72	0	56	0	AG	124	78	0	46	0	AG	469
863	HaeIII_Both-Ends_CC-4374_CID-292167:2587807_num=638	246		24	12	0	12	0	AG	63	36	0	27	0	AG	84	39	0	45	0	AG	91	55	0	36	0	AG	82	82	0	0	0	AA	344
864	HaeIII_Both-Ends_CC-4375_CID-284419:3444557_num=638	286	D	26	0	0	0	26	CC	69	0	0	0	69	CC	52	0	0	0	52	CC	107	0	0	49	58	GC	97	0	0	0	97	CC	351
865	HaeIII_Both-Ends_CC-4384_CID-160026:3657235_num=638	246		36	0	13	0	23	TC	90	0	33	0	57	TC	90	0	39	0	51	TC	78	0	31	0	47	TC	44	0	19	0	25	TC	338
866	HaeIII_Both-Ends_CC-4388_CID-1136910:2148431_num=638	275		48	0	18	0	30	TC	69	0	38	0	31	TC	77	0	77	0	0	TT	86	0	40	0	46	TC	84	0	44	0	40	TC	364
867	HaeIII_Both-Ends_CC-4395_CID-487239:660158_num=637	89		24	0	12	0	12	TC	73	0	0	0	73	CC	77	0	35	0	42	TC	92	1	0	0	91	CC	78	0	36	0	42	TC	344
868	HaeIII_Both-Ends_CC-4403_CID-168664:1748144_num=637	268		51	0	32	0	19	TC	72	0	35	0	37	TC	61	0	61	0	0	TT	83	0	83	0	0	TT	63	0	38	0	25	TC	330
869	HaeIII_Both-Ends_CC-4405_CID-1563579:2001951_num=637	203		59	40	0	19	0	AG	61	0	0	61	0	GG	67	0	0	67	0	GG	92	0	1	91	0	GG	121	79	0	42	0	AG	400
870	HaeIII_Both-Ends_CC-4414_CID-763159:3379478_num=636	58		57	0	0	20	37	GC	80	0	0	28	52	GC	158	0	0	78	80	GC	57	0	0	0	57	CC	84	0	0	0	84	CC	436
871	HaeIII_Both-Ends_CC-4414_CID-763159:3379478_num=636	249		57	0	0	18	39	GC	80	0	0	25	55	GC	158	0	0	0	158	CC	57	0	0	0	57	CC	84	0	0	39	45	GC	436
872	HaeIII_Both-Ends_CC-4414_CID-763159:3379478_num=636	274		57	20	0	37	0	AG	80	28	0	52	0	AG	158	77	0	80	1	AG	57	0	0	57	0	GG	84	0	0	84	0	GG	436
873	HaeIII_Both-Ends_CC-4414_CID-763159:3379478_num=636	288		57	20	0	37	0	AG	80	28	0	52	0	AG	158	78	0	80	0	AG	57	0	0	57	0	GG	84	0	0	84	0	GG	436
874	HaeIII_Both-Ends_CC-4424_CID-2084601:3138136_num=636	70		50	0	0	50	0	GG	57	31	0	26	0	AG	80	31	0	49	0	AG	79	37	0	42	0	AG	78	45	0	33	0	AG	344
875	HaeIII_Both-Ends_CC-4426_CID-190574:248693_num=636	249		59	0	15	0	44	TC	90	0	0	0	90	CC	83	0	0	0	83	CC	77	0	0	0	77	CC	72	1	24	0	47	TC	381
876	HaeIII_Both-Ends_CC-4426_CID-190574:248693_num=636	266		59	44	0	15	0	AG	90	90	0	0	0	AA	83	82	0	1	0	AA	77	76	0	0	1	AA	72	48	0	24	0	AG	381
877	HaeIII_Both-Ends_CC-4429_CID-1801182:2133774_num=636	47		31	0	31	0	0	TT	64	0	64	0	0	TT	86	0	39	0	47	TC	66	0	29	0	37	TC	92	0	92	0	0	TT	339
878	HaeIII_Both-Ends_CC-4433_CID-146397:512042_num=636	27		39	16	0	23	0	AG	52	22	0	30	0	AG	85	0	0	85	0	GG	77	41	0	36	0	AG	92	45	0	47	0	AG	345
879	HaeIII_Both-Ends_CC-4435_CID-1296636:1782302_num=636	224		122	0	82	0	40	TC	127	0	81	0	46	TC	196	1	110	0	85	TC	183	0	132	0	51	TC	211	0	144	0	67	TC	839
880	HaeIII_Both-Ends_CC-4438_CID-102077:1601835_num=636	232		25	0	0	13	12	GC	57	0	0	25	32	GC	88	0	0	88	0	GG	84	0	0	84	0	GG	81	0	0	45	36	GC	335
881	HaeIII_Both-Ends_CC-4438_CID-102077:1601835_num=636	249		25	13	0	12	0	AG	57	25	0	32	0	AG	88	88	0	0	0	AA	84	84	0	0	0	AA	81	45	0	36	0	AG	335
882	HaeIII_Both-Ends_CC-4451_CID-439662:1764379_num=635	225		37	0	0	37	0	GG	96	64	0	32	0	AG	94	50	0	44	0	AG	81	0	0	81	0	GG	123	87	0	36	0	AG	431
883	HaeIII_Both-Ends_CC-4456_CID-3051842:3365381_num=635	291		99	0	54	0	45	TC	74	0	39	0	35	TC	88	0	37	0	51	TC	50	0	0	0	50	CC	130	0	89	0	41	TC	441
884	HaeIII_Both-Ends_CC-4459_CID-263038:3153540_num=635	37		60	0	0	26	34	GC	49	0	0	18	31	GC	49	0	0	23	26	GC	82	0	0	82	0	GG	93	0	0	55	38	GC	333
885	HaeIII_Both-Ends_CC-4467_CID-1598088:3504519_num=635	88		46	0	25	0	21	TC	60	0	60	0	0	TT	66	0	66	0	0	TT	87	0	87	0	0	TT	81	0	33	0	48	TC	340
886	HaeIII_Both-Ends_CC-4493_CID-1903345:2490371_num=634	217		51	25	0	26	0	AG	62	34	0	28	0	AG	72	72	0	0	0	AA	72	44	0	28	0	AG	80	43	0	37	0	AG	337
887	HaeIII_Both-Ends_CC-4495_CID-184935:649667_num=634	225		53	0	37	0	16	TC	74	0	53	0	21	TC	116	0	84	0	32	TC	94	0	60	1	33	TC	86	0	61	0	25	TC	423
888	HaeIII_Both-Ends_CC-4496_CID-1795434:2571006_num=634	6		29	29	0	0	0	AA	91	51	0	40	0	AG	104	71	0	33	0	AG	74	37	0	37	0	AG	52	23	0	29	0	AG	350
889	HaeIII_Both-Ends_CC-4500_CID-1544898:2187266_num=634	298	A	30	14	0	16	0	AG	64	64	0	0	0	AA	115	115	0	0	0	AA	84	84	0	0	0	AA	46	46	0	0	0	AA	339
890	HaeIII_Both-Ends_CC-4512_CID-465686:1572223_num=633	241		31	0	0	31	0	GG	55	29	0	26	0	AG	78	0	0	78	0	GG	78	34	0	44	0	AG	88	44	0	44	0	AG	330
891	HaeIII_Both-Ends_CC-4532_CID-696040:1457973_num=632	228		78	49	0	29	0	AG	48	0	0	48	0	GG	113	74	0	39	0	AG	57	0	0	57	0	GG	124	81	0	43	0	AG	420
892	HaeIII_Both-Ends_CC-4536_CID-3095273:3411218_num=632	54	E	49	0	0	0	49	CC	39	0	0	0	39	CC	86	0	0	0	86	CC	70	0	0	0	70	CC	82	0	46	0	36	TC	326
893	HaeIII_Both-Ends_CC-4551_CID-1229948:1528525_num=632	259	C	42	0	42	0	0	TT	61	0	61	0	0	TT	109	0	33	0	76	TC	80	1	79	0	0	TT	82	0	81	0	1	TT	374
894	HaeIII_Both-Ends_CC-4552_CID-1020053:2598892_num=632	79		42	0	20	0	22	TC	66	0	35	0	31	TC	69	0	36	0	33	TC	94	0	93	0	1	TT	70	0	32	0	38	TC	341
895	HaeIII_Both-Ends_CC-4566_CID-478069:2527858_num=631	5		41	0	0	41	0	GG	58	32	0	26	0	AG	63	63	0	0	0	AA	93	0	0	93	0	GG	77	42	0	35	0	AG	332
896	HaeIII_Both-Ends_CC-4568_CID-398113:697573_num=631	244		58	0	16	0	42	TC	101	0	33	0	68	TC	112	0	0	0	112	CC	92	0	92	0	0	TT	131	0	40	0	91	TC	494
897	HaeIII_Both-Ends_CC-4580_CID-151995:3512853_num=631	204		133	0	0	50	83	GC	45	0	0	0	45	CC	296	1	0	94	201	GC	170	0	0	65	105	GC	23	0	0	0	23	CC	667
898	HaeIII_Both-Ends_CC-4580_CID-151995:3512853_num=631	213		133	40	0	0	93	AC	45	22	0	0	23	AC	296	101	0	0	195	AC	170	49	1	0	120	AC	23	14	0	0	9	AC	667
899	HaeIII_Both-Ends_CC-4581_CID-1448757:2643103_num=631	7		45	0	26	0	19	TC	64	0	0	0	64	CC	75	0	0	0	75	CC	65	0	0	0	65	CC	79	0	34	0	45	TC	328
900	HaeIII_Both-Ends_CC-4589_CID-755484:3139023_num=630	3		44	22	0	22	0	AG	55	55	0	0	0	AA	73	39	0	34	0	AG	89	43	0	46	0	AG	76	75	1	0	0	AA	337
901	HaeIII_Both-Ends_CC-4596_CID-289913:656630_num=630	271		51	0	0	51	0	GG	42	0	0	18	24	GC	85	0	0	45	40	GC	88	0	0	34	54	GC	69	0	0	41	28	GC	335
902	HaeIII_Both-Ends_CC-4597_CID-265250:3068183_num=630	51		63	0	42	0	21	TC	122	0	68	0	54	TC	117	0	79	0	38	TC	140	0	64	0	76	TC	52	0	38	0	14	TC	494
903	HaeIII_Both-Ends_CC-4597_CID-265250:3068183_num=630	246		63	0	0	21	42	GC	122	0	0	54	68	GC	117	0	0	38	79	GC	140	0	0	76	64	GC	52	0	0	14	38	GC	494
904	HaeIII_Both-Ends_CC-4606_CID-1517542:3052283_num=630	29	C	46	0	46	0	0	TT	47	0	47	0	0	TT	84	0	46	0	38	TC	64	0	0	0	64	CC	87	0	85	1	1	TT	328
905	HaeIII_Both-Ends_CC-4613_CID-1094856:2523174_num=630	281		50	0	19	0	31	TC	61	0	34	0	27	TC	57	0	0	0	57	CC	89	0	0	0	89	CC	81	0	48	0	33	TC	338
906	HaeIII_Both-Ends_CC-4618_CID-658564:2022541_num=629	204		41	0	17	24	0	TG	72	0	45	27	0	TG	88	0	88	0	0	TT	77	0	32	45	0	TG	72	1	30	41	0	TG	350
907	HaeIII_Both-Ends_CC-4628_CID-280778:1789501_num=629	283		44	28	0	0	16	AC	61	61	0	0	0	AA	95	37	0	0	58	AC	79	79	0	0	0	AA	65	27	0	0	38	AC	344
908	HaeIII_Both-Ends_CC-4632_CID-2616653:3448498_num=629	220		45	1	0	0	44	CC	84	0	54	0	30	TC	95	0	65	0	30	TC	92	0	0	0	92	CC	84	0	0	0	84	CC	400
909	HaeIII_Both-Ends_CC-4632_CID-2616653:3448498_num=629	252		45	45	0	0	0	AA	84	31	0	53	0	AG	95	30	0	65	0	AG	92	92	0	0	0	AA	84	84	0	0	0	AA	400
910	HaeIII_Both-Ends_CC-4632_CID-2616653:3448498_num=629	272		45	0	0	0	45	CC	84	0	53	0	31	TC	95	0	65	0	30	TC	92	0	0	0	92	CC	84	0	0	0	84	CC	400
911	HaeIII_Both-Ends_CC-4634_CID-230182:641935_num=629	94	B	53	0	0	0	53	CC	52	0	29	0	23	TC	77	0	0	0	77	CC	85	1	0	0	84	CC	85	0	0	0	85	CC	352
912	HaeIII_Both-Ends_CC-4635_CID-219699:1296785_num=629	226		57	35	0	22	0	AG	93	65	0	28	0	AG	88	0	0	88	0	GG	87	0	0	87	0	GG	84	0	0	84	0	GG	409
913	HaeIII_Both-Ends_CC-4638_CID-1891961:2131088_num=629	232	B	40	0	0	40	0	GG	95	67	0	28	0	AG	158	0	0	158	0	GG	116	0	0	116	0	GG	82	0	0	82	0	GG	491
914	HaeIII_Both-Ends_CC-4638_CID-1891961:2131088_num=629	273		40	28	0	12	0	AG	95	0	0	95	0	GG	158	158	0	0	0	AA	116	78	0	37	1	AG	82	0	0	82	0	GG	491
915	HaeIII_Both-Ends_CC-4641_CID-1748588:1992954_num=629	19		57	33	0	0	24	AC	54	26	0	0	28	AC	75	0	0	0	75	CC	60	34	0	0	26	AC	64	30	0	0	34	AC	310
916	HaeIII_Both-Ends_CC-4642_CID-1597536:3198980_num=629	30		34	34	0	0	0	AA	52	25	0	27	0	AG	71	49	0	22	0	AG	83	83	0	0	0	AA	73	73	0	0	0	AA	313
917	HaeIII_Both-Ends_CC-4642_CID-1597536:3198980_num=629	94		34	0	0	0	34	CC	52	0	26	0	26	TC	71	0	22	0	49	TC	83	0	0	0	83	CC	73	1	0	0	72	CC	313
918	HaeIII_Both-Ends_CC-4642_CID-1597536:3198980_num=629	277		34	19	0	0	15	AC	52	24	1	0	27	AC	71	48	0	0	23	AC	83	46	0	0	37	AC	73	34	0	0	39	AC	313
919	HaeIII_Both-Ends_CC-4645_CID-1160648:1425605_num=629	63	C	42	0	0	42	0	GG	68	0	0	68	0	GG	70	0	34	36	0	TG	93	0	0	93	0	GG	77	0	0	77	0	GG	350
920	HaeIII_Both-Ends_CC-4658_CID-571026:653576_num=628	68		34	0	34	0	0	TT	61	0	61	0	0	TT	66	0	30	0	36	TC	92	0	55	0	37	TC	70	0	70	0	0	TT	323
921	HaeIII_Both-Ends_CC-4665_CID-203040:3572030_num=628	239	D	80	0	80	0	0	TT	79	0	79	0	0	TT	62	0	62	0	0	TT	211	0	90	121	0	TG	66	0	66	0	0	TT	498
922	HaeIII_Both-Ends_CC-4666_CID-1865927:2570984_num=628	60		35	21	14	0	0	AT	64	64	0	0	0	AA	57	27	30	0	0	AT	90	90	0	0	0	AA	78	42	36	0	0	AT	324
923	HaeIII_Both-Ends_CC-4678_CID-92321:2557287_num=627	262		42	40	1	1	0	AA	96	31	0	64	1	AG	103	38	0	64	1	AG	172	0	0	172	0	GG	75	74	0	0	1	AA	488
924	HaeIII_Both-Ends_CC-4688_CID-679750:4865276_num=627	262		58	30	0	0	28	AC	68	42	0	0	26	AC	67	34	0	0	33	AC	80	35	0	0	45	AC	64	34	0	0	30	AC	337
925	HaeIII_Both-Ends_CC-4705_CID-81210:797350_num=626	240		49	0	18	0	31	TC	52	0	31	0	21	TC	78	0	39	0	39	TC	70	0	28	1	41	TC	82	0	38	0	44	TC	331
926	HaeIII_Both-Ends_CC-4708_CID-72597:3871169_num=626	91		33	0	0	0	33	CC	69	0	29	0	40	TC	83	0	0	0	83	CC	81	0	0	0	81	CC	61	0	28	0	33	TC	327
927	HaeIII_Both-Ends_CC-4709_CID-709936:970824_num=626	212	A	32	18	0	14	0	AG	79	0	0	79	0	GG	79	0	0	79	0	GG	78	0	0	78	0	GG	83	0	0	83	0	GG	351
928	HaeIII_Both-Ends_CC-4715_CID-31638:2991067_num=626	229		43	0	19	0	24	TC	52	0	23	0	29	TC	85	0	85	0	0	TT	84	0	43	0	41	TC	85	0	38	0	47	TC	349
929	HaeIII_Both-Ends_CC-4716_CID-26932:254544_num=626	28		48	0	0	0	48	CC	59	0	0	34	25	GC	83	0	0	0	83	CC	70	0	0	0	70	CC	74	0	0	30	44	GC	334
930	HaeIII_Both-Ends_CC-4725_CID-1502538:2120601_num=626	208	A	48	0	0	25	23	GC	52	0	0	52	0	GG	83	0	0	83	0	GG	70	0	0	70	0	GG	78	0	0	78	0	GG	331
931	HaeIII_Both-Ends_CC-4727_CID-1468622:3315705_num=626	230		57	0	30	0	27	TC	91	0	52	0	39	TC	138	0	138	0	0	TT	86	0	0	0	86	CC	119	0	78	0	41	TC	491
932	HaeIII_Both-Ends_CC-4731_CID-757271:860367_num=625	272	D	43	0	0	0	43	CC	64	0	0	0	64	CC	68	0	0	0	68	CC	125	0	76	0	49	TC	86	0	0	0	86	CC	386
933	HaeIII_Both-Ends_CC-4753_CID-1249371:1575644_num=625	261		107	0	65	0	42	TC	101	0	68	0	33	TC	85	0	50	0	35	TC	89	0	56	0	33	TC	128	0	86	0	42	TC	510
934	HaeIII_Both-Ends_CC-4769_CID-1979586:2146678_num=624	83		38	37	1	0	0	AA	55	0	0	55	0	GG	71	36	0	35	0	AG	95	45	0	50	0	AG	89	89	0	0	0	AA	348
935	HaeIII_Both-Ends_CC-4773_CID-175028:2055152_num=624	257		45	18	0	27	0	AG	56	29	0	27	0	AG	71	44	0	27	0	AG	91	0	0	91	0	GG	54	0	0	54	0	GG	317
936	HaeIII_Both-Ends_CC-4778_CID-13228:2776697_num=624	76		49	0	0	36	13	GC	55	0	0	55	0	GG	96	0	0	96	0	GG	75	0	0	36	39	GC	51	0	0	31	20	GC	326
937	HaeIII_Both-Ends_CC-4779_CID-1194239:3444141_num=624	90		66	0	0	66	0	GG	62	31	0	31	0	AG	60	33	0	27	0	AG	72	0	0	71	1	GG	83	0	0	83	0	GG	343
938	HaeIII_Both-Ends_CC-4783_CID-871797:1539400_num=623	74	B	50	50	0	0	0	AA	82	43	0	39	0	AG	70	70	0	0	0	AA	83	83	0	0	0	AA	71	71	0	0	0	AA	356
939	HaeIII_Both-Ends_CC-4783_CID-871797:1539400_num=623	261	B	50	50	0	0	0	AA	82	43	0	39	0	AG	70	70	0	0	0	AA	83	83	0	0	0	AA	71	71	0	0	0	AA	356
940	HaeIII_Both-Ends_CC-4786_CID-74997:1088502_num=623	26		48	0	1	0	47	CC	66	0	33	0	33	TC	52	0	0	0	52	CC	90	0	0	0	90	CC	71	0	32	0	39	TC	327
941	HaeIII_Both-Ends_CC-4786_CID-74997:1088502_num=623	269		48	0	0	0	48	CC	66	0	33	0	33	TC	52	0	27	0	25	TC	90	0	42	0	48	TC	71	0	0	0	71	CC	327
942	HaeIII_Both-Ends_CC-4787_CID-663474:1621389_num=623	87		45	45	0	0	0	AA	58	26	0	32	0	AG	69	0	0	69	0	GG	76	41	0	35	0	AG	78	36	0	42	0	AG	326
943	HaeIII_Both-Ends_CC-4787_CID-663474:1621389_num=623	298		45	0	45	0	0	TT	58	0	26	0	32	TC	69	0	1	0	68	CC	76	0	41	0	35	TC	78	0	35	0	43	TC	326
944	HaeIII_Both-Ends_CC-4819_CID-1213750:3155072_num=623	205		51	35	0	16	0	AG	77	0	0	77	0	GG	97	58	0	38	1	AG	137	91	0	46	0	AG	92	0	0	92	0	GG	454
945	HaeIII_Both-Ends_CC-4821_CID-983667:1501125_num=622	28	B	50	0	50	0	0	TT	84	0	55	0	29	TC	73	0	72	0	1	TT	53	0	53	0	0	TT	38	0	38	0	0	TT	298
946	HaeIII_Both-Ends_CC-4821_CID-983667:1501125_num=622	277		50	0	0	0	50	CC	84	0	27	0	57	TC	73	0	29	0	44	TC	53	0	0	0	53	CC	38	0	0	0	38	CC	298
947	HaeIII_Both-Ends_CC-4826_CID-786836:1774730_num=622	98		44	16	0	28	0	AG	60	31	0	29	0	AG	70	30	0	40	0	AG	80	80	0	0	0	AA	71	34	0	37	0	AG	325
948	HaeIII_Both-Ends_CC-4833_CID-388438:1302043_num=622	94	C	24	23	0	0	1	AA	71	71	0	0	0	AA	75	40	0	35	0	AG	77	76	0	0	1	AA	80	80	0	0	0	AA	327
949	HaeIII_Both-Ends_CC-4840_CID-2613776:2985712_num=622	282		46	0	0	27	19	GC	27	0	0	0	27	CC	85	0	0	45	40	GC	120	0	0	72	48	GC	126	0	0	73	53	GC	404
950	HaeIII_Both-Ends_CC-4853_CID-1245595:2905907_num=622	87		74	0	44	30	0	TG	126	0	59	67	0	TG	173	0	87	86	0	TG	173	0	115	58	0	TG	96	0	64	32	0	TG	642
951	HaeIII_Both-Ends_CC-4853_CID-1245595:2905907_num=622	259		74	30	0	44	0	AG	126	67	0	59	0	AG	173	86	0	87	0	AG	173	58	0	114	1	AG	96	32	0	64	0	AG	642
952	HaeIII_Both-Ends_CC-4861_CID-918207:2714704_num=621	227	E	36	0	0	0	36	CC	79	0	0	0	79	CC	60	0	0	0	60	CC	82	0	0	0	82	CC	68	0	0	32	36	GC	325
953	HaeIII_Both-Ends_CC-4876_CID-241010:1643991_num=621	41		27	13	0	14	0	AG	62	35	0	27	0	AG	111	111	0	0	0	AA	57	0	0	57	0	GG	51	27	0	24	0	AG	308
954	HaeIII_Both-Ends_CC-4876_CID-241010:1643991_num=621	69		27	0	14	0	13	TC	62	0	27	0	35	TC	111	0	0	0	111	CC	57	0	57	0	0	TT	51	0	24	0	27	TC	308
955	HaeIII_Both-Ends_CC-4878_CID-213183:2311722_num=621	42		52	0	22	0	30	TC	62	0	0	0	62	CC	74	0	35	0	39	TC	78	0	44	0	34	TC	67	0	31	0	36	TC	333
956	HaeIII_Both-Ends_CC-4878_CID-213183:2311722_num=621	202		52	0	0	0	52	CC	62	0	32	0	30	TC	74	0	39	0	35	TC	78	0	34	0	44	TC	67	0	0	0	67	CC	333
957	HaeIII_Both-Ends_CC-4889_CID-863460:3213945_num=620	90		36	11	0	25	0	AG	54	54	0	0	0	AA	96	96	0	0	0	AA	64	64	0	0	0	AA	73	40	0	33	0	AG	323
958	HaeIII_Both-Ends_CC-4890_CID-769495:3426851_num=620	22		37	0	37	0	0	TT	62	0	62	0	0	TT	63	0	38	0	25	TC	85	0	44	0	41	TC	70	0	70	0	0	TT	317
959	HaeIII_Both-Ends_CC-4890_CID-769495:3426851_num=620	95		37	37	0	0	0	AA	62	62	0	0	0	AA	63	37	0	26	0	AG	85	44	0	41	0	AG	70	70	0	0	0	AA	317
960	HaeIII_Both-Ends_CC-4894_CID-669390:2613621_num=620	294		75	53	0	22	0	AG	52	0	0	52	0	GG	69	0	0	69	0	GG	75	0	0	75	0	GG	117	73	0	44	0	AG	388
961	HaeIII_Both-Ends_CC-4901_CID-384060:1151211_num=620	223		67	0	24	0	43	TC	68	0	67	1	0	TT	105	0	34	0	71	TC	121	1	34	0	86	TC	89	0	28	0	61	TC	450
962	HaeIII_Both-Ends_CC-4903_CID-342155:698859_num=620	17		54	0	54	0	0	TT	58	0	30	28	0	TG	62	0	62	0	0	TT	61	0	33	28	0	TG	88	0	88	0	0	TT	323
963	HaeIII_Both-Ends_CC-4905_CID-3252182:3441049_num=620	75		48	24	0	24	0	AG	51	25	0	26	0	AG	51	32	0	19	0	AG	87	87	0	0	0	AA	82	82	0	0	0	AA	319
964	HaeIII_Both-Ends_CC-4905_CID-3252182:3441049_num=620	239		48	23	0	24	1	AG	51	25	0	26	0	AG	51	32	0	19	0	AG	87	87	0	0	0	AA	82	82	0	0	0	AA	319
965	HaeIII_Both-Ends_CC-4918_CID-1747472:2389904_num=620	34		31	0	0	31	0	GG	56	30	0	26	0	AG	94	52	0	42	0	AG	82	36	0	46	0	AG	57	30	0	27	0	AG	320
966	HaeIII_Both-Ends_CC-4918_CID-1747472:2389904_num=620	267		31	16	0	15	0	AG	56	0	0	56	0	GG	94	51	0	43	0	AG	82	0	0	82	0	GG	57	57	0	0	0	AA	320
967	HaeIII_Both-Ends_CC-4929_CID-875903:923884_num=619	82		55	0	27	0	28	TC	71	0	36	0	35	TC	82	0	82	0	0	TT	76	0	0	0	76	CC	61	0	32	0	29	TC	345
968	HaeIII_Both-Ends_CC-4936_CID-357940:3178123_num=619	287		47	0	0	22	25	GC	63	0	0	35	28	GC	76	0	0	36	40	GC	68	0	0	0	68	CC	93	0	0	0	93	CC	347
969	HaeIII_Both-Ends_CC-4942_CID-292031:593414_num=619	29		55	31	0	0	24	AC	58	31	0	0	27	AC	73	35	0	0	38	AC	78	78	0	0	0	AA	83	83	0	0	0	AA	347
970	HaeIII_Both-Ends_CC-4942_CID-292031:593414_num=619	235		55	0	24	0	31	TC	58	0	27	0	31	TC	73	0	38	0	35	TC	78	0	0	0	78	CC	83	0	0	0	83	CC	347
971	HaeIII_Both-Ends_CC-4953_CID-203865:3226769_num=619	246		54	33	0	21	0	AG	60	31	0	29	0	AG	70	40	0	30	0	AG	89	89	0	0	0	AA	67	31	0	36	0	AG	340
972	HaeIII_Both-Ends_CC-4957_CID-1753712:3598988_num=619	238	B	57	0	0	0	57	CC	81	0	0	56	25	GC	67	0	0	0	67	CC	80	0	0	0	80	CC	71	0	0	0	71	CC	356
973	HaeIII_Both-Ends_CC-4964_CID-1296874:1905673_num=619	276	A	31	0	11	0	20	TC	56	0	0	0	56	CC	87	0	0	0	87	CC	82	0	0	0	82	CC	68	0	0	0	68	CC	324
974	HaeIII_Both-Ends_CC-4971_CID-673410:2536751_num=618	260		43	43	0	0	0	AA	55	0	0	55	0	GG	39	18	0	21	0	AG	110	52	0	58	0	AG	92	92	0	0	0	AA	339
975	HaeIII_Both-Ends_CC-4972_CID-631517:4647966_num=618	80	C	36	0	0	36	0	GG	76	0	0	76	0	GG	78	51	0	27	0	AG	94	0	0	94	0	GG	73	0	0	73	0	GG	357
976	HaeIII_Both-Ends_CC-4976_CID-493815:3084348_num=618	235	A	53	25	0	28	0	AG	52	52	0	0	0	AA	60	60	0	0	0	AA	75	75	0	0	0	AA	87	87	0	0	0	AA	327
977	HaeIII_Both-Ends_CC-4984_CID-298467:660708_num=618	287		73	73	0	0	0	AA	95	95	0	0	0	AA	92	92	0	0	0	AA	161	80	0	0	81	AC	143	72	0	0	71	AC	564
978	HaeIII_Both-Ends_CC-4994_CID-1892121:2091320_num=618	29		32	16	16	0	0	AT	67	0	67	0	0	TT	87	43	44	0	0	AT	78	0	78	0	0	TT	80	0	80	0	0	TT	344
979	HaeIII_Both-Ends_CC-5005_CID-895984:1722402_num=617	238		46	0	22	0	24	TC	58	0	37	0	21	TC	89	0	0	0	89	CC	56	0	56	0	0	TT	61	0	26	0	35	TC	310
980	HaeIII_Both-Ends_CC-5005_CID-895984:1722402_num=617	278		46	0	22	0	24	TC	58	0	37	0	21	TC	89	0	0	0	89	CC	56	0	56	0	0	TT	61	0	26	0	35	TC	310
981	HaeIII_Both-Ends_CC-5040_CID-1076699:1569260_num=617	298	A	30	0	12	0	18	TC	72	0	72	0	0	TT	66	1	65	0	0	TT	91	0	90	0	1	TT	85	1	84	0	0	TT	344
982	HaeIII_Both-Ends_CC-5041_CID-977048:2619159_num=616	236		68	0	0	0	68	CC	89	0	0	0	89	CC	100	0	65	0	35	TC	82	0	0	0	82	CC	115	0	74	0	41	TC	454
983	HaeIII_Both-Ends_CC-5041_CID-977048:2619159_num=616	276		68	28	0	40	0	AG	89	27	0	62	0	AG	100	35	0	65	0	AG	82	82	0	0	0	AA	115	41	0	74	0	AG	454
984	HaeIII_Both-Ends_CC-5053_CID-441805:3115603_num=616	251		77	0	32	0	45	TC	98	0	33	0	65	TC	29	0	0	0	29	CC	35	0	0	0	35	CC	104	0	64	0	40	TC	343
985	HaeIII_Both-Ends_CC-5057_CID-308886:2729510_num=616	286		22	0	12	0	10	TC	57	0	27	0	30	TC	69	0	32	0	37	TC	95	0	47	0	48	TC	75	0	44	0	31	TC	318
986	HaeIII_Both-Ends_CC-5062_CID-183369:2215104_num=616	25		21	0	12	0	9	TC	75	0	0	0	75	CC	87	0	42	0	45	TC	90	0	0	0	90	CC	69	0	0	0	69	CC	342
987	HaeIII_Both-Ends_CC-5062_CID-183369:2215104_num=616	59		21	0	9	0	12	TC	75	0	75	0	0	TT	87	0	44	0	43	TC	90	0	45	0	45	TC	69	0	33	0	36	TC	342
988	HaeIII_Both-Ends_CC-5063_CID-180946:975128_num=616	208		28	0	0	0	28	CC	40	0	17	0	23	TC	61	0	35	0	26	TC	58	0	57	1	0	TT	49	0	21	0	28	TC	236
989	HaeIII_Both-Ends_CC-5063_CID-180946:975128_num=616	210		28	28	0	0	0	AA	40	23	0	0	17	AC	61	27	0	0	34	AC	58	0	0	0	58	CC	49	28	0	0	21	AC	236
990	HaeIII_Both-Ends_CC-5077_CID-307501:2918805_num=615	213		56	56	0	0	0	AA	76	76	0	0	0	AA	62	62	0	0	0	AA	97	34	0	63	0	AG	101	31	0	70	0	AG	392
991	HaeIII_Both-Ends_CC-5078_CID-288826:3312723_num=615	204	B	32	0	32	0	0	TT	90	0	29	0	61	TC	97	0	97	0	0	TT	99	0	97	1	1	TT	63	0	63	0	0	TT	381
992	HaeIII_Both-Ends_CC-5087_CID-1606824:3702042_num=615	20		43	0	43	0	0	TT	40	0	20	0	20	TC	81	0	0	0	81	CC	94	0	45	1	48	TC	68	0	68	0	0	TT	326
993	HaeIII_Both-Ends_CC-5100_CID-55951:1062317_num=614	87		43	0	0	23	20	GC	54	0	0	17	37	GC	75	0	0	39	36	GC	66	0	0	39	27	GC	80	0	0	0	80	CC	318
994	HaeIII_Both-Ends_CC-5106_CID-2649774:4005490_num=614	71		39	0	0	0	39	CC	65	0	0	0	65	CC	69	0	0	0	69	CC	76	0	44	0	32	TC	74	0	41	0	33	TC	323
995	HaeIII_Both-Ends_CC-5110_CID-238361:1871917_num=614	279		48	0	0	48	0	GG	59	0	0	59	0	GG	73	0	29	44	0	TG	82	0	0	82	0	GG	64	0	38	26	0	TG	326
996	HaeIII_Both-Ends_CC-5112_CID-210819:2149654_num=614	222		45	0	0	0	45	CC	42	0	0	0	42	CC	76	0	0	0	76	CC	88	0	41	0	47	TC	92	0	45	0	47	TC	343
997	HaeIII_Both-Ends_CC-5136_CID-273400:1880504_num=613	61		33	22	0	11	0	AG	51	28	0	23	0	AG	52	0	0	52	0	GG	80	80	0	0	0	AA	97	97	0	0	0	AA	313
998	HaeIII_Both-Ends_CC-5136_CID-273400:1880504_num=613	96		33	11	0	22	0	AG	51	23	0	28	0	AG	52	52	0	0	0	AA	80	0	0	80	0	GG	97	0	0	97	0	GG	313
999	HaeIII_Both-Ends_CC-5140_CID-2349438:3161597_num=613	81		50	0	19	0	31	TC	62	0	28	0	34	TC	46	0	23	0	23	TC	73	0	35	0	38	TC	83	0	0	0	83	CC	314
1000	HaeIII_Both-Ends_CC-5145_CID-1931996:2105229_num=613	21	D	50	0	0	0	50	CC	62	0	0	0	62	CC	80	0	0	0	80	CC	75	0	0	44	31	GC	93	0	0	0	93	CC	360
1001	HaeIII_Both-Ends_CC-5152_CID-1278773:1820579_num=613	228		111	0	57	54	0	TG	172	0	89	83	0	TG	115	0	62	53	0	TG	121	0	82	39	0	TG	290	0	131	159	0	TG	809
1002	HaeIII_Both-Ends_CC-5154_CID-99143:219476_num=612	207		46	1	21	0	24	TC	61	0	37	0	24	TC	45	0	21	1	23	TC	72	0	1	0	71	CC	71	0	40	1	30	TC	295
1003	HaeIII_Both-Ends_CC-5172_CID-1792141:1798784_num=612	98		38	21	0	17	0	AG	52	27	0	25	0	AG	67	67	0	0	0	AA	82	0	0	82	0	GG	82	0	0	82	0	GG	321
1004	HaeIII_Both-Ends_CC-5179_CID-1204618:1764306_num=612	236		45	0	45	0	0	TT	56	0	56	0	0	TT	54	0	27	0	27	TC	84	0	46	0	38	TC	65	0	65	0	0	TT	304
1005	HaeIII_Both-Ends_CC-5185_CID-834034:3464032_num=611	72		48	0	0	48	0	GG	62	33	0	29	0	AG	69	41	0	28	0	AG	80	43	0	37	0	AG	82	0	0	82	0	GG	341
1006	HaeIII_Both-Ends_CC-5192_CID-383825:2117594_num=611	43	A	30	15	15	0	0	AT	61	0	61	0	0	TT	76	0	76	0	0	TT	87	0	87	0	0	TT	81	81	0	0	0	AA	335
1007	HaeIII_Both-Ends_CC-5197_CID-2045923:3418192_num=611	13		43	0	43	0	0	TT	60	0	27	0	33	TC	65	0	39	0	26	TC	69	0	0	0	69	CC	99	0	0	0	99	CC	336
1008	HaeIII_Both-Ends_CC-5200_CID-1869389:3210511_num=611	277	D	34	0	0	34	0	GG	50	0	0	50	0	GG	81	0	0	81	0	GG	65	29	1	34	1	AG	77	0	0	77	0	GG	307
1009	HaeIII_Both-Ends_CC-5200_CID-1869389:3210511_num=611	282		34	24	0	10	0	AG	50	23	1	26	0	AG	81	43	0	38	0	AG	65	34	0	31	0	AG	77	77	0	0	0	AA	307
1010	HaeIII_Both-Ends_CC-5211_CID-94746:3349661_num=610	240	A	34	0	15	0	19	TC	52	0	52	0	0	TT	94	0	93	0	1	TT	74	0	74	0	0	TT	71	0	0	0	71	CC	325
1011	HaeIII_Both-Ends_CC-5219_CID-571450:2709514_num=610	235	A	30	0	18	0	12	TC	63	0	0	0	63	CC	84	0	0	0	84	CC	97	0	0	0	97	CC	59	0	0	0	59	CC	333
1012	HaeIII_Both-Ends_CC-5240_CID-1300776:1550242_num=610	46	D	49	0	49	0	0	TT	63	0	63	0	0	TT	72	0	72	0	0	TT	82	0	45	37	0	TG	87	0	87	0	0	TT	353
1013	HaeIII_Both-Ends_CC-5243_CID-1164138:1331111_num=610	22		56	0	0	0	56	CC	47	0	19	0	28	TC	39	0	0	0	39	CC	91	0	37	0	54	TC	78	0	0	0	78	CC	311
1014	HaeIII_Both-Ends_CC-5243_CID-1164138:1331111_num=610	43		56	0	0	56	0	GG	47	19	0	28	0	AG	39	0	0	39	0	GG	91	37	0	54	0	AG	78	0	0	78	0	GG	311
1015	HaeIII_Both-Ends_CC-5243_CID-1164138:1331111_num=610	278		56	0	36	0	20	TC	47	0	1	0	46	CC	39	0	0	0	39	CC	91	0	54	0	37	TC	78	0	35	0	43	TC	311
1016	HaeIII_Both-Ends_CC-5246_CID-1074020:3653480_num=610	223		54	0	32	0	22	TC	89	0	58	0	31	TC	96	0	0	0	96	CC	86	0	0	0	86	CC	89	0	50	0	39	TC	414
1017	HaeIII_Both-Ends_CC-5251_CID-7297:1868905_num=609	223		138	0	0	0	138	CC	141	0	0	44	97	GC	231	0	0	0	231	CC	163	1	0	49	113	GC	157	0	0	156	1	GG	830
1018	HaeIII_Both-Ends_CC-5251_CID-7297:1868905_num=609	282		138	0	0	138	0	GG	141	0	44	97	0	TG	231	0	0	231	0	GG	163	0	50	113	0	TG	157	0	157	0	0	TT	830
1019	HaeIII_Both-Ends_CC-5259_CID-257444:1458757_num=609	298	C	29	0	28	0	1	TT	75	0	74	0	1	TT	106	0	41	0	65	TC	172	0	1	0	171	CC	69	0	69	0	0	TT	451
1020	HaeIII_Both-Ends_CC-5260_CID-2538117:2614598_num=609	253	D	76	0	0	76	0	GG	103	103	0	0	0	AA	179	1	0	178	0	GG	115	66	0	49	0	AG	155	0	0	155	0	GG	628
1021	HaeIII_Both-Ends_CC-5283_CID-637582:2587905_num=608	66		23	23	0	0	0	AA	48	0	0	0	48	CC	67	0	0	0	67	CC	98	0	0	0	98	CC	81	81	0	0	0	AA	317
1022	HaeIII_Both-Ends_CC-5283_CID-637582:2587905_num=608	252		23	0	23	0	0	TT	48	0	0	0	48	CC	67	0	0	0	67	CC	98	0	0	0	98	CC	81	0	81	0	0	TT	317
1023	HaeIII_Both-Ends_CC-5293_CID-2972454:2977052_num=608	277		35	0	17	0	18	TC	68	0	30	0	38	TC	104	0	58	0	46	TC	58	0	34	0	24	TC	66	0	27	0	39	TC	331
1024	HaeIII_Both-Ends_CC-5305_CID-172559:1650824_num=608	78	E	30	30	0	0	0	AA	38	38	0	0	0	AA	90	90	0	0	0	AA	34	34	0	0	0	AA	39	16	0	0	23	AC	231
1025	HaeIII_Both-Ends_CC-5305_CID-172559:1650824_num=608	270		30	20	0	10	0	AG	38	22	0	16	0	AG	90	89	0	0	1	AA	34	0	0	34	0	GG	39	0	0	39	0	GG	231
1026	HaeIII_Both-Ends_CC-5305_CID-172559:1650824_num=608	278		30	0	21	0	9	TC	38	0	22	0	16	TC	90	1	89	0	0	TT	34	0	0	0	34	CC	39	0	1	0	38	CC	231
1027	HaeIII_Both-Ends_CC-5307_CID-1604057:2604370_num=608	269		41	0	23	0	18	TC	65	0	0	0	65	CC	59	0	25	0	34	TC	85	0	37	0	48	TC	76	0	37	0	39	TC	326
1028	HaeIII_Both-Ends_CC-5308_CID-1592072:1870414_num=608	226		36	11	0	25	0	AG	80	24	0	56	0	AG	69	69	0	0	0	AA	83	83	0	0	0	AA	140	0	0	140	0	GG	408
1029	HaeIII_Both-Ends_CC-5317_CID-1069663:1979734_num=608	260		55	38	0	17	0	AG	60	0	0	60	0	GG	133	96	0	37	0	AG	85	1	0	84	0	GG	77	50	0	27	0	AG	410
1030	HaeIII_Both-Ends_CC-5323_CID-889646:1785005_num=607	29		32	19	13	0	0	AT	52	25	27	0	0	AT	59	0	59	0	0	TT	57	57	0	0	0	AA	84	84	0	0	0	AA	284
1031	HaeIII_Both-Ends_CC-5323_CID-889646:1785005_num=607	90		32	0	13	0	19	TC	52	0	27	0	25	TC	59	0	59	0	0	TT	57	0	0	0	57	CC	84	0	0	0	84	CC	284
1032	HaeIII_Both-Ends_CC-5326_CID-784151:1519682_num=607	225	B	44	0	0	44	0	GG	53	27	0	26	0	AG	79	0	0	79	0	GG	63	0	0	63	0	GG	80	0	0	80	0	GG	319
1033	HaeIII_Both-Ends_CC-5327_CID-686102:2849576_num=607	84		45	0	26	0	19	TC	108	0	0	0	108	CC	132	0	76	0	56	TC	168	0	0	1	167	CC	118	0	59	0	59	TC	571
1034	HaeIII_Both-Ends_CC-5332_CID-432614:4748278_num=607	243		29	16	0	0	13	AC	32	15	0	0	17	AC	27	14	0	0	13	AC	35	18	0	0	17	AC	67	35	0	0	32	AC	190
1035	HaeIII_Both-Ends_CC-5334_CID-3585177:4608519_num=607	89		45	24	21	0	0	AT	64	63	0	1	0	AA	69	69	0	0	0	AA	93	47	46	0	0	AT	77	77	0	0	0	AA	348
1036	HaeIII_Both-Ends_CC-5334_CID-3585177:4608519_num=607	241		45	24	0	21	0	AG	64	32	0	32	0	AG	69	0	0	68	1	GG	93	0	0	93	0	GG	77	33	0	44	0	AG	348
1037	HaeIII_Both-Ends_CC-5339_CID-2665248:2812480_num=607	66		37	0	0	0	37	CC	63	0	29	0	34	TC	80	0	80	0	0	TT	56	0	25	0	31	TC	64	0	64	0	0	TT	300
1038	HaeIII_Both-Ends_CC-5350_CID-1856209:3522056_num=607	221	A	32	20	0	12	0	AG	53	53	0	0	0	AA	76	76	0	0	0	AA	59	59	0	0	0	AA	102	101	0	1	0	AA	322
1039	HaeIII_Both-Ends_CC-5369_CID-839466:866965_num=606	246		55	0	29	0	26	TC	67	0	67	0	0	TT	59	0	59	0	0	TT	73	0	73	0	0	TT	66	0	29	0	37	TC	320
1040	HaeIII_Both-Ends_CC-5370_CID-827084:4392828_num=606	48		46	0	23	0	23	TC	64	0	30	0	34	TC	56	0	56	0	0	TT	85	0	41	0	44	TC	83	0	50	0	33	TC	334
1041	HaeIII_Both-Ends_CC-5371_CID-818960:1162231_num=606	272	C	54	0	0	0	54	CC	57	0	0	0	57	CC	63	0	34	0	29	TC	79	0	0	0	79	CC	64	0	0	0	64	CC	317
1042	HaeIII_Both-Ends_CC-5389_CID-272099:1907028_num=606	258	C	32	0	0	32	0	GG	48	0	0	48	0	GG	65	35	0	29	1	AG	69	0	0	69	0	GG	107	0	0	107	0	GG	321
1043	HaeIII_Both-Ends_CC-5389_CID-272099:1907028_num=606	291	C	32	0	0	32	0	GG	48	0	0	48	0	GG	65	29	0	36	0	AG	69	0	0	69	0	GG	107	0	0	107	0	GG	321
1044	HaeIII_Both-Ends_CC-5393_CID-2032661:3456946_num=606	263		38	0	0	0	38	CC	59	0	26	0	33	TC	81	0	42	0	39	TC	81	0	39	0	42	TC	63	0	0	0	63	CC	322
1045	HaeIII_Both-Ends_CC-5397_CID-186467:1760963_num=606	5		45	0	27	0	18	TC	56	0	37	0	19	TC	73	0	73	0	0	TT	81	0	81	0	0	TT	60	0	32	0	28	TC	315
1046	HaeIII_Both-Ends_CC-5397_CID-186467:1760963_num=606	66		45	18	0	27	0	AG	56	19	0	37	0	AG	73	0	0	73	0	GG	81	0	0	81	0	GG	60	27	0	33	0	AG	315
1047	HaeIII_Both-Ends_CC-5410_CID-915998:2068513_num=605	297		66	0	36	0	30	TC	117	0	79	0	38	TC	53	0	29	0	24	TC	42	0	29	0	13	TC	213	0	142	0	71	TC	491
1048	HaeIII_Both-Ends_CC-5411_CID-75747:3227707_num=605	241		52	0	52	0	0	TT	62	0	0	0	62	CC	83	0	41	0	42	TC	74	0	0	0	74	CC	74	0	31	0	43	TC	345
1049	HaeIII_Both-Ends_CC-5419_CID-532999:3316924_num=605	258	E	27	0	0	0	27	CC	50	1	0	0	49	CC	68	0	0	0	68	CC	91	0	0	0	91	CC	87	0	46	0	41	TC	323
1050	HaeIII_Both-Ends_CC-5420_CID-423711:1126239_num=605	35	D	45	0	0	45	0	GG	51	0	0	51	0	GG	59	0	0	59	0	GG	71	35	0	36	0	AG	75	0	0	75	0	GG	301
1051	HaeIII_Both-Ends_CC-5421_CID-414928:2519157_num=605	244		59	0	59	0	0	TT	105	0	34	0	71	TC	97	0	31	0	66	TC	92	0	92	0	0	TT	56	0	56	0	0	TT	409
1052	HaeIII_Both-Ends_CC-5422_CID-405765:734381_num=605	266		53	0	0	0	53	CC	42	0	0	0	42	CC	75	0	44	0	31	TC	63	0	34	0	29	TC	93	0	0	0	93	CC	326
1053	HaeIII_Both-Ends_CC-5423_CID-401504:3417930_num=605	86		37	19	0	18	0	AG	53	19	0	33	1	AG	75	75	0	0	0	AA	62	31	0	31	0	AG	89	45	0	44	0	AG	316
1054	HaeIII_Both-Ends_CC-5431_CID-2694100:3496670_num=605	64	E	32	0	32	0	0	TT	62	0	0	0	62	CC	89	0	0	0	89	CC	83	0	1	0	82	CC	72	0	30	0	42	TC	338
1055	HaeIII_Both-Ends_CC-5431_CID-2694100:3496670_num=605	232	E	32	0	32	0	0	TT	62	0	0	0	62	CC	89	0	0	0	89	CC	83	0	1	0	82	CC	72	0	30	0	42	TC	338
1056	HaeIII_Both-Ends_CC-5443_CID-1102532:2705590_num=605	269		53	0	0	53	0	GG	54	0	0	54	0	GG	93	0	39	53	1	TG	78	0	31	47	0	TG	95	0	0	95	0	GG	373
1057	HaeIII_Both-Ends_CC-5444_CID-909607:3574080_num=604	85		44	27	17	0	0	AT	68	31	37	0	0	AT	88	88	0	0	0	AA	69	0	69	0	0	TT	58	24	34	0	0	AT	327
1058	HaeIII_Both-Ends_CC-5447_CID-740457:3473838_num=604	238		25	0	0	25	0	GG	94	58	0	36	0	AG	63	1	0	62	0	GG	89	1	1	87	0	GG	136	101	0	35	0	AG	407
1059	HaeIII_Both-Ends_CC-5452_CID-61361:929439_num=604	258		58	0	0	58	0	GG	61	0	33	28	0	TG	71	0	71	0	0	TT	70	0	30	40	0	TG	68	0	0	68	0	GG	328
1060	HaeIII_Both-Ends_CC-5454_CID-574575:2690881_num=604	233		52	0	0	52	0	GG	59	31	0	28	0	AG	40	0	0	40	0	GG	70	44	0	26	0	AG	81	42	0	39	0	AG	302
1061	HaeIII_Both-Ends_CC-5472_CID-180632:2553323_num=604	79		34	0	0	0	34	CC	59	0	0	0	59	CC	82	0	41	0	41	TC	77	0	41	0	36	TC	86	0	0	0	86	CC	338
1062	HaeIII_Both-Ends_CC-5472_CID-180632:2553323_num=604	282		34	0	34	0	0	TT	59	0	59	0	0	TT	82	0	41	0	41	TC	77	0	36	0	41	TC	86	0	86	0	0	TT	338
1063	HaeIII_Both-Ends_CC-5473_CID-1801881:3005528_num=604	251	E	39	0	39	0	0	TT	63	0	0	0	63	CC	81	0	0	0	81	CC	79	0	0	0	79	CC	87	0	44	0	43	TC	349
1064	HaeIII_Both-Ends_CC-5473_CID-1801881:3005528_num=604	269	C	39	39	0	0	0	AA	63	63	0	0	0	AA	81	38	0	43	0	AG	79	79	0	0	0	AA	87	87	0	0	0	AA	349
1065	HaeIII_Both-Ends_CC-5475_CID-1780664:3565358_num=604	293		44	43	0	0	1	AA	59	59	0	0	0	AA	98	32	0	66	0	AG	107	35	0	72	0	AG	78	77	0	0	1	AA	386
1066	HaeIII_Both-Ends_CC-5481_CID-150868:2459464_num=604	293	E	39	0	0	0	39	CC	66	0	0	0	66	CC	65	0	0	0	65	CC	88	0	0	0	88	CC	93	0	68	0	25	TC	351
1067	HaeIII_Both-Ends_CC-5482_CID-1504614:2744794_num=604	6		39	22	0	17	0	AG	54	30	0	24	0	AG	61	28	0	33	0	AG	81	38	0	43	0	AG	75	44	0	31	0	AG	310
1068	HaeIII_Both-Ends_CC-5488_CID-953316:3141821_num=603	95		55	21	34	0	0	AT	61	34	27	0	0	AT	25	10	15	0	0	AT	55	19	36	0	0	AT	132	44	88	0	0	AT	328
1069	HaeIII_Both-Ends_CC-5494_CID-821101:2036786_num=603	227		43	16	0	26	1	AG	71	48	0	23	0	AG	94	0	0	94	0	GG	78	77	0	1	0	AA	48	20	0	28	0	AG	334
1070	HaeIII_Both-Ends_CC-5502_CID-638102:3160986_num=603	241	A	52	0	14	0	38	TC	53	0	52	1	0	TT	72	0	71	1	0	TT	85	0	84	1	0	TT	80	0	80	0	0	TT	342
1071	HaeIII_Both-Ends_CC-5504_CID-528222:1383314_num=603	292	A	52	0	35	17	0	TG	60	0	0	60	0	GG	77	0	0	77	0	GG	84	0	0	83	1	GG	65	0	0	64	1	GG	338
1072	HaeIII_Both-Ends_CC-5507_CID-359352:1572012_num=603	240		38	0	18	0	20	TC	62	0	32	0	30	TC	85	0	43	0	42	TC	69	0	0	0	69	CC	68	0	32	0	36	TC	322
1073	HaeIII_Both-Ends_CC-5507_CID-359352:1572012_num=603	241		38	20	0	18	0	AG	62	30	0	32	0	AG	85	42	0	43	0	AG	69	36	0	33	0	AG	68	36	0	32	0	AG	322
1074	HaeIII_Both-Ends_CC-5509_CID-3255004:3567006_num=603	45		56	34	0	22	0	AG	87	64	0	23	0	AG	95	63	0	32	0	AG	177	176	0	1	0	AA	134	84	0	50	0	AG	549
1075	HaeIII_Both-Ends_CC-5523_CID-1897457:3181606_num=603	209		48	28	0	20	0	AG	52	25	0	27	0	AG	63	33	0	30	0	AG	77	77	0	0	0	AA	67	37	0	30	0	AG	307
1076	HaeIII_Both-Ends_CC-5523_CID-1897457:3181606_num=603	240		48	0	28	0	20	TC	52	0	25	0	27	TC	63	0	33	0	30	TC	77	0	77	0	0	TT	67	0	37	0	30	TC	307
1077	HaeIII_Both-Ends_CC-5536_CID-1389407:1936021_num=603	244	D	35	0	35	0	0	TT	61	0	61	0	0	TT	85	0	85	0	0	TT	83	0	40	0	43	TC	61	0	61	0	0	TT	325
1078	HaeIII_Both-Ends_CC-5546_CID-768694:1495839_num=602	284	D	39	0	0	0	39	CC	60	0	0	0	60	CC	64	0	0	0	64	CC	67	0	34	1	32	TC	79	0	0	0	79	CC	309
1079	HaeIII_Both-Ends_CC-5548_CID-733880:3054759_num=602	69		39	0	0	0	39	CC	55	0	28	0	27	TC	79	0	79	0	0	TT	93	0	49	0	44	TC	73	0	73	0	0	TT	339
1080	HaeIII_Both-Ends_CC-5551_CID-685880:2148874_num=602	207		55	0	27	0	28	TC	38	0	37	1	0	TT	81	0	42	0	39	TC	88	0	49	1	38	TC	58	0	58	0	0	TT	320
1081	HaeIII_Both-Ends_CC-5552_CID-659364:2475820_num=602	72		41	19	0	22	0	AG	56	24	0	32	0	AG	67	67	0	0	0	AA	69	32	0	37	0	AG	89	89	0	0	0	AA	322
1082	HaeIII_Both-Ends_CC-5554_CID-407796:3574290_num=602	69	A	36	24	0	12	0	AG	29	0	0	29	0	GG	66	66	0	0	0	AA	28	0	0	28	0	GG	31	0	0	31	0	GG	190
1083	HaeIII_Both-Ends_CC-5554_CID-407796:3574290_num=602	219	A	36	24	0	12	0	AG	29	0	0	29	0	GG	66	66	0	0	0	AA	28	0	0	28	0	GG	31	0	0	31	0	GG	190
1084	HaeIII_Both-Ends_CC-5554_CID-407796:3574290_num=602	265	A	36	0	24	0	12	TC	29	0	0	0	29	CC	66	0	65	1	0	TT	28	0	0	0	28	CC	31	0	0	0	31	CC	190
1085	HaeIII_Both-Ends_CC-5554_CID-407796:3574290_num=602	267	A	36	12	0	24	0	AG	29	29	0	0	0	AA	66	0	0	66	0	GG	28	28	0	0	0	AA	31	31	0	0	0	AA	190
1086	HaeIII_Both-Ends_CC-5562_CID-1966038:2818246_num=602	9	B	45	0	0	0	45	CC	64	0	29	0	35	TC	74	0	0	0	74	CC	74	0	0	0	74	CC	88	0	0	0	88	CC	345
1087	HaeIII_Both-Ends_CC-5565_CID-181562:1833104_num=602	289		55	22	0	33	0	AG	88	0	0	88	0	GG	94	45	0	49	0	AG	98	0	0	98	0	GG	94	37	0	57	0	AG	429
1088	HaeIII_Both-Ends_CC-5572_CID-1547178:2611408_num=602	202		42	0	0	0	42	CC	57	0	0	0	57	CC	123	0	81	1	41	TC	116	0	75	0	41	TC	80	1	0	1	78	CC	418
1089	HaeIII_Both-Ends_CC-5585_CID-475673:3238833_num=601	211	E	38	0	0	0	38	CC	58	0	58	0	0	TT	83	0	83	0	0	TT	81	0	81	0	0	TT	62	0	32	0	30	TC	322
1090	HaeIII_Both-Ends_CC-5595_CID-298485:870689_num=601	273	A	59	30	0	29	0	AG	52	0	0	52	0	GG	66	0	0	66	0	GG	68	0	0	68	0	GG	78	0	0	78	0	GG	323
1091	HaeIII_Both-Ends_CC-5596_CID-28905:81521_num=601	44		27	26	0	0	1	AA	75	30	0	0	45	AC	112	34	0	0	78	AC	144	0	0	0	144	CC	154	0	0	0	154	CC	512
1092	HaeIII_Both-Ends_CC-5605_CID-185149:422775_num=601	78		37	0	0	0	37	CC	54	0	0	0	54	CC	52	0	24	0	28	TC	91	0	35	0	56	TC	81	0	43	0	38	TC	315
1093	HaeIII_Both-Ends_CC-5605_CID-185149:422775_num=601	215		37	0	37	0	0	TT	54	0	54	0	0	TT	52	0	0	0	52	CC	91	0	56	0	35	TC	81	0	38	0	43	TC	315
1094	HaeIII_Both-Ends_CC-5611_CID-158680:461008_num=601	78		48	0	0	48	0	GG	69	40	0	29	0	AG	94	0	0	94	0	GG	66	0	0	66	0	GG	50	29	0	21	0	AG	327
1095	HaeIII_Both-Ends_CC-5613_CID-150203:2808682_num=601	217		37	0	0	0	37	CC	73	0	0	0	73	CC	83	36	0	0	47	AC	87	0	0	0	87	CC	64	24	0	0	40	AC	344
1096	HaeIII_Both-Ends_CC-5614_CID-1452212:3531925_num=601	6	C	40	0	0	0	40	CC	61	0	0	0	61	CC	65	0	36	0	29	TC	78	0	0	0	78	CC	80	0	0	0	80	CC	324
1097	HaeIII_Both-Ends_CC-5618_CID-837661:1546674_num=600	251		41	0	20	0	21	TC	67	0	35	0	32	TC	78	0	78	0	0	TT	88	0	45	0	43	TC	68	0	68	0	0	TT	342
1098	HaeIII_Both-Ends_CC-5626_CID-259461:2930688_num=600	61		50	17	0	33	0	AG	67	0	0	67	0	GG	79	0	0	79	0	GG	55	0	0	55	0	GG	66	24	0	42	0	AG	317
1099	HaeIII_Both-Ends_CC-5626_CID-259461:2930688_num=600	65		50	0	17	0	33	TC	67	0	0	0	67	CC	79	0	0	0	79	CC	55	0	0	1	54	CC	66	0	24	0	42	TC	317
1100	HaeIII_Both-Ends_CC-5630_CID-2182065:3433350_num=600	46		49	0	49	0	0	TT	55	0	32	0	23	TC	67	0	67	0	0	TT	74	0	74	0	0	TT	70	0	33	0	37	TC	315
1101	HaeIII_Both-Ends_CC-5633_CID-170257:2684914_num=600	29		40	21	0	19	0	AG	149	63	0	86	0	AG	93	38	0	55	0	AG	177	86	0	91	0	AG	83	47	0	36	0	AG	542
1102	HaeIII_Both-Ends_CC-5633_CID-170257:2684914_num=600	269		40	0	21	0	19	TC	149	0	63	0	86	TC	93	0	38	0	55	TC	177	0	86	0	91	TC	83	0	47	0	36	TC	542
1103	HaeIII_Both-Ends_CC-5633_CID-170257:2684914_num=600	281		40	0	0	21	19	GC	149	0	0	63	86	GC	93	0	0	38	55	GC	177	0	0	86	91	GC	83	0	0	47	36	GC	542
1104	HaeIII_Both-Ends_CC-5637_CID-160376:2816979_num=600	44	B	28	0	0	0	28	CC	65	0	33	0	32	TC	69	0	0	0	69	CC	63	0	0	0	63	CC	95	0	0	0	95	CC	320
1105	HaeIII_Both-Ends_CC-5641_CID-1463063:3227943_num=600	24		43	0	0	0	43	CC	46	0	25	0	21	TC	74	0	74	0	0	TT	83	0	37	0	46	TC	61	0	0	0	61	CC	307
1106	HaeIII_Both-Ends_CC-5641_CID-1463063:3227943_num=600	248		43	0	0	0	43	CC	46	0	0	0	46	CC	74	0	33	0	41	TC	83	0	37	0	46	TC	61	0	0	0	61	CC	307
1107	HaeIII_Both-Ends_CC-5648_CID-977014:2587901_num=599	41		36	14	0	22	0	AG	69	40	0	29	0	AG	61	32	0	29	0	AG	84	0	0	84	0	GG	56	21	0	35	0	AG	306
1108	HaeIII_Both-Ends_CC-5652_CID-88271:2323555_num=599	97		48	0	0	48	0	GG	45	27	0	18	0	AG	63	26	0	36	1	AG	87	38	0	49	0	AG	94	0	0	94	0	GG	337
1109	HaeIII_Both-Ends_CC-5659_CID-738545:937465_num=599	230		32	0	20	0	12	TC	58	0	0	0	58	CC	70	0	26	0	44	TC	97	0	0	0	97	CC	68	0	37	0	31	TC	325
1110	HaeIII_Both-Ends_CC-5662_CID-553870:2608274_num=599	278		49	49	0	0	0	AA	101	33	0	68	0	AG	90	30	0	60	0	AG	63	63	0	0	0	AA	135	44	0	91	0	AG	438
1111	HaeIII_Both-Ends_CC-5668_CID-454485:1205571_num=599	67	A	31	16	0	15	0	AG	69	69	0	0	0	AA	51	51	0	0	0	AA	91	90	1	0	0	AA	80	80	0	0	0	AA	322
1112	HaeIII_Both-Ends_CC-5669_CID-439532:1201243_num=599	30		28	18	0	10	0	AG	77	34	0	42	1	AG	69	0	0	69	0	GG	80	38	0	42	0	AG	72	36	0	36	0	AG	326
1113	HaeIII_Both-Ends_CC-5674_CID-347668:2572234_num=599	264		48	26	0	22	0	AG	58	0	0	58	0	GG	55	0	0	55	0	GG	76	46	0	30	0	AG	69	0	0	69	0	GG	306
1114	HaeIII_Both-Ends_CC-5680_CID-2650082:3259100_num=599	213		54	40	0	14	0	AG	65	40	0	25	0	AG	101	0	0	101	0	GG	109	69	0	40	0	AG	81	0	0	81	0	GG	410
1115	HaeIII_Both-Ends_CC-5683_CID-2314370:3327272_num=599	239		37	0	0	0	37	CC	58	0	0	0	58	CC	58	0	58	0	0	TT	69	0	37	0	32	TC	71	0	35	0	36	TC	293
1116	HaeIII_Both-Ends_CC-5688_CID-1976953:2034215_num=599	20		32	0	10	0	22	TC	64	0	0	0	64	CC	77	0	38	0	39	TC	68	0	0	0	68	CC	56	0	24	0	32	TC	297
1117	HaeIII_Both-Ends_CC-5688_CID-1976953:2034215_num=599	50		32	0	22	0	10	TC	64	0	64	0	0	TT	77	0	39	0	38	TC	68	0	68	0	0	TT	56	0	32	0	24	TC	297
1118	HaeIII_Both-Ends_CC-5695_CID-169292:328750_num=599	275		49	0	0	0	49	CC	79	0	53	0	26	TC	84	0	0	0	84	CC	87	0	0	0	87	CC	87	0	49	0	38	TC	386
1119	HaeIII_Both-Ends_CC-5703_CID-1209047:3058669_num=599	78	D	24	0	24	0	0	TT	74	0	0	0	74	CC	54	0	54	0	0	TT	77	0	36	0	41	TC	66	0	66	0	0	TT	295
1120	HaeIII_Both-Ends_CC-5718_CID-425082:3558014_num=598	211	E	43	0	0	43	0	GG	44	0	0	44	0	GG	84	0	0	84	0	GG	71	0	0	71	0	GG	75	31	1	43	0	AG	317
1121	HaeIII_Both-Ends_CC-5721_CID-3329126:3441387_num=598	230		24	0	11	0	13	TC	48	0	20	0	28	TC	63	0	0	0	63	CC	81	0	41	0	40	TC	80	0	30	0	50	TC	296
1122	HaeIII_Both-Ends_CC-5724_CID-2921588:3659527_num=598	231	E	39	0	0	0	39	CC	50	0	1	0	49	CC	91	0	0	0	91	CC	64	0	0	0	64	CC	54	0	25	0	29	TC	298
1123	HaeIII_Both-Ends_CC-5726_CID-282709:3177133_num=598	37	E	41	41	0	0	0	AA	60	60	0	0	0	AA	63	62	0	1	0	AA	88	88	0	0	0	AA	66	41	0	25	0	AG	318
1124	HaeIII_Both-Ends_CC-5732_CID-250791:722699_num=598	215	A	61	61	0	0	0	AA	50	0	0	50	0	GG	77	0	0	77	0	GG	65	0	0	65	0	GG	100	0	0	100	0	GG	353
1125	HaeIII_Both-Ends_CC-5739_CID-1919318:2143741_num=598	217		65	28	0	37	0	AG	73	19	0	54	0	AG	117	43	0	73	1	AG	119	0	0	119	0	GG	82	80	0	1	1	AA	456
1126	HaeIII_Both-Ends_CC-5739_CID-1919318:2143741_num=598	218		65	0	36	0	29	TC	73	0	54	0	19	TC	117	1	72	0	44	TC	119	0	118	0	1	TT	82	0	0	0	82	CC	456
1127	HaeIII_Both-Ends_CC-5741_CID-187570:1542957_num=598	236		33	0	0	33	0	GG	52	29	0	23	0	AG	85	0	0	85	0	GG	81	34	0	47	0	AG	67	31	0	36	0	AG	318
1128	HaeIII_Both-Ends_CC-5745_CID-1578476:3233359_num=598	261		44	0	44	0	0	TT	71	0	32	0	39	TC	52	0	0	0	52	CC	89	0	45	0	44	TC	71	0	71	0	0	TT	327
1129	HaeIII_Both-Ends_CC-5747_CID-1537075:1822235_num=598	242		51	0	0	0	51	CC	68	0	0	0	68	CC	101	0	73	0	28	TC	86	0	0	0	86	CC	83	0	57	0	26	TC	389
1130	HaeIII_Both-Ends_CC-5756_CID-1089436:1865838_num=598	218	E	45	0	0	45	0	GG	55	0	0	55	0	GG	46	0	0	46	0	GG	68	0	0	68	0	GG	77	34	0	42	1	AG	291
1131	HaeIII_Both-Ends_CC-5764_CID-588283:3675732_num=597	94		31	23	0	8	0	AG	58	41	0	17	0	AG	119	84	0	35	0	AG	86	54	0	32	0	AG	49	34	0	15	0	AG	343
1132	HaeIII_Both-Ends_CC-5771_CID-422578:1599915_num=597	229		40	21	0	19	0	AG	47	19	0	28	0	AG	102	54	0	48	0	AG	57	27	0	30	0	AG	63	39	0	24	0	AG	309
1133	HaeIII_Both-Ends_CC-5777_CID-2606997:3178610_num=597	257	D	47	0	0	47	0	GG	52	0	0	0	52	CC	57	0	0	56	1	GG	88	0	0	50	38	GC	77	0	0	77	0	GG	321
1134	HaeIII_Both-Ends_CC-5778_CID-254494:362113_num=597	246		72	0	0	41	31	GC	42	0	0	19	23	GC	88	0	0	42	46	GC	31	0	0	16	15	GC	47	0	0	31	16	GC	280
1135	HaeIII_Both-Ends_CC-5778_CID-254494:362113_num=597	277		72	0	1	39	32	GC	42	0	0	28	14	GC	88	0	0	35	53	GC	31	0	0	17	14	GC	47	0	0	31	16	GC	280
1136	HaeIII_Both-Ends_CC-5793_CID-1132741:3226113_num=597	55		44	27	0	17	0	AG	59	26	0	33	0	AG	75	75	0	0	0	AA	77	0	0	77	0	GG	67	0	0	67	0	GG	322
1137	HaeIII_Both-Ends_CC-5810_CID-423295:3242357_num=596	242	A	28	9	0	19	0	AG	42	0	0	42	0	GG	80	0	0	80	0	GG	78	0	0	78	0	GG	70	1	0	69	0	GG	298
1138	HaeIII_Both-Ends_CC-5820_CID-234702:2550099_num=596	90	B	41	0	41	0	0	TT	51	0	25	0	26	TC	80	0	80	0	0	TT	75	0	75	0	0	TT	79	0	79	0	0	TT	326
1139	HaeIII_Both-Ends_CC-5821_CID-2171467:3562824_num=596	217	B	42	0	0	42	0	GG	93	57	0	36	0	AG	142	142	0	0	0	AA	73	1	0	72	0	GG	82	0	0	81	1	GG	432
1140	HaeIII_Both-Ends_CC-5828_CID-183861:709214_num=596	253	A	60	0	27	0	33	TC	60	0	0	0	60	CC	66	0	0	0	66	CC	77	0	0	0	77	CC	80	0	0	0	80	CC	343
1141	HaeIII_Both-Ends_CC-5836_CID-1467146:2458293_num=596	232	B	44	0	0	44	0	GG	85	0	0	26	59	GC	71	0	0	71	0	GG	54	0	0	54	0	GG	54	0	0	54	0	GG	308
1142	HaeIII_Both-Ends_CC-5836_CID-1467146:2458293_num=596	294		44	0	0	44	0	GG	85	58	0	27	0	AG	71	43	0	28	0	AG	54	0	0	54	0	GG	54	1	0	53	0	GG	308
1143	HaeIII_Both-Ends_CC-5837_CID-1389508:1447878_num=596	16	B	46	0	0	0	46	CC	42	0	18	0	24	TC	71	0	0	0	71	CC	62	0	0	0	62	CC	63	0	0	0	63	CC	284
1144	HaeIII_Both-Ends_CC-5843_CID-946279:1517377_num=595	230	E	52	0	0	0	52	CC	46	0	0	0	46	CC	85	0	0	0	85	CC	51	0	0	0	51	CC	96	0	49	0	47	TC	330
1145	HaeIII_Both-Ends_CC-5843_CID-946279:1517377_num=595	261	E	52	0	0	52	0	GG	46	0	0	46	0	GG	85	0	0	85	0	GG	51	0	0	51	0	GG	96	49	0	47	0	AG	330
1146	HaeIII_Both-Ends_CC-5846_CID-834224:3411013_num=595	65		37	0	27	0	10	TC	61	0	28	0	33	TC	73	0	73	0	0	TT	82	0	81	1	0	TT	71	0	0	0	71	CC	324
1147	HaeIII_Both-Ends_CC-5866_CID-2982595:3121710_num=595	267		40	0	0	40	0	GG	54	27	0	27	0	AG	87	37	0	50	0	AG	62	34	0	28	0	AG	72	39	0	33	0	AG	315
1148	HaeIII_Both-Ends_CC-5866_CID-2982595:3121710_num=595	294		40	0	40	0	0	TT	54	0	27	0	27	TC	87	0	50	0	37	TC	62	0	28	0	34	TC	72	0	33	0	39	TC	315
1149	HaeIII_Both-Ends_CC-5867_CID-2580427:3173982_num=595	212		49	0	31	18	0	TG	67	0	50	17	0	TG	70	0	0	70	0	GG	125	0	89	36	0	TG	86	0	0	86	0	GG	397
1150	HaeIII_Both-Ends_CC-5874_CID-1959099:2107555_num=595	55		43	22	0	21	0	AG	62	29	0	33	0	AG	71	35	0	36	0	AG	82	44	0	38	0	AG	60	27	0	33	0	AG	318
1151	HaeIII_Both-Ends_CC-5874_CID-1959099:2107555_num=595	282		43	0	22	0	21	TC	62	0	29	0	33	TC	71	0	35	0	36	TC	82	0	44	0	38	TC	60	0	27	0	33	TC	318
1152	HaeIII_Both-Ends_CC-5882_CID-153904:1800987_num=595	298	C	50	50	0	0	0	AA	61	61	0	0	0	AA	57	24	0	33	0	AG	60	60	0	0	0	AA	100	100	0	0	0	AA	328
1153	HaeIII_Both-Ends_CC-5889_CID-1144285:1762571_num=595	205		96	96	0	0	0	AA	128	128	0	0	0	AA	136	60	0	76	0	AG	143	69	0	74	0	AG	128	128	0	0	0	AA	631
1154	HaeIII_Both-Ends_CC-5891_CID-959884:2142500_num=594	63		45	19	0	26	0	AG	63	0	0	63	0	GG	66	0	0	66	0	GG	59	0	0	59	0	GG	65	26	0	39	0	AG	298
1155	HaeIII_Both-Ends_CC-5895_CID-795564:1915903_num=594	277		51	0	51	0	0	TT	51	0	21	0	30	TC	69	0	30	0	39	TC	65	0	65	0	0	TT	63	1	62	0	0	TT	299
1156	HaeIII_Both-Ends_CC-5896_CID-755502:979411_num=594	227	B	27	0	0	0	27	CC	54	0	14	0	40	TC	88	0	0	0	88	CC	52	0	0	0	52	CC	49	0	0	0	49	CC	270
1157	HaeIII_Both-Ends_CC-5901_CID-590462:1464603_num=594	235		37	0	0	0	37	CC	63	0	28	0	35	TC	76	0	36	0	40	TC	77	0	77	0	0	TT	70	0	0	0	70	CC	323
1158	HaeIII_Both-Ends_CC-5901_CID-590462:1464603_num=594	236		37	37	0	0	0	AA	63	35	0	28	0	AG	76	39	0	36	1	AG	77	0	0	77	0	GG	70	70	0	0	0	AA	323
1159	HaeIII_Both-Ends_CC-5910_CID-308222:1010041_num=594	281	C	88	0	0	0	88	CC	96	0	0	0	96	CC	138	0	138	0	0	TT	150	0	0	0	150	CC	135	0	0	0	135	CC	607
1160	HaeIII_Both-Ends_CC-5921_CID-228731:805556_num=594	67		27	0	0	27	0	GG	68	0	0	68	0	GG	51	23	0	28	0	AG	65	39	0	26	0	AG	80	0	0	80	0	GG	291
1161	HaeIII_Both-Ends_CC-5921_CID-228731:805556_num=594	234		27	0	0	27	0	GG	68	0	0	68	0	GG	51	23	0	28	0	AG	65	39	0	26	0	AG	80	0	0	80	0	GG	291
1162	HaeIII_Both-Ends_CC-5926_CID-1998784:2846876_num=594	4		29	0	20	0	9	TC	46	1	24	0	21	TC	66	0	28	0	38	TC	74	0	74	0	0	TT	72	0	30	0	42	TC	287
1163	HaeIII_Both-Ends_CC-5939_CID-982097:3485238_num=593	242		67	45	22	0	0	AT	90	53	37	0	0	AT	85	50	34	1	0	AT	71	0	71	0	0	TT	113	71	42	0	0	AT	426
1164	HaeIII_Both-Ends_CC-5941_CID-864043:1541046_num=593	215		54	37	0	17	0	AG	100	69	0	31	0	AG	113	75	0	38	0	AG	128	87	0	41	0	AG	77	53	0	24	0	AG	472
1165	HaeIII_Both-Ends_CC-5944_CID-813843:3556290_num=593	64		49	0	0	49	0	GG	64	0	0	64	0	GG	81	48	0	33	0	AG	87	0	0	87	0	GG	79	30	0	49	0	AG	360
1166	HaeIII_Both-Ends_CC-5964_CID-2614851:3229147_num=593	65		39	39	0	0	0	AA	42	23	0	19	0	AG	71	36	0	35	0	AG	85	85	0	0	0	AA	79	79	0	0	0	AA	316
1167	HaeIII_Both-Ends_CC-5970_CID-2049275:2132695_num=593	208		57	0	30	0	27	TC	50	0	0	0	50	CC	116	0	74	0	42	TC	116	1	76	1	38	TC	77	0	0	0	77	CC	416
1168	HaeIII_Both-Ends_CC-5977_CID-170257:2807522_num=593	77		79	28	51	0	0	AT	65	0	65	0	0	TT	160	56	104	0	0	AT	146	45	101	0	0	AT	137	39	98	0	0	AT	587
1169	HaeIII_Both-Ends_CC-5977_CID-170257:2807522_num=593	79		79	28	0	51	0	AG	65	0	0	65	0	GG	160	56	0	104	0	AG	146	45	0	101	0	AG	137	39	0	98	0	AG	587
1170	HaeIII_Both-Ends_CC-5977_CID-170257:2807522_num=593	259		79	1	50	0	28	TC	65	0	65	0	0	TT	160	0	104	0	56	TC	146	0	100	0	46	TC	137	0	98	0	39	TC	587
1171	HaeIII_Both-Ends_CC-5981_CID-1468860:2761836_num=593	205	A	72	0	20	0	52	TC	50	0	50	0	0	TT	52	0	52	0	0	TT	90	0	89	0	1	TT	146	0	0	0	146	CC	410
1172	HaeIII_Both-Ends_CC-5981_CID-1468860:2761836_num=593	289	A	72	0	52	0	20	TC	50	0	0	0	50	CC	52	0	0	0	52	CC	90	0	1	0	89	CC	146	0	146	0	0	TT	410
1173	HaeIII_Both-Ends_CC-5983_CID-144744:678164_num=593	296		93	0	47	0	46	TC	115	0	44	0	71	TC	100	0	54	0	46	TC	106	0	42	0	64	TC	175	0	73	1	101	TC	589
1174	HaeIII_Both-Ends_CC-5987_CID-1222395:3039771_num=593	269		34	34	0	0	0	AA	71	32	0	39	0	AG	74	74	0	0	0	AA	67	66	1	0	0	AA	87	40	0	47	0	AG	333
1175	HaeIII_Both-Ends_CC-6012_CID-264837:1824598_num=592	68	D	36	0	0	36	0	GG	65	0	0	65	0	GG	72	0	0	72	0	GG	70	23	0	47	0	AG	52	0	0	52	0	GG	295
1176	HaeIII_Both-Ends_CC-6012_CID-264837:1824598_num=592	94	D	36	0	0	0	36	CC	65	0	0	0	65	CC	72	0	0	0	72	CC	70	0	22	0	48	TC	52	1	1	0	50	CC	295
1177	HaeIII_Both-Ends_CC-6014_CID-246807:3304971_num=592	244		49	0	0	49	0	GG	78	47	0	31	0	AG	50	22	0	28	0	AG	65	0	0	65	0	GG	80	40	0	40	0	AG	322
1178	HaeIII_Both-Ends_CC-6019_CID-2314284:2943436_num=592	37		45	45	0	0	0	AA	37	16	0	21	0	AG	84	84	0	0	0	AA	59	28	0	31	0	AG	53	53	0	0	0	AA	278
1179	HaeIII_Both-Ends_CC-6019_CID-2314284:2943436_num=592	233		45	0	0	45	0	GG	37	21	0	16	0	AG	84	0	0	83	1	GG	59	31	0	28	0	AG	53	0	0	53	0	GG	278
1180	HaeIII_Both-Ends_CC-6024_CID-191439:931387_num=592	39		46	30	0	16	0	AG	52	52	0	0	0	AA	41	22	0	19	0	AG	92	46	0	46	0	AG	77	38	0	39	0	AG	308
1181	HaeIII_Both-Ends_CC-6024_CID-191439:931387_num=592	256		46	0	16	0	30	TC	52	0	0	0	52	CC	41	0	19	0	22	TC	92	0	46	0	46	TC	77	0	39	0	38	TC	308
1182	HaeIII_Both-Ends_CC-6024_CID-191439:931387_num=592	280		46	16	0	30	0	AG	52	0	0	52	0	GG	41	19	0	22	0	AG	92	0	0	92	0	GG	77	0	0	77	0	GG	308
1183	HaeIII_Both-Ends_CC-6024_CID-191439:931387_num=592	287		46	0	30	0	16	TC	52	0	52	0	0	TT	41	0	22	0	19	TC	92	0	46	0	46	TC	77	0	38	0	39	TC	308
1184	HaeIII_Both-Ends_CC-6025_CID-1857618:2692755_num=592	291	A	47	30	0	17	0	AG	60	60	0	0	0	AA	68	68	0	0	0	AA	87	87	0	0	0	AA	66	66	0	0	0	AA	328
1185	HaeIII_Both-Ends_CC-6029_CID-1807826:1830804_num=592	214		48	0	33	0	15	TC	88	0	56	0	32	TC	145	0	86	0	59	TC	103	0	69	0	34	TC	91	0	58	0	33	TC	475
1186	HaeIII_Both-Ends_CC-6029_CID-1807826:1830804_num=592	265		48	0	33	0	15	TC	88	0	56	0	32	TC	145	0	86	0	59	TC	103	0	69	0	34	TC	91	0	58	0	33	TC	475
1187	HaeIII_Both-Ends_CC-6033_CID-146143:181365_num=592	210		80	36	0	44	0	AG	103	52	0	51	0	AG	124	54	0	70	0	AG	132	57	0	75	0	AG	173	88	0	85	0	AG	612
1188	HaeIII_Both-Ends_CC-6035_CID-1249636:1502867_num=592	278		44	0	20	0	24	TC	55	0	25	0	30	TC	84	0	39	0	45	TC	66	0	34	0	32	TC	59	0	26	0	33	TC	308
1189	HaeIII_Both-Ends_CC-6039_CID-9454:3252627_num=591	32		61	0	0	0	61	CC	51	0	21	0	30	TC	68	0	39	0	29	TC	71	0	0	0	71	CC	76	0	0	0	76	CC	327
1190	HaeIII_Both-Ends_CC-6040_CID-80685:2065358_num=591	297		40	0	20	0	20	TC	63	0	31	0	32	TC	88	0	33	0	55	TC	61	0	61	0	0	TT	69	0	39	0	30	TC	321
1191	HaeIII_Both-Ends_CC-6051_CID-354808:1661580_num=591	18		76	23	0	0	53	AC	87	25	1	0	61	AC	55	16	0	0	39	AC	53	17	1	0	35	AC	106	35	0	0	71	AC	377
1192	HaeIII_Both-Ends_CC-6053_CID-310647:3544350_num=591	255	C	32	0	0	32	0	GG	64	0	0	64	0	GG	62	0	0	26	36	GC	75	0	0	75	0	GG	68	0	0	68	0	GG	301
1193	HaeIII_Both-Ends_CC-6059_CID-269314:3523167_num=591	79	C	49	0	0	1	48	CC	45	0	0	0	45	CC	85	0	47	0	38	TC	59	0	0	0	59	CC	61	0	0	0	61	CC	299
1194	HaeIII_Both-Ends_CC-6063_CID-2537095:3091652_num=591	265		50	34	0	16	0	AG	71	46	0	25	0	AG	81	54	0	27	0	AG	67	0	0	67	0	GG	152	100	0	52	0	AG	421
1195	HaeIII_Both-Ends_CC-6066_CID-234640:1880137_num=591	224		30	0	0	0	30	CC	55	0	0	1	54	CC	103	0	52	0	51	TC	61	0	33	0	28	TC	54	0	23	0	31	TC	303
1196	HaeIII_Both-Ends_CC-6067_CID-2326597:2888578_num=591	203		28	12	0	1	15	AC	67	29	0	0	38	AC	60	20	0	0	40	AC	77	31	0	1	45	AC	72	28	0	0	44	AC	304
1197	HaeIII_Both-Ends_CC-6083_CID-1097006:1845041_num=591	261		34	0	10	24	0	TG	95	0	28	67	0	TG	68	0	68	0	0	TT	101	0	41	60	0	TG	95	0	95	0	0	TT	393
1198	HaeIII_Both-Ends_CC-6083_CID-1097006:1845041_num=591	267		34	0	11	23	0	TG	95	0	28	67	0	TG	68	0	68	0	0	TT	101	0	41	60	0	TG	95	0	95	0	0	TT	393
1199	HaeIII_Both-Ends_CC-6088_CID-833968:4210720_num=590	289		59	0	0	0	59	CC	60	0	25	0	35	TC	68	0	29	0	39	TC	72	0	0	0	72	CC	70	0	37	0	33	TC	329
1200	HaeIII_Both-Ends_CC-6088_CID-833968:4210720_num=590	293		59	0	0	0	59	CC	60	0	25	0	35	TC	68	0	29	0	39	TC	72	0	0	0	72	CC	70	0	37	0	33	TC	329
1201	HaeIII_Both-Ends_CC-6089_CID-785612:4144647_num=590	70		59	0	29	0	30	TC	69	0	37	0	32	TC	59	0	35	0	24	TC	76	0	75	0	1	TT	70	0	70	0	0	TT	333
1202	HaeIII_Both-Ends_CC-6091_CID-662834:1468753_num=590	37		53	0	30	0	23	TC	60	0	30	0	30	TC	62	0	62	0	0	TT	65	0	34	0	31	TC	66	0	66	0	0	TT	306
1203	HaeIII_Both-Ends_CC-6104_CID-290227:290726_num=590	268		40	0	0	27	13	GC	143	0	0	70	73	GC	60	0	0	37	23	GC	95	0	0	44	51	GC	235	0	0	119	116	GC	573
1204	HaeIII_Both-Ends_CC-6106_CID-274359:2521401_num=590	27		36	0	0	36	0	GG	70	0	0	70	0	GG	33	33	0	0	0	AA	91	48	0	43	0	AG	93	46	0	47	0	AG	323
1205	HaeIII_Both-Ends_CC-6106_CID-274359:2521401_num=590	274	B	36	0	1	0	35	CC	70	0	36	0	34	TC	33	0	0	0	33	CC	91	0	0	0	91	CC	93	0	0	0	93	CC	323
1206	HaeIII_Both-Ends_CC-6110_CID-227610:487806_num=590	220	E	62	61	0	0	1	AA	65	0	1	64	0	GG	72	1	0	71	0	GG	73	0	0	73	0	GG	52	28	0	24	0	AG	324
1207	HaeIII_Both-Ends_CC-6119_CID-1540995:2052910_num=590	31	C	40	40	0	0	0	AA	65	65	0	0	0	AA	68	35	0	33	0	AG	77	77	0	0	0	AA	69	69	0	0	0	AA	319
1208	HaeIII_Both-Ends_CC-6120_CID-15365:650219_num=590	282		27	15	0	12	0	AG	61	61	0	0	0	AA	60	26	0	34	0	AG	86	86	0	0	0	AA	84	84	0	0	0	AA	318
1209	HaeIII_Both-Ends_CC-6125_CID-1224856:2113668_num=590	253	A	91	0	48	0	43	TC	110	0	110	0	0	TT	137	0	137	0	0	TT	139	0	139	0	0	TT	116	0	116	0	0	TT	593
1210	HaeIII_Both-Ends_CC-6126_CID-1203703:2427770_num=590	34	D	43	0	0	43	0	GG	50	0	0	50	0	GG	65	0	0	65	0	GG	77	36	0	41	0	AG	76	0	0	76	0	GG	311
1211	HaeIII_Both-Ends_CC-6133_CID-828920:1471925_num=589	58	C	22	0	0	0	22	CC	54	0	0	0	54	CC	85	0	42	0	43	TC	74	0	0	0	74	CC	73	0	0	0	73	CC	308
1212	HaeIII_Both-Ends_CC-6134_CID-826778:1275613_num=589	222	D	24	0	0	0	24	CC	32	0	0	0	32	CC	36	0	0	0	36	CC	53	0	20	0	33	TC	42	0	0	0	42	CC	187
1213	HaeIII_Both-Ends_CC-6134_CID-826778:1275613_num=589	263	A	24	0	13	0	11	TC	32	0	0	0	32	CC	36	0	36	0	0	TT	53	0	0	0	53	CC	42	0	0	0	42	CC	187
1214	HaeIII_Both-Ends_CC-6139_CID-583079:2618605_num=589	42	E	55	55	0	0	0	AA	61	61	0	0	0	AA	69	69	0	0	0	AA	67	67	0	0	0	AA	74	38	0	36	0	AG	326
1215	HaeIII_Both-Ends_CC-6156_CID-2389548:2955619_num=589	19	E	62	0	62	0	0	TT	53	0	53	0	0	TT	76	0	0	0	76	CC	68	0	68	0	0	TT	56	0	25	0	31	TC	315
1216	HaeIII_Both-Ends_CC-6158_CID-1964514:2111598_num=589	50		33	15	0	18	0	AG	42	42	0	0	0	AA	89	47	0	42	0	AG	58	27	0	31	0	AG	75	0	0	75	0	GG	297
1217	HaeIII_Both-Ends_CC-6169_CID-1355612:3444293_num=589	289		39	0	0	0	39	CC	54	33	0	0	21	AC	59	59	0	0	0	AA	51	25	0	0	26	AC	96	0	0	0	96	CC	299
1218	HaeIII_Both-Ends_CC-6174_CID-1006650:1729561_num=589	245		53	0	0	52	1	GG	55	30	1	24	0	AG	73	35	0	38	0	AG	67	32	0	35	0	AG	81	0	0	81	0	GG	329
1219	HaeIII_Both-Ends_CC-6175_CID-94959:323491_num=588	258		37	37	0	0	0	AA	54	23	0	31	0	AG	61	32	0	29	0	AG	77	77	0	0	0	AA	79	40	0	39	0	AG	308
1220	HaeIII_Both-Ends_CC-6179_CID-804909:3483231_num=588	253		36	0	0	0	36	CC	54	0	23	0	31	TC	78	0	78	0	0	TT	82	0	43	0	39	TC	68	0	68	0	0	TT	318
1221	HaeIII_Both-Ends_CC-6184_CID-649825:2325260_num=588	263	A	45	26	0	19	0	AG	49	0	0	49	0	GG	55	0	0	55	0	GG	87	0	0	87	0	GG	73	0	0	73	0	GG	309
1222	HaeIII_Both-Ends_CC-6185_CID-519733:688448_num=588	247		63	36	0	27	0	AG	51	27	0	24	0	AG	77	52	0	25	0	AG	79	39	0	40	0	AG	66	28	0	38	0	AG	336
1223	HaeIII_Both-Ends_CC-6185_CID-519733:688448_num=588	250		63	0	36	0	27	TC	51	0	27	0	24	TC	77	0	52	0	25	TC	79	0	39	0	40	TC	66	0	28	0	38	TC	336
1224	HaeIII_Both-Ends_CC-6190_CID-441391:2052812_num=588	263		53	0	31	0	22	TC	54	0	0	0	54	CC	68	0	0	0	68	CC	70	0	30	0	40	TC	70	0	70	0	0	TT	315
1225	HaeIII_Both-Ends_CC-6192_CID-412621:2054473_num=588	87	B	35	0	0	34	1	GG	41	0	0	29	12	GC	86	0	0	1	85	CC	59	0	0	59	0	GG	85	0	0	85	0	GG	306
1226	HaeIII_Both-Ends_CC-6202_CID-2506077:3131684_num=588	285	E	41	40	0	0	1	AA	57	56	0	0	1	AA	72	72	0	0	0	AA	72	72	0	0	0	AA	64	36	0	28	0	AG	306
1227	HaeIII_Both-Ends_CC-6203_CID-245100:894681_num=588	283		30	11	0	19	0	AG	60	29	0	31	0	AG	72	0	0	72	0	GG	87	40	0	47	0	AG	69	69	0	0	0	AA	318
1228	HaeIII_Both-Ends_CC-6223_CID-1103207:1933730_num=588	51		29	16	0	13	0	AG	50	50	0	0	0	AA	52	28	0	24	0	AG	81	32	0	49	0	AG	93	48	0	45	0	AG	305
1229	HaeIII_Both-Ends_CC-6237_CID-482549:3321453_num=587	229		38	0	19	0	19	TC	56	0	56	0	0	TT	69	0	29	0	40	TC	68	0	42	0	26	TC	67	0	67	0	0	TT	298
1230	HaeIII_Both-Ends_CC-6243_CID-437815:3348235_num=587	239		59	0	0	0	59	CC	76	0	0	0	76	CC	76	32	0	0	44	AC	64	34	0	0	30	AC	55	0	0	0	55	CC	330
1231	HaeIII_Both-Ends_CC-6268_CID-148715:3327245_num=587	259		76	39	37	0	0	AT	81	39	42	0	0	AT	107	49	58	0	0	AT	93	93	0	0	0	AA	86	50	36	0	0	AT	443
1232	HaeIII_Both-Ends_CC-6272_CID-1365841:2269450_num=587	52		65	0	0	0	65	CC	106	0	0	0	106	CC	293	0	84	0	209	TC	87	0	33	0	54	TC	78	0	0	0	78	CC	629
1233	HaeIII_Both-Ends_CC-6272_CID-1365841:2269450_num=587	71	D	65	0	0	0	65	CC	106	0	0	0	106	CC	293	0	0	0	293	CC	87	0	27	0	60	TC	78	0	0	0	78	CC	629
1234	HaeIII_Both-Ends_CC-6273_CID-1360112:2888784_num=587	205		33	20	0	13	0	AG	49	49	0	0	0	AA	88	52	0	36	0	AG	87	45	0	42	0	AG	77	38	0	39	0	AG	334
1235	HaeIII_Both-Ends_CC-6274_CID-1293471:3116650_num=587	214		40	15	0	25	0	AG	65	28	0	37	0	AG	78	78	0	0	0	AA	71	71	0	0	0	AA	80	32	0	48	0	AG	334
1236	HaeIII_Both-Ends_CC-6276_CID-98563:2790343_num=586	225	A	67	23	0	0	44	AC	63	63	0	0	0	AA	68	68	0	0	0	AA	62	61	0	0	1	AA	81	81	0	0	0	AA	341
1237	HaeIII_Both-Ends_CC-6279_CID-835235:1794483_num=586	17		51	0	27	0	24	TC	48	0	48	0	0	TT	64	0	35	0	29	TC	69	0	69	0	0	TT	83	0	33	0	50	TC	315
1238	HaeIII_Both-Ends_CC-6281_CID-819927:3519111_num=586	252		50	0	0	50	0	GG	47	0	0	47	0	GG	55	0	0	55	0	GG	73	36	0	37	0	AG	73	32	0	41	0	AG	298
1239	HaeIII_Both-Ends_CC-6286_CID-666037:1250622_num=586	23		42	0	27	0	15	TC	43	0	25	0	18	TC	64	0	30	0	34	TC	107	0	107	0	0	TT	65	0	30	0	35	TC	321
1240	HaeIII_Both-Ends_CC-6286_CID-666037:1250622_num=586	206	D	42	0	0	42	0	GG	43	0	0	43	0	GG	64	0	0	64	0	GG	107	79	0	28	0	AG	65	0	0	65	0	GG	321
1241	HaeIII_Both-Ends_CC-6286_CID-666037:1250622_num=586	233		42	15	0	0	27	AC	43	18	0	0	25	AC	64	34	0	0	30	AC	107	0	0	0	107	CC	65	35	0	0	30	AC	321
1242	HaeIII_Both-Ends_CC-6290_CID-505050:2419231_num=586	243		38	0	0	0	38	CC	49	18	1	0	30	AC	75	34	1	0	40	AC	74	74	0	0	0	AA	76	76	0	0	0	AA	312
1243	HaeIII_Both-Ends_CC-6293_CID-463246:2480357_num=586	243	E	36	36	0	0	0	AA	59	0	0	59	0	GG	88	0	0	88	0	GG	63	0	0	63	0	GG	58	30	0	28	0	AG	304
1244	HaeIII_Both-Ends_CC-6295_CID-455309:3398682_num=586	40	C	39	0	0	39	0	GG	52	0	0	52	0	GG	72	0	36	36	0	TG	79	0	0	79	0	GG	74	0	0	74	0	GG	316
1245	HaeIII_Both-Ends_CC-6296_CID-412357:2574561_num=586	289		52	0	0	52	0	GG	46	23	0	23	0	AG	64	35	0	29	0	AG	64	64	0	0	0	AA	82	82	0	0	0	AA	308
1246	HaeIII_Both-Ends_CC-6300_CID-339682:828242_num=586	59	A	37	17	0	20	0	AG	68	0	0	68	0	GG	58	0	0	58	0	GG	69	0	0	69	0	GG	79	0	0	79	0	GG	311
1247	HaeIII_Both-Ends_CC-6314_CID-1760998:2163178_num=586	87		42	42	0	0	0	AA	51	20	0	31	0	AG	67	28	0	39	0	AG	75	36	0	39	0	AG	71	71	0	0	0	AA	306
1248	HaeIII_Both-Ends_CC-6314_CID-1760998:2163178_num=586	220		42	0	42	0	0	TT	51	0	20	0	31	TC	67	0	28	0	39	TC	75	0	36	0	39	TC	71	0	71	0	0	TT	306
1249	HaeIII_Both-Ends_CC-6319_CID-1508624:2041063_num=586	224		33	33	0	0	0	AA	46	24	0	0	22	AC	83	36	0	0	47	AC	53	53	0	0	0	AA	67	66	1	0	0	AA	282
1250	HaeIII_Both-Ends_CC-6322_CID-138146:3387790_num=586	251	B	38	0	0	37	1	GG	55	25	0	30	0	AG	86	0	1	85	0	GG	77	0	0	77	0	GG	50	0	0	50	0	GG	306
1251	HaeIII_Both-Ends_CC-6323_CID-136678:357847_num=586	246	C	47	0	0	0	47	CC	52	0	0	0	52	CC	56	0	33	0	23	TC	78	0	0	0	78	CC	70	0	0	1	69	CC	303
1252	HaeIII_Both-Ends_CC-6328_CID-999376:1539099_num=585	11		53	0	0	0	53	CC	51	26	0	0	25	AC	61	0	0	0	61	CC	85	43	0	0	42	AC	77	38	0	0	39	AC	327
1253	HaeIII_Both-Ends_CC-6328_CID-999376:1539099_num=585	272		53	0	0	0	53	CC	51	0	26	0	25	TC	61	0	0	0	61	CC	85	0	0	0	85	CC	77	0	38	0	39	TC	327
1254	HaeIII_Both-Ends_CC-6328_CID-999376:1539099_num=585	275		53	0	53	0	0	TT	51	0	25	0	26	TC	61	0	61	0	0	TT	85	0	85	0	0	TT	77	0	39	0	38	TC	327
1255	HaeIII_Both-Ends_CC-6330_CID-929555:2150812_num=585	229		59	0	24	0	35	TC	47	0	28	0	19	TC	56	0	28	0	28	TC	79	0	79	0	0	TT	84	0	44	0	40	TC	325
1256	HaeIII_Both-Ends_CC-6330_CID-929555:2150812_num=585	293		59	0	24	0	35	TC	47	0	28	0	19	TC	56	0	28	0	28	TC	79	0	79	0	0	TT	84	0	44	0	40	TC	325
1257	HaeIII_Both-Ends_CC-6334_CID-671269:3511984_num=585	220		34	15	0	19	0	AG	59	0	0	59	0	GG	65	27	0	38	0	AG	76	0	0	76	0	GG	64	27	0	37	0	AG	298
1258	HaeIII_Both-Ends_CC-6340_CID-502387:3112711_num=585	217		61	0	0	27	34	GC	81	0	0	39	42	GC	198	0	0	137	61	GC	80	0	0	0	80	CC	42	0	0	0	42	CC	462
1259	HaeIII_Both-Ends_CC-6340_CID-502387:3112711_num=585	280		61	0	34	0	27	TC	81	0	42	0	39	TC	198	0	61	0	137	TC	80	0	31	0	49	TC	42	0	42	0	0	TT	462
1260	HaeIII_Both-Ends_CC-6364_CID-105467:2832036_num=585	97		43	0	0	43	0	GG	60	33	0	27	0	AG	65	0	0	65	0	GG	66	66	0	0	0	AA	66	30	0	36	0	AG	300
1261	HaeIII_Both-Ends_CC-6372_CID-8752:241715_num=584	252		31	31	0	0	0	AA	51	27	0	24	0	AG	90	45	0	45	0	AG	70	0	0	70	0	GG	60	0	0	60	0	GG	302
1262	HaeIII_Both-Ends_CC-6394_CID-282891:481597_num=584	40		30	0	12	18	0	TG	68	0	20	48	0	TG	60	0	30	30	0	TG	51	0	20	31	0	TG	117	0	48	69	0	TG	326
1263	HaeIII_Both-Ends_CC-6394_CID-282891:481597_num=584	246		30	0	0	12	18	GC	68	0	0	19	49	GC	60	0	0	30	30	GC	51	0	0	20	31	GC	117	0	0	48	69	GC	326
1264	HaeIII_Both-Ends_CC-6394_CID-282891:481597_num=584	276		30	0	12	0	18	TC	68	0	19	0	49	TC	60	0	30	0	30	TC	51	0	20	0	31	TC	117	0	48	0	69	TC	326
1265	HaeIII_Both-Ends_CC-6397_CID-257521:2573177_num=584	21		31	0	15	0	16	TC	55	0	55	0	0	TT	62	0	62	0	0	TT	41	0	25	0	16	TC	112	0	112	0	0	TT	301
1266	HaeIII_Both-Ends_CC-6397_CID-257521:2573177_num=584	86		31	0	16	0	15	TC	55	0	0	0	55	CC	62	0	0	0	62	CC	41	0	16	0	25	TC	112	0	0	0	112	CC	301
1267	HaeIII_Both-Ends_CC-6397_CID-257521:2573177_num=584	271	C	31	0	0	0	31	CC	55	0	0	0	55	CC	62	0	27	0	35	TC	41	0	0	0	41	CC	112	0	0	0	112	CC	301
1268	HaeIII_Both-Ends_CC-6404_CID-1770032:3051949_num=584	56		40	0	20	0	20	TC	51	0	25	0	26	TC	59	0	30	0	29	TC	93	0	46	0	47	TC	68	0	37	1	30	TC	311
1269	HaeIII_Both-Ends_CC-6415_CID-80417:3221967_num=583	235		34	0	0	34	0	GG	50	50	0	0	0	AA	85	85	0	0	0	AA	69	69	0	0	0	AA	63	0	0	63	0	GG	301
1270	HaeIII_Both-Ends_CC-6415_CID-80417:3221967_num=583	243	A	34	0	16	0	18	TC	50	0	0	0	50	CC	85	0	0	0	85	CC	69	0	0	0	69	CC	63	0	0	0	63	CC	301
1271	HaeIII_Both-Ends_CC-6418_CID-649863:3085301_num=583	287		33	0	0	33	0	GG	55	30	0	25	0	AG	62	36	0	25	1	AG	95	0	0	95	0	GG	81	44	0	37	0	AG	326
1272	HaeIII_Both-Ends_CC-6433_CID-254504:1184550_num=583	89		31	19	0	12	0	AG	58	32	0	26	0	AG	62	32	0	30	0	AG	85	0	0	85	0	GG	101	48	0	53	0	AG	337
1273	HaeIII_Both-Ends_CC-6433_CID-254504:1184550_num=583	254		31	19	12	0	0	AT	58	32	26	0	0	AT	62	32	30	0	0	AT	85	0	85	0	0	TT	101	48	53	0	0	AT	337
1274	HaeIII_Both-Ends_CC-6436_CID-226044:1513872_num=583	14	D	38	0	0	38	0	GG	57	0	0	57	0	GG	119	0	0	119	0	GG	60	0	0	23	37	GC	48	0	0	48	0	GG	322
1275	HaeIII_Both-Ends_CC-6439_CID-208766:3454372_num=583	244		78	0	26	0	52	TC	116	0	0	0	116	CC	84	0	27	0	57	TC	114	0	47	0	67	TC	106	0	37	0	69	TC	498
1276	HaeIII_Both-Ends_CC-6439_CID-208766:3454372_num=583	273		78	0	52	0	26	TC	116	0	116	0	0	TT	84	0	57	0	27	TC	114	0	67	0	47	TC	106	0	69	0	37	TC	498
1277	HaeIII_Both-Ends_CC-6443_CID-169855:1861072_num=583	244	A	92	0	46	46	0	TG	128	0	0	128	0	GG	112	0	0	112	0	GG	144	0	0	144	0	GG	124	0	0	124	0	GG	600
1278	HaeIII_Both-Ends_CC-6454_CID-1037795:2379612_num=583	67		55	0	0	0	55	CC	47	0	23	0	24	TC	63	0	63	0	0	TT	72	0	40	0	32	TC	76	0	0	0	76	CC	313
1279	HaeIII_Both-Ends_CC-6481_CID-289428:905464_num=582	80		63	0	33	0	30	TC	58	0	25	0	33	TC	51	0	0	0	51	CC	80	0	0	0	80	CC	81	1	45	0	35	TC	333
1280	HaeIII_Both-Ends_CC-6485_CID-2346394:2381313_num=582	11	C	31	0	0	0	31	CC	55	0	55	0	0	TT	78	0	37	0	41	TC	88	0	0	0	88	CC	64	0	0	0	64	CC	316
1281	HaeIII_Both-Ends_CC-6515_CID-81630:364843_num=581	21		84	0	0	56	28	GC	57	0	0	41	16	GC	109	0	0	73	36	GC	38	0	0	25	13	GC	61	0	0	33	28	GC	349
1282	HaeIII_Both-Ends_CC-6515_CID-81630:364843_num=581	53		84	0	35	0	49	TC	57	0	19	0	38	TC	109	0	57	0	52	TC	38	0	10	0	28	TC	61	0	16	0	45	TC	349
1283	HaeIII_Both-Ends_CC-6515_CID-81630:364843_num=581	225		84	0	35	49	0	TG	57	0	20	37	0	TG	109	0	59	50	0	TG	38	0	13	25	0	TG	61	0	17	44	0	TG	349
1284	HaeIII_Both-Ends_CC-6515_CID-81630:364843_num=581	265		84	1	0	55	28	GC	57	1	0	29	27	GC	109	1	0	70	38	GC	38	0	0	18	20	GC	61	0	0	31	30	GC	349
1285	HaeIII_Both-Ends_CC-6515_CID-81630:364843_num=581	292		84	60	0	0	24	AC	57	34	0	0	23	AC	109	61	1	1	46	AC	38	12	0	0	26	AC	61	25	0	0	36	AC	349
1286	HaeIII_Both-Ends_CC-6530_CID-355859:3708728_num=581	89	A	40	21	0	19	0	AG	60	0	0	60	0	GG	85	0	0	85	0	GG	71	0	0	71	0	GG	67	0	0	67	0	GG	323
1287	HaeIII_Both-Ends_CC-6543_CID-180441:3510202_num=581	17		36	0	0	36	0	GG	53	53	0	0	0	AA	59	0	0	59	0	GG	70	34	0	36	0	AG	75	33	0	42	0	AG	293
1288	HaeIII_Both-Ends_CC-6545_CID-178008:2264054_num=581	286		46	25	0	0	21	AC	68	0	0	0	68	CC	78	0	0	0	78	CC	77	31	0	0	46	AC	68	34	0	0	34	AC	337
1289	HaeIII_Both-Ends_CC-6548_CID-1586271:3369917_num=581	236		49	23	0	26	0	AG	77	0	0	77	0	GG	53	0	0	53	0	GG	81	41	0	40	0	AG	51	0	0	51	0	GG	311
1290	HaeIII_Both-Ends_CC-6559_CID-1269217:1776762_num=581	29	E	54	0	0	54	0	GG	82	0	0	82	0	GG	80	0	0	80	0	GG	55	0	0	55	0	GG	43	0	20	23	0	TG	314
1291	HaeIII_Both-Ends_CC-6560_CID-1205360:1471215_num=581	215		83	27	0	56	0	AG	78	29	0	49	0	AG	102	0	0	102	0	GG	96	96	0	0	0	AA	98	28	0	70	0	AG	457
1292	HaeIII_Both-Ends_CC-6569_CID-90174:1610190_num=580	255	B	42	0	0	42	0	GG	60	31	0	29	0	AG	70	0	0	70	0	GG	68	1	0	67	0	GG	67	0	0	67	0	GG	307
1293	HaeIII_Both-Ends_CC-6570_CID-827416:1763717_num=580	90	C	48	0	48	0	0	TT	54	0	54	0	0	TT	67	30	37	0	0	AT	65	0	65	0	0	TT	58	0	58	0	0	TT	292
1294	HaeIII_Both-Ends_CC-6572_CID-805484:2371558_num=580	286	A	40	0	18	0	22	TC	56	0	56	0	0	TT	52	0	52	0	0	TT	60	0	60	0	0	TT	81	0	81	0	0	TT	289
1295	HaeIII_Both-Ends_CC-6576_CID-591669:4026798_num=580	259		37	13	0	24	0	AG	63	44	0	19	0	AG	56	0	0	56	0	GG	87	86	0	0	1	AA	72	1	0	71	0	GG	315
1296	HaeIII_Both-Ends_CC-6584_CID-3418270:3660716_num=580	219	A	36	0	19	0	17	TC	47	0	47	0	0	TT	71	0	71	0	0	TT	80	0	80	0	0	TT	73	0	73	0	0	TT	307
1297	HaeIII_Both-Ends_CC-6584_CID-3418270:3660716_num=580	279	A	36	0	17	0	19	TC	47	0	0	0	47	CC	71	0	0	0	71	CC	80	0	0	0	80	CC	73	0	0	0	73	CC	307
1298	HaeIII_Both-Ends_CC-6587_CID-3215979:3802570_num=580	19		38	0	0	22	16	GC	45	0	0	25	20	GC	70	0	0	42	28	GC	75	0	0	34	41	GC	70	0	0	70	0	GG	298
1299	HaeIII_Both-Ends_CC-6587_CID-3215979:3802570_num=580	213		38	0	22	0	16	TC	45	0	25	0	20	TC	70	0	42	0	28	TC	75	0	34	0	41	TC	70	0	70	0	0	TT	298
1300	HaeIII_Both-Ends_CC-6588_CID-314577:3068336_num=580	6		51	27	0	24	0	AG	44	26	0	18	0	AG	73	0	0	73	0	GG	79	0	0	79	0	GG	69	0	0	69	0	GG	316
1301	HaeIII_Both-Ends_CC-6588_CID-314577:3068336_num=580	16		51	0	0	0	51	CC	44	0	0	0	44	CC	73	0	0	32	41	GC	79	0	0	35	44	GC	69	0	0	0	69	CC	316
1302	HaeIII_Both-Ends_CC-6597_CID-2320134:2564196_num=580	205		29	15	0	14	0	AG	51	51	0	0	0	AA	65	25	0	40	0	AG	86	86	0	0	0	AA	79	79	0	0	0	AA	310
1303	HaeIII_Both-Ends_CC-6597_CID-2320134:2564196_num=580	281		29	15	0	14	0	AG	51	51	0	0	0	AA	65	25	0	40	0	AG	86	86	0	0	0	AA	79	79	0	0	0	AA	310
1304	HaeIII_Both-Ends_CC-6605_CID-167643:3319339_num=580	9		35	0	35	0	0	TT	62	1	0	61	0	GG	109	0	53	56	0	TG	78	0	32	46	0	TG	50	0	25	25	0	TG	334
1305	HaeIII_Both-Ends_CC-6613_CID-1461842:3640350_num=580	231		34	0	17	0	17	TC	55	0	25	0	30	TC	69	0	27	0	42	TC	72	0	0	0	72	CC	68	0	0	0	68	CC	298
1306	HaeIII_Both-Ends_CC-6613_CID-1461842:3640350_num=580	293		34	0	17	0	17	TC	55	0	25	0	30	TC	69	0	27	0	42	TC	72	0	0	0	72	CC	68	0	0	0	68	CC	298
1307	HaeIII_Both-Ends_CC-6615_CID-1439578:2593696_num=580	40		85	58	0	27	0	AG	105	39	0	66	0	AG	252	121	0	131	0	AG	120	59	0	61	0	AG	45	24	0	21	0	AG	607
1308	HaeIII_Both-Ends_CC-6626_CID-861044:3090577_num=579	43		56	22	0	34	0	AG	55	0	0	55	0	GG	60	27	0	33	0	AG	69	0	0	69	0	GG	62	0	0	62	0	GG	302
1309	HaeIII_Both-Ends_CC-6630_CID-747397:1593478_num=579	291		46	0	21	0	25	TC	54	0	27	0	27	TC	55	0	26	0	29	TC	85	0	85	0	0	TT	71	0	38	0	33	TC	311
1310	HaeIII_Both-Ends_CC-6632_CID-714238:2565863_num=579	218		37	37	0	0	0	AA	56	30	0	26	0	AG	89	43	0	46	0	AG	80	80	0	0	0	AA	62	44	0	18	0	AG	324
1311	HaeIII_Both-Ends_CC-6632_CID-714238:2565863_num=579	227		37	0	0	37	0	GG	56	26	0	30	0	AG	89	46	0	43	0	AG	80	0	0	80	0	GG	62	18	0	44	0	AG	324
1312	HaeIII_Both-Ends_CC-6637_CID-664225:1382340_num=579	290		61	0	25	0	36	TC	102	0	48	0	54	TC	241	0	97	0	144	TC	93	0	53	0	40	TC	66	0	22	0	44	TC	563
1313	HaeIII_Both-Ends_CC-6637_CID-664225:1382340_num=579	291		61	33	0	28	0	AG	102	51	0	51	0	AG	241	138	0	103	0	AG	93	38	0	55	0	AG	66	42	0	24	0	AG	563
1314	HaeIII_Both-Ends_CC-6644_CID-51676:81407_num=579	6		38	0	0	10	28	GC	69	0	0	21	48	GC	81	0	0	28	53	GC	65	0	0	44	21	GC	115	0	0	47	68	GC	368
1315	HaeIII_Both-Ends_CC-6644_CID-51676:81407_num=579	233		38	0	0	28	10	GC	69	0	0	47	22	GC	81	0	0	52	29	GC	65	0	0	25	40	GC	115	0	0	72	43	GC	368
1316	HaeIII_Both-Ends_CC-6645_CID-501770:1139085_num=579	221		42	0	20	0	22	TC	49	0	27	0	22	TC	60	0	0	0	60	CC	86	0	86	0	0	TT	55	0	55	0	0	TT	292
1317	HaeIII_Both-Ends_CC-6658_CID-280708:3075907_num=579	87		43	0	21	0	22	TC	62	0	25	1	36	TC	80	1	37	1	41	TC	78	0	35	1	42	TC	54	0	22	1	31	TC	317
1318	HaeIII_Both-Ends_CC-6658_CID-280708:3075907_num=579	289		43	0	20	22	1	TG	62	0	62	0	0	TT	80	0	40	40	0	TG	78	0	36	42	0	TG	54	0	23	30	1	TG	317
1319	HaeIII_Both-Ends_CC-6663_CID-224227:3424464_num=579	29		31	0	0	0	31	CC	57	0	0	0	57	CC	91	0	35	0	56	TC	53	0	24	0	29	TC	60	0	28	0	32	TC	292
1320	HaeIII_Both-Ends_CC-6663_CID-224227:3424464_num=579	83		31	0	0	0	31	CC	57	0	0	0	57	CC	91	0	35	0	56	TC	53	0	24	0	29	TC	60	0	28	0	32	TC	292
1321	HaeIII_Both-Ends_CC-6665_CID-1955477:3364972_num=579	281	C	33	0	0	0	33	CC	57	0	0	0	57	CC	74	0	0	44	30	GC	74	0	0	0	74	CC	56	0	0	0	56	CC	294
1322	HaeIII_Both-Ends_CC-6667_CID-189362:1868814_num=579	215	E	38	0	38	0	0	TT	60	0	60	0	0	TT	72	0	72	0	0	TT	77	0	77	0	0	TT	62	0	27	0	35	TC	309
1323	HaeIII_Both-Ends_CC-6683_CID-1431396:1890307_num=579	57		57	0	0	24	33	GC	48	0	0	48	0	GG	78	0	0	78	0	GG	63	0	0	38	25	GC	80	0	0	80	0	GG	326
1324	HaeIII_Both-Ends_CC-6684_CID-1427078:3497731_num=579	239		38	15	0	23	0	AG	48	0	0	48	0	GG	83	35	0	48	0	AG	71	0	0	71	0	GG	70	36	0	34	0	AG	310
1325	HaeIII_Both-Ends_CC-6694_CID-852766:2027678_num=578	62		51	23	0	28	0	AG	51	29	0	22	0	AG	58	21	0	37	0	AG	58	21	0	37	0	AG	78	41	0	37	0	AG	296
1326	HaeIII_Both-Ends_CC-6710_CID-42378:2577292_num=578	233		90	0	0	47	43	GC	95	1	0	49	45	GC	140	0	0	140	0	GG	139	0	0	78	61	GC	139	0	0	65	74	GC	603
1327	HaeIII_Both-Ends_CC-6716_CID-3094098:3456361_num=578	205		43	18	0	25	0	AG	50	23	0	27	0	AG	67	39	0	28	0	AG	87	87	0	0	0	AA	63	63	0	0	0	AA	310
1328	HaeIII_Both-Ends_CC-6723_CID-246331:1796954_num=578	85		34	24	10	0	0	AT	36	24	12	0	0	AT	107	71	36	0	0	AT	71	50	20	1	0	AT	48	35	13	0	0	AT	296
1329	HaeIII_Both-Ends_CC-6727_CID-219452:2997962_num=578	285		51	0	51	0	0	TT	43	0	43	0	0	TT	57	0	35	0	22	TC	76	0	44	0	32	TC	81	0	45	0	36	TC	308
1330	HaeIII_Both-Ends_CC-6736_CID-1819251:3154629_num=578	87		21	0	0	0	21	CC	45	0	0	22	23	GC	36	0	0	13	23	GC	76	0	0	0	76	CC	78	0	0	42	36	GC	256
1331	HaeIII_Both-Ends_CC-6743_CID-1544333:2529162_num=578	265	B	37	0	0	37	0	GG	45	18	0	27	0	AG	78	0	0	78	0	GG	80	79	0	1	0	AA	80	0	0	80	0	GG	320
1332	HaeIII_Both-Ends_CC-6747_CID-146155:3506629_num=578	288		46	0	25	0	21	TC	69	0	43	0	26	TC	73	0	72	1	0	TT	75	0	41	0	34	TC	60	0	25	0	35	TC	323
1333	HaeIII_Both-Ends_CC-6752_CID-1195479:2772261_num=578	94		49	0	21	0	28	TC	57	0	57	0	0	TT	77	0	36	0	41	TC	77	0	77	0	0	TT	79	1	40	0	38	TC	339
1334	HaeIII_Both-Ends_CC-6753_CID-1165515:3265895_num=578	296		85	39	46	0	0	AT	119	49	70	0	0	AT	127	127	0	0	0	AA	129	129	0	0	0	AA	128	127	0	0	1	AA	588
1335	HaeIII_Both-Ends_CC-6754_CID-1142297:2896086_num=578	69		32	32	0	0	0	AA	55	23	0	32	0	AG	58	1	0	57	0	GG	75	75	0	0	0	AA	76	42	0	34	0	AG	296
1336	HaeIII_Both-Ends_CC-6755_CID-1122503:2578206_num=578	251		48	0	15	0	33	TC	88	0	33	0	55	TC	91	0	36	0	55	TC	118	0	37	0	81	TC	113	0	46	0	67	TC	458
1337	HaeIII_Both-Ends_CC-6755_CID-1122503:2578206_num=578	285		48	0	0	0	48	CC	88	0	55	0	33	TC	91	0	55	0	36	TC	118	0	0	0	118	CC	113	0	0	0	113	CC	458
1338	HaeIII_Both-Ends_CC-6756_CID-1071074:2655768_num=578	280		47	0	23	24	0	TG	44	0	0	44	0	GG	69	0	34	35	0	TG	76	0	0	76	0	GG	78	0	0	78	0	GG	314
1339	HaeIII_Both-Ends_CC-6770_CID-767661:1611693_num=577	71	D	38	0	38	0	0	TT	65	0	64	0	1	TT	107	0	107	0	0	TT	39	0	0	0	39	CC	56	0	56	0	0	TT	305
1340	HaeIII_Both-Ends_CC-6774_CID-707860:2652235_num=577	219	C	73	0	0	0	73	CC	50	0	50	0	0	TT	120	0	47	0	73	TC	71	0	71	0	0	TT	61	0	61	0	0	TT	375
1341	HaeIII_Both-Ends_CC-6775_CID-672407:1143867_num=577	97	A	31	0	16	15	0	TG	69	0	0	69	0	GG	66	0	0	66	0	GG	68	1	0	67	0	GG	86	0	0	86	0	GG	320
1342	HaeIII_Both-Ends_CC-6779_CID-619775:1374232_num=577	284	D	62	0	0	0	62	CC	92	0	0	0	92	CC	126	0	0	0	126	CC	238	0	60	0	178	TC	96	0	0	0	96	CC	614
1343	HaeIII_Both-Ends_CC-6788_CID-283959:644105_num=577	255		89	89	0	0	0	AA	102	102	0	0	0	AA	117	61	0	56	0	AG	151	86	0	65	0	AG	142	142	0	0	0	AA	601
1344	HaeIII_Both-Ends_CC-6799_CID-236263:1985155_num=577	241		32	0	16	0	16	TC	66	0	0	0	66	CC	74	0	74	0	0	TT	67	0	36	0	31	TC	73	0	0	0	73	CC	312
1345	HaeIII_Both-Ends_CC-6800_CID-235465:1014516_num=577	226		38	38	0	0	0	AA	52	52	0	0	0	AA	67	30	0	37	0	AG	85	85	0	0	0	AA	62	32	0	30	0	AG	304
1346	HaeIII_Both-Ends_CC-6812_CID-1432857:1877140_num=577	295		38	25	0	13	0	AG	60	0	0	60	0	GG	66	0	1	65	0	GG	96	61	0	35	0	AG	82	0	0	82	0	GG	342
1347	HaeIII_Both-Ends_CC-6816_CID-119691:2825861_num=577	223	B	42	0	0	42	0	GG	45	23	0	22	0	AG	57	57	0	0	0	AA	64	0	0	64	0	GG	77	0	0	77	0	GG	285
1348	HaeIII_Both-Ends_CC-6822_CID-1009032:3157983_num=577	97	C	28	0	0	28	0	GG	63	0	0	63	0	GG	58	0	0	30	28	GC	84	0	0	83	1	GG	81	1	0	80	0	GG	314
1349	HaeIII_Both-Ends_CC-6828_CID-751943:839897_num=576	222		43	0	32	0	11	TC	74	0	47	0	27	TC	110	1	77	0	32	TC	117	0	76	0	41	TC	94	0	62	0	32	TC	438
1350	HaeIII_Both-Ends_CC-6852_CID-3094019:3650165_num=576	70	A	42	0	22	0	20	TC	59	0	0	0	59	CC	69	0	0	0	69	CC	78	0	0	0	78	CC	65	0	65	0	0	TT	313
1351	HaeIII_Both-Ends_CC-6852_CID-3094019:3650165_num=576	87	A	42	0	19	0	23	TC	59	0	0	0	59	CC	69	0	0	0	69	CC	78	0	0	0	78	CC	65	0	0	0	65	CC	313
1352	HaeIII_Both-Ends_CC-6855_CID-266425:2003038_num=576	92	E	58	0	0	0	58	CC	54	0	0	0	54	CC	84	0	0	0	84	CC	62	1	0	0	61	CC	55	0	23	0	32	TC	313
1353	HaeIII_Both-Ends_CC-6859_CID-2268732:3325322_num=576	86	C	44	0	44	0	0	TT	44	0	43	1	0	TT	64	0	41	0	23	TC	70	0	70	0	0	TT	53	0	53	0	0	TT	275
1354	HaeIII_Both-Ends_CC-6868_CID-1736533:1927709_num=576	89		40	0	25	0	15	TC	58	0	28	0	30	TC	84	0	84	0	0	TT	81	0	39	0	42	TC	74	0	39	0	35	TC	337
1355	HaeIII_Both-Ends_CC-6871_CID-1577878:4746951_num=576	91		68	0	0	68	0	GG	46	24	0	22	0	AG	59	0	0	59	0	GG	48	25	0	23	0	AG	74	0	0	74	0	GG	295
1356	HaeIII_Both-Ends_CC-6888_CID-817695:2042070_num=575	42		44	44	0	0	0	AA	52	52	0	0	0	AA	92	44	0	48	0	AG	67	36	0	31	0	AG	55	29	0	26	0	AG	310
1357	HaeIII_Both-Ends_CC-6890_CID-71609:2185372_num=575	232		25	0	8	17	0	TG	60	0	21	39	0	TG	126	0	49	76	1	TG	64	0	26	38	0	TG	26	0	9	17	0	TG	301
1358	HaeIII_Both-Ends_CC-6909_CID-230364:3572409_num=575	271		42	0	20	0	22	TC	54	0	28	0	26	TC	78	0	35	0	43	TC	76	0	39	0	37	TC	56	0	25	0	31	TC	306
1359	HaeIII_Both-Ends_CC-6910_CID-2299150:3376705_num=575	12		41	19	0	22	0	AG	55	55	0	0	0	AA	62	62	0	0	0	AA	85	44	0	41	0	AG	63	63	0	0	0	AA	306
1360	HaeIII_Both-Ends_CC-6918_CID-186510:356754_num=575	242	C	52	52	0	0	0	AA	57	57	0	0	0	AA	59	31	0	28	0	AG	85	85	0	0	0	AA	80	80	0	0	0	AA	333
1361	HaeIII_Both-Ends_CC-6919_CID-181445:826723_num=575	61	B	60	0	60	0	0	TT	47	19	28	0	0	AT	57	0	57	0	0	TT	64	0	64	0	0	TT	80	0	80	0	0	TT	308
1362	HaeIII_Both-Ends_CC-6921_CID-1779655:2118610_num=575	233		62	36	0	26	0	AG	58	0	0	58	0	GG	68	0	0	68	0	GG	110	66	0	44	0	AG	77	0	0	77	0	GG	375
1363	HaeIII_Both-Ends_CC-6922_CID-1716500:2174925_num=575	35		34	21	0	13	0	AG	37	19	0	18	0	AG	74	37	0	37	0	AG	65	36	0	29	0	AG	80	80	0	0	0	AA	290
1364	HaeIII_Both-Ends_CC-6922_CID-1716500:2174925_num=575	40		34	0	0	21	13	GC	37	0	0	19	18	GC	74	0	0	37	37	GC	65	0	0	36	29	GC	80	0	0	80	0	GG	290
1365	HaeIII_Both-Ends_CC-6924_CID-1665113:3029571_num=575	21	A	52	0	0	30	22	GC	54	0	0	0	54	CC	54	0	0	0	54	CC	79	0	0	0	79	CC	134	0	0	134	0	GG	373
1366	HaeIII_Both-Ends_CC-6924_CID-1665113:3029571_num=575	203	A	52	30	0	22	0	AG	54	0	0	54	0	GG	54	0	0	54	0	GG	79	0	0	79	0	GG	134	134	0	0	0	AA	373
1367	HaeIII_Both-Ends_CC-6924_CID-1665113:3029571_num=575	238	A	52	22	0	30	0	AG	54	54	0	0	0	AA	54	53	1	0	0	AA	79	79	0	0	0	AA	134	0	0	134	0	GG	373
1368	HaeIII_Both-Ends_CC-6927_CID-164996:992853_num=575	13		39	20	0	19	0	AG	74	36	0	38	0	AG	73	0	0	73	0	GG	82	82	0	0	0	AA	56	56	0	0	0	AA	324
1369	HaeIII_Both-Ends_CC-6933_CID-1420961:3165716_num=575	6	C	60	0	0	60	0	GG	56	0	0	56	0	GG	66	35	0	31	0	AG	78	0	0	78	0	GG	56	0	0	56	0	GG	316
1370	HaeIII_Both-Ends_CC-6936_CID-1151591:1748640_num=575	237		21	10	0	11	0	AG	63	27	0	36	0	AG	61	61	0	0	0	AA	72	47	0	25	0	AG	98	98	0	0	0	AA	315
1371	HaeIII_Both-Ends_CC-6946_CID-931175:2790236_num=574	240		50	0	50	0	0	TT	56	0	26	0	30	TC	72	0	0	0	72	CC	76	0	0	0	76	CC	55	0	29	0	26	TC	309
1372	HaeIII_Both-Ends_CC-6966_CID-348741:2810157_num=574	257		53	0	0	53	0	GG	112	111	0	0	1	AA	80	50	0	30	0	AG	99	67	0	32	0	AG	107	69	0	38	0	AG	451
1373	HaeIII_Both-Ends_CC-6969_CID-305177:725840_num=574	254	B	25	0	0	25	0	GG	106	59	0	46	1	AG	34	0	0	34	0	GG	55	0	0	54	1	GG	27	0	0	27	0	GG	247
1374	HaeIII_Both-Ends_CC-6980_CID-2518015:2556994_num=574	9		49	49	0	0	0	AA	38	0	0	0	38	CC	71	40	0	0	31	AC	70	36	0	0	34	AC	73	73	0	0	0	AA	301
1375	HaeIII_Both-Ends_CC-6980_CID-2518015:2556994_num=574	31		49	49	0	0	0	AA	38	18	0	20	0	AG	71	71	0	0	0	AA	70	36	0	34	0	AG	73	73	0	0	0	AA	301
1376	HaeIII_Both-Ends_CC-6986_CID-223961:1903458_num=574	205		61	0	28	0	33	TC	50	0	24	0	26	TC	71	0	0	0	71	CC	61	0	0	0	61	CC	62	0	0	0	62	CC	305
1377	HaeIII_Both-Ends_CC-7000_CID-159939:2530962_num=574	84		61	0	33	0	28	TC	48	0	48	0	0	TT	75	0	38	0	37	TC	57	0	57	0	0	TT	48	0	48	0	0	TT	289
1378	HaeIII_Both-Ends_CC-7002_CID-157937:2803571_num=574	225		94	0	57	37	0	TG	110	0	59	51	0	TG	143	0	143	0	0	TT	122	0	122	0	0	TT	133	0	133	0	0	TT	602
1379	HaeIII_Both-Ends_CC-7005_CID-1542815:3153209_num=574	55	C	37	37	0	0	0	AA	61	61	0	0	0	AA	77	46	0	31	0	AG	79	79	0	0	0	AA	53	53	0	0	0	AA	307
1380	HaeIII_Both-Ends_CC-7007_CID-152883:3449658_num=574	98		64	37	0	0	27	AC	42	19	0	0	23	AC	58	58	0	0	0	AA	67	67	0	0	0	AA	75	39	0	0	36	AC	306
1381	HaeIII_Both-Ends_CC-7007_CID-152883:3449658_num=574	226		64	0	27	0	37	TC	42	0	23	0	19	TC	58	0	0	0	58	CC	67	0	0	0	67	CC	75	0	36	0	39	TC	306
1382	HaeIII_Both-Ends_CC-7014_CID-1138749:2805913_num=574	47	A	32	15	0	17	0	AG	59	59	0	0	0	AA	80	80	0	0	0	AA	67	67	0	0	0	AA	85	85	0	0	0	AA	323
1383	HaeIII_Both-Ends_CC-7014_CID-1138749:2805913_num=574	58		32	0	0	0	32	CC	59	0	59	0	0	TT	80	0	80	0	0	TT	67	0	67	0	0	TT	85	0	0	0	85	CC	323
1384	HaeIII_Both-Ends_CC-7021_CID-967184:2601247_num=573	6		47	23	0	24	0	AG	43	16	0	27	0	AG	65	0	0	65	0	GG	69	36	0	33	0	AG	73	0	0	73	0	GG	297
1385	HaeIII_Both-Ends_CC-7021_CID-967184:2601247_num=573	59		47	23	0	24	0	AG	43	16	0	27	0	AG	65	0	0	65	0	GG	69	36	0	33	0	AG	73	0	0	73	0	GG	297
1386	HaeIII_Both-Ends_CC-7021_CID-967184:2601247_num=573	289		47	0	0	47	0	GG	43	27	0	16	0	AG	65	30	0	35	0	AG	69	33	0	36	0	AG	73	32	0	41	0	AG	297
1387	HaeIII_Both-Ends_CC-7022_CID-964847:2726579_num=573	232		47	0	0	0	47	CC	55	0	0	0	55	CC	58	0	27	0	31	TC	62	0	29	0	33	TC	79	0	0	0	79	CC	301
1388	HaeIII_Both-Ends_CC-7025_CID-873489:3090960_num=573	27		46	0	24	0	22	TC	80	0	80	0	0	TT	72	0	33	0	39	TC	73	0	73	0	0	TT	44	0	44	0	0	TT	315
1389	HaeIII_Both-Ends_CC-7027_CID-860691:2516152_num=573	297		58	0	0	27	31	GC	33	0	0	0	33	CC	63	0	0	1	62	CC	60	0	0	24	36	GC	36	0	0	0	36	CC	250
1390	HaeIII_Both-Ends_CC-7028_CID-855546:4730332_num=573	55	C	76	0	76	0	0	TT	106	0	106	0	0	TT	96	0	49	0	47	TC	125	0	125	0	0	TT	174	0	174	0	0	TT	577
1391	HaeIII_Both-Ends_CC-7028_CID-855546:4730332_num=573	65	C	76	76	0	0	0	AA	106	106	0	0	0	AA	96	49	0	47	0	AG	125	125	0	0	0	AA	174	174	0	0	0	AA	577
1392	HaeIII_Both-Ends_CC-7053_CID-344128:1271898_num=573	231		74	0	26	0	48	TC	49	0	49	0	0	TT	104	0	34	0	70	TC	106	0	31	0	75	TC	68	0	68	0	0	TT	401
1393	HaeIII_Both-Ends_CC-7065_CID-250721:1826146_num=573	61		37	0	0	14	23	GC	48	0	0	25	23	GC	59	0	0	0	59	CC	81	0	0	81	0	GG	75	0	0	75	0	GG	300
1394	HaeIII_Both-Ends_CC-7065_CID-250721:1826146_num=573	228		37	0	23	0	14	TC	48	0	23	0	25	TC	59	0	59	0	0	TT	81	0	0	0	81	CC	75	0	0	0	75	CC	300
1395	HaeIII_Both-Ends_CC-7069_CID-2365390:2622649_num=573	280	A	55	24	0	31	0	AG	60	60	0	0	0	AA	50	50	0	0	0	AA	93	93	0	0	0	AA	55	55	0	0	0	AA	313
1396	HaeIII_Both-Ends_CC-7074_CID-2164584:2381609_num=573	205		46	31	0	15	0	AG	58	0	0	58	0	GG	106	69	0	37	0	AG	66	0	0	66	0	GG	113	69	1	43	0	AG	389
1397	HaeIII_Both-Ends_CC-7076_CID-2124774:3435287_num=573	49		37	0	0	0	37	CC	63	0	35	0	28	TC	73	0	35	0	38	TC	73	0	33	0	40	TC	60	0	26	0	34	TC	306
1398	HaeIII_Both-Ends_CC-7077_CID-205205:2526919_num=573	224		42	0	0	0	42	CC	48	0	48	0	0	TT	54	1	20	0	33	TC	88	1	49	0	38	TC	72	0	25	0	47	TC	304
1399	HaeIII_Both-Ends_CC-7077_CID-205205:2526919_num=573	240		42	0	42	0	0	TT	48	0	0	47	1	GG	54	0	34	20	0	TG	88	0	38	50	0	TG	72	0	47	25	0	TG	304
1400	HaeIII_Both-Ends_CC-7083_CID-1611696:3386934_num=573	88		44	0	0	0	44	CC	55	0	31	0	24	TC	63	0	0	0	63	CC	76	0	31	0	45	TC	77	0	0	0	77	CC	315
1401	HaeIII_Both-Ends_CC-7089_CID-1462917:3796250_num=573	219		38	0	17	0	21	TC	51	0	51	0	0	TT	77	0	39	0	38	TC	48	0	24	0	24	TC	76	0	35	0	41	TC	290
1402	HaeIII_Both-Ends_CC-7108_CID-635435:2713010_num=572	272		40	0	0	0	40	CC	54	0	33	0	21	TC	59	0	27	0	32	TC	82	0	49	0	33	TC	74	0	74	0	0	TT	309
1403	HaeIII_Both-Ends_CC-7108_CID-635435:2713010_num=572	278		40	0	0	0	40	CC	54	0	33	0	21	TC	59	0	27	0	32	TC	82	0	49	0	33	TC	74	0	73	1	0	TT	309
1404	HaeIII_Both-Ends_CC-7115_CID-407773:3364771_num=572	246	A	50	0	0	23	27	GC	70	0	0	70	0	GG	69	0	0	69	0	GG	80	0	0	80	0	GG	60	0	0	0	60	CC	329
1405	HaeIII_Both-Ends_CC-7134_CID-1813165:2869700_num=572	8		42	0	20	0	22	TC	49	0	20	0	29	TC	61	0	34	0	27	TC	82	0	82	0	0	TT	81	0	44	0	37	TC	315
1406	HaeIII_Both-Ends_CC-7137_CID-141649:1044636_num=572	288		39	0	1	0	38	CC	42	0	0	0	42	CC	56	0	0	0	56	CC	74	0	31	0	43	TC	85	0	28	0	57	TC	296
1407	HaeIII_Both-Ends_CC-7137_CID-141649:1044636_num=572	297		39	39	0	0	0	AA	42	42	0	0	0	AA	56	56	0	0	0	AA	74	43	0	31	0	AG	85	57	1	27	0	AG	296
1408	HaeIII_Both-Ends_CC-7140_CID-136712:1892062_num=572	246		30	0	12	0	18	TC	60	0	31	0	29	TC	85	0	33	0	52	TC	88	0	0	0	88	CC	52	0	0	0	52	CC	315
1409	HaeIII_Both-Ends_CC-7140_CID-136712:1892062_num=572	292		30	12	0	18	0	AG	60	31	1	28	0	AG	85	33	0	52	0	AG	88	0	1	87	0	GG	52	0	0	51	1	GG	315
1410	HaeIII_Both-Ends_CC-7147_CID-76343:2527936_num=571	210		34	0	34	0	0	TT	50	0	21	0	29	TC	70	0	70	0	0	TT	76	0	40	0	36	TC	71	0	71	0	0	TT	301
1411	HaeIII_Both-Ends_CC-7153_CID-658356:2759963_num=571	3	A	32	14	0	18	0	AG	67	0	1	66	0	GG	61	0	0	61	0	GG	65	0	0	65	0	GG	83	0	1	82	0	GG	308
1412	HaeIII_Both-Ends_CC-7160_CID-540557:1482405_num=571	221		43	0	0	43	0	GG	38	0	17	21	0	TG	63	0	35	28	0	TG	81	0	0	81	0	GG	63	0	34	29	0	TG	288
1413	HaeIII_Both-Ends_CC-7167_CID-356838:1537873_num=571	298		35	0	19	0	16	TC	47	0	0	0	47	CC	65	0	30	0	35	TC	65	0	0	0	65	CC	81	0	81	0	0	TT	293
1414	HaeIII_Both-Ends_CC-7168_CID-354963:844631_num=571	248		49	26	0	23	0	AG	51	21	0	30	0	AG	61	61	0	0	0	AA	70	0	0	70	0	GG	84	41	0	43	0	AG	315
1415	HaeIII_Both-Ends_CC-7174_CID-275558:1413159_num=571	226	D	34	0	0	34	0	GG	44	0	0	44	0	GG	86	0	0	86	0	GG	94	58	0	36	0	AG	66	0	0	66	0	GG	324
1416	HaeIII_Both-Ends_CC-7190_CID-159379:2385038_num=571	210		40	24	0	0	16	AC	71	36	0	0	35	AC	66	66	0	0	0	AA	63	26	0	0	37	AC	78	40	0	0	38	AC	318
1417	HaeIII_Both-Ends_CC-7196_CID-1465303:4028379_num=571	284		52	1	0	22	29	GC	65	0	0	29	36	GC	62	0	0	0	62	CC	68	0	0	26	42	GC	68	0	0	0	68	CC	315
1418	HaeIII_Both-Ends_CC-7201_CID-1296218:3069005_num=571	289		27	0	0	27	0	GG	45	0	0	45	0	GG	74	0	0	74	0	GG	111	69	0	42	0	AG	87	50	0	37	0	AG	344
1419	HaeIII_Both-Ends_CC-7216_CID-994615:2861763_num=570	95	A	42	19	0	23	0	AG	51	0	0	51	0	GG	56	0	0	56	0	GG	66	0	0	66	0	GG	81	0	0	81	0	GG	296
1420	HaeIII_Both-Ends_CC-7222_CID-84250:498571_num=570	284		68	0	40	0	28	TC	76	0	46	0	30	TC	74	0	49	0	25	TC	46	0	29	0	17	TC	152	0	97	0	55	TC	416
1421	HaeIII_Both-Ends_CC-7250_CID-2536605:4433153_num=570	78	D	51	51	0	0	0	AA	46	0	0	46	0	GG	54	53	0	1	0	AA	74	38	0	36	0	AG	74	74	0	0	0	AA	299
1422	HaeIII_Both-Ends_CC-7257_CID-2084534:2366008_num=570	206		40	0	23	0	17	TC	66	0	1	0	65	CC	79	0	0	0	79	CC	75	0	40	0	35	TC	50	0	24	0	26	TC	310
1423	HaeIII_Both-Ends_CC-7260_CID-2036531:3147284_num=570	243	D	40	0	40	0	0	TT	61	0	61	0	0	TT	66	0	66	0	0	TT	87	0	37	0	50	TC	61	0	61	0	0	TT	315
1424	HaeIII_Both-Ends_CC-7267_CID-1801261:1803890_num=570	269	D	40	0	40	0	0	TT	57	0	57	0	0	TT	78	0	78	0	0	TT	67	0	30	0	37	TC	66	0	66	0	0	TT	308
1425	HaeIII_Both-Ends_CC-7277_CID-1280426:3800539_num=570	67		36	0	19	0	17	TC	66	0	66	0	0	TT	70	0	36	0	34	TC	69	0	31	0	38	TC	70	0	0	0	70	CC	311
1426	HaeIII_Both-Ends_CC-7292_CID-802170:4254319_num=569	8	A	53	32	21	0	0	AT	40	39	0	1	0	AA	69	69	0	0	0	AA	57	57	0	0	0	AA	80	80	0	0	0	AA	299
1427	HaeIII_Both-Ends_CC-7296_CID-688242:1809856_num=569	214		49	0	30	0	19	TC	45	0	25	0	20	TC	82	0	81	0	1	TT	72	0	71	0	1	TT	56	0	26	0	30	TC	304
1428	HaeIII_Both-Ends_CC-7299_CID-643052:647471_num=569	15		43	43	0	0	0	AA	49	23	0	26	0	AG	64	64	0	0	0	AA	72	30	0	42	0	AG	72	72	0	0	0	AA	300
1429	HaeIII_Both-Ends_CC-7307_CID-44725:2457875_num=569	281		53	27	0	26	0	AG	56	0	0	56	0	GG	92	58	0	34	0	AG	82	0	0	82	0	GG	78	0	0	78	0	GG	361
1430	HaeIII_Both-Ends_CC-7334_CID-1801990:4404133_num=569	16	C	29	29	0	0	0	AA	59	59	0	0	0	AA	47	24	0	23	0	AG	73	73	0	0	0	AA	85	84	0	1	0	AA	293
1431	HaeIII_Both-Ends_CC-7334_CID-1801990:4404133_num=569	270		29	15	0	14	0	AG	59	59	0	0	0	AA	47	24	0	23	0	AG	73	73	0	0	0	AA	85	85	0	0	0	AA	293
1432	HaeIII_Both-Ends_CC-7335_CID-1793605:4729443_num=569	227		51	27	0	24	0	AG	48	48	0	0	0	AA	75	75	0	0	0	AA	65	65	0	0	0	AA	70	30	0	39	1	AG	309
1433	HaeIII_Both-Ends_CC-7345_CID-137583:263111_num=569	41		31	1	30	0	0	TT	121	77	44	0	0	AT	168	0	168	0	0	TT	121	79	42	0	0	AT	106	106	0	0	0	AA	547
1434	HaeIII_Both-Ends_CC-7345_CID-137583:263111_num=569	42		31	0	0	1	30	CC	121	0	0	77	44	GC	168	0	0	0	168	CC	121	0	0	79	42	GC	106	0	0	106	0	GG	547
1435	HaeIII_Both-Ends_CC-7346_CID-1360517:2650481_num=569	46		46	0	0	0	46	CC	50	0	0	21	29	GC	61	0	0	61	0	GG	66	0	0	25	41	GC	77	0	0	0	77	CC	300
1436	HaeIII_Both-Ends_CC-7350_CID-1197367:2513116_num=569	227		40	15	0	25	0	AG	74	74	0	0	0	AA	84	27	0	57	0	AG	88	88	0	0	0	AA	84	84	0	0	0	AA	370
1437	HaeIII_Both-Ends_CC-7352_CID-1107409:1156919_num=569	242	D	41	0	41	0	0	TT	66	0	66	0	0	TT	46	0	46	0	0	TT	71	0	31	0	40	TC	64	0	64	0	0	TT	288
1438	HaeIII_Both-Ends_CC-7355_CID-875285:1434213_num=568	284		50	0	23	0	27	TC	45	0	21	0	24	TC	60	0	34	0	26	TC	62	0	33	0	29	TC	69	0	69	0	0	TT	286
1439	HaeIII_Both-Ends_CC-7356_CID-87172:1373840_num=568	48		44	19	0	25	0	AG	68	0	0	68	0	GG	68	35	0	33	0	AG	77	31	0	46	0	AG	66	0	0	66	0	GG	323
1440	HaeIII_Both-Ends_CC-7365_CID-656680:1569639_num=568	79	A	30	13	0	17	0	AG	64	0	0	64	0	GG	68	0	0	68	0	GG	80	0	0	80	0	GG	50	0	0	50	0	GG	292
1441	HaeIII_Both-Ends_CC-7365_CID-656680:1569639_num=568	82		30	0	17	0	13	TC	64	0	64	0	0	TT	68	0	33	0	35	TC	80	0	80	0	0	TT	50	0	50	0	0	TT	292
1442	HaeIII_Both-Ends_CC-7366_CID-647194:940267_num=568	209	C	43	0	43	0	0	TT	63	0	63	0	0	TT	100	0	35	0	65	TC	65	0	65	0	0	TT	69	0	69	0	0	TT	340
1443	HaeIII_Both-Ends_CC-7373_CID-491011:2526171_num=568	57		39	23	0	16	0	AG	47	18	0	29	0	AG	70	70	0	0	0	AA	74	74	0	0	0	AA	87	43	0	44	0	AG	317
1444	HaeIII_Both-Ends_CC-7377_CID-429067:2874662_num=568	236		51	0	0	19	32	GC	54	0	0	28	26	GC	61	0	0	28	33	GC	75	0	0	0	75	CC	82	0	0	82	0	GG	323
1445	HaeIII_Both-Ends_CC-7383_CID-3070152:3640801_num=568	42	A	27	12	0	15	0	AG	44	0	0	44	0	GG	71	0	0	71	0	GG	70	0	0	70	0	GG	62	0	0	62	0	GG	274
1446	HaeIII_Both-Ends_CC-7383_CID-3070152:3640801_num=568	248	A	27	0	12	0	15	TC	44	0	0	0	44	CC	71	0	0	0	71	CC	70	0	0	0	70	CC	62	0	0	0	62	CC	274
1447	HaeIII_Both-Ends_CC-7385_CID-278511:1476302_num=568	77	D	40	0	0	0	40	CC	56	0	0	0	56	CC	66	0	0	0	66	CC	77	0	47	0	30	TC	67	0	0	0	67	CC	306
1448	HaeIII_Both-Ends_CC-7386_CID-2737533:3737519_num=568	257	A	40	21	0	19	0	AG	46	0	0	46	0	GG	75	0	0	75	0	GG	74	0	0	74	0	GG	63	0	0	63	0	GG	298
1449	HaeIII_Both-Ends_CC-7393_CID-2223811:3574981_num=568	288		33	33	0	0	0	AA	36	0	0	36	0	GG	98	53	0	45	0	AG	58	22	0	36	0	AG	79	41	0	38	0	AG	304
1450	HaeIII_Both-Ends_CC-7401_CID-1650750:3229900_num=568	51		45	24	0	21	0	AG	57	57	0	0	0	AA	73	73	0	0	0	AA	76	43	0	33	0	AG	66	66	0	0	0	AA	317
1451	HaeIII_Both-Ends_CC-7402_CID-16324:385008_num=568	87		143	0	0	59	84	GC	172	0	1	56	115	GC	190	0	0	78	112	GC	191	0	0	53	138	GC	187	0	0	90	97	GC	883
1452	HaeIII_Both-Ends_CC-7402_CID-16324:385008_num=568	269		143	0	58	0	85	TC	172	0	56	0	116	TC	190	0	77	0	113	TC	191	0	50	0	141	TC	187	0	88	0	99	TC	883
1453	HaeIII_Both-Ends_CC-7403_CID-1614166:2694291_num=568	45	A	53	0	27	0	26	TC	37	0	37	0	0	TT	79	0	78	0	1	TT	46	0	46	0	0	TT	74	0	0	0	74	CC	289
1454	HaeIII_Both-Ends_CC-7409_CID-1466220:2343856_num=568	246		34	34	0	0	0	AA	62	29	0	33	0	AG	58	26	0	32	0	AG	89	0	0	89	0	GG	89	36	0	53	0	AG	332
1455	HaeIII_Both-Ends_CC-7409_CID-1466220:2343856_num=568	279		34	0	0	34	0	GG	62	33	0	29	0	AG	58	31	0	27	0	AG	89	89	0	0	0	AA	89	53	0	36	0	AG	332
1456	HaeIII_Both-Ends_CC-7414_CID-1102759:1138294_num=568	14		44	0	0	0	44	CC	45	0	25	0	20	TC	47	0	0	0	47	CC	83	0	43	0	40	TC	75	0	0	1	74	CC	294
1457	HaeIII_Both-Ends_CC-7417_CID-1003383:4000932_num=568	217	C	46	0	0	0	46	CC	52	0	0	0	52	CC	70	0	38	0	32	TC	51	0	1	0	50	CC	84	0	0	0	84	CC	303
1458	HaeIII_Both-Ends_CC-7422_CID-919417:1107610_num=567	250		52	26	0	26	0	AG	57	0	0	57	0	GG	45	27	0	18	0	AG	70	0	0	70	0	GG	68	0	0	68	0	GG	292
1459	HaeIII_Both-Ends_CC-7430_CID-793828:2654365_num=567	231	D	32	0	0	32	0	GG	48	0	0	48	0	GG	60	0	0	60	0	GG	83	44	0	39	0	AG	80	0	0	80	0	GG	303
1460	HaeIII_Both-Ends_CC-7449_CID-368288:850734_num=567	285	E	34	0	0	34	0	GG	53	0	0	53	0	GG	54	0	0	54	0	GG	82	0	0	82	0	GG	72	0	0	35	37	GC	295
1461	HaeIII_Both-Ends_CC-7450_CID-3514915:3716445_num=567	271		38	0	21	0	17	TC	53	0	21	0	32	TC	102	0	102	0	0	TT	53	0	53	0	0	TT	52	0	22	0	30	TC	298
1462	HaeIII_Both-Ends_CC-7456_CID-3124369:3464118_num=567	73		35	0	35	0	0	TT	68	0	35	0	33	TC	50	0	27	0	23	TC	67	0	36	0	31	TC	64	0	31	0	33	TC	284
1463	HaeIII_Both-Ends_CC-7465_CID-2513383:3360661_num=567	216		35	0	15	0	20	TC	48	0	24	0	24	TC	55	0	0	0	55	CC	93	0	0	0	93	CC	69	0	28	0	41	TC	300
1464	HaeIII_Both-Ends_CC-7467_CID-244868:2704361_num=567	71		74	0	24	0	50	TC	106	0	0	0	106	CC	98	0	33	0	65	TC	129	0	0	0	129	CC	130	1	0	0	129	CC	537
1465	HaeIII_Both-Ends_CC-7469_CID-2043606:2540868_num=567	209		44	25	0	19	0	AG	36	36	0	0	0	AA	84	34	0	50	0	AG	64	64	0	0	0	AA	79	79	0	0	0	AA	307
1466	HaeIII_Both-Ends_CC-7471_CID-1980169:2804577_num=567	49		68	0	68	0	0	TT	45	0	0	0	45	CC	70	0	38	0	32	TC	65	0	34	0	31	TC	76	0	76	0	0	TT	324
1467	HaeIII_Both-Ends_CC-7471_CID-1980169:2804577_num=567	229		68	0	68	0	0	TT	45	0	0	0	45	CC	70	0	38	0	32	TC	65	0	34	0	31	TC	76	0	76	0	0	TT	324
1468	HaeIII_Both-Ends_CC-7486_CID-1172214:1589358_num=567	286	A	50	0	30	0	20	TC	49	0	49	0	0	TT	52	0	52	0	0	TT	89	0	89	0	0	TT	63	0	63	0	0	TT	303
1469	HaeIII_Both-Ends_CC-7496_CID-862621:866952_num=566	290	A	34	0	19	0	15	TC	54	0	54	0	0	TT	70	0	70	0	0	TT	82	0	82	0	0	TT	54	0	54	0	0	TT	294
1470	HaeIII_Both-Ends_CC-7506_CID-698158:1373744_num=566	20	A	33	12	21	0	0	AT	50	0	50	0	0	TT	65	0	65	0	0	TT	64	0	64	0	0	TT	78	0	77	1	0	TT	290
1471	HaeIII_Both-Ends_CC-7506_CID-698158:1373744_num=566	45	A	33	0	0	21	12	GC	50	0	0	50	0	GG	65	0	0	65	0	GG	64	0	0	63	1	GG	78	0	0	78	0	GG	290
1472	HaeIII_Both-Ends_CC-7506_CID-698158:1373744_num=566	52	A	33	0	21	0	12	TC	50	0	50	0	0	TT	65	0	65	0	0	TT	64	0	64	0	0	TT	78	0	78	0	0	TT	290
1473	HaeIII_Both-Ends_CC-7511_CID-483322:895929_num=566	27		40	0	23	0	17	TC	67	0	0	0	67	CC	73	0	42	0	31	TC	68	0	0	0	68	CC	57	0	32	0	25	TC	305
1474	HaeIII_Both-Ends_CC-7531_CID-2563724:3641312_num=566	58	A	33	10	0	23	0	AG	63	0	0	63	0	GG	69	0	0	69	0	GG	78	0	0	78	0	GG	62	0	0	62	0	GG	305
1475	HaeIII_Both-Ends_CC-7531_CID-2563724:3641312_num=566	90	A	33	0	23	0	10	TC	63	0	63	0	0	TT	69	0	69	0	0	TT	78	0	78	0	0	TT	62	0	62	0	0	TT	305
1476	HaeIII_Both-Ends_CC-7536_CID-220872:337221_num=566	5	B	34	0	0	34	0	GG	59	32	0	27	0	AG	64	0	0	64	0	GG	85	0	0	85	0	GG	45	0	0	45	0	GG	287
1477	HaeIII_Both-Ends_CC-7541_CID-1880157:2979485_num=566	76		40	20	0	20	0	AG	60	0	0	60	0	GG	51	30	0	21	0	AG	81	0	0	81	0	GG	69	69	0	0	0	AA	301
1478	HaeIII_Both-Ends_CC-7564_CID-1099327:3563372_num=566	65		48	0	48	0	0	TT	58	0	23	0	35	TC	64	0	38	0	26	TC	69	0	38	0	31	TC	66	0	30	0	36	TC	305
1479	HaeIII_Both-Ends_CC-7564_CID-1099327:3563372_num=566	264		48	0	22	26	0	TG	58	0	23	35	0	TG	64	0	0	64	0	GG	69	0	38	31	0	TG	66	0	1	65	0	GG	305
1480	HaeIII_Both-Ends_CC-7568_CID-96192:1345298_num=565	236		34	0	0	15	19	GC	55	0	0	20	35	GC	77	0	0	0	77	CC	68	0	0	33	35	GC	75	0	0	43	32	GC	309
1481	HaeIII_Both-Ends_CC-7570_CID-847234:1549814_num=565	40	A	36	0	0	16	20	GC	51	0	0	51	0	GG	76	0	0	76	0	GG	60	0	0	60	0	GG	61	0	0	61	0	GG	284
1482	HaeIII_Both-Ends_CC-7575_CID-829248:1752302_num=565	272		30	0	12	0	18	TC	64	0	32	0	32	TC	82	0	0	0	82	CC	75	0	43	0	32	TC	51	0	0	0	51	CC	302
1483	HaeIII_Both-Ends_CC-7578_CID-79699:1501969_num=565	79		62	0	0	62	0	GG	56	0	0	56	0	GG	76	47	0	29	0	AG	70	0	0	70	0	GG	50	23	0	27	0	AG	314
1484	HaeIII_Both-Ends_CC-7588_CID-442817:2943725_num=565	77	B	50	0	0	50	0	GG	46	30	0	16	0	AG	89	0	0	89	0	GG	58	0	0	58	0	GG	61	0	0	61	0	GG	304
1485	HaeIII_Both-Ends_CC-7589_CID-4035648:4251031_num=565	37	C	34	0	0	0	34	CC	46	0	0	0	46	CC	71	0	24	0	47	TC	70	0	0	0	70	CC	71	0	0	0	71	CC	292
1486	HaeIII_Both-Ends_CC-7589_CID-4035648:4251031_num=565	91	C	34	0	0	34	0	GG	46	0	0	46	0	GG	71	24	0	47	0	AG	70	0	1	69	0	GG	71	0	0	71	0	GG	292
1487	HaeIII_Both-Ends_CC-7591_CID-386824:1621036_num=565	251	B	83	0	82	0	1	TT	77	0	52	0	25	TC	83	0	0	0	83	CC	64	0	0	0	64	CC	62	0	0	0	62	CC	369
1488	HaeIII_Both-Ends_CC-7595_CID-3176448:3516655_num=565	88		35	17	0	18	0	AG	65	65	0	0	0	AA	79	39	0	40	0	AG	56	56	0	0	0	AA	71	71	0	0	0	AA	306
1489	HaeIII_Both-Ends_CC-7604_CID-234324:3398529_num=565	85		43	0	18	0	25	TC	59	0	0	0	59	CC	67	0	30	0	37	TC	76	0	42	0	34	TC	56	0	30	0	26	TC	301
1490	HaeIII_Both-Ends_CC-7619_CID-1818724:2737059_num=565	50		39	0	19	0	20	TC	43	0	0	0	43	CC	78	0	49	0	29	TC	79	0	37	0	42	TC	73	0	35	0	38	TC	312
1491	HaeIII_Both-Ends_CC-7619_CID-1818724:2737059_num=565	242		39	19	0	20	0	AG	43	0	0	43	0	GG	78	49	0	29	0	AG	79	37	0	42	0	AG	73	35	0	38	0	AG	312
1492	HaeIII_Both-Ends_CC-7653_CID-559887:1821176_num=564	66		34	23	0	0	11	AC	47	31	0	0	16	AC	43	24	0	0	19	AC	106	61	0	0	45	AC	84	39	0	0	45	AC	314
1493	HaeIII_Both-Ends_CC-7665_CID-33608:2820305_num=564	286		41	0	0	41	0	GG	51	0	51	0	0	TT	79	0	41	38	0	TG	67	0	27	40	0	TG	60	0	0	60	0	GG	298
1494	HaeIII_Both-Ends_CC-7671_CID-2869023:3586522_num=564	8	D	43	0	0	0	43	CC	54	0	0	0	54	CC	65	0	0	0	65	CC	69	0	38	0	31	TC	67	0	0	0	67	CC	298
1495	HaeIII_Both-Ends_CC-7677_CID-2535921:3647882_num=564	91		34	10	0	24	0	AG	49	0	0	49	0	GG	58	28	0	30	0	AG	79	0	0	79	0	GG	69	37	0	32	0	AG	289
1496	HaeIII_Both-Ends_CC-7684_CID-2043246:2090680_num=564	217		39	15	0	24	0	AG	53	0	0	53	0	GG	58	26	0	32	0	AG	84	50	0	34	0	AG	77	77	0	0	0	AA	311
1497	HaeIII_Both-Ends_CC-7696_CID-1367800:1719737_num=564	9		36	0	18	0	18	TC	61	0	31	0	30	TC	89	0	38	0	51	TC	62	0	0	1	61	CC	46	0	19	0	27	TC	294
1498	HaeIII_Both-Ends_CC-7704_CID-1079667:1640939_num=564	6		39	22	0	0	17	AC	62	24	0	0	38	AC	65	32	0	0	33	AC	87	0	0	0	87	CC	71	32	0	0	39	AC	324
1499	HaeIII_Both-Ends_CC-7710_CID-868436:1149970_num=563	58		50	25	0	25	0	AG	57	25	0	32	0	AG	36	14	0	22	0	AG	98	49	0	49	0	AG	74	37	0	37	0	AG	315
1500	HaeIII_Both-Ends_CC-7710_CID-868436:1149970_num=563	238		50	0	25	0	25	TC	57	0	32	0	25	TC	36	0	22	0	14	TC	98	0	49	0	49	TC	74	0	37	0	37	TC	315
1501	HaeIII_Both-Ends_CC-7728_CID-320291:419540_num=563	213	D	44	0	0	0	44	CC	56	0	0	0	56	CC	52	0	0	0	52	CC	95	0	65	0	30	TC	61	0	0	0	61	CC	308
1502	HaeIII_Both-Ends_CC-7739_CID-244755:2547856_num=563	10	E	37	0	0	37	0	GG	47	0	0	47	0	GG	51	0	0	51	0	GG	81	1	0	80	0	GG	81	40	0	41	0	AG	297
1503	HaeIII_Both-Ends_CC-7739_CID-244755:2547856_num=563	222		37	0	20	0	17	TC	47	0	47	0	0	TT	51	0	23	0	28	TC	81	0	81	0	0	TT	81	0	81	0	0	TT	297
1504	HaeIII_Both-Ends_CC-7740_CID-2446673:2638409_num=563	229		72	0	0	0	72	CC	45	0	45	0	0	TT	95	0	95	0	0	TT	71	0	71	0	0	TT	124	0	0	0	124	CC	407
1505	HaeIII_Both-Ends_CC-7742_CID-2366228:3324647_num=563	204	C	32	0	0	0	32	CC	48	0	0	0	48	CC	78	0	44	0	34	TC	64	0	0	0	64	CC	71	0	0	0	71	CC	293
1506	HaeIII_Both-Ends_CC-7747_CID-1965638:2173017_num=563	251	C	33	33	0	0	0	AA	49	49	0	0	0	AA	66	32	0	34	0	AG	75	75	0	0	0	AA	75	75	0	0	0	AA	298
1507	HaeIII_Both-Ends_CC-7748_CID-193141:829376_num=563	65		52	0	26	0	26	TC	65	0	65	0	0	TT	70	0	0	0	70	CC	73	0	35	0	38	TC	42	0	42	0	0	TT	302
1508	HaeIII_Both-Ends_CC-7753_CID-165621:296330_num=563	8		110	0	0	0	110	CC	92	0	51	0	41	TC	122	0	0	0	122	CC	115	0	0	0	115	CC	122	0	56	0	66	TC	561
1509	HaeIII_Both-Ends_CC-7759_CID-1400458:1974346_num=563	253	A	53	1	34	0	18	TC	67	0	0	0	67	CC	88	0	0	0	88	CC	77	0	0	0	77	CC	53	0	0	0	53	CC	338
1510	HaeIII_Both-Ends_CC-7765_CID-124830:2558703_num=563	228	A	35	0	19	0	16	TC	54	0	0	0	54	CC	84	0	0	0	84	CC	72	0	0	0	72	CC	60	0	0	0	60	CC	305
1511	HaeIII_Both-Ends_CC-7774_CID-864054:1510411_num=562	265	A	36	0	15	21	0	TG	63	0	63	0	0	TT	69	0	69	0	0	TT	71	0	71	0	0	TT	69	0	69	0	0	TT	308
1512	HaeIII_Both-Ends_CC-7775_CID-863528:2580381_num=562	254	D	40	0	0	0	40	CC	107	0	107	0	0	TT	61	0	0	0	61	CC	97	0	65	0	32	TC	79	0	0	0	79	CC	384
1513	HaeIII_Both-Ends_CC-7780_CID-778854:2049854_num=562	220		53	22	0	31	0	AG	97	33	0	64	0	AG	209	99	0	110	0	AG	81	31	0	50	0	AG	37	22	0	15	0	AG	477
1514	HaeIII_Both-Ends_CC-7780_CID-778854:2049854_num=562	287		53	22	0	31	0	AG	97	33	0	64	0	AG	209	99	0	110	0	AG	81	31	0	50	0	AG	37	22	0	15	0	AG	477
1515	HaeIII_Both-Ends_CC-7794_CID-411725:2351465_num=562	20	C	32	32	0	0	0	AA	59	59	0	0	0	AA	65	34	0	31	0	AG	74	74	0	0	0	AA	52	52	0	0	0	AA	282
1516	HaeIII_Both-Ends_CC-7797_CID-386823:925439_num=562	294	E	35	0	0	35	0	GG	39	0	0	39	0	GG	45	0	0	45	0	GG	84	0	0	84	0	GG	107	65	0	42	0	AG	310
1517	HaeIII_Both-Ends_CC-7803_CID-273509:3151482_num=562	274		39	0	20	0	19	TC	50	0	0	0	50	CC	81	0	44	0	37	TC	69	0	32	0	37	TC	70	0	35	0	35	TC	309
1518	HaeIII_Both-Ends_CC-7808_CID-25284:1576370_num=562	248		23	17	0	6	0	AG	49	27	0	22	0	AG	54	34	0	20	0	AG	87	87	0	0	0	AA	71	30	0	41	0	AG	284
1519	HaeIII_Both-Ends_CC-7808_CID-25284:1576370_num=562	265		23	17	0	6	0	AG	49	27	0	22	0	AG	54	34	0	20	0	AG	87	87	0	0	0	AA	71	30	0	41	0	AG	284
1520	HaeIII_Both-Ends_CC-7810_CID-244803:452214_num=562	34		36	0	20	0	16	TC	54	0	54	0	0	TT	73	0	44	0	29	TC	79	0	0	0	79	CC	65	0	64	1	0	TT	307
1521	HaeIII_Both-Ends_CC-7819_CID-1874688:3402876_num=562	265		45	0	21	0	24	TC	54	0	20	0	34	TC	111	0	43	0	68	TC	37	0	15	0	22	TC	22	0	9	0	13	TC	269
1522	HaeIII_Both-Ends_CC-7832_CID-12519:2589274_num=562	31	B	64	64	0	0	0	AA	49	29	0	20	0	AG	79	0	0	79	0	GG	61	61	0	0	0	AA	61	61	0	0	0	AA	314
1523	HaeIII_Both-Ends_CC-7836_CID-1075185:2140063_num=562	240		48	0	28	0	20	TC	61	0	61	0	0	TT	57	0	37	0	20	TC	80	0	80	0	0	TT	63	0	63	0	0	TT	309
1524	HaeIII_Both-Ends_CC-7841_CID-941318:3210147_num=561	205	D	39	0	0	0	39	CC	54	0	0	0	54	CC	54	0	0	0	54	CC	69	0	30	0	39	TC	79	0	0	0	79	CC	295
1525	HaeIII_Both-Ends_CC-7850_CID-834143:4690537_num=561	65		37	0	0	0	37	CC	48	0	0	0	48	CC	73	0	36	0	37	TC	83	0	0	0	83	CC	54	0	22	0	32	TC	295
1526	HaeIII_Both-Ends_CC-7853_CID-804095:3154584_num=561	94	A	40	1	22	0	17	TC	67	0	66	0	1	TT	86	0	86	0	0	TT	68	0	68	0	0	TT	52	0	0	0	52	CC	313
1527	HaeIII_Both-Ends_CC-7859_CID-444784:3945027_num=561	42		28	0	28	0	0	TT	49	0	23	0	26	TC	28	0	10	0	18	TC	72	0	72	0	0	TT	38	0	20	0	18	TC	215
1528	HaeIII_Both-Ends_CC-7865_CID-359027:1420936_num=561	228		46	0	0	46	0	GG	50	20	0	30	0	AG	64	28	0	35	1	AG	75	0	0	74	1	GG	64	35	0	29	0	AG	299
1529	HaeIII_Both-Ends_CC-7866_CID-355745:2299301_num=561	219		50	0	0	0	50	CC	65	0	23	0	42	TC	59	0	37	0	22	TC	61	0	61	0	0	TT	57	0	57	0	0	TT	292
1530	HaeIII_Both-Ends_CC-7908_CID-996103:1804633_num=560	40	C	41	0	0	41	0	GG	50	0	0	50	0	GG	77	39	0	38	0	AG	71	0	0	71	0	GG	62	0	0	62	0	GG	301
1531	HaeIII_Both-Ends_CC-7910_CID-988912:2587389_num=560	259		37	17	0	20	0	AG	46	21	0	24	1	AG	73	36	0	37	0	AG	81	0	0	81	0	GG	72	45	0	27	0	AG	309
1532	HaeIII_Both-Ends_CC-7912_CID-975498:2156646_num=560	37	D	24	24	0	0	0	AA	68	68	0	0	0	AA	74	74	0	0	0	AA	73	30	0	0	43	AC	63	63	0	0	0	AA	302
1533	HaeIII_Both-Ends_CC-7913_CID-933700:1932703_num=560	73	A	34	25	0	9	0	AG	53	0	1	52	0	GG	57	0	0	57	0	GG	79	0	0	79	0	GG	77	0	0	77	0	GG	300
1534	HaeIII_Both-Ends_CC-7927_CID-62552:2070834_num=560	98		33	0	0	17	16	GC	64	0	0	64	0	GG	65	0	0	34	31	GC	63	0	0	63	0	GG	54	0	0	22	32	GC	279
1535	HaeIII_Both-Ends_CC-7927_CID-62552:2070834_num=560	216		33	17	0	16	0	AG	64	64	0	0	0	AA	65	34	0	31	0	AG	63	63	0	0	0	AA	54	22	0	32	0	AG	279
1536	HaeIII_Both-Ends_CC-7953_CID-185917:3109975_num=560	264		48	0	0	0	48	CC	51	0	0	0	51	CC	59	0	28	0	31	TC	80	0	46	0	34	TC	81	0	0	0	81	CC	319
1537	HaeIII_Both-Ends_CC-7955_CID-181206:1893288_num=560	91		45	0	21	24	0	TG	57	0	28	28	1	TG	54	0	54	0	0	TT	64	0	30	34	0	TG	72	0	33	39	0	TG	292
1538	HaeIII_Both-Ends_CC-7971_CID-1304413:1940142_num=560	94	D	38	0	0	38	0	GG	49	0	0	49	0	GG	70	0	0	70	0	GG	80	0	0	47	33	GC	73	0	0	73	0	GG	310
1539	HaeIII_Both-Ends_CC-7979_CID-1009872:2079316_num=560	242		45	0	0	45	0	GG	57	19	0	38	0	AG	58	27	0	31	0	AG	71	43	0	28	0	AG	59	0	0	59	0	GG	290
1540	HaeIII_Both-Ends_CC-7979_CID-1009872:2079316_num=560	249		45	0	0	0	45	CC	57	0	19	0	38	TC	58	0	27	0	31	TC	71	0	43	0	28	TC	59	0	0	0	59	CC	290
1541	HaeIII_Both-Ends_CC-7981_CID-99330:1891061_num=559	226		48	22	0	26	0	AG	49	25	0	23	1	AG	58	32	0	26	0	AG	71	36	0	35	0	AG	79	32	0	47	0	AG	305
1542	HaeIII_Both-Ends_CC-7982_CID-981281:1038571_num=559	218	C	40	0	0	0	40	CC	53	0	52	0	1	TT	63	0	30	0	33	TC	81	0	81	0	0	TT	67	0	0	0	67	CC	304
1543	HaeIII_Both-Ends_CC-7982_CID-981281:1038571_num=559	273	C	40	40	0	0	0	AA	53	0	0	53	0	GG	63	32	0	31	0	AG	81	0	0	81	0	GG	67	67	0	0	0	AA	304
1544	HaeIII_Both-Ends_CC-7983_CID-980823:1889146_num=559	208		44	20	0	24	0	AG	46	21	0	24	1	AG	63	0	0	63	0	GG	66	0	0	65	1	GG	62	0	0	62	0	GG	281
1545	HaeIII_Both-Ends_CC-7992_CID-754347:1577376_num=559	223	D	55	0	0	0	55	CC	57	0	0	0	57	CC	52	0	0	0	52	CC	134	0	95	0	39	TC	76	0	0	0	76	CC	374
1546	HaeIII_Both-Ends_CC-7997_CID-617117:1136052_num=559	15		35	0	15	0	20	TC	72	0	0	0	72	CC	87	0	0	0	87	CC	80	0	36	0	44	TC	64	0	0	0	64	CC	338
1547	HaeIII_Both-Ends_CC-8003_CID-49022:1971015_num=559	212		48	25	0	23	0	AG	42	18	0	24	0	AG	59	59	0	0	0	AA	61	61	0	0	0	AA	82	46	0	36	0	AG	292
1548	HaeIII_Both-Ends_CC-8009_CID-433308:3036955_num=559	56		34	17	0	17	0	AG	54	28	0	26	0	AG	81	81	0	0	0	AA	69	69	0	0	0	AA	54	53	0	1	0	AA	292
1549	HaeIII_Both-Ends_CC-8010_CID-403740:1764612_num=559	96		33	0	0	0	33	CC	50	0	0	0	50	CC	71	0	27	0	44	TC	64	0	37	0	27	TC	62	0	0	0	62	CC	280
1550	HaeIII_Both-Ends_CC-8010_CID-403740:1764612_num=559	228	C	33	0	0	33	0	GG	50	0	0	50	0	GG	71	27	0	44	0	AG	64	0	0	64	0	GG	62	1	0	61	0	GG	280
1551	HaeIII_Both-Ends_CC-8010_CID-403740:1764612_num=559	244		33	33	0	0	0	AA	50	50	0	0	0	AA	71	44	0	0	27	AC	64	27	0	0	37	AC	62	62	0	0	0	AA	280
1552	HaeIII_Both-Ends_CC-8012_CID-3326429:4101150_num=559	277	C	39	0	0	0	39	CC	66	0	0	0	66	CC	117	0	83	0	34	TC	63	0	1	0	62	CC	80	0	0	0	80	CC	365
1553	HaeIII_Both-Ends_CC-8021_CID-2322642:3236270_num=559	278	C	28	0	28	0	0	TT	59	0	59	0	0	TT	94	0	0	0	94	CC	68	0	67	1	0	TT	55	0	55	0	0	TT	304
1554	HaeIII_Both-Ends_CC-8037_CID-1550925:2507973_num=559	289		45	17	0	28	0	AG	49	25	0	24	0	AG	74	1	0	73	0	GG	72	0	0	72	0	GG	68	68	0	0	0	AA	308
1555	HaeIII_Both-Ends_CC-8037_CID-1550925:2507973_num=559	293		45	28	0	17	0	AG	49	24	0	25	0	AG	74	73	0	1	0	AA	72	72	0	0	0	AA	68	0	0	68	0	GG	308
1556	HaeIII_Both-Ends_CC-8042_CID-1463065:1538019_num=559	207		46	0	0	45	1	GG	48	25	0	23	0	AG	62	0	0	62	0	GG	70	0	0	70	0	GG	66	27	0	39	0	AG	292
1557	HaeIII_Both-Ends_CC-8053_CID-1087691:3469408_num=559	259		44	42	0	1	1	AA	34	17	0	17	0	AG	77	35	0	42	0	AG	81	34	0	47	0	AG	72	29	0	43	0	AG	308
1558	HaeIII_Both-Ends_CC-8056_CID-105877:1231742_num=559	30	A	38	0	16	0	22	TC	47	0	0	0	47	CC	56	0	0	0	56	CC	78	0	0	0	78	CC	65	0	0	0	65	CC	284
1559	HaeIII_Both-Ends_CC-8056_CID-105877:1231742_num=559	97	A	38	0	17	0	21	TC	47	0	47	0	0	TT	56	0	56	0	0	TT	78	0	78	0	0	TT	65	0	1	0	64	CC	284
1560	HaeIII_Both-Ends_CC-8056_CID-105877:1231742_num=559	218	A	38	16	0	0	22	AC	47	46	1	0	0	AA	56	56	0	0	0	AA	78	78	0	0	0	AA	65	0	0	0	65	CC	284
1561	HaeIII_Both-Ends_CC-8058_CID-988822:1916176_num=558	219	A	34	11	0	23	0	AG	66	0	0	66	0	GG	69	0	0	69	0	GG	74	0	0	74	0	GG	58	0	0	58	0	GG	301
1562	HaeIII_Both-Ends_CC-8060_CID-935318:3513050_num=558	72	C	30	0	30	0	0	TT	46	0	46	0	0	TT	74	0	36	1	37	TC	66	0	66	0	0	TT	81	0	81	0	0	TT	297
1563	HaeIII_Both-Ends_CC-8077_CID-579991:1937989_num=558	30		46	46	0	0	0	AA	48	0	0	48	0	GG	72	32	0	40	0	AG	61	26	0	35	0	AG	83	0	0	83	0	GG	310
1564	HaeIII_Both-Ends_CC-8087_CID-407328:2117154_num=558	237		28	0	18	0	10	TC	56	0	28	0	28	TC	70	0	34	0	36	TC	81	0	81	0	0	TT	70	0	34	0	36	TC	305
1565	HaeIII_Both-Ends_CC-8098_CID-2707695:2711684_num=558	95		37	18	0	19	0	AG	60	22	0	38	0	AG	67	0	0	67	0	GG	62	62	0	0	0	AA	82	0	0	82	0	GG	308
1566	HaeIII_Both-Ends_CC-8103_CID-2316553:3041562_num=558	50		80	0	0	0	80	CC	100	0	0	52	48	GC	108	0	0	0	108	CC	149	0	0	72	77	GC	143	0	0	0	143	CC	580
1567	HaeIII_Both-Ends_CC-8104_CID-230349:2764427_num=558	247		36	36	0	0	0	AA	61	0	0	61	0	GG	63	0	0	63	0	GG	81	0	0	81	0	GG	67	67	0	0	0	AA	308
1568	HaeIII_Both-Ends_CC-8111_CID-212514:3035938_num=558	82	E	57	0	0	57	0	GG	49	0	0	49	0	GG	80	0	0	80	0	GG	74	0	0	74	0	GG	65	34	0	31	0	AG	325
1569	HaeIII_Both-Ends_CC-8118_CID-1768483:3512285_num=558	256		42	0	0	42	0	GG	54	0	29	25	0	TG	77	0	0	76	1	GG	63	0	0	63	0	GG	68	0	37	31	0	TG	304
1570	HaeIII_Both-Ends_CC-8122_CID-159648:1245229_num=558	60		56	0	0	0	56	CC	67	0	0	0	67	CC	61	0	36	0	25	TC	58	0	0	0	58	CC	65	0	31	0	34	TC	307
1571	HaeIII_Both-Ends_CC-8125_CID-1509715:1529808_num=558	279		42	42	0	0	0	AA	54	34	1	0	19	AC	56	0	0	0	56	CC	64	30	0	0	34	AC	68	33	0	0	35	AC	284
1572	HaeIII_Both-Ends_CC-8129_CID-1420595:1712368_num=558	14		40	17	0	23	0	AG	50	23	0	27	0	AG	60	33	0	27	0	AG	73	43	0	30	0	AG	73	26	0	47	0	AG	296
1573	HaeIII_Both-Ends_CC-8131_CID-139223:1734549_num=558	14		36	0	19	0	17	TC	51	0	0	0	51	CC	87	0	0	0	87	CC	70	0	28	0	42	TC	46	0	24	0	22	TC	290
1574	HaeIII_Both-Ends_CC-8132_CID-1390416:2511104_num=558	284		34	17	0	17	0	AG	60	0	0	59	1	GG	67	0	0	67	0	GG	70	0	0	70	0	GG	64	31	0	33	0	AG	295
1575	HaeIII_Both-Ends_CC-8133_CID-1356111:2262053_num=558	264		27	0	0	27	0	GG	70	33	0	36	1	AG	68	33	0	35	0	AG	71	35	0	36	0	AG	58	30	0	28	0	AG	294
1576	HaeIII_Both-Ends_CC-8135_CID-1189117:1793704_num=558	26		31	0	31	0	0	TT	58	0	0	0	58	CC	76	0	40	0	36	TC	57	0	27	0	30	TC	59	0	0	0	59	CC	281
1577	HaeIII_Both-Ends_CC-8135_CID-1189117:1793704_num=558	212		31	0	31	0	0	TT	58	0	0	0	58	CC	76	0	40	0	36	TC	57	0	27	0	30	TC	59	0	0	0	59	CC	281
1578	HaeIII_Both-Ends_CC-8137_CID-113526:192825_num=558	265	C	56	0	0	0	56	CC	53	1	0	0	52	CC	86	0	61	0	25	TC	50	0	0	0	50	CC	55	0	0	0	55	CC	300
1579	HaeIII_Both-Ends_CC-8144_CID-97368:3183071_num=557	18	D	45	45	0	0	0	AA	39	39	0	0	0	AA	63	63	0	0	0	AA	73	39	0	34	0	AG	65	65	0	0	0	AA	285
1580	HaeIII_Both-Ends_CC-8154_CID-777341:3357945_num=557	17		52	0	52	0	0	TT	65	0	31	0	34	TC	68	0	33	0	35	TC	64	0	29	0	35	TC	50	0	50	0	0	TT	299
1581	HaeIII_Both-Ends_CC-8158_CID-744831:1927685_num=557	221	C	40	0	0	0	40	CC	41	0	0	0	41	CC	61	0	0	32	29	GC	89	0	0	0	89	CC	91	0	0	0	91	CC	322
1582	HaeIII_Both-Ends_CC-8158_CID-744831:1927685_num=557	269	C	40	0	0	40	0	GG	41	0	0	41	0	GG	61	32	0	29	0	AG	89	0	0	89	0	GG	91	0	0	91	0	GG	322
1583	HaeIII_Both-Ends_CC-8161_CID-658113:866179_num=557	279		56	23	0	33	0	AG	52	29	0	23	0	AG	58	57	0	0	1	AA	81	81	0	0	0	AA	62	36	0	26	0	AG	309
1584	HaeIII_Both-Ends_CC-8168_CID-515787:1867436_num=557	18		35	0	20	0	15	TC	54	0	30	0	24	TC	84	0	45	0	39	TC	69	0	34	0	35	TC	76	0	76	0	0	TT	318
1585	HaeIII_Both-Ends_CC-8168_CID-515787:1867436_num=557	210		35	0	20	0	15	TC	54	0	30	0	24	TC	84	0	45	0	39	TC	69	0	34	0	35	TC	76	0	76	0	0	TT	318
1586	HaeIII_Both-Ends_CC-8172_CID-461206:1447194_num=557	234		61	43	0	18	0	AG	75	52	0	23	0	AG	71	0	0	71	0	GG	112	64	0	48	0	AG	95	66	0	29	0	AG	414
1587	HaeIII_Both-Ends_CC-8192_CID-1995060:3505565_num=557	293		42	20	0	22	0	AG	50	28	0	22	0	AG	64	34	0	30	0	AG	72	0	0	72	0	GG	61	33	0	28	0	AG	289
1588	HaeIII_Both-Ends_CC-8197_CID-171614:1843816_num=557	92		46	0	24	0	22	TC	61	0	61	0	0	TT	56	0	25	0	31	TC	57	0	32	0	25	TC	77	0	37	0	40	TC	297
1589	HaeIII_Both-Ends_CC-8200_CID-1630812:1825450_num=557	215		35	17	0	18	0	AG	101	38	0	63	0	AG	83	83	0	0	0	AA	95	33	0	62	0	AG	86	37	0	49	0	AG	400
1590	HaeIII_Both-Ends_CC-8205_CID-156467:2693792_num=557	93		47	47	0	0	0	AA	59	29	0	30	0	AG	52	0	0	52	0	GG	77	30	0	47	0	AG	73	73	0	0	0	AA	308
1591	HaeIII_Both-Ends_CC-8211_CID-1517907:1543704_num=557	94		44	1	0	43	0	GG	62	0	36	26	0	TG	67	0	31	36	0	TG	61	1	0	60	0	GG	64	0	34	30	0	TG	298
1592	HaeIII_Both-Ends_CC-8212_CID-1488688:2617372_num=557	280		56	19	0	37	0	AG	59	59	0	0	0	AA	50	49	0	1	0	AA	103	33	0	70	0	AG	51	51	0	0	0	AA	319
1593	HaeIII_Both-Ends_CC-8218_CID-1367631:2102770_num=557	37		51	0	0	51	0	GG	51	30	0	21	0	AG	81	0	0	81	0	GG	68	0	0	68	0	GG	59	33	0	26	0	AG	310
1594	HaeIII_Both-Ends_CC-8219_CID-1365823:2029960_num=557	254		38	0	0	38	0	GG	50	17	0	33	0	AG	72	37	0	35	0	AG	67	0	0	67	0	GG	76	0	0	76	0	GG	303
1595	HaeIII_Both-Ends_CC-8222_CID-1138209:1335934_num=557	233		75	0	0	50	25	GC	86	0	0	51	35	GC	80	0	0	48	32	GC	126	0	0	77	49	GC	88	1	0	56	31	GC	455
1596	HaeIII_Both-Ends_CC-8224_CID-1114502:1130056_num=557	72	D	40	0	0	0	40	CC	44	0	0	0	44	CC	42	0	0	0	42	CC	76	0	40	0	36	TC	75	0	0	0	75	CC	277
1597	HaeIII_Both-Ends_CC-8224_CID-1114502:1130056_num=557	298		40	0	0	0	40	CC	44	0	26	0	18	TC	42	0	21	0	21	TC	76	0	40	0	36	TC	75	1	36	0	38	TC	277
1598	HaeIII_Both-Ends_CC-8228_CID-1070667:3011550_num=557	75		45	0	21	0	24	TC	66	0	32	0	34	TC	55	0	55	0	0	TT	74	0	0	0	74	CC	66	0	0	0	66	CC	306
1599	HaeIII_Both-Ends_CC-8232_CID-1002289:2579549_num=557	243		89	0	0	31	58	GC	56	0	0	56	0	GG	85	0	0	27	58	GC	76	0	0	76	0	GG	55	0	0	55	0	GG	361
1600	HaeIII_Both-Ends_CC-8233_CID-986874:3055807_num=556	39		32	21	0	11	0	AG	52	31	0	21	0	AG	52	0	0	52	0	GG	93	1	0	92	0	GG	64	24	0	40	0	AG	293
1601	HaeIII_Both-Ends_CC-8235_CID-924995:3699270_num=556	60		32	15	0	17	0	AG	58	0	0	58	0	GG	83	42	0	41	0	AG	50	0	0	50	0	GG	76	0	0	76	0	GG	299
1602	HaeIII_Both-Ends_CC-8253_CID-642607:3204994_num=556	54	B	74	0	0	0	74	CC	97	48	0	0	49	AC	173	0	0	0	173	CC	135	0	0	0	135	CC	114	0	0	0	114	CC	593
1603	HaeIII_Both-Ends_CC-8253_CID-642607:3204994_num=556	211	B	74	0	0	0	74	CC	97	0	48	0	49	TC	173	0	0	0	173	CC	135	0	0	0	135	CC	114	0	0	0	114	CC	593
1604	HaeIII_Both-Ends_CC-8254_CID-58247:2026037_num=556	209		27	0	0	27	0	GG	63	0	0	63	0	GG	87	51	0	36	0	AG	63	32	1	30	0	AG	68	0	0	68	0	GG	308
1605	HaeIII_Both-Ends_CC-8254_CID-58247:2026037_num=556	263	C	27	27	0	0	0	AA	63	63	0	0	0	AA	87	51	0	36	0	AG	63	63	0	0	0	AA	68	68	0	0	0	AA	308
1606	HaeIII_Both-Ends_CC-8254_CID-58247:2026037_num=556	293	C	27	0	0	0	27	CC	63	0	0	0	63	CC	87	0	36	0	51	TC	63	0	0	0	63	CC	68	0	0	0	68	CC	308
1607	HaeIII_Both-Ends_CC-8259_CID-478653:3290771_num=556	265	A	51	0	23	0	28	TC	58	0	0	0	58	CC	65	0	0	0	65	CC	79	0	1	0	78	CC	41	0	0	0	41	CC	294
1608	HaeIII_Both-Ends_CC-8264_CID-420421:2511237_num=556	48		36	0	0	0	36	CC	44	0	24	0	20	TC	66	0	35	0	31	TC	82	0	39	0	43	TC	65	1	34	0	30	TC	293
1609	HaeIII_Both-Ends_CC-8269_CID-3637050:3794602_num=556	247		45	0	33	0	12	TC	53	0	0	0	53	CC	122	0	87	0	35	TC	83	0	0	0	83	CC	59	0	0	0	59	CC	362
1610	HaeIII_Both-Ends_CC-8275_CID-297873:3067792_num=556	89	C	45	0	0	45	0	GG	61	0	0	61	0	GG	65	26	0	39	0	AG	73	0	0	73	0	GG	51	0	0	51	0	GG	295
1611	HaeIII_Both-Ends_CC-8275_CID-297873:3067792_num=556	229	C	45	45	0	0	0	AA	61	61	0	0	0	AA	65	39	0	0	26	AC	73	73	0	0	0	AA	51	51	0	0	0	AA	295
1612	HaeIII_Both-Ends_CC-8280_CID-2318714:3319431_num=556	45	C	49	0	0	0	49	CC	47	0	0	0	47	CC	84	0	34	0	50	TC	69	0	0	0	69	CC	60	0	0	0	60	CC	309
1613	HaeIII_Both-Ends_CC-8288_CID-193678:1826328_num=556	50	B	44	44	0	0	0	AA	49	21	0	28	0	AG	78	0	0	78	0	GG	57	57	0	0	0	AA	64	64	0	0	0	AA	292
1614	HaeIII_Both-Ends_CC-8288_CID-193678:1826328_num=556	237	B	44	0	44	0	0	TT	49	0	21	0	28	TC	78	0	0	0	78	CC	57	0	57	0	0	TT	64	0	64	0	0	TT	292
1615	HaeIII_Both-Ends_CC-8290_CID-1882713:2750506_num=556	23	C	22	0	0	22	0	GG	75	0	0	75	0	GG	46	17	0	29	0	AG	95	0	0	95	0	GG	80	0	0	80	0	GG	318
1616	HaeIII_Both-Ends_CC-8292_CID-1818093:1829773_num=556	213		41	0	41	0	0	TT	54	24	30	0	0	AT	79	43	36	0	0	AT	64	28	36	0	0	AT	50	22	28	0	0	AT	288
1617	HaeIII_Both-Ends_CC-8292_CID-1818093:1829773_num=556	214		41	0	0	41	0	GG	54	24	0	30	0	AG	79	43	0	36	0	AG	64	28	0	36	0	AG	50	22	0	28	0	AG	288
1618	HaeIII_Both-Ends_CC-8308_CID-1363582:3090497_num=556	241		55	1	0	37	17	GC	110	0	0	110	0	GG	108	0	1	77	30	GC	88	0	0	63	25	GC	70	0	0	0	70	CC	431
1619	HaeIII_Both-Ends_CC-8315_CID-944180:1851049_num=555	80		48	0	0	48	0	GG	62	0	0	62	0	GG	46	25	0	21	0	AG	74	0	0	74	0	GG	63	31	0	32	0	AG	293
1620	HaeIII_Both-Ends_CC-8321_CID-863872:981303_num=555	93	C	45	0	0	45	0	GG	44	0	0	44	0	GG	59	0	26	32	1	TG	85	0	0	85	0	GG	74	0	0	74	0	GG	307
1621	HaeIII_Both-Ends_CC-8333_CID-648391:3347574_num=555	38		39	0	0	39	0	GG	47	15	0	32	0	AG	53	0	0	53	0	GG	67	28	0	39	0	AG	56	21	0	35	0	AG	262
1622	HaeIII_Both-Ends_CC-8333_CID-648391:3347574_num=555	48		39	0	0	0	39	CC	47	0	0	15	32	GC	53	0	0	0	53	CC	67	0	0	28	39	GC	56	0	0	21	35	GC	262
1623	HaeIII_Both-Ends_CC-8356_CID-2723725:2801391_num=555	96		33	18	0	15	0	AG	58	0	0	58	0	GG	81	47	0	34	0	AG	71	0	0	71	0	GG	69	0	0	69	0	GG	312
1624	HaeIII_Both-Ends_CC-8357_CID-269916:277439_num=555	25	D	31	31	0	0	0	AA	57	57	0	0	0	AA	108	108	0	0	0	AA	63	29	0	34	0	AG	64	64	0	0	0	AA	323
1625	HaeIII_Both-Ends_CC-8357_CID-269916:277439_num=555	208	D	31	0	31	0	0	TT	57	1	56	0	0	TT	108	0	108	0	0	TT	63	0	29	0	34	TC	64	0	64	0	0	TT	323
1626	HaeIII_Both-Ends_CC-8361_CID-2641994:3572621_num=555	249		52	32	0	20	0	AG	83	55	0	28	0	AG	104	58	0	46	0	AG	119	80	0	39	0	AG	70	46	0	24	0	AG	428
1627	HaeIII_Both-Ends_CC-8373_CID-2229948:3346890_num=555	27		29	0	13	0	16	TC	52	0	28	0	24	TC	74	0	0	0	74	CC	66	0	0	0	66	CC	70	0	31	0	39	TC	291
1628	HaeIII_Both-Ends_CC-8378_CID-1934012:2684110_num=555	54		46	21	0	25	0	AG	54	29	0	25	0	AG	69	0	0	69	0	GG	68	0	0	68	0	GG	68	0	0	68	0	GG	305
1629	HaeIII_Both-Ends_CC-8378_CID-1934012:2684110_num=555	242		46	0	21	0	25	TC	54	0	29	0	25	TC	69	0	0	0	69	CC	68	0	0	0	68	CC	68	0	0	0	68	CC	305
1630	HaeIII_Both-Ends_CC-8380_CID-1856194:2530357_num=555	69	A	41	0	0	20	21	GC	58	0	0	0	58	CC	76	0	0	0	76	CC	65	0	0	0	65	CC	45	0	0	0	45	CC	285
1631	HaeIII_Both-Ends_CC-8384_CID-1566315:3073082_num=555	221		75	28	0	47	0	AG	87	30	0	57	0	AG	84	0	0	84	0	GG	65	65	0	0	0	AA	69	69	0	0	0	AA	380
1632	HaeIII_Both-Ends_CC-8384_CID-1566315:3073082_num=555	230		75	47	0	28	0	AG	87	57	0	30	0	AG	84	84	0	0	0	AA	65	0	0	65	0	GG	69	0	0	69	0	GG	380
1633	HaeIII_Both-Ends_CC-8387_CID-1517800:2651582_num=555	248	A	44	0	24	0	20	TC	50	0	0	0	50	CC	76	0	0	0	76	CC	60	0	0	0	60	CC	72	0	0	0	72	CC	302
1634	HaeIII_Both-Ends_CC-8394_CID-1198209:4259419_num=555	57		45	0	23	0	22	TC	52	0	25	0	27	TC	57	0	28	0	29	TC	70	0	70	0	0	TT	52	0	23	0	29	TC	276
1635	HaeIII_Both-Ends_CC-8399_CID-1076489:3046164_num=555	237		38	38	0	0	0	AA	46	0	0	46	0	GG	52	0	0	52	0	GG	79	39	0	40	0	AG	76	38	0	38	0	AG	291
1636	HaeIII_Both-Ends_CC-8409_CID-833709:1479161_num=554	37	C	33	0	33	0	0	TT	58	0	58	0	0	TT	75	0	41	0	34	TC	74	0	74	0	0	TT	55	0	55	0	0	TT	295
1637	HaeIII_Both-Ends_CC-8409_CID-833709:1479161_num=554	280	C	33	0	33	0	0	TT	58	0	58	0	0	TT	75	0	41	0	34	TC	74	0	74	0	0	TT	55	0	55	0	0	TT	295
1638	HaeIII_Both-Ends_CC-8429_CID-442959:4392385_num=554	5		22	9	0	13	0	AG	52	24	0	28	0	AG	76	0	0	76	0	GG	56	0	0	56	0	GG	80	40	0	40	0	AG	286
1639	HaeIII_Both-Ends_CC-8435_CID-348226:925662_num=554	293		40	0	40	0	0	TT	73	0	73	0	0	TT	73	0	46	0	27	TC	80	0	46	0	34	TC	50	0	22	0	28	TC	316
1640	HaeIII_Both-Ends_CC-8445_CID-267627:1640395_num=554	213		30	0	0	18	12	GC	49	0	0	27	22	GC	82	0	0	82	0	GG	68	0	0	46	22	GC	51	0	0	51	0	GG	280
1641	HaeIII_Both-Ends_CC-8469_CID-14617:3756377_num=554	88		44	0	16	0	28	TC	56	0	32	0	24	TC	88	0	44	0	44	TC	59	0	0	0	59	CC	53	0	25	0	28	TC	300
1642	HaeIII_Both-Ends_CC-8479_CID-1141961:1512297_num=554	69		35	0	35	0	0	TT	69	0	0	0	69	CC	46	0	17	0	29	TC	87	0	41	0	46	TC	67	0	28	0	39	TC	304
1643	HaeIII_Both-Ends_CC-8483_CID-1076932:1542099_num=554	222		37	0	16	21	0	TG	52	0	27	24	1	TG	70	0	70	0	0	TT	76	0	0	76	0	GG	64	0	0	64	0	GG	299
1644	HaeIII_Both-Ends_CC-8483_CID-1076932:1542099_num=554	252	D	37	0	0	0	37	CC	52	0	0	0	52	CC	70	0	0	0	70	CC	76	0	31	0	45	TC	64	0	0	0	64	CC	299
1645	HaeIII_Both-Ends_CC-8487_CID-90620:2910137_num=553	254	C	53	0	0	0	53	CC	50	0	0	0	50	CC	89	0	89	0	0	TT	78	0	0	0	78	CC	71	0	0	0	71	CC	341
1646	HaeIII_Both-Ends_CC-8490_CID-844515:853922_num=553	271	C	41	0	41	0	0	TT	59	0	59	0	0	TT	68	0	32	0	36	TC	75	0	75	0	0	TT	61	0	61	0	0	TT	304
1647	HaeIII_Both-Ends_CC-8499_CID-643079:1794335_num=553	236	A	45	0	24	0	21	TC	48	0	0	0	48	CC	65	0	0	0	65	CC	57	0	0	0	57	CC	89	0	0	0	89	CC	304
1648	HaeIII_Both-Ends_CC-8512_CID-2817702:3492271_num=553	31		53	30	0	0	23	AC	56	55	0	1	0	AA	68	33	0	0	35	AC	52	52	0	0	0	AA	56	31	0	0	25	AC	285
1649	HaeIII_Both-Ends_CC-8516_CID-248291:3519393_num=553	65		24	0	12	0	12	TC	62	0	0	0	62	CC	70	0	0	0	70	CC	73	0	39	0	34	TC	65	0	0	0	65	CC	294
1650	HaeIII_Both-Ends_CC-8530_CID-1866119:1909679_num=553	229		42	0	0	1	41	CC	43	0	0	43	0	GG	70	0	0	37	33	GC	80	0	0	39	41	GC	63	0	0	63	0	GG	298
1651	HaeIII_Both-Ends_CC-8550_CID-1038174:2952254_num=553	209		30	0	11	0	19	TC	51	0	51	0	0	TT	74	0	74	0	0	TT	70	0	69	0	1	TT	118	0	41	0	77	TC	343
1652	HaeIII_Both-Ends_CC-8555_CID-979001:1839052_num=552	61	B	42	0	0	42	0	GG	124	35	0	89	0	AG	92	0	0	92	0	GG	71	0	0	71	0	GG	42	0	0	42	0	GG	371
1653	HaeIII_Both-Ends_CC-8555_CID-979001:1839052_num=552	69	B	42	0	0	0	42	CC	124	0	64	0	60	TC	92	0	0	0	92	CC	71	0	0	0	71	CC	42	0	0	0	42	CC	371
1654	HaeIII_Both-Ends_CC-8555_CID-979001:1839052_num=552	96	B	42	42	0	0	0	AA	124	60	0	64	0	AG	92	92	0	0	0	AA	71	71	0	0	0	AA	42	42	0	0	0	AA	371
1655	HaeIII_Both-Ends_CC-8583_CID-396867:899841_num=552	266		36	0	17	1	18	TC	44	0	44	0	0	TT	64	0	37	0	27	TC	59	0	59	0	0	TT	63	0	41	0	22	TC	266
1656	HaeIII_Both-Ends_CC-8586_CID-3376966:4286333_num=552	83	D	31	0	1	0	30	CC	45	0	0	0	45	CC	65	1	0	0	64	CC	73	0	32	0	41	TC	70	0	0	0	70	CC	284
1657	HaeIII_Both-Ends_CC-8587_CID-3343832:3989469_num=552	259	C	34	0	34	0	0	TT	65	0	65	0	0	TT	97	0	34	63	0	TG	86	0	86	0	0	TT	77	0	77	0	0	TT	359
1658	HaeIII_Both-Ends_CC-8589_CID-2814100:3236524_num=552	37		26	0	0	0	26	CC	45	0	45	0	0	TT	68	0	0	0	68	CC	56	0	56	0	0	TT	85	0	0	0	85	CC	280
1659	HaeIII_Both-Ends_CC-8589_CID-2814100:3236524_num=552	247		26	26	0	0	0	AA	45	0	0	45	0	GG	68	28	0	40	0	AG	56	0	0	56	0	GG	85	44	0	41	0	AG	280
1660	HaeIII_Both-Ends_CC-8592_CID-242323:3572063_num=552	242		62	0	18	0	44	TC	91	0	30	0	61	TC	61	0	61	0	0	TT	100	0	33	0	67	TC	93	0	29	0	64	TC	407
1661	HaeIII_Both-Ends_CC-8593_CID-2351431:3368242_num=552	225		48	0	0	48	0	GG	52	26	0	26	0	AG	47	20	0	27	0	AG	85	85	0	0	0	AA	58	58	0	0	0	AA	290
1662	HaeIII_Both-Ends_CC-8598_CID-1924361:2817196_num=552	267		106	0	106	0	0	TT	52	0	0	0	52	CC	66	0	45	0	21	TC	117	0	74	0	43	TC	66	0	0	0	66	CC	407
1663	HaeIII_Both-Ends_CC-8601_CID-18736:2527089_num=552	225	C	53	0	53	0	0	TT	50	0	50	0	0	TT	66	0	30	35	1	TG	56	0	55	0	1	TT	58	0	58	0	0	TT	283
1664	HaeIII_Both-Ends_CC-8605_CID-16310:1571346_num=552	40	C	41	41	0	0	0	AA	47	47	0	0	0	AA	56	27	0	0	29	AC	61	61	0	0	0	AA	75	75	0	0	0	AA	280
1665	HaeIII_Both-Ends_CC-8614_CID-1336613:1370281_num=552	68		39	0	22	0	17	TC	48	0	28	0	20	TC	62	0	23	0	39	TC	72	0	1	0	71	CC	68	0	68	0	0	TT	289
1666	HaeIII_Both-Ends_CC-8619_CID-1160086:2131269_num=552	240		39	39	0	0	0	AA	63	22	0	41	0	AG	62	62	0	0	0	AA	82	25	0	57	0	AG	81	81	0	0	0	AA	327
1667	HaeIII_Both-Ends_CC-8625_CID-946570:3590312_num=551	86		37	0	23	0	14	TC	64	0	0	0	64	CC	79	0	42	0	37	TC	54	0	29	0	25	TC	43	0	28	0	15	TC	277
1668	HaeIII_Both-Ends_CC-8629_CID-898810:1910386_num=551	240		41	0	41	0	0	TT	52	0	24	0	28	TC	71	0	39	0	32	TC	68	0	68	0	0	TT	74	0	74	0	0	TT	306
1669	HaeIII_Both-Ends_CC-8630_CID-876036:1221800_num=551	17		52	26	0	26	0	AG	45	0	0	45	0	GG	60	25	0	35	0	AG	78	0	0	78	0	GG	64	28	0	36	0	AG	299
1670	HaeIII_Both-Ends_CC-8640_CID-555347:803944_num=551	71		46	25	0	21	0	AG	57	0	0	57	0	GG	57	31	0	26	0	AG	51	30	0	21	0	AG	75	74	0	0	1	AA	286
1671	HaeIII_Both-Ends_CC-8642_CID-53457:982534_num=551	297	A	43	0	0	21	22	GC	61	0	0	0	61	CC	59	0	0	0	59	CC	63	0	0	0	63	CC	74	0	0	0	74	CC	300
1672	HaeIII_Both-Ends_CC-8643_CID-531998:1371485_num=551	61		38	0	0	0	38	CC	45	0	22	0	23	TC	70	0	0	0	70	CC	55	0	24	0	31	TC	86	0	0	0	86	CC	294
1673	HaeIII_Both-Ends_CC-8652_CID-3431036:3604793_num=551	46	C	40	0	0	40	0	GG	50	0	0	50	0	GG	52	0	0	29	23	GC	69	0	0	69	0	GG	83	0	0	83	0	GG	294
1674	HaeIII_Both-Ends_CC-8652_CID-3431036:3604793_num=551	67	C	40	0	0	40	0	GG	50	0	0	50	0	GG	52	23	0	29	0	AG	69	0	0	69	0	GG	83	0	0	83	0	GG	294
1675	HaeIII_Both-Ends_CC-8655_CID-2763646:3525889_num=551	281		38	38	0	0	0	AA	59	27	0	32	0	AG	81	81	0	0	0	AA	74	74	0	0	0	AA	54	38	0	16	0	AG	306
1676	HaeIII_Both-Ends_CC-8658_CID-253524:822029_num=551	66	E	38	0	0	38	0	GG	59	0	0	59	0	GG	46	0	0	46	0	GG	84	0	0	84	0	GG	62	26	0	36	0	AG	289
1677	HaeIII_Both-Ends_CC-8658_CID-253524:822029_num=551	251	E	38	0	38	0	0	TT	59	0	59	0	0	TT	46	0	46	0	0	TT	84	0	83	0	1	TT	62	0	35	0	27	TC	289
1678	HaeIII_Both-Ends_CC-8667_CID-1965088:2509498_num=551	21	C	51	51	0	0	0	AA	52	52	0	0	0	AA	71	35	0	0	36	AC	54	54	0	0	0	AA	67	67	0	0	0	AA	295
1679	HaeIII_Both-Ends_CC-8668_CID-193267:629269_num=551	59		71	49	0	22	0	AG	101	63	0	37	1	AG	61	35	0	26	0	AG	65	41	0	24	0	AG	116	70	0	46	0	AG	414
1680	HaeIII_Both-Ends_CC-8668_CID-193267:629269_num=551	243		71	0	31	0	40	TC	101	0	33	0	68	TC	61	0	28	0	33	TC	65	0	29	0	36	TC	116	0	44	0	72	TC	414
1681	HaeIII_Both-Ends_CC-8672_CID-1781873:2370779_num=551	68		42	19	0	23	0	AG	43	20	0	23	0	AG	66	0	0	66	0	GG	75	31	0	44	0	AG	68	34	0	34	0	AG	294
1682	HaeIII_Both-Ends_CC-8686_CID-1259423:2974519_num=551	257		40	0	40	0	0	TT	72	0	43	0	29	TC	64	0	34	0	30	TC	67	0	67	0	0	TT	61	0	61	0	0	TT	304
1683	HaeIII_Both-Ends_CC-8688_CID-1203168:3083355_num=551	204	B	31	0	31	0	0	TT	81	1	26	0	54	TC	57	0	56	1	0	TT	81	0	81	0	0	TT	64	0	64	0	0	TT	314
1684	HaeIII_Both-Ends_CC-8689_CID-1147727:1757768_num=551	95		46	20	0	26	0	AG	43	22	0	21	0	AG	54	31	0	23	0	AG	64	0	0	64	0	GG	86	37	0	49	0	AG	293
1685	HaeIII_Both-Ends_CC-8689_CID-1147727:1757768_num=551	207		46	20	0	0	26	AC	43	22	0	0	21	AC	54	31	0	0	23	AC	64	0	0	0	64	CC	86	37	0	0	49	AC	293
1686	HaeIII_Both-Ends_CC-8698_CID-947052:2205220_num=550	92		40	24	0	16	0	AG	52	30	0	22	0	AG	61	0	0	61	0	GG	66	66	0	0	0	AA	76	76	0	0	0	AA	295
1687	HaeIII_Both-Ends_CC-8704_CID-716249:3142543_num=550	282		42	24	0	18	0	AG	49	49	0	0	0	AA	70	37	0	33	0	AG	85	45	0	40	0	AG	49	24	0	25	0	AG	295
1688	HaeIII_Both-Ends_CC-8740_CID-2231812:2572876_num=550	59		28	0	12	0	16	TC	57	0	57	0	0	TT	33	0	15	0	18	TC	75	0	75	0	0	TT	70	0	70	0	0	TT	263
1689	HaeIII_Both-Ends_CC-8740_CID-2231812:2572876_num=550	269		28	12	0	0	16	AC	57	57	0	0	0	AA	33	15	0	0	18	AC	75	75	0	0	0	AA	70	70	0	0	0	AA	263
1690	HaeIII_Both-Ends_CC-8741_CID-221383:2644461_num=550	289		33	0	11	0	22	TC	46	0	0	0	46	CC	81	0	0	0	81	CC	86	0	40	0	46	TC	49	0	21	0	28	TC	295
1691	HaeIII_Both-Ends_CC-8754_CID-168145:3140053_num=550	78		48	0	0	24	24	GC	33	0	0	22	11	GC	62	0	0	36	26	GC	64	0	0	30	34	GC	68	0	0	36	32	GC	275
1692	HaeIII_Both-Ends_CC-8759_CID-1488852:2421737_num=550	21		40	0	15	1	24	TC	49	0	23	0	26	TC	82	0	0	0	82	CC	72	0	39	0	33	TC	74	0	0	0	74	CC	317
1693	HaeIII_Both-Ends_CC-8760_CID-147484:1506722_num=550	72		40	0	40	0	0	TT	59	0	0	0	59	CC	48	0	0	0	48	CC	66	0	36	0	30	TC	69	0	35	0	34	TC	282
1694	HaeIII_Both-Ends_CC-8763_CID-1375784:2793799_num=550	87		45	0	45	0	0	TT	54	0	24	0	30	TC	43	0	24	0	19	TC	74	0	36	0	38	TC	63	0	30	0	33	TC	279
1695	HaeIII_Both-Ends_CC-8766_CID-1130673:2523379_num=550	210	D	47	47	0	0	0	AA	61	61	0	0	0	AA	59	59	0	0	0	AA	65	35	0	30	0	AG	64	63	0	0	1	AA	296
1696	HaeIII_Both-Ends_CC-8775_CID-1010646:1073263_num=550	298		47	0	24	0	23	TC	54	0	54	0	0	TT	53	0	33	0	20	TC	76	0	47	0	29	TC	69	0	37	0	32	TC	299
1697	HaeIII_Both-Ends_CC-8787_CID-733925:2363984_num=549	251		28	0	0	28	0	GG	62	0	0	62	0	GG	49	0	0	49	0	GG	117	72	0	44	1	AG	80	57	0	23	0	AG	336
1698	HaeIII_Both-Ends_CC-8788_CID-721100:3297530_num=549	217		65	26	0	0	39	AC	81	25	0	0	56	AC	93	30	0	0	63	AC	78	78	0	0	0	AA	61	61	0	0	0	AA	378
1699	HaeIII_Both-Ends_CC-8791_CID-649961:2231862_num=549	208		31	9	0	0	22	AC	33	10	0	1	22	AC	72	28	1	0	43	AC	81	34	0	0	47	AC	70	28	0	1	41	AC	287
1700	HaeIII_Both-Ends_CC-8804_CID-46528:1048943_num=549	39		60	0	0	0	60	CC	56	0	1	0	55	CC	45	0	17	0	28	TC	73	0	0	0	73	CC	57	0	25	0	32	TC	291
1701	HaeIII_Both-Ends_CC-8805_CID-460671:2579940_num=549	27	D	43	0	43	0	0	TT	73	0	73	0	0	TT	51	0	0	0	51	CC	74	0	32	0	42	TC	52	0	52	0	0	TT	293
1702	HaeIII_Both-Ends_CC-8805_CID-460671:2579940_num=549	240	D	43	43	0	0	0	AA	73	73	0	0	0	AA	51	0	0	51	0	GG	74	31	0	42	1	AG	52	52	0	0	0	AA	293
1703	HaeIII_Both-Ends_CC-8827_CID-2489097:4213862_num=549	244		29	0	29	0	0	TT	72	0	33	39	0	TG	47	0	47	0	0	TT	65	0	34	31	0	TG	61	0	25	36	0	TG	274
1704	HaeIII_Both-Ends_CC-8834_CID-221160:961320_num=549	231		48	0	21	0	27	TC	72	0	72	0	0	TT	57	0	31	0	26	TC	66	0	66	0	0	TT	56	0	35	0	21	TC	299
1705	HaeIII_Both-Ends_CC-8839_CID-216303:3265192_num=549	3		25	15	0	10	0	AG	40	16	0	24	0	AG	99	55	0	44	0	AG	50	27	0	23	0	AG	91	48	0	43	0	AG	305
1706	HaeIII_Both-Ends_CC-8839_CID-216303:3265192_num=549	230		25	15	0	10	0	AG	40	16	0	24	0	AG	99	55	0	44	0	AG	50	27	0	23	0	AG	91	48	0	43	0	AG	305
1707	HaeIII_Both-Ends_CC-8844_CID-182439:2880564_num=549	258		38	22	0	16	0	AG	59	32	0	27	0	AG	71	71	0	0	0	AA	81	0	0	81	0	GG	63	32	0	31	0	AG	312
1708	HaeIII_Both-Ends_CC-8848_CID-166216:1434381_num=549	283		34	19	0	15	0	AG	51	51	0	0	0	AA	70	38	0	32	0	AG	74	0	0	74	0	GG	60	60	0	0	0	AA	289
1709	HaeIII_Both-Ends_CC-8855_CID-123961:2143921_num=549	271		74	0	32	0	42	TC	126	0	126	0	0	TT	130	0	50	0	80	TC	131	0	131	0	0	TT	110	0	110	0	0	TT	571
1710	HaeIII_Both-Ends_CC-8857_CID-1170663:1970518_num=549	240		66	35	0	31	0	AG	72	30	0	42	0	AG	78	78	0	0	0	AA	87	0	0	87	0	GG	78	39	0	39	0	AG	381
1711	HaeIII_Both-Ends_CC-8864_CID-999865:2723625_num=548	289		125	66	0	58	1	AG	90	46	0	44	0	AG	94	0	0	94	0	GG	134	0	0	134	0	GG	122	122	0	0	0	AA	565
1712	HaeIII_Both-Ends_CC-8875_CID-65300:1138862_num=548	262	C	35	35	0	0	0	AA	52	52	0	0	0	AA	65	40	0	25	0	AG	65	65	0	0	0	AA	74	73	0	0	1	AA	291
1713	HaeIII_Both-Ends_CC-8876_CID-652288:3251903_num=548	267		72	36	0	1	35	AC	103	48	0	0	55	AC	86	37	0	0	49	AC	158	67	0	0	91	AC	148	69	0	0	79	AC	567
1714	HaeIII_Both-Ends_CC-8895_CID-295130:3461771_num=548	253	D	52	0	52	0	0	TT	50	0	50	0	0	TT	45	0	45	0	0	TT	120	0	41	79	0	TG	78	0	78	0	0	TT	345
1715	HaeIII_Both-Ends_CC-8896_CID-290698:3675706_num=548	230	A	48	22	0	0	26	AC	50	0	0	0	50	CC	45	0	0	0	45	CC	62	0	0	0	62	CC	71	0	0	0	71	CC	276
1716	HaeIII_Both-Ends_CC-8903_CID-253824:2103083_num=548	238		40	0	13	0	27	TC	40	1	39	0	0	TT	92	0	38	0	54	TC	103	0	30	0	73	TC	114	0	33	0	81	TC	389
1717	HaeIII_Both-Ends_CC-8911_CID-2149339:3137674_num=548	19	D	33	0	0	0	33	CC	52	0	51	0	1	TT	50	0	0	0	50	CC	76	0	49	0	27	TC	62	0	0	0	62	CC	273
1718	HaeIII_Both-Ends_CC-8914_CID-19001:260093_num=548	50		55	0	32	0	23	TC	44	0	44	0	0	TT	60	0	34	0	26	TC	65	0	0	0	65	CC	58	0	58	0	0	TT	282
1719	HaeIII_Both-Ends_CC-8919_CID-1780120:3253171_num=548	5		50	0	0	50	0	GG	61	29	0	32	0	AG	68	0	0	68	0	GG	56	56	0	0	0	AA	62	27	0	35	0	AG	297
1720	HaeIII_Both-Ends_CC-8929_CID-133274:1554327_num=548	211	D	59	0	0	0	59	CC	109	0	109	0	0	TT	71	0	0	0	71	CC	85	0	53	0	32	TC	50	0	0	0	50	CC	374
1721	HaeIII_Both-Ends_CC-8930_CID-122454:3397981_num=548	266	A	54	32	22	0	0	AT	54	54	0	0	0	AA	61	61	0	0	0	AA	71	71	0	0	0	AA	50	50	0	0	0	AA	290
1722	HaeIII_Both-Ends_CC-8931_CID-1200536:1597080_num=548	19		46	46	0	0	0	AA	46	28	0	18	0	AG	52	28	0	24	0	AG	70	70	0	0	0	AA	75	28	0	47	0	AG	289
1723	HaeIII_Both-Ends_CC-8931_CID-1200536:1597080_num=548	213		46	0	16	0	30	TC	46	0	28	0	18	TC	52	0	0	0	52	CC	70	0	70	0	0	TT	75	0	0	0	75	CC	289
1724	HaeIII_Both-Ends_CC-8933_CID-1141751:2074677_num=548	11		44	0	25	0	19	TC	59	0	0	0	59	CC	57	0	0	0	57	CC	67	0	33	0	34	TC	66	0	32	0	34	TC	293
1725	HaeIII_Both-Ends_CC-8933_CID-1141751:2074677_num=548	231		44	19	0	25	0	AG	59	58	0	1	0	AA	57	57	0	0	0	AA	67	34	0	33	0	AG	66	34	0	32	0	AG	293
1726	HaeIII_Both-Ends_CC-8934_CID-1131738:2745538_num=548	23	E	36	36	0	0	0	AA	94	0	0	94	0	GG	96	0	0	96	0	GG	149	0	0	149	0	GG	89	23	0	66	0	AG	464
1727	HaeIII_Both-Ends_CC-8936_CID-1119433:3471453_num=548	206	C	43	0	0	0	43	CC	53	0	0	0	53	CC	60	0	32	0	28	TC	84	0	0	0	84	CC	46	0	0	0	46	CC	286
1728	HaeIII_Both-Ends_CC-8939_CID-1081156:2783333_num=548	52		50	24	0	26	0	AG	56	56	0	0	0	AA	65	65	0	0	0	AA	68	32	0	36	0	AG	60	28	0	32	0	AG	299
1729	HaeIII_Both-Ends_CC-8948_CID-930826:4056829_num=547	67		69	0	32	0	37	TC	50	0	23	0	27	TC	30	0	30	0	0	TT	68	0	0	0	68	CC	70	0	29	0	41	TC	287
1730	HaeIII_Both-Ends_CC-8955_CID-725610:778798_num=547	267		24	0	24	0	0	TT	38	0	20	0	18	TC	77	0	77	0	0	TT	52	0	32	0	20	TC	46	0	0	0	46	CC	237
1731	HaeIII_Both-Ends_CC-8970_CID-3038021:3080118_num=547	8	D	43	0	0	0	43	CC	48	0	48	0	0	TT	65	0	0	0	65	CC	54	0	19	0	35	TC	86	0	0	0	86	CC	296
1732	HaeIII_Both-Ends_CC-8972_CID-2959392:3501664_num=547	44		63	0	44	0	19	TC	93	0	63	0	30	TC	83	0	58	0	25	TC	100	0	64	0	36	TC	105	0	69	0	36	TC	444
1733	HaeIII_Both-Ends_CC-8972_CID-2959392:3501664_num=547	286		63	0	19	0	44	TC	93	0	30	0	63	TC	83	0	25	0	58	TC	100	0	36	0	64	TC	105	0	36	0	69	TC	444
1734	HaeIII_Both-Ends_CC-8972_CID-2959392:3501664_num=547	289		63	0	0	19	44	GC	93	0	0	30	63	GC	83	0	0	24	59	GC	100	0	0	36	64	GC	105	0	0	36	69	GC	444
1735	HaeIII_Both-Ends_CC-8975_CID-278183:362311_num=547	248		48	0	24	0	24	TC	58	0	58	0	0	TT	74	0	45	0	29	TC	49	0	49	0	0	TT	52	0	26	0	26	TC	281
1736	HaeIII_Both-Ends_CC-8980_CID-2524137:3145045_num=547	296		44	0	24	0	20	TC	64	0	31	0	33	TC	89	0	47	0	42	TC	49	0	20	0	29	TC	51	0	26	0	25	TC	297
1737	HaeIII_Both-Ends_CC-8993_CID-1737653:3546268_num=547	4		39	17	0	22	0	AG	58	22	0	36	0	AG	62	0	0	62	0	GG	67	0	0	67	0	GG	70	0	0	70	0	GG	296
1738	HaeIII_Both-Ends_CC-9000_CID-1596068:1809374_num=547	252		70	44	26	0	0	AT	76	51	25	0	0	AT	102	68	34	0	0	AT	61	0	60	0	1	TT	104	68	36	0	0	AT	413
1739	HaeIII_Both-Ends_CC-9001_CID-1570862:2379127_num=547	63	B	49	0	0	49	0	GG	50	29	0	21	0	AG	59	0	0	59	0	GG	68	0	0	68	0	GG	59	0	0	59	0	GG	285
1740	HaeIII_Both-Ends_CC-9017_CID-108590:3090708_num=547	247		39	28	0	11	0	AG	51	0	0	51	0	GG	75	34	0	41	0	AG	86	0	0	86	0	GG	64	0	0	64	0	GG	315
1741	HaeIII_Both-Ends_CC-9022_CID-989451:1880121_num=546	83	E	45	0	44	1	0	TT	59	0	59	0	0	TT	46	0	45	1	0	TT	76	0	76	0	0	TT	81	0	35	1	45	TC	307
1742	HaeIII_Both-Ends_CC-9026_CID-956235:3563605_num=546	250	C	62	0	0	62	0	GG	48	0	0	0	48	CC	45	0	0	22	23	GC	66	0	0	0	66	CC	69	0	0	69	0	GG	290
1743	HaeIII_Both-Ends_CC-9036_CID-80234:2588744_num=546	246	C	44	0	44	0	0	TT	51	0	51	0	0	TT	43	0	0	43	0	GG	76	0	76	0	0	TT	73	0	73	0	0	TT	287
1744	HaeIII_Both-Ends_CC-9037_CID-80021:1034644_num=546	255		47	27	20	0	0	AT	61	30	31	0	0	AT	55	55	0	0	0	AA	70	70	0	0	0	AA	66	24	42	0	0	AT	299
1745	HaeIII_Both-Ends_CC-9038_CID-728798:1643443_num=546	258		53	0	25	28	0	TG	130	0	60	70	0	TG	257	0	117	140	0	TG	109	0	39	70	0	TG	36	0	15	21	0	TG	585
1746	HaeIII_Both-Ends_CC-9047_CID-601932:989795_num=546	96		41	22	0	19	0	AG	50	50	0	0	0	AA	61	32	0	29	0	AG	68	35	0	33	0	AG	65	65	0	0	0	AA	285
1747	HaeIII_Both-Ends_CC-9048_CID-576644:1375061_num=546	40		36	21	0	0	15	AC	50	26	0	0	24	AC	63	0	0	0	63	CC	62	62	0	0	0	AA	56	24	0	0	32	AC	267
1748	HaeIII_Both-Ends_CC-9063_CID-3325456:3386823_num=546	237		31	0	0	0	31	CC	58	0	31	0	27	TC	68	0	27	0	41	TC	63	0	32	0	31	TC	74	0	42	0	32	TC	294
1749	HaeIII_Both-Ends_CC-9066_CID-319308:418075_num=546	73		44	0	20	0	24	TC	42	0	18	0	24	TC	45	0	0	0	45	CC	39	0	0	0	39	CC	104	0	28	0	76	TC	274
1750	HaeIII_Both-Ends_CC-9073_CID-272496:3469903_num=546	278		44	20	0	24	0	AG	58	58	0	0	0	AA	44	22	0	22	0	AG	54	25	0	29	0	AG	64	64	0	0	0	AA	264
1751	HaeIII_Both-Ends_CC-9084_CID-186732:3274419_num=546	272		33	0	10	0	23	TC	65	0	65	0	0	TT	70	0	35	0	35	TC	68	0	68	0	0	TT	41	0	41	0	0	TT	277
1752	HaeIII_Both-Ends_CC-9089_CID-1641134:3181023_num=546	292		65	0	44	0	21	TC	75	0	56	0	19	TC	103	0	62	0	41	TC	74	0	0	0	74	CC	103	0	61	0	42	TC	420
1753	HaeIII_Both-Ends_CC-9094_CID-1258434:1372043_num=546	292		24	7	0	17	0	AG	26	26	0	0	0	AA	41	41	0	0	0	AA	51	18	0	33	0	AG	27	27	0	0	0	AA	169
1754	HaeIII_Both-Ends_CC-9101_CID-1076355:3496574_num=546	296		34	34	0	0	0	AA	63	63	0	0	0	AA	52	25	0	27	0	AG	82	39	0	43	0	AG	53	52	0	1	0	AA	284
1755	HaeIII_Both-Ends_CC-9103_CID-1045767:3252949_num=546	241		83	83	0	0	0	AA	106	51	0	54	1	AG	111	56	0	55	0	AG	137	137	0	0	0	AA	123	123	0	0	0	AA	560
1756	HaeIII_Both-Ends_CC-9108_CID-940757:1609040_num=545	22	E	37	0	0	37	0	GG	53	0	0	53	0	GG	57	0	0	57	0	GG	86	0	0	86	0	GG	59	0	28	31	0	TG	292
1757	HaeIII_Both-Ends_CC-9108_CID-940757:1609040_num=545	45		37	18	0	19	0	AG	53	25	0	28	0	AG	57	57	0	0	0	AA	86	0	0	86	0	GG	59	0	0	59	0	GG	292
1758	HaeIII_Both-Ends_CC-9108_CID-940757:1609040_num=545	234	E	37	0	1	0	36	CC	53	0	0	0	53	CC	57	0	0	0	57	CC	86	0	0	0	86	CC	59	0	0	28	31	GC	292
1759	HaeIII_Both-Ends_CC-9113_CID-867781:3502288_num=545	251		32	15	0	17	0	AG	53	0	0	53	0	GG	55	29	0	26	0	AG	76	0	0	76	0	GG	79	36	0	43	0	AG	295
1760	HaeIII_Both-Ends_CC-9143_CID-401461:3534100_num=545	20		50	0	0	0	50	CC	50	0	21	0	29	TC	58	0	27	0	31	TC	65	0	0	0	65	CC	73	0	34	0	39	TC	296
1761	HaeIII_Both-Ends_CC-9148_CID-304522:1511051_num=545	60	C	77	0	77	0	0	TT	106	0	105	1	0	TT	93	0	59	0	34	TC	134	0	134	0	0	TT	133	0	133	0	0	TT	543
1762	HaeIII_Both-Ends_CC-9149_CID-303475:2734342_num=545	81		39	23	0	16	0	AG	52	30	0	22	0	AG	57	33	0	24	0	AG	66	0	0	66	0	GG	54	27	0	27	0	AG	268
1763	HaeIII_Both-Ends_CC-9149_CID-303475:2734342_num=545	272		39	16	0	23	0	AG	52	22	0	30	0	AG	57	24	0	33	0	AG	66	66	0	0	0	AA	54	27	0	27	0	AG	268
1764	HaeIII_Both-Ends_CC-9150_CID-298085:1139778_num=545	34		47	47	0	0	0	AA	43	26	0	17	0	AG	63	37	0	26	0	AG	59	33	0	26	0	AG	67	36	0	31	0	AG	279
1765	HaeIII_Both-Ends_CC-9150_CID-298085:1139778_num=545	81		47	47	0	0	0	AA	43	26	0	17	0	AG	63	37	0	26	0	AG	59	33	0	26	0	AG	67	36	0	31	0	AG	279
1766	HaeIII_Both-Ends_CC-9153_CID-246570:1259467_num=545	79		33	33	0	0	0	AA	67	28	0	39	0	AG	59	32	0	27	0	AG	74	41	0	33	0	AG	57	24	0	33	0	AG	290
1767	HaeIII_Both-Ends_CC-9160_CID-194843:1656540_num=545	279		61	26	0	35	0	AG	64	25	0	38	1	AG	121	0	0	121	0	GG	98	39	0	59	0	AG	71	70	0	1	0	AA	415
1768	HaeIII_Both-Ends_CC-9163_CID-1809634:3033327_num=545	13		33	0	20	0	13	TC	55	0	0	1	54	CC	65	0	30	0	35	TC	72	0	0	0	72	CC	53	0	0	0	53	CC	278
1769	HaeIII_Both-Ends_CC-9165_CID-1770706:1826170_num=545	28		48	0	23	0	25	TC	54	0	21	0	33	TC	67	0	31	0	36	TC	65	0	0	0	65	CC	47	0	0	0	47	CC	281
1770	HaeIII_Both-Ends_CC-9165_CID-1770706:1826170_num=545	297		48	0	25	0	23	TC	54	0	33	0	21	TC	67	0	36	0	31	TC	65	0	65	0	0	TT	47	0	47	0	0	TT	281
1771	HaeIII_Both-Ends_CC-9183_CID-1077584:2866158_num=545	242		38	18	0	0	20	AC	51	27	0	0	24	AC	54	22	0	0	32	AC	71	33	0	0	38	AC	74	33	0	0	41	AC	288
1772	HaeIII_Both-Ends_CC-9183_CID-1077584:2866158_num=545	288		38	18	0	20	0	AG	51	27	0	24	0	AG	54	22	0	32	0	AG	71	33	0	38	0	AG	74	33	0	41	0	AG	288
1773	HaeIII_Both-Ends_CC-9194_CID-824599:1855793_num=544	14		42	0	22	0	20	TC	51	0	0	0	51	CC	53	0	26	0	27	TC	78	0	0	0	78	CC	52	0	25	0	27	TC	276
1774	HaeIII_Both-Ends_CC-9196_CID-785858:3262623_num=544	17	C	30	0	0	0	30	CC	56	0	0	0	56	CC	43	0	21	0	22	TC	70	0	0	0	70	CC	89	0	0	0	89	CC	288
1775	HaeIII_Both-Ends_CC-9196_CID-785858:3262623_num=544	294	C	30	30	0	0	0	AA	56	56	0	0	0	AA	43	22	0	21	0	AG	70	70	0	0	0	AA	89	88	0	0	1	AA	288
1776	HaeIII_Both-Ends_CC-9208_CID-628269:644375_num=544	273		34	0	0	0	34	CC	59	0	0	24	35	GC	64	0	0	36	28	GC	70	0	0	0	70	CC	67	0	0	27	40	GC	294
1777	HaeIII_Both-Ends_CC-9215_CID-443876:3537574_num=544	241		36	0	20	0	16	TC	64	0	31	0	33	TC	81	0	34	0	47	TC	69	0	69	0	0	TT	55	0	29	0	26	TC	305
1778	HaeIII_Both-Ends_CC-9231_CID-293812:1539071_num=544	98		30	30	0	0	0	AA	45	45	0	0	0	AA	61	32	0	29	0	AG	61	26	0	35	0	AG	88	88	0	0	0	AA	285
1779	HaeIII_Both-Ends_CC-9246_CID-2063374:3028052_num=544	230		39	0	39	0	0	TT	58	0	29	29	0	TG	62	0	62	0	0	TT	68	0	27	41	0	TG	54	0	26	28	0	TG	281
1780	HaeIII_Both-Ends_CC-9253_CID-1720766:3089339_num=544	24	D	36	0	0	36	0	GG	51	0	0	51	0	GG	48	0	0	48	0	GG	73	45	0	27	1	AG	74	0	0	74	0	GG	282
1781	HaeIII_Both-Ends_CC-9253_CID-1720766:3089339_num=544	222		36	0	0	0	36	CC	51	0	25	0	26	TC	48	0	21	0	27	TC	73	0	0	0	73	CC	74	0	35	0	39	TC	282
1782	HaeIII_Both-Ends_CC-9255_CID-1570712:2167681_num=544	214		32	0	0	32	0	GG	65	0	0	65	0	GG	48	25	0	23	0	AG	60	24	0	36	0	AG	63	0	0	63	0	GG	268
1783	HaeIII_Both-Ends_CC-9255_CID-1570712:2167681_num=544	216		32	0	0	32	0	GG	65	0	0	65	0	GG	48	25	1	22	0	AG	60	24	0	36	0	AG	63	0	0	63	0	GG	268
1784	HaeIII_Both-Ends_CC-9255_CID-1570712:2167681_num=544	296		32	0	0	0	32	CC	65	0	23	0	42	TC	48	0	24	0	24	TC	60	0	24	0	36	TC	63	0	0	0	63	CC	268
1785	HaeIII_Both-Ends_CC-9256_CID-15487:42005_num=544	211	E	43	0	0	43	0	GG	53	0	0	53	0	GG	74	0	0	74	0	GG	64	0	0	64	0	GG	55	28	0	27	0	AG	289
1786	HaeIII_Both-Ends_CC-9259_CID-1468813:2052644_num=544	244		35	0	0	0	35	CC	63	0	0	0	63	CC	96	0	0	0	96	CC	59	0	26	0	33	TC	36	0	20	0	16	TC	289
1787	HaeIII_Both-Ends_CC-9273_CID-95996:2308759_num=543	273		41	0	41	0	0	TT	48	0	27	21	0	TG	81	0	80	0	1	TT	63	0	0	63	0	GG	60	0	24	36	0	TG	293
1788	HaeIII_Both-Ends_CC-9275_CID-946720:1081353_num=543	25	D	53	0	0	0	53	CC	50	0	0	0	50	CC	60	0	0	0	60	CC	65	0	29	0	36	TC	49	0	0	0	49	CC	277
1789	HaeIII_Both-Ends_CC-9275_CID-946720:1081353_num=543	73	D	53	0	0	53	0	GG	50	0	0	50	0	GG	60	0	0	60	0	GG	65	29	0	36	0	AG	49	0	0	49	0	GG	277
1790	HaeIII_Both-Ends_CC-9289_CID-649867:3607634_num=543	72	D	40	0	0	40	0	GG	62	0	0	62	0	GG	66	0	0	66	0	GG	67	0	31	36	0	TG	69	0	0	69	0	GG	304
1791	HaeIII_Both-Ends_CC-9300_CID-476549:1563075_num=543	3	A	42	22	0	20	0	AG	44	0	0	44	0	GG	58	0	0	58	0	GG	65	0	0	65	0	GG	79	0	0	79	0	GG	288
1792	HaeIII_Both-Ends_CC-9300_CID-476549:1563075_num=543	265	A	42	0	22	0	20	TC	44	0	0	0	44	CC	58	0	0	0	58	CC	65	0	0	0	65	CC	79	0	0	0	79	CC	288
1793	HaeIII_Both-Ends_CC-9303_CID-412733:2023259_num=543	286		27	0	0	27	0	GG	51	0	0	0	51	CC	42	0	0	0	42	CC	73	0	0	0	73	CC	58	0	0	57	1	GG	251
1794	HaeIII_Both-Ends_CC-9306_CID-340347:2923438_num=543	268		41	0	41	0	0	TT	31	0	30	0	1	TT	123	0	38	0	85	TC	89	1	28	0	60	TC	100	0	39	0	61	TC	384
1795	HaeIII_Both-Ends_CC-9311_CID-3044638:3229902_num=543	252	E	41	0	0	0	41	CC	54	1	0	0	53	CC	100	0	0	1	99	CC	67	0	0	0	67	CC	76	0	44	0	32	TC	338
1796	HaeIII_Both-Ends_CC-9313_CID-2816508:3291007_num=543	216		43	26	0	17	0	AG	48	25	0	23	0	AG	66	33	0	33	0	AG	78	47	0	30	1	AG	75	39	0	36	0	AG	310
1797	HaeIII_Both-Ends_CC-9320_CID-245807:3039159_num=543	5	D	51	0	0	51	0	GG	53	0	0	53	0	GG	55	0	0	55	0	GG	84	58	0	26	0	AG	52	0	0	52	0	GG	295
1798	HaeIII_Both-Ends_CC-9321_CID-242882:2892403_num=543	289		30	30	0	0	0	AA	57	25	0	32	0	AG	78	48	0	30	0	AG	61	0	0	61	0	GG	47	0	0	47	0	GG	273
1799	HaeIII_Both-Ends_CC-9324_CID-2307675:3041994_num=543	34		26	0	26	0	0	TT	55	0	29	0	26	TC	79	0	79	0	0	TT	67	0	36	0	31	TC	50	0	18	0	32	TC	277
1800	HaeIII_Both-Ends_CC-9330_CID-193958:2882160_num=543	14		50	0	50	0	0	TT	41	0	0	0	41	CC	58	0	30	0	28	TC	72	0	43	0	29	TC	57	0	0	0	57	CC	278
1801	HaeIII_Both-Ends_CC-9354_CID-1181044:1744032_num=543	207	C	47	0	47	0	0	TT	71	0	70	1	0	TT	67	0	43	0	24	TC	56	0	56	0	0	TT	136	0	136	0	0	TT	377
1802	HaeIII_Both-Ends_CC-9354_CID-1181044:1744032_num=543	265		47	0	14	0	33	TC	71	0	25	0	46	TC	67	0	34	0	33	TC	56	0	17	0	39	TC	136	0	55	0	81	TC	377
1803	HaeIII_Both-Ends_CC-9360_CID-1069666:3068158_num=543	283		39	0	20	0	19	TC	50	0	0	0	50	CC	69	0	35	0	34	TC	53	0	0	0	53	CC	69	0	0	0	69	CC	280
1804	HaeIII_Both-Ends_CC-9366_CID-833713:884990_num=542	255		29	29	0	0	0	AA	75	24	0	50	1	AG	111	47	0	64	0	AG	66	66	0	0	0	AA	51	51	0	0	0	AA	332
1805	HaeIII_Both-Ends_CC-9375_CID-687587:2672463_num=542	55		31	0	18	0	13	TC	56	0	0	0	56	CC	71	0	30	0	41	TC	62	0	0	0	62	CC	63	0	0	0	63	CC	283
1806	HaeIII_Both-Ends_CC-9375_CID-687587:2672463_num=542	291		31	13	0	18	0	AG	56	32	0	24	0	AG	71	0	0	71	0	GG	62	32	0	30	0	AG	63	30	0	33	0	AG	283
1807	HaeIII_Both-Ends_CC-9384_CID-550308:749809_num=542	215		37	0	0	0	37	CC	49	0	49	0	0	TT	62	0	27	0	35	TC	63	0	34	0	29	TC	48	0	48	0	0	TT	259
1808	HaeIII_Both-Ends_CC-9386_CID-477013:487208_num=542	247	C	44	0	0	44	0	GG	63	0	0	63	0	GG	55	29	0	26	0	AG	52	0	0	52	0	GG	70	0	0	70	0	GG	284
1809	HaeIII_Both-Ends_CC-9404_CID-327735:2105315_num=542	294		36	0	19	0	17	TC	54	0	25	0	29	TC	61	0	0	0	61	CC	59	0	0	0	59	CC	60	0	0	0	60	CC	270
1810	HaeIII_Both-Ends_CC-9410_CID-2978033:3355700_num=542	277		59	16	0	0	43	AC	71	30	0	0	41	AC	84	33	1	0	50	AC	76	76	0	0	0	AA	94	35	0	0	59	AC	384
1811	HaeIII_Both-Ends_CC-9416_CID-2598897:2826853_num=542	283		35	0	0	35	0	GG	72	0	0	72	0	GG	74	52	0	22	0	AG	119	79	0	40	0	AG	56	0	0	56	0	GG	356
1812	HaeIII_Both-Ends_CC-9422_CID-226569:4120092_num=542	32		53	0	0	0	53	CC	115	0	0	0	115	CC	173	0	0	0	173	CC	115	0	58	0	57	TC	93	0	46	0	47	TC	549
1813	HaeIII_Both-Ends_CC-9438_CID-1659445:3573936_num=542	294		71	0	46	0	25	TC	84	0	60	0	24	TC	74	0	0	0	74	CC	45	0	0	0	45	CC	94	0	66	0	28	TC	368
1814	HaeIII_Both-Ends_CC-9440_CID-1558086:1909933_num=542	36		53	0	0	53	0	GG	64	0	0	64	0	GG	67	0	0	67	0	GG	54	32	0	22	0	AG	63	32	0	31	0	AG	301
1815	HaeIII_Both-Ends_CC-9441_CID-1531522:2869654_num=542	290		42	21	0	0	21	AC	47	0	0	0	47	CC	55	23	0	0	32	AC	58	0	0	0	58	CC	87	0	0	0	87	CC	289
1816	HaeIII_Both-Ends_CC-9444_CID-139339:1038290_num=542	293	D	48	0	0	48	0	GG	64	64	0	0	0	AA	75	0	0	75	0	GG	63	28	0	35	0	AG	40	0	0	40	0	GG	290
1817	HaeIII_Both-Ends_CC-9450_CID-1037758:1546400_num=542	261		28	17	0	11	0	AG	50	0	0	50	0	GG	114	72	0	42	0	AG	80	0	0	80	0	GG	88	60	0	28	0	AG	360
1818	HaeIII_Both-Ends_CC-9457_CID-934112:1077142_num=541	262		42	0	0	42	0	GG	89	56	0	33	0	AG	51	0	0	51	0	GG	91	0	0	91	0	GG	110	63	0	47	0	AG	383
1819	HaeIII_Both-Ends_CC-9465_CID-831383:1049272_num=541	259		43	0	0	0	43	CC	55	0	34	0	21	TC	59	0	20	0	39	TC	74	0	39	0	35	TC	64	0	31	0	33	TC	295
1820	HaeIII_Both-Ends_CC-9473_CID-544865:1088089_num=541	294	C	52	0	0	0	52	CC	66	0	0	0	66	CC	70	0	0	48	22	GC	63	0	0	0	63	CC	68	0	0	0	68	CC	319
1821	HaeIII_Both-Ends_CC-9475_CID-49150:1802400_num=541	257		34	0	0	34	0	GG	66	0	0	66	0	GG	46	23	0	23	0	AG	71	0	0	71	0	GG	56	30	0	26	0	AG	273
1822	HaeIII_Both-Ends_CC-9477_CID-487276:2383409_num=541	253		27	0	9	18	0	TG	65	0	0	65	0	GG	119	0	66	53	0	TG	56	0	0	56	0	GG	48	0	22	26	0	TG	315
1823	HaeIII_Both-Ends_CC-9481_CID-439827:3406207_num=541	277		34	18	0	16	0	AG	52	0	0	52	0	GG	68	36	0	32	0	AG	75	0	0	75	0	GG	78	37	0	41	0	AG	307
1824	HaeIII_Both-Ends_CC-9486_CID-340671:4526765_num=541	8		41	0	0	0	41	CC	52	0	0	0	52	CC	75	0	0	0	75	CC	68	0	33	0	35	TC	67	1	32	0	34	TC	303
1825	HaeIII_Both-Ends_CC-9486_CID-340671:4526765_num=541	248		41	22	0	19	0	AG	52	26	0	26	0	AG	75	0	1	74	0	GG	68	35	0	33	0	AG	67	35	0	32	0	AG	303
1826	HaeIII_Both-Ends_CC-9490_CID-303060:1459017_num=541	85		41	0	18	0	23	TC	57	0	57	0	0	TT	61	0	30	0	31	TC	64	0	0	0	64	CC	51	0	51	0	0	TT	274
1827	HaeIII_Both-Ends_CC-9490_CID-303060:1459017_num=541	239		41	23	0	18	0	AG	57	0	0	57	0	GG	61	31	0	30	0	AG	64	64	0	0	0	AA	51	0	0	51	0	GG	274
1828	HaeIII_Both-Ends_CC-9497_CID-273709:3058181_num=541	48	B	46	46	0	0	0	AA	43	21	0	22	0	AG	68	68	0	0	0	AA	76	76	0	0	0	AA	60	60	0	0	0	AA	293
1829	HaeIII_Both-Ends_CC-9517_CID-183387:3576950_num=541	51		32	10	0	22	0	AG	57	29	0	28	0	AG	65	65	0	0	0	AA	83	83	0	0	0	AA	79	0	0	79	0	GG	316
1830	HaeIII_Both-Ends_CC-9525_CID-1458130:3095563_num=541	206		37	0	16	1	20	TC	54	0	28	0	26	TC	64	0	0	0	64	CC	61	0	30	0	31	TC	81	0	40	0	41	TC	297
1831	HaeIII_Both-Ends_CC-9525_CID-1458130:3095563_num=541	271		37	20	0	17	0	AG	54	25	0	29	0	AG	64	64	0	0	0	AA	61	31	0	30	0	AG	81	41	0	40	0	AG	297
1832	HaeIII_Both-Ends_CC-9526_CID-144905:406213_num=541	285		76	23	0	53	0	AG	55	55	0	0	0	AA	76	26	0	50	0	AG	94	29	0	64	1	AG	64	64	0	0	0	AA	365
1833	HaeIII_Both-Ends_CC-9535_CID-1074442:2156286_num=541	49		33	0	14	0	19	TC	59	0	29	0	30	TC	53	0	53	0	0	TT	62	0	62	0	0	TT	92	0	92	0	0	TT	299
1834	HaeIII_Both-Ends_CC-9549_CID-709631:1121645_num=540	47	C	54	0	0	54	0	GG	45	0	0	45	0	GG	67	34	0	33	0	AG	67	0	0	67	0	GG	57	0	0	57	0	GG	290
1835	HaeIII_Both-Ends_CC-9553_CID-654785:1582443_num=540	14	B	37	1	0	36	0	GG	55	32	0	23	0	AG	45	0	0	45	0	GG	76	0	0	76	0	GG	73	0	0	73	0	GG	286
1836	HaeIII_Both-Ends_CC-9553_CID-654785:1582443_num=540	214	B	37	0	0	37	0	GG	55	0	32	23	0	TG	45	0	0	45	0	GG	76	0	0	76	0	GG	73	0	0	73	0	GG	286
1837	HaeIII_Both-Ends_CC-9553_CID-654785:1582443_num=540	225	B	37	0	0	37	0	GG	55	32	0	23	0	AG	45	0	0	45	0	GG	76	0	0	76	0	GG	73	0	0	73	0	GG	286
1838	HaeIII_Both-Ends_CC-9566_CID-320333:664778_num=540	219		48	48	0	0	0	AA	97	0	1	96	0	GG	95	30	0	65	0	AG	115	41	0	74	0	AG	71	70	1	0	0	AA	426
1839	HaeIII_Both-Ends_CC-9570_CID-278491:2183027_num=540	32		21	0	0	0	21	CC	46	0	20	0	26	TC	61	0	25	0	36	TC	60	0	60	0	0	TT	79	0	0	0	79	CC	267
1840	HaeIII_Both-Ends_CC-9570_CID-278491:2183027_num=540	33		21	21	0	0	0	AA	46	26	0	20	0	AG	61	36	0	25	0	AG	60	0	0	60	0	GG	79	79	0	0	0	AA	267
1841	HaeIII_Both-Ends_CC-9571_CID-272634:1279838_num=540	291		46	0	0	0	46	CC	59	0	0	0	59	CC	61	0	24	0	37	TC	76	0	42	0	34	TC	62	0	0	0	62	CC	304
1842	HaeIII_Both-Ends_CC-9580_CID-2542524:3227770_num=540	220		50	28	0	0	22	AC	40	24	0	0	16	AC	48	22	0	0	26	AC	76	37	0	0	39	AC	56	0	0	0	56	CC	270
1843	HaeIII_Both-Ends_CC-9580_CID-2542524:3227770_num=540	228		50	22	0	28	0	AG	40	16	0	24	0	AG	48	26	0	21	1	AG	76	39	0	37	0	AG	56	56	0	0	0	AA	270
1844	HaeIII_Both-Ends_CC-9583_CID-2476320:3304209_num=540	254		40	0	0	40	0	GG	44	22	0	22	0	AG	80	40	0	40	0	AG	64	64	0	0	0	AA	67	0	0	67	0	GG	295
1845	HaeIII_Both-Ends_CC-9587_CID-221104:1835954_num=540	263		34	0	0	34	0	GG	73	47	0	26	0	AG	76	0	0	76	0	GG	98	65	0	33	0	AG	54	0	0	54	0	GG	335
1846	HaeIII_Both-Ends_CC-9589_CID-212534:1467735_num=540	273	A	35	12	0	23	0	AG	56	56	0	0	0	AA	86	86	0	0	0	AA	66	66	0	0	0	AA	54	54	0	0	0	AA	297
1847	HaeIII_Both-Ends_CC-9596_CID-194878:2377844_num=540	250		52	0	25	0	27	TC	55	0	0	0	55	CC	61	0	0	0	61	CC	66	0	40	0	26	TC	77	0	40	0	37	TC	311
1848	HaeIII_Both-Ends_CC-9598_CID-188560:2897204_num=540	5		45	0	0	0	45	CC	59	0	0	0	59	CC	55	0	27	0	28	TC	75	0	0	0	75	CC	65	0	33	0	32	TC	299
1849	HaeIII_Both-Ends_CC-9598_CID-188560:2897204_num=540	224		45	0	0	0	45	CC	59	0	0	0	59	CC	55	0	27	0	28	TC	75	0	0	0	75	CC	65	0	33	0	32	TC	299
1850	HaeIII_Both-Ends_CC-9600_CID-1764786:2086958_num=540	36	E	33	0	33	0	0	TT	49	0	0	0	49	CC	59	0	0	0	59	CC	68	0	0	0	68	CC	109	0	56	0	53	TC	318
1851	HaeIII_Both-Ends_CC-9600_CID-1764786:2086958_num=540	291	E	33	0	0	0	33	CC	49	0	49	0	0	TT	59	0	59	0	0	TT	68	0	68	0	0	TT	109	0	53	0	56	TC	318
1852	HaeIII_Both-Ends_CC-9604_CID-1626094:3039616_num=540	3	C	42	0	0	42	0	GG	51	0	0	51	0	GG	67	29	0	38	0	AG	89	0	0	89	0	GG	54	0	0	54	0	GG	303
1853	HaeIII_Both-Ends_CC-9604_CID-1626094:3039616_num=540	204	C	42	42	0	0	0	AA	51	51	0	0	0	AA	67	37	0	30	0	AG	89	89	0	0	0	AA	54	53	0	0	1	AA	303
1854	HaeIII_Both-Ends_CC-9606_CID-1570617:4295470_num=540	77		37	15	0	0	22	AC	46	0	0	0	46	CC	67	0	0	0	67	CC	64	0	0	0	64	CC	73	38	0	0	35	AC	287
1855	HaeIII_Both-Ends_CC-9618_CID-1138415:2108640_num=540	12		27	0	11	0	16	TC	61	0	26	0	35	TC	84	0	84	0	0	TT	67	0	67	0	0	TT	59	0	33	0	26	TC	298
1856	HaeIII_Both-Ends_CC-9624_CID-989975:1431004_num=539	277	B	59	59	0	0	0	AA	50	25	0	25	0	AG	56	56	0	0	0	AA	50	0	0	50	0	GG	77	77	0	0	0	AA	292
1857	HaeIII_Both-Ends_CC-9636_CID-803027:3628330_num=539	95		27	12	0	15	0	AG	57	57	0	0	0	AA	43	22	0	21	0	AG	72	72	0	0	0	AA	73	72	0	1	0	AA	272
1858	HaeIII_Both-Ends_CC-9642_CID-684281:2336001_num=539	4		29	0	0	0	29	CC	71	0	39	0	32	TC	59	0	0	0	59	CC	81	0	46	0	35	TC	56	0	0	0	56	CC	296
1859	HaeIII_Both-Ends_CC-9643_CID-672681:3674410_num=539	40		30	0	30	0	0	TT	55	55	0	0	0	AA	86	60	26	0	0	AT	63	34	29	0	0	AT	45	45	0	0	0	AA	279
1860	HaeIII_Both-Ends_CC-9661_CID-432645:2506844_num=539	227		53	0	26	26	1	TG	60	0	29	31	0	TG	53	0	0	52	1	GG	79	0	0	79	0	GG	47	0	25	22	0	TG	292
1861	HaeIII_Both-Ends_CC-9671_CID-300400:1090870_num=539	220		32	0	12	0	20	TC	50	0	24	0	26	TC	73	0	73	0	0	TT	60	0	26	0	34	TC	69	0	0	0	69	CC	284
1862	HaeIII_Both-Ends_CC-9671_CID-300400:1090870_num=539	256	C	32	0	0	0	32	CC	50	0	0	0	50	CC	73	0	34	0	39	TC	60	0	0	0	60	CC	69	0	0	0	69	CC	284
1863	HaeIII_Both-Ends_CC-9673_CID-293075:429131_num=539	274		35	0	16	0	19	TC	55	0	55	0	0	TT	51	0	28	0	23	TC	64	0	28	0	36	TC	81	0	0	0	81	CC	286
1864	HaeIII_Both-Ends_CC-9680_CID-258433:783359_num=539	232	A	35	17	0	18	0	AG	55	0	0	55	0	GG	64	0	0	64	0	GG	58	0	0	58	0	GG	82	0	0	82	0	GG	294
1865	HaeIII_Both-Ends_CC-9682_CID-2476777:3820038_num=539	235	C	45	45	0	0	0	AA	42	42	0	0	0	AA	82	32	0	50	0	AG	62	62	0	0	0	AA	54	54	0	0	0	AA	285
1866	HaeIII_Both-Ends_CC-9684_CID-236808:2472255_num=539	23		35	0	20	0	15	TC	40	0	40	0	0	TT	101	0	101	0	0	TT	57	0	57	0	0	TT	62	0	26	0	36	TC	295
1867	HaeIII_Both-Ends_CC-9685_CID-2360526:4356273_num=539	70	C	47	47	0	0	0	AA	57	57	0	0	0	AA	45	23	0	22	0	AG	75	75	0	0	0	AA	66	66	0	0	0	AA	290
1868	HaeIII_Both-Ends_CC-9688_CID-2126509:2516654_num=539	270		41	0	30	0	11	TC	53	0	0	0	53	CC	93	0	56	0	37	TC	91	0	0	0	91	CC	104	0	68	0	36	TC	382
1869	HaeIII_Both-Ends_CC-9697_CID-1913178:2035822_num=539	252	A	21	0	11	0	10	TC	42	0	0	0	42	CC	55	0	0	1	54	CC	47	0	0	0	47	CC	46	0	0	0	46	CC	211
1870	HaeIII_Both-Ends_CC-9709_CID-1602279:3088160_num=539	221	E	26	0	0	0	26	CC	52	0	0	0	52	CC	105	0	105	0	0	TT	91	0	0	0	91	CC	100	0	72	0	28	TC	374
1871	HaeIII_Both-Ends_CC-9710_CID-1577713:2025957_num=539	221		46	0	45	0	1	TT	48	0	48	0	0	TT	86	0	27	0	59	TC	62	0	61	0	1	TT	119	0	45	0	74	TC	361
1872	HaeIII_Both-Ends_CC-9711_CID-1576258:4376540_num=539	4		44	0	44	0	0	TT	50	0	50	0	0	TT	53	0	23	0	30	TC	57	0	33	0	24	TC	65	0	34	0	31	TC	269
1873	HaeIII_Both-Ends_CC-9727_CID-1166603:3232544_num=539	41	D	44	0	0	0	44	CC	52	0	0	0	52	CC	48	0	0	0	48	CC	62	0	32	0	30	TC	85	0	0	0	85	CC	291
1874	HaeIII_Both-Ends_CC-9748_CID-822247:4673749_num=538	272		47	0	0	0	47	CC	58	0	38	0	20	TC	67	0	32	0	35	TC	72	0	0	0	72	CC	46	0	26	0	20	TC	290
1875	HaeIII_Both-Ends_CC-9750_CID-805112:2716844_num=538	253		60	0	0	0	60	CC	91	0	44	0	47	TC	143	0	63	0	80	TC	114	0	55	0	59	TC	126	0	59	0	67	TC	534
1876	HaeIII_Both-Ends_CC-9750_CID-805112:2716844_num=538	267		60	60	0	0	0	AA	91	47	0	44	0	AG	143	80	0	63	0	AG	114	59	0	55	0	AG	126	67	0	59	0	AG	534
1877	HaeIII_Both-Ends_CC-9751_CID-80129:914711_num=538	44		33	0	0	0	33	CC	49	0	26	0	23	TC	47	0	0	0	47	CC	77	0	0	0	77	CC	54	0	23	0	31	TC	260
1878	HaeIII_Both-Ends_CC-9754_CID-781704:884755_num=538	8		43	0	0	43	0	GG	41	18	0	23	0	AG	49	0	0	49	0	GG	66	66	0	0	0	AA	80	42	0	38	0	AG	279
1879	HaeIII_Both-Ends_CC-9764_CID-64859:2847221_num=538	205		52	0	0	0	52	CC	81	0	43	0	38	TC	71	0	0	0	71	CC	136	0	67	0	69	TC	79	0	0	0	79	CC	419
1880	HaeIII_Both-Ends_CC-9764_CID-64859:2847221_num=538	243		52	35	0	17	0	AG	81	0	0	81	0	GG	71	0	0	71	0	GG	136	69	0	67	0	AG	79	51	0	28	0	AG	419
1881	HaeIII_Both-Ends_CC-9769_CID-600906:3727947_num=538	207	A	41	0	20	0	21	TC	45	0	0	0	45	CC	38	0	0	0	38	CC	65	0	0	0	65	CC	82	0	0	0	82	CC	271
1882	HaeIII_Both-Ends_CC-9782_CID-336933:1676698_num=538	233	A	37	0	20	17	0	TG	56	0	56	0	0	TT	67	0	67	0	0	TT	73	0	73	0	0	TT	64	0	64	0	0	TT	297
1883	HaeIII_Both-Ends_CC-9786_CID-3069110:3519068_num=538	24	B	40	0	40	0	0	TT	49	0	25	0	24	TC	65	0	65	0	0	TT	64	1	0	0	63	CC	66	0	0	0	66	CC	284
1884	HaeIII_Both-Ends_CC-9788_CID-3042002:3262699_num=538	270		36	0	17	19	0	TG	48	0	21	27	0	TG	63	0	0	63	0	GG	55	0	29	26	0	TG	64	0	0	64	0	GG	266
1885	HaeIII_Both-Ends_CC-9799_CID-2335407:2770476_num=538	252		34	34	0	0	0	AA	68	24	0	44	0	AG	117	31	0	86	0	AG	61	61	0	0	0	AA	84	84	0	0	0	AA	364
1886	HaeIII_Both-Ends_CC-9803_CID-224794:3267860_num=538	29		47	47	0	0	0	AA	61	30	0	0	31	AC	63	24	0	0	39	AC	53	53	0	0	0	AA	59	59	0	0	0	AA	283
1887	HaeIII_Both-Ends_CC-9805_CID-2110304:3183076_num=538	64	A	41	19	0	0	22	AC	62	62	0	0	0	AA	75	75	0	0	0	AA	70	70	0	0	0	AA	45	45	0	0	0	AA	293
1888	HaeIII_Both-Ends_CC-9811_CID-18819:1140467_num=538	241		50	0	25	0	25	TC	45	0	0	0	45	CC	60	0	30	1	29	TC	65	0	31	0	34	TC	60	0	25	0	35	TC	280
1889	HaeIII_Both-Ends_CC-9822_CID-174523:2387475_num=538	225		25	0	13	0	12	TC	62	0	62	0	0	TT	46	0	29	0	17	TC	89	0	89	0	0	TT	84	0	84	0	0	TT	306
1890	HaeIII_Both-Ends_CC-9825_CID-1618214:1893466_num=538	10	C	51	0	0	51	0	GG	48	0	0	48	0	GG	61	28	0	33	0	AG	62	0	0	62	0	GG	64	0	0	64	0	GG	286
1891	HaeIII_Both-Ends_CC-9827_CID-1464477:3229811_num=538	286		35	0	35	0	0	TT	66	0	41	0	25	TC	72	0	48	0	24	TC	61	0	43	0	18	TC	92	0	57	0	35	TC	326
1892	HaeIII_Both-Ends_CC-9835_CID-116413:1318400_num=538	31	E	46	0	0	46	0	GG	61	0	0	61	0	GG	51	0	0	51	0	GG	65	0	0	65	0	GG	46	0	0	33	13	GC	269
1893	HaeIII_Both-Ends_CC-9835_CID-116413:1318400_num=538	41		46	0	18	0	28	TC	61	0	61	0	0	TT	51	0	24	0	27	TC	65	0	65	0	0	TT	46	0	33	0	13	TC	269
1894	HaeIII_Both-Ends_CC-9844_CID-899477:3417006_num=537	234		69	0	0	69	0	GG	62	62	0	0	0	AA	43	24	0	19	0	AG	68	37	0	31	0	AG	65	27	0	38	0	AG	307
1895	HaeIII_Both-Ends_CC-9846_CID-883683:2131996_num=537	234		46	19	0	27	0	AG	56	28	0	28	0	AG	46	46	0	0	0	AA	78	0	0	78	0	GG	51	23	0	28	0	AG	277
1896	HaeIII_Both-Ends_CC-9851_CID-821883:2753689_num=537	231		34	16	0	18	0	AG	60	0	0	60	0	GG	53	23	0	30	0	AG	83	0	0	83	0	GG	71	0	0	71	0	GG	301
1897	HaeIII_Both-Ends_CC-9852_CID-81961:1764718_num=537	208		34	0	0	0	34	CC	85	0	51	0	34	TC	65	0	0	0	65	CC	81	0	0	0	81	CC	130	0	79	1	50	TC	395
1898	HaeIII_Both-Ends_CC-9857_CID-72921:3396412_num=537	277	A	35	21	14	0	0	AT	56	0	55	0	1	TT	98	0	98	0	0	TT	67	0	67	0	0	TT	40	0	40	0	0	TT	296
1899	HaeIII_Both-Ends_CC-9861_CID-685190:1306940_num=537	221		49	24	0	25	0	AG	47	22	0	25	0	AG	71	0	0	71	0	GG	67	41	0	26	0	AG	63	0	0	63	0	GG	297
1900	HaeIII_Both-Ends_CC-9874_CID-314593:3040033_num=537	3		33	16	0	17	0	AG	38	19	0	19	0	AG	77	36	0	41	0	AG	54	0	0	54	0	GG	85	85	0	0	0	AA	287
1901	HaeIII_Both-Ends_CC-9878_CID-2923741:3167698_num=537	65	D	40	0	40	0	0	TT	56	0	0	0	56	CC	64	0	64	0	0	TT	78	0	43	0	35	TC	52	0	52	0	0	TT	290
1902	HaeIII_Both-Ends_CC-9880_CID-279486:3086263_num=537	20		42	18	0	24	0	AG	48	48	0	0	0	AA	61	61	0	0	0	AA	55	55	0	0	0	AA	79	41	0	38	0	AG	285
1903	HaeIII_Both-Ends_CC-9885_CID-2609814:4330076_num=537	76		100	1	50	0	49	TC	98	0	51	0	47	TC	102	0	102	0	0	TT	156	0	0	0	156	CC	102	0	43	0	59	TC	558
1904	HaeIII_Both-Ends_CC-9886_CID-260371:1362230_num=537	6		54	0	28	0	26	TC	44	0	25	0	19	TC	77	0	75	1	1	TT	55	0	55	0	0	TT	51	0	27	0	24	TC	281
1905	HaeIII_Both-Ends_CC-9886_CID-260371:1362230_num=537	11		54	0	0	54	0	GG	44	0	25	19	0	TG	77	0	37	40	0	TG	55	0	30	25	0	TG	51	0	0	51	0	GG	281
1906	HaeIII_Both-Ends_CC-9888_CID-255659:3047181_num=537	15	D	21	0	0	0	21	CC	32	0	32	0	0	TT	63	0	0	0	63	CC	63	0	25	1	37	TC	61	0	0	0	61	CC	240
1907	HaeIII_Both-Ends_CC-9888_CID-255659:3047181_num=537	59	D	21	21	0	0	0	AA	32	0	0	32	0	GG	63	63	0	0	0	AA	63	39	0	24	0	AG	61	61	0	0	0	AA	240
1908	HaeIII_Both-Ends_CC-9889_CID-248827:1051083_num=537	263	B	57	0	0	57	0	GG	68	46	0	22	0	AG	68	0	0	68	0	GG	74	0	0	74	0	GG	63	0	0	63	0	GG	330
1909	HaeIII_Both-Ends_CC-9903_CID-175670:845875_num=537	50	D	30	0	0	30	0	GG	40	0	0	40	0	GG	71	0	0	71	0	GG	57	0	25	32	0	TG	39	0	1	38	0	GG	237
1910	HaeIII_Both-Ends_CC-9903_CID-175670:845875_num=537	261	D	30	0	0	0	30	CC	40	0	0	0	40	CC	71	0	0	0	71	CC	57	0	25	0	32	TC	39	0	0	0	39	CC	237
1911	HaeIII_Both-Ends_CC-9905_CID-1726934:2314662_num=537	236		36	36	0	0	0	AA	47	23	0	24	0	AG	72	31	1	40	0	AG	57	0	0	57	0	GG	79	0	0	79	0	GG	291
1912	HaeIII_Both-Ends_CC-9907_CID-1635166:2105219_num=537	290		81	80	0	1	0	AA	79	54	0	25	0	AG	128	127	0	1	0	AA	90	61	0	29	0	AG	62	0	0	62	0	GG	440
1913	HaeIII_Both-Ends_CC-9940_CID-897384:2552974_num=536	248		76	22	0	54	0	AG	68	24	0	44	0	AG	66	66	0	0	0	AA	56	56	0	0	0	AA	65	65	0	0	0	AA	331
1914	HaeIII_Both-Ends_CC-9945_CID-732898:3075529_num=536	255		41	0	22	0	19	TC	49	0	24	0	25	TC	66	0	0	0	66	CC	61	0	23	0	38	TC	54	0	30	0	24	TC	271
1915	HaeIII_Both-Ends_CC-9947_CID-726287:2645869_num=536	37		41	0	20	0	21	TC	28	0	28	0	0	TT	34	0	9	0	25	TC	26	0	26	0	0	TT	30	0	30	0	0	TT	159
1916	HaeIII_Both-Ends_CC-9948_CID-725791:1643455_num=536	208		31	17	0	0	14	AC	87	62	0	0	25	AC	258	188	0	0	70	AC	152	88	0	0	64	AC	37	27	0	0	10	AC	565
1917	HaeIII_Both-Ends_CC-9948_CID-725791:1643455_num=536	244		31	0	18	13	0	TG	87	0	51	36	0	TG	258	0	147	111	0	TG	152	0	87	65	0	TG	37	0	20	17	0	TG	565
1918	HaeIII_Both-Ends_CC-9948_CID-725791:1643455_num=536	275		31	14	0	17	0	AG	87	25	0	62	0	AG	258	70	0	188	0	AG	152	64	0	88	0	AG	37	10	0	27	0	AG	565
1919	HaeIII_Both-Ends_CC-9956_CID-592406:4318849_num=536	5		47	0	0	0	47	CC	47	0	25	0	22	TC	61	0	28	0	33	TC	51	0	0	0	51	CC	78	0	43	0	35	TC	284
1920	HaeIII_Both-Ends_CC-9970_CID-3273163:4124605_num=536	14		44	0	0	0	44	CC	54	0	0	0	54	CC	61	0	28	0	33	TC	69	0	0	0	69	CC	57	0	28	0	29	TC	285
1921	HaeIII_Both-Ends_CC-9971_CID-3158519:4561235_num=536	14		53	29	0	24	0	AG	43	43	0	0	0	AA	58	33	0	25	0	AG	59	59	0	0	0	AA	54	54	0	0	0	AA	267
1922	HaeIII_Both-Ends_CC-9973_CID-302256:1623389_num=536	16		37	0	0	0	37	CC	52	0	0	0	52	CC	64	0	0	0	64	CC	46	0	30	0	16	TC	84	0	41	0	43	TC	283
1923	HaeIII_Both-Ends_CC-9980_CID-277596:3734737_num=536	61	B	40	0	0	0	40	CC	51	0	30	0	21	TC	47	0	0	0	47	CC	87	0	0	0	87	CC	58	0	0	0	58	CC	283
1924	HaeIII_Both-Ends_CC-9984_CID-2637329:3405955_num=536	254		68	0	35	33	0	TG	124	0	53	71	0	TG	146	0	0	146	0	GG	123	0	61	62	0	TG	92	0	44	48	0	TG	553
1925	HaeIII_Both-Ends_CC-9989_CID-253614:2298649_num=536	46	A	62	31	0	31	0	AG	84	0	0	84	0	GG	128	128	0	0	0	AA	154	153	0	1	0	AA	123	0	0	123	0	GG	551
1926	HaeIII_Both-Ends_CC-10006_CID-1766622:2142599_num=536	83		34	0	34	0	0	TT	58	0	58	0	0	TT	82	0	81	0	1	TT	61	0	28	0	33	TC	57	0	32	0	25	TC	292
1927	HaeIII_Both-Ends_CC-10010_CID-1609306:2571503_num=536	91	A	39	16	0	23	0	AG	66	0	0	66	0	GG	46	0	0	46	0	GG	70	0	0	70	0	GG	76	1	0	75	0	GG	297
1928	HaeIII_Both-Ends_CC-10012_CID-1600640:3537074_num=536	95		28	0	10	18	0	TG	39	0	14	24	1	TG	57	1	24	31	1	TG	56	0	26	29	1	TG	61	0	30	31	0	TG	241
1929	HaeIII_Both-Ends_CC-10027_CID-1385412:2325803_num=536	71		63	0	29	33	1	TG	104	0	27	76	1	TG	124	0	72	51	1	TG	124	0	51	72	1	TG	121	0	37	84	0	TG	536
1930	HaeIII_Both-Ends_CC-10044_CID-98200:3536388_num=535	80		45	0	25	0	20	TC	49	0	26	0	23	TC	61	0	61	0	0	TT	80	0	80	0	0	TT	57	0	56	1	0	TT	292
1931	HaeIII_Both-Ends_CC-10050_CID-8952:287897_num=535	13		43	0	0	43	0	GG	56	0	0	31	25	GC	66	0	0	66	0	GG	28	0	0	14	14	GC	83	0	0	42	41	GC	276
1932	HaeIII_Both-Ends_CC-10050_CID-8952:287897_num=535	18		43	0	0	0	43	CC	56	0	25	0	31	TC	66	0	0	0	66	CC	28	0	14	0	14	TC	83	0	83	0	0	TT	276
1933	HaeIII_Both-Ends_CC-10051_CID-882006:1468803_num=535	62	B	51	0	0	51	0	GG	57	0	27	30	0	TG	55	0	0	55	0	GG	61	0	61	0	0	TT	75	0	1	74	0	GG	299
1934	HaeIII_Both-Ends_CC-10058_CID-725099:1787956_num=535	212		29	0	0	0	29	CC	42	0	27	0	15	TC	81	0	0	0	81	CC	72	0	41	0	31	TC	48	0	0	0	48	CC	272
1935	HaeIII_Both-Ends_CC-10068_CID-618677:2506748_num=535	15		47	27	0	0	20	AC	61	61	0	0	0	AA	61	35	0	0	26	AC	80	80	0	0	0	AA	58	29	0	0	29	AC	307
1936	HaeIII_Both-Ends_CC-10068_CID-618677:2506748_num=535	291		47	20	0	27	0	AG	61	0	0	61	0	GG	61	26	0	35	0	AG	80	0	0	80	0	GG	58	29	0	29	0	AG	307
1937	HaeIII_Both-Ends_CC-10075_CID-494434:1891089_num=535	44	C	41	41	0	0	0	AA	48	48	0	0	0	AA	66	32	0	34	0	AG	79	79	0	0	0	AA	65	65	0	0	0	AA	299
1938	HaeIII_Both-Ends_CC-10075_CID-494434:1891089_num=535	213	C	41	0	0	0	41	CC	48	0	0	0	48	CC	66	0	33	1	32	TC	79	0	0	1	78	CC	65	0	0	0	65	CC	299
1939	HaeIII_Both-Ends_CC-10079_CID-426220:1955377_num=535	269		27	0	27	0	0	TT	50	0	27	0	23	TC	57	0	33	0	24	TC	81	0	81	0	0	TT	70	0	70	0	0	TT	285
1940	HaeIII_Both-Ends_CC-10081_CID-367443:1339423_num=535	45		45	0	0	0	45	CC	61	0	0	0	61	CC	53	0	0	18	35	GC	50	0	0	26	24	GC	61	0	0	0	61	CC	270
1941	HaeIII_Both-Ends_CC-10103_CID-238286:920488_num=535	10		43	0	43	0	0	TT	53	0	32	0	21	TC	41	0	19	0	22	TC	84	0	84	0	0	TT	70	0	32	0	38	TC	291
1942	HaeIII_Both-Ends_CC-10103_CID-238286:920488_num=535	68		43	0	43	0	0	TT	53	0	32	0	21	TC	41	0	19	0	22	TC	84	0	84	0	0	TT	70	0	32	0	38	TC	291
1943	HaeIII_Both-Ends_CC-10105_CID-2322554:2640163_num=535	280		27	0	13	0	14	TC	68	0	38	0	30	TC	43	0	0	0	43	CC	66	0	34	0	32	TC	78	0	53	0	25	TC	282
1944	HaeIII_Both-Ends_CC-10108_CID-2159102:2809688_num=535	244		44	0	0	23	21	GC	62	0	0	29	33	GC	57	0	0	30	27	GC	54	0	0	0	54	CC	56	0	0	56	0	GG	273
1945	HaeIII_Both-Ends_CC-10111_CID-1916690:2773033_num=535	54		36	22	0	0	14	AC	42	15	0	0	27	AC	67	36	0	0	31	AC	82	0	0	0	82	CC	59	0	0	0	59	CC	286
1946	HaeIII_Both-Ends_CC-10112_CID-1893532:1912846_num=535	234		50	50	0	0	0	AA	52	17	0	35	0	AG	109	32	0	77	0	AG	65	65	0	0	0	AA	95	38	0	57	0	AG	371
1947	HaeIII_Both-Ends_CC-10115_CID-1778998:3327394_num=535	277		40	22	0	18	0	AG	44	0	0	44	0	GG	88	49	0	39	0	AG	58	0	0	58	0	GG	47	0	0	47	0	GG	277
1948	HaeIII_Both-Ends_CC-10118_CID-1720733:2658660_num=535	295		25	7	0	18	0	AG	29	14	0	15	0	AG	23	23	0	0	0	AA	43	22	0	21	0	AG	23	23	0	0	0	AA	143
1949	HaeIII_Both-Ends_CC-10122_CID-1570723:1653602_num=535	242		65	32	0	33	0	AG	98	26	0	72	0	AG	82	27	0	55	0	AG	106	32	0	74	0	AG	97	0	0	97	0	GG	448
1950	HaeIII_Both-Ends_CC-10123_CID-155302:1841504_num=535	248		72	51	0	21	0	AG	47	0	0	47	0	GG	82	52	0	30	0	AG	62	0	0	62	0	GG	90	60	0	30	0	AG	353
1951	HaeIII_Both-Ends_CC-10130_CID-147775:362733_num=535	289	A	73	31	0	42	0	AG	41	41	0	0	0	AA	65	65	0	0	0	AA	52	52	0	0	0	AA	70	70	0	0	0	AA	301
1952	HaeIII_Both-Ends_CC-10134_CID-1414101:2954684_num=535	12		41	0	0	20	21	GC	33	0	0	18	15	GC	88	0	0	87	1	GG	66	0	0	28	38	GC	63	0	0	41	22	GC	291
1953	HaeIII_Both-Ends_CC-10134_CID-1414101:2954684_num=535	219		41	0	21	0	20	TC	33	0	15	0	18	TC	88	0	1	0	87	CC	66	0	38	0	28	TC	63	0	22	0	41	TC	291
1954	HaeIII_Both-Ends_CC-10136_CID-1382175:2268425_num=535	26		41	17	0	24	0	AG	49	49	0	0	0	AA	63	36	0	27	0	AG	51	0	0	51	0	GG	60	60	0	0	0	AA	264
1955	HaeIII_Both-Ends_CC-10139_CID-1142346:1472291_num=535	230		43	21	0	22	0	AG	59	0	0	59	0	GG	43	22	0	21	0	AG	73	72	0	1	0	AA	61	32	0	29	0	AG	279
1956	HaeIII_Both-Ends_CC-10154_CID-855451:2788809_num=534	253		38	38	0	0	0	AA	44	44	0	0	0	AA	59	59	0	0	0	AA	64	37	0	0	27	AC	71	32	0	0	39	AC	276
1957	HaeIII_Both-Ends_CC-10156_CID-84811:4190365_num=534	222	C	49	0	0	0	49	CC	52	0	0	0	52	CC	44	0	15	0	29	TC	63	0	0	0	63	CC	71	0	0	0	71	CC	279
1958	HaeIII_Both-Ends_CC-10157_CID-843252:1750732_num=534	47		48	23	0	25	0	AG	48	0	0	48	0	GG	37	0	0	37	0	GG	71	37	0	34	0	AG	60	0	0	60	0	GG	264
1959	HaeIII_Both-Ends_CC-10162_CID-78464:4490654_num=534	34		42	0	0	0	42	CC	47	0	0	0	47	CC	64	24	0	0	40	AC	50	26	0	0	24	AC	55	28	0	0	27	AC	258
1960	HaeIII_Both-Ends_CC-10162_CID-78464:4490654_num=534	284		42	0	19	0	23	TC	47	0	20	0	27	TC	64	0	40	0	24	TC	50	0	24	0	26	TC	55	0	27	0	28	TC	258
1961	HaeIII_Both-Ends_CC-10163_CID-76027:1508296_num=534	42		23	23	0	0	0	AA	62	28	34	0	0	AT	97	40	57	0	0	AT	84	0	83	1	0	TT	50	0	50	0	0	TT	316
1962	HaeIII_Both-Ends_CC-10163_CID-76027:1508296_num=534	76		23	23	0	0	0	AA	62	27	0	0	35	AC	97	40	0	0	57	AC	84	0	0	0	84	CC	50	0	0	0	50	CC	316
1963	HaeIII_Both-Ends_CC-10163_CID-76027:1508296_num=534	260		23	23	0	0	0	AA	62	28	0	0	34	AC	97	40	0	0	57	AC	84	0	0	0	84	CC	50	1	0	0	49	CC	316
1964	HaeIII_Both-Ends_CC-10172_CID-57918:2805368_num=534	245	C	23	23	0	0	0	AA	52	51	0	1	0	AA	82	44	0	38	0	AG	83	83	0	0	0	AA	53	52	0	0	1	AA	293
1965	HaeIII_Both-Ends_CC-10176_CID-462343:1578470_num=534	206	E	47	47	0	0	0	AA	42	42	0	0	0	AA	67	0	0	0	67	CC	78	78	0	0	0	AA	69	36	0	0	33	AC	303
1966	HaeIII_Both-Ends_CC-10177_CID-458020:3961728_num=534	214		49	0	0	21	28	GC	53	0	0	0	53	CC	73	0	0	41	32	GC	58	0	0	31	27	GC	63	0	0	32	31	GC	296
1967	HaeIII_Both-Ends_CC-10194_CID-271855:290550_num=534	233	C	44	0	44	0	0	TT	60	0	0	0	60	CC	47	0	21	0	26	TC	68	0	0	0	68	CC	63	0	0	0	63	CC	282
1968	HaeIII_Both-Ends_CC-10199_CID-2525994:2856103_num=534	61		54	0	28	0	26	TC	54	0	54	0	0	TT	59	0	35	0	24	TC	51	0	51	0	0	TT	68	0	0	0	68	CC	286
1969	HaeIII_Both-Ends_CC-10204_CID-225990:2133427_num=534	65		47	20	0	27	0	AG	56	29	0	27	0	AG	54	54	0	0	0	AA	53	0	0	53	0	GG	77	0	0	77	0	GG	287
1970	HaeIII_Both-Ends_CC-10209_CID-2020460:3449484_num=534	269		59	40	0	19	0	AG	47	0	0	47	0	GG	60	0	0	60	0	GG	93	61	0	32	0	AG	98	60	0	38	0	AG	357
1971	HaeIII_Both-Ends_CC-10212_CID-1911530:3089689_num=534	14		21	0	10	0	11	TC	45	0	0	0	45	CC	61	0	0	0	61	CC	51	0	29	0	22	TC	112	0	0	0	112	CC	290
1972	HaeIII_Both-Ends_CC-10221_CID-1573136:2394272_num=534	244		69	0	0	40	29	GC	53	0	0	0	53	CC	65	0	0	0	65	CC	105	0	0	64	41	GC	53	0	0	0	53	CC	345
1973	HaeIII_Both-Ends_CC-10226_CID-144039:167141_num=534	225		43	1	0	42	0	GG	77	47	0	29	1	AG	82	50	0	32	0	AG	110	69	0	40	1	AG	64	0	0	64	0	GG	376
1974	HaeIII_Both-Ends_CC-10234_CID-1206426:2365100_num=534	289	C	30	0	0	0	30	CC	63	0	0	0	63	CC	89	0	0	61	28	GC	72	0	0	0	72	CC	51	0	0	0	51	CC	305
1975	HaeIII_Both-Ends_CC-10236_CID-1150333:3146202_num=534	279		31	0	16	0	15	TC	44	0	30	0	14	TC	52	0	28	0	24	TC	68	0	68	0	0	TT	90	0	49	0	41	TC	285
1976	HaeIII_Both-Ends_CC-10238_CID-1139883:1288713_num=534	23		156	55	0	101	0	AG	131	51	0	80	0	AG	158	57	0	101	0	AG	170	69	0	101	0	AG	243	61	0	182	0	AG	858
1977	HaeIII_Both-Ends_CC-10238_CID-1139883:1288713_num=534	89		156	0	67	89	0	TG	131	0	79	52	0	TG	158	0	59	99	0	TG	170	0	99	71	0	TG	243	0	117	126	0	TG	858
1978	HaeIII_Both-Ends_CC-10238_CID-1139883:1288713_num=534	217		156	0	55	0	101	TC	131	0	51	0	80	TC	158	0	57	0	101	TC	170	0	69	0	101	TC	243	0	61	0	182	TC	858
1979	HaeIII_Both-Ends_CC-10238_CID-1139883:1288713_num=534	285		156	0	55	0	101	TC	131	0	51	0	80	TC	158	0	57	0	101	TC	170	0	69	0	101	TC	243	0	61	0	182	TC	858
1980	HaeIII_Both-Ends_CC-10241_CID-1101040:2110080_num=534	55		31	0	19	0	12	TC	51	0	24	0	27	TC	54	0	53	0	1	TT	70	0	0	0	70	CC	68	0	29	0	39	TC	274
1981	HaeIII_Both-Ends_CC-10246_CID-1013619:2813752_num=534	239	C	41	0	0	0	41	CC	57	0	0	0	57	CC	73	0	35	0	38	TC	61	0	0	0	61	CC	71	0	0	0	71	CC	303
1982	HaeIII_Both-Ends_CC-10247_CID-97961:2565501_num=533	261	B	37	37	0	0	0	AA	55	24	0	31	0	AG	80	80	0	0	0	AA	52	52	0	0	0	AA	62	62	0	0	0	AA	286
1983	HaeIII_Both-Ends_CC-10250_CID-933421:2047703_num=533	61		38	0	18	0	20	TC	51	0	51	0	0	TT	65	0	36	0	29	TC	72	0	72	0	0	TT	54	0	30	1	23	TC	280
1984	HaeIII_Both-Ends_CC-10254_CID-87012:898169_num=533	260		38	0	12	0	26	TC	48	0	24	0	24	TC	72	0	72	0	0	TT	63	0	62	0	1	TT	67	0	35	0	32	TC	288
1985	HaeIII_Both-Ends_CC-10256_CID-854770:2591943_num=533	215		39	0	20	0	19	TC	43	0	24	0	19	TC	53	0	53	0	0	TT	72	0	0	0	72	CC	72	0	0	0	72	CC	279
1986	HaeIII_Both-Ends_CC-10272_CID-674110:2043092_num=533	3	C	22	22	0	0	0	AA	55	55	0	0	0	AA	65	33	0	32	0	AG	82	82	0	0	0	AA	68	68	0	0	0	AA	292
1987	HaeIII_Both-Ends_CC-10291_CID-367200:2304625_num=533	227	A	38	0	21	17	0	TG	41	0	41	0	0	TT	78	0	78	0	0	TT	60	0	60	0	0	TT	67	0	67	0	0	TT	284
1988	HaeIII_Both-Ends_CC-10293_CID-357406:434899_num=533	254	D	57	0	0	0	57	CC	60	0	0	0	60	CC	72	0	0	0	72	CC	79	0	53	0	26	TC	53	0	0	0	53	CC	321
1989	HaeIII_Both-Ends_CC-10296_CID-31167:1925943_num=533	41		50	0	26	0	24	TC	40	0	40	0	0	TT	82	0	25	0	57	TC	61	0	32	0	29	TC	57	0	57	0	0	TT	290
1990	HaeIII_Both-Ends_CC-10304_CID-26209:295987_num=533	227		41	20	0	21	0	AG	45	22	0	22	1	AG	154	76	0	78	0	AG	41	16	0	25	0	AG	71	47	0	24	0	AG	352
1991	HaeIII_Both-Ends_CC-10308_CID-2555083:3565805_num=533	287		27	0	0	27	0	GG	43	21	0	22	0	AG	68	36	0	32	0	AG	83	0	0	83	0	GG	60	0	0	60	0	GG	281
1992	HaeIII_Both-Ends_CC-10313_CID-2338242:2509345_num=533	214		36	19	17	0	0	AT	72	72	0	0	0	AA	55	32	23	0	0	AT	63	63	0	0	0	AA	51	51	0	0	0	AA	277
1993	HaeIII_Both-Ends_CC-10319_CID-210403:774227_num=533	266		28	0	0	13	15	GC	49	0	0	19	30	GC	63	0	0	0	63	CC	50	0	0	22	28	GC	101	0	0	0	101	CC	291
1994	HaeIII_Both-Ends_CC-10320_CID-208235:2547724_num=533	42		37	0	11	26	0	TG	61	0	0	61	0	GG	70	0	41	29	0	TG	62	0	0	62	0	GG	44	0	0	44	0	GG	274
1995	HaeIII_Both-Ends_CC-10320_CID-208235:2547724_num=533	283		37	0	0	37	0	GG	61	0	0	30	31	GC	70	0	0	70	0	GG	62	0	0	23	39	GC	44	0	0	44	0	GG	274
1996	HaeIII_Both-Ends_CC-10325_CID-2024114:3241935_num=533	247		31	0	0	0	31	CC	58	0	0	0	58	CC	69	0	0	0	69	CC	67	0	30	0	37	TC	65	0	29	0	36	TC	290
1997	HaeIII_Both-Ends_CC-10326_CID-1990934:2339116_num=533	287		31	0	0	0	31	CC	50	25	0	0	25	AC	72	40	0	0	32	AC	57	0	0	0	57	CC	56	0	0	0	56	CC	266
[truncated: 30,160 more rows]
