# Supplementary material for: Genome-Wide SNP and STR Discovery in the Japanese Crested Ibis and Genetic Diversity among Founders of the Japanese Population
Source: PLoS One. 2013 Aug 21;8(8):e72781. doi: 10.1371/journal.pone.0072781 (PMC3749161; doi:10.1371/journal.pone.0072781)
Supplement: Table S3 — Haplotypes in consensus sequences containing multiple SNP sites. (XLS) [file pone.0072781.s003.xls]

## Sheet: Sheet1
Table S3. Haplotypes in consensus sequences containing multiple SNP sites
					Sample_Ip390（A）								Sample_Ip391（B）								Sample_Ip392（C）								Sample_Ip393（D）								Sample_Ip394（E）
No.	Haplotype ID	Reference (SEED Consensus) ID	Position	specific allele	Depth	A	T	G	C	Haplotype 1	Haplotype 2	Genotype	Depth	A	T	G	C	Haplotype 1	Haplotype 2	Genotype	Depth	A	T	G	C	Haplotype 1	Haplotype 2	Genotype	Depth	A	T	G	C	Haplotype 1	Haplotype 2	Genotype	Depth	A	T	G	C	Haplotype 1	Haplotype 2	Genotype	TotalDepth
714	1	HaeIII_Both-Ends_CC-602_CID-181137:439016_num=4216	230		33	1	32	0	0	T	T	TT	172	113	59	0	0	A	T	AT	155	45	110	0	0	T	A	AT	83	27	56	0	0	T	A	AT	84	58	26	0	0	A	T	AT	527
715	1	HaeIII_Both-Ends_CC-602_CID-181137:439016_num=4216	252		33	32	0	1	0	A	A	AA	172	59	0	113	0	G	A	AG	155	110	0	45	0	A	G	AG	83	56	0	27	0	A	G	AG	84	26	0	58	0	G	A	AG	527
796	2	HaeIII_Both-Ends_CC-647_CID-196259:1505125_num=3893	281		167	88	0	0	79	A	C	AC	185	91	0	0	94	C	A	AC	235	131	0	0	104	A	C	AC	227	121	0	0	106	A	C	AC	279	162	0	0	117	A	C	AC	1093
797	2	HaeIII_Both-Ends_CC-647_CID-196259:1505125_num=3893	294		167	0	88	0	79	T	C	TC	185	0	92	0	93	C	T	TC	235	0	131	0	104	T	C	TC	227	0	121	0	106	T	C	TC	279	0	162	0	117	T	C	TC	1093
960	3	HaeIII_Both-Ends_CC-772_CID-51677:287999_num=3260	222		57	0	28	28	1	G	T	TG	156	0	73	83	0	G	T	TG	125	0	43	82	0	G	T	TG	97	0	49	48	0	T	G	TG	158	0	57	101	0	G	T	TG	593
961	3	HaeIII_Both-Ends_CC-772_CID-51677:287999_num=3260	232		57	28	29	0	0	T	A	AT	156	72	84	0	0	T	A	AT	125	43	82	0	0	T	A	AT	97	48	48	0	1	T	A	AT	158	56	102	0	0	T	A	AT	593
1375	4	HaeIII_Both-Ends_CC-1048_CID-364273:766294_num=2366	208		93	0	60	0	33	T	C	TC	135	0	89	0	46	T	C	TC	268	0	180	0	88	T	C	TC	128	0	77	0	51	T	C	TC	174	0	102	0	72	T	C	TC	798
1376	4	HaeIII_Both-Ends_CC-1048_CID-364273:766294_num=2366	255		93	32	0	1	60	C	A	AC	135	46	0	0	89	C	A	AC	268	87	1	0	180	C	A	AC	128	49	0	0	79	C	A	AC	174	71	0	0	103	C	A	AC	798
1421	5	HaeIII_Both-Ends_CC-1089_CID-704533:1543052_num=2245	258		91	0	0	90	1	G	G	GG	170	0	0	89	81	G	C	GC	154	0	0	103	51	G	C	GC	230	0	0	106	124	C	G	GC	209	0	0	106	103	G	C	GC	854
1422	5	HaeIII_Both-Ends_CC-1089_CID-704533:1543052_num=2245	265		91	0	0	90	1	G	G	GG	170	0	0	89	81	G	C	GC	154	0	0	103	51	G	C	GC	230	0	0	106	124	C	G	GC	209	0	0	106	103	G	C	GC	854
1439	6	HaeIII_Both-Ends_CC-1103_CID-73465:1471109_num=2226	23		149	111	0	38	0	A	G	AG	123	80	1	42	0	A	G	AG	131	80	0	51	0	A	G	AG	85	28	0	57	0	G	A	AG	78	25	0	53	0	G	A	AG	566
1443	6	HaeIII_Both-Ends_CC-1103_CID-73465:1471109_num=2226	285		149	38	0	0	111	C	A	AC	123	42	0	0	81	C	A	AC	131	51	0	0	80	C	A	AC	85	57	0	0	28	A	C	AC	78	52	0	0	26	A	C	AC	566
1462	7	HaeIII_Both-Ends_CC-1109_CID-80546:311148_num=2216	11		106	66	0	40	0	A	G	AG	143	71	0	72	0	G	A	AG	159	98	0	61	0	A	G	AG	208	104	0	104	0	G	A	AG	181	84	0	97	0	G	A	AG	797
1467	7	HaeIII_Both-Ends_CC-1109_CID-80546:311148_num=2216	270		106	0	40	0	66	C	T	TC	143	0	72	0	71	T	C	TC	159	0	61	0	98	C	T	TC	208	0	104	0	104	C	T	TC	181	0	96	1	84	T	C	TC	797
1489	8	HaeIII_Both-Ends_CC-1120_CID-1010738:2592033_num=2196	220		79	0	0	46	33	G	C	GC	246	0	0	98	148	C	G	GC	296	0	0	116	180	C	G	GC	245	0	0	79	166	C	G	GC	168	1	0	99	68	G	C	GC	1034
1490	8	HaeIII_Both-Ends_CC-1120_CID-1010738:2592033_num=2196	238		79	0	33	0	46	C	T	TC	246	0	148	0	98	T	C	TC	296	0	179	0	117	T	C	TC	245	0	165	0	80	T	C	TC	168	0	67	0	101	C	T	TC	1034
1611	9	HaeIII_Both-Ends_CC-1197_CID-565159:1885735_num=2040	40		27	0	9	0	18	C	T	TC	43	0	18	0	25	C	T	TC	43	0	11	0	32	C	T	TC	43	0	1	0	42	C	C	CC	68	0	33	0	35	C	T	TC	224
1612	9	HaeIII_Both-Ends_CC-1197_CID-565159:1885735_num=2040	212		27	9	0	18	0	G	A	AG	43	18	0	25	0	G	A	AG	43	13	0	30	0	G	A	AG	43	12	0	31	0	G	A	AG	68	29	0	39	0	G	A	AG	224
1802	10	HaeIII_Both-Ends_CC-1320_CID-28137:601326_num=1821	12		36	19	0	17	0	A	G	AG	57	20	0	37	0	G	A	AG	44	18	0	26	0	G	A	AG	42	16	0	26	0	G	A	AG	95	47	0	48	0	G	A	AG	274
1804	10	HaeIII_Both-Ends_CC-1320_CID-28137:601326_num=1821	207		36	15	0	21	0	G	A	AG	57	33	0	24	0	A	G	AG	44	25	0	19	0	A	G	AG	42	25	0	17	0	A	G	AG	95	46	0	49	0	G	A	AG	274
1844	11	HaeIII_Both-Ends_CC-1353_CID-282655:1060756_num=1768	209		32	11	0	21	0	G	A	AG	53	20	0	33	0	G	A	AG	72	32	0	40	0	G	A	AG	68	23	0	45	0	G	A	AG	64	32	1	31	0	A	G	AG	289
1845	11	HaeIII_Both-Ends_CC-1353_CID-282655:1060756_num=1768	285		32	0	11	0	21	C	T	TC	53	0	20	0	33	C	T	TC	72	0	32	0	40	C	T	TC	68	0	23	0	45	C	T	TC	64	0	32	0	32	C	T	TC	289
1976	12	HaeIII_Both-Ends_CC-1421_CID-235790:1546783_num=1668	204	C	147	147	0	0	0	A	A	AA	290	290	0	0	0	A	A	AA	35	17	0	0	18	C	A	AC	241	241	0	0	0	A	A	AA	199	199	0	0	0	A	A	AA	912
1977	12	HaeIII_Both-Ends_CC-1421_CID-235790:1546783_num=1668	239	C	147	0	0	0	147	C	C	CC	290	0	0	0	290	C	C	CC	35	0	17	0	18	C	T	TC	241	0	0	0	241	C	C	CC	199	0	0	0	199	C	C	CC	912
1978	13	HaeIII_Both-Ends_CC-1424_CID-292906:398408_num=1666	66		126	43	0	0	83	C	A	AC	142	48	0	0	94	C	A	AC	169	55	0	0	114	C	A	AC	216	68	0	0	148	C	A	AC	232	79	0	0	153	C	A	AC	885
1979	13	HaeIII_Both-Ends_CC-1424_CID-292906:398408_num=1666	250		126	0	0	43	83	C	G	GC	142	0	0	48	94	C	G	GC	169	0	0	55	114	C	G	GC	216	0	0	68	148	C	G	GC	232	0	0	80	152	C	G	GC	885
2116	14	HaeIII_Both-Ends_CC-1525_CID-7297:581133_num=1527	97		99	63	0	36	0	A	G	AG	39	19	0	20	0	G	A	AG	189	117	0	71	1	A	G	AG	23	8	0	15	0	G	A	AG	33	19	0	14	0	A	G	AG	383
2117	14	HaeIII_Both-Ends_CC-1525_CID-7297:581133_num=1527	207		99	67	0	32	0	A	G	AG	39	19	0	20	0	G	A	AG	189	118	0	71	0	A	G	AG	23	8	0	15	0	G	A	AG	33	20	0	13	0	A	G	AG	383
2149	15	HaeIII_Both-Ends_CC-1554_CID-137017:2767790_num=1494	37		146	0	0	98	48	G	C	GC	135	0	0	97	38	G	C	GC	186	0	0	108	78	G	C	GC	175	0	0	103	72	G	C	GC	173	1	0	117	55	G	C	GC	815
2150	15	HaeIII_Both-Ends_CC-1554_CID-137017:2767790_num=1494	255		146	98	0	48	0	A	G	AG	135	97	0	38	0	A	G	AG	186	108	0	78	0	A	G	AG	175	72	0	103	0	G	A	AG	173	118	0	55	0	A	G	AG	815
2151	15	HaeIII_Both-Ends_CC-1554_CID-137017:2767790_num=1494	266		146	48	0	0	98	C	A	AC	135	38	0	0	97	C	A	AC	186	78	0	0	108	C	A	AC	175	72	1	0	102	C	A	AC	173	55	0	0	118	C	A	AC	815
2203	16	HaeIII_Both-Ends_CC-1587_CID-180009:1505121_num=1455	54		102	53	0	49	0	A	G	AG	85	48	0	37	0	A	G	AG	109	48	0	61	0	G	A	AG	88	57	0	31	0	A	G	AG	183	88	0	95	0	G	A	AG	567
2206	16	HaeIII_Both-Ends_CC-1587_CID-180009:1505121_num=1455	294		102	0	53	0	49	T	C	TC	85	0	48	0	37	T	C	TC	109	0	49	0	60	C	T	TC	88	0	58	0	30	T	C	TC	183	0	88	0	95	C	T	TC	567
2232	17	HaeIII_Both-Ends_CC-1600_CID-1706504:3675466_num=1445	26		84	0	44	40	0	T	G	TG	179	0	97	82	0	T	G	TG	272	0	137	135	0	T	G	TG	136	0	65	71	0	G	T	TG	81	0	37	44	0	G	T	TG	752
2233	17	HaeIII_Both-Ends_CC-1600_CID-1706504:3675466_num=1445	214		84	43	1	40	0	A	G	AG	179	97	0	82	0	A	G	AG	272	137	0	135	0	A	G	AG	136	65	0	71	0	G	A	AG	81	38	0	43	0	G	A	AG	752
2234	17	HaeIII_Both-Ends_CC-1600_CID-1706504:3675466_num=1445	233		84	40	0	44	0	G	A	AG	179	82	1	96	0	G	A	AG	272	135	0	137	0	G	A	AG	136	71	0	65	0	A	G	AG	81	43	0	38	0	A	G	AG	752
2261	18	HaeIII_Both-Ends_CC-1622_CID-657700:1303491_num=1420	4		39	0	27	0	12	T	C	TC	44	0	14	0	30	C	T	TC	61	0	18	0	43	C	T	TC	42	0	21	0	21	C	T	TC	23	0	8	0	15	C	T	TC	209
2262	18	HaeIII_Both-Ends_CC-1622_CID-657700:1303491_num=1420	80		39	0	12	27	0	G	T	TG	44	0	30	14	0	T	G	TG	61	0	43	18	0	T	G	TG	42	0	21	21	0	G	T	TG	23	0	15	8	0	T	G	TG	209
2264	18	HaeIII_Both-Ends_CC-1622_CID-657700:1303491_num=1420	216		39	26	0	13	0	A	G	AG	44	14	0	30	0	G	A	AG	61	17	0	44	0	G	A	AG	42	20	0	22	0	G	A	AG	23	7	0	16	0	G	A	AG	209
2342	19	HaeIII_Both-Ends_CC-1675_CID-180010:2308654_num=1365	29		46	28	0	18	0	A	G	AG	33	0	0	33	0	G	G	GG	79	44	0	35	0	A	G	AG	68	30	0	38	0	G	A	AG	96	57	0	39	0	A	G	AG	322
2343	19	HaeIII_Both-Ends_CC-1675_CID-180010:2308654_num=1365	30		46	0	0	28	18	G	C	GC	33	0	0	0	33	C	C	CC	79	0	0	43	36	G	C	GC	68	0	0	1	67	C	C	CC	96	0	0	54	42	G	C	GC	322
2345	19	HaeIII_Both-Ends_CC-1675_CID-180010:2308654_num=1365	203		46	28	0	0	18	A	C	AC	33	0	0	1	32	C	C	CC	79	43	0	0	36	A	C	AC	68	30	0	0	38	C	A	AC	96	54	0	0	42	A	C	AC	322
2346	19	HaeIII_Both-Ends_CC-1675_CID-180010:2308654_num=1365	206		46	0	0	28	18	G	C	GC	33	0	0	0	33	C	C	CC	79	1	0	43	35	G	C	GC	68	0	0	30	38	C	G	GC	96	0	0	54	42	G	C	GC	322
2355	20	HaeIII_Both-Ends_CC-1679_CID-233932:2437371_num=1362	22		54	0	32	22	0	T	G	TG	46	0	46	0	0	T	T	TT	98	0	63	35	0	T	G	TG	83	0	83	0	0	T	T	TT	91	0	56	35	0	T	G	TG	372
2356	20	HaeIII_Both-Ends_CC-1679_CID-233932:2437371_num=1362	238		54	0	0	32	22	G	C	GC	46	0	0	46	0	G	G	GG	98	0	0	63	35	G	C	GC	83	0	0	83	0	G	G	GG	91	0	0	56	35	G	C	GC	372
2396	21	HaeIII_Both-Ends_CC-1697_CID-1024038:2691354_num=1350	241		130	0	95	0	35	T	C	TC	152	0	78	0	74	T	C	TC	122	0	87	0	35	T	C	TC	157	0	106	0	51	T	C	TC	175	0	124	0	51	T	C	TC	736
2397	21	HaeIII_Both-Ends_CC-1697_CID-1024038:2691354_num=1350	283		130	95	35	0	0	A	T	AT	152	78	74	0	0	A	T	AT	122	86	35	1	0	A	T	AT	157	107	50	0	0	A	T	AT	175	124	51	0	0	A	T	AT	736
2416	22	HaeIII_Both-Ends_CC-1706_CID-362572:364222_num=1342	51		80	0	0	51	29	G	C	GC	227	0	0	102	125	C	G	GC	119	0	0	87	32	G	C	GC	217	0	0	110	107	G	C	GC	181	0	0	90	91	C	G	GC	824
2417	22	HaeIII_Both-Ends_CC-1706_CID-362572:364222_num=1342	66		80	0	50	30	0	T	G	TG	227	0	101	126	0	G	T	TG	119	0	85	34	0	T	G	TG	217	0	109	108	0	T	G	TG	181	0	90	91	0	G	T	TG	824
2424	23	HaeIII_Both-Ends_CC-1711_CID-44876:901968_num=1340	253		139	1	77	0	61	T	C	TC	145	0	67	0	78	C	T	TC	242	0	93	0	149	C	T	TC	216	0	92	0	124	C	T	TC	151	0	66	0	85	C	T	TC	893
2425	23	HaeIII_Both-Ends_CC-1711_CID-44876:901968_num=1340	292		139	0	76	0	63	T	C	TC	145	0	68	0	77	C	T	TC	242	1	94	0	147	C	T	TC	216	0	93	0	123	C	T	TC	151	0	66	0	85	C	T	TC	893
2562	24	HaeIII_Both-Ends_CC-1817_CID-664225:3524007_num=1247	209	D	22	0	0	22	0	G	G	GG	70	0	0	70	0	G	G	GG	119	0	0	119	0	G	G	GG	158	0	0	103	55	G	C	GC	33	0	0	33	0	G	G	GG	402
2564	24	HaeIII_Both-Ends_CC-1817_CID-664225:3524007_num=1247	256	D	22	0	0	0	22	C	C	CC	70	0	0	0	70	C	C	CC	119	0	0	0	119	C	C	CC	158	0	59	0	99	C	T	TC	33	0	0	0	33	C	C	CC	402
2597	25	HaeIII_Both-Ends_CC-1833_CID-51676:287999_num=1232	4		37	1	0	36	0	G	G	GG	97	32	0	65	0	G	A	AG	25	1	0	24	0	G	G	GG	39	23	0	16	0	A	G	AG	147	51	0	96	0	G	A	AG	345
2600	25	HaeIII_Both-Ends_CC-1833_CID-51676:287999_num=1232	281		37	0	1	0	36	C	C	CC	97	0	31	1	65	C	T	TC	25	0	0	0	25	C	C	CC	39	0	23	0	16	T	C	TC	147	0	52	0	95	C	T	TC	345
2661	26	HaeIII_Both-Ends_CC-1856_CID-239623:3178469_num=1215	46		59	25	0	0	34	C	A	AC	102	50	0	0	52	C	A	AC	291	121	0	0	170	C	A	AC	75	22	0	0	53	C	A	AC	44	21	0	0	23	C	A	AC	571
2664	26	HaeIII_Both-Ends_CC-1856_CID-239623:3178469_num=1215	225		59	0	25	34	0	G	T	TG	102	0	50	52	0	G	T	TG	291	0	121	170	0	G	T	TG	75	0	22	53	0	G	T	TG	44	0	21	23	0	G	T	TG	571
2665	26	HaeIII_Both-Ends_CC-1856_CID-239623:3178469_num=1215	259		59	25	0	34	0	G	A	AG	102	50	0	52	0	G	A	AG	291	121	1	169	0	G	A	AG	75	22	0	53	0	G	A	AG	44	21	0	23	0	G	A	AG	571
2666	26	HaeIII_Both-Ends_CC-1856_CID-239623:3178469_num=1215	285		59	25	0	34	0	G	A	AG	102	52	0	50	0	A	G	AG	291	123	0	168	0	G	A	AG	75	23	0	52	0	G	A	AG	44	21	0	23	0	G	A	AG	571
2852	27	HaeIII_Both-Ends_CC-1987_CID-363892:1571652_num=1123	254		39	0	27	0	12	T	C	TC	32	0	16	0	16	C	T	TC	142	0	80	0	62	T	C	TC	23	0	12	0	11	T	C	TC	34	0	25	0	9	T	C	TC	270
2853	27	HaeIII_Both-Ends_CC-1987_CID-363892:1571652_num=1123	275		39	0	0	12	27	C	G	GC	32	0	0	16	16	C	G	GC	142	0	0	61	81	C	G	GC	23	0	0	11	12	C	G	GC	34	0	0	9	25	C	G	GC	270
2854	27	HaeIII_Both-Ends_CC-1987_CID-363892:1571652_num=1123	298		39	0	15	0	24	C	T	TC	32	0	17	0	15	T	C	TC	142	0	62	0	80	C	T	TC	23	0	13	0	10	T	C	TC	34	0	10	0	24	C	T	TC	270
2886	28	HaeIII_Both-Ends_CC-2017_CID-179692:1718144_num=1107	93		189	0	127	0	62	T	C	TC	156	0	88	1	67	T	C	TC	273	0	192	0	81	T	C	TC	175	0	91	1	83	T	C	TC	145	0	71	0	74	C	T	TC	938
2887	28	HaeIII_Both-Ends_CC-2017_CID-179692:1718144_num=1107	215		189	0	62	0	127	C	T	TC	156	0	67	0	89	C	T	TC	273	0	81	0	192	C	T	TC	175	0	84	0	91	C	T	TC	145	0	73	0	72	T	C	TC	938
2900	29	HaeIII_Both-Ends_CC-2021_CID-125792:197827_num=1106	34		32	0	0	0	32	C	C	CC	34	0	10	0	24	C	T	TC	29	0	12	0	17	C	T	TC	35	0	10	0	25	C	T	TC	56	0	16	0	40	C	T	TC	186
2901	29	HaeIII_Both-Ends_CC-2021_CID-125792:197827_num=1106	62		32	1	31	0	0	T	T	TT	34	11	23	0	0	T	A	AT	29	16	13	0	0	A	T	AT	35	11	23	1	0	T	A	AT	56	18	38	0	0	T	A	AT	186
2903	29	HaeIII_Both-Ends_CC-2021_CID-125792:197827_num=1106	230		32	0	32	0	0	T	T	TT	34	0	24	0	10	T	C	TC	29	0	17	0	12	T	C	TC	35	0	25	0	10	T	C	TC	56	0	40	0	16	T	C	TC	186
2904	29	HaeIII_Both-Ends_CC-2021_CID-125792:197827_num=1106	294		32	0	0	0	32	C	C	CC	34	0	10	0	24	C	T	TC	29	0	12	0	17	C	T	TC	35	0	10	0	25	C	T	TC	56	0	16	0	40	C	T	TC	186
3009	30	HaeIII_Both-Ends_CC-2073_CID-508121:1194174_num=1078	37		96	0	0	43	53	C	G	GC	103	0	0	44	59	C	G	GC	115	0	0	61	54	G	C	GC	145	0	0	63	82	C	G	GC	135	0	0	59	76	C	G	GC	594
3010	30	HaeIII_Both-Ends_CC-2073_CID-508121:1194174_num=1078	280		96	0	53	43	0	T	G	TG	103	0	59	44	0	T	G	TG	115	0	54	61	0	G	T	TG	145	0	82	63	0	T	G	TG	135	0	77	58	0	T	G	TG	594
3071	31	HaeIII_Both-Ends_CC-2118_CID-289587:374232_num=1058	292		44	0	0	13	31	C	G	GC	70	0	0	25	45	C	G	GC	27	0	0	12	15	C	G	GC	61	0	0	16	45	C	G	GC	141	0	0	38	103	C	G	GC	343
3072	31	HaeIII_Both-Ends_CC-2118_CID-289587:374232_num=1058	298		44	0	31	0	13	T	C	TC	70	0	45	0	25	T	C	TC	27	0	15	0	12	T	C	TC	61	0	42	0	19	T	C	TC	141	0	102	0	39	T	C	TC	343
3105	32	HaeIII_Both-Ends_CC-2140_CID-105710:515772_num=1050	55		155	0	99	0	56	T	C	TC	179	0	107	0	72	T	C	TC	228	0	124	0	104	T	C	TC	182	0	108	0	74	T	C	TC	135	0	78	0	57	T	C	TC	879
3106	32	HaeIII_Both-Ends_CC-2140_CID-105710:515772_num=1050	227		155	0	0	99	56	G	C	GC	179	0	0	107	72	G	C	GC	228	0	0	124	104	G	C	GC	182	0	0	108	74	G	C	GC	135	0	0	78	57	G	C	GC	879
3107	32	HaeIII_Both-Ends_CC-2140_CID-105710:515772_num=1050	231		155	0	56	0	99	C	T	TC	179	0	72	0	107	C	T	TC	228	0	104	0	124	C	T	TC	182	0	74	0	108	C	T	TC	135	0	57	0	78	C	T	TC	879
3110	33	HaeIII_Both-Ends_CC-2142_CID-392608:1464349_num=1049	247		136	80	0	56	0	A	G	AG	123	67	0	56	0	A	G	AG	112	82	0	30	0	A	G	AG	164	111	0	53	0	A	G	AG	173	79	0	94	0	G	A	AG	708
3112	33	HaeIII_Both-Ends_CC-2142_CID-392608:1464349_num=1049	283		136	0	0	56	80	C	G	GC	123	0	0	55	68	C	G	GC	112	0	0	29	83	C	G	GC	164	0	0	53	111	C	G	GC	173	0	0	94	79	G	C	GC	708
3148	34	HaeIII_Both-Ends_CC-2161_CID-256960:347119_num=1040	52		53	31	0	0	22	A	C	AC	60	1	0	0	59	C	C	CC	141	74	0	0	67	A	C	AC	51	0	0	0	51	C	C	CC	104	55	0	0	49	A	C	AC	409
3151	34	HaeIII_Both-Ends_CC-2161_CID-256960:347119_num=1040	224		53	22	0	31	0	G	A	AG	60	60	0	0	0	A	A	AA	141	67	0	74	0	G	A	AG	51	51	0	0	0	A	A	AA	104	49	0	55	0	G	A	AG	409
3152	34	HaeIII_Both-Ends_CC-2161_CID-256960:347119_num=1040	256		53	22	0	31	0	G	A	AG	60	60	0	0	0	A	A	AA	141	67	0	74	0	G	A	AG	51	51	0	0	0	A	A	AA	104	49	0	55	0	G	A	AG	409
3176	35	HaeIII_Both-Ends_CC-2174_CID-1817839:2038488_num=1033	37		67	0	29	38	0	G	T	TG	130	0	39	91	0	G	T	TG	118	0	39	79	0	G	T	TG	144	0	48	96	0	G	T	TG	65	0	25	40	0	G	T	TG	524
3177	35	HaeIII_Both-Ends_CC-2174_CID-1817839:2038488_num=1033	219		67	0	0	38	29	G	C	GC	130	0	0	91	39	G	C	GC	118	0	0	79	39	G	C	GC	144	0	0	96	48	G	C	GC	65	0	0	40	25	G	C	GC	524
3273	36	HaeIII_Both-Ends_CC-2249_CID-91609:951975_num=988	275		99	0	51	0	48	T	C	TC	110	0	0	0	110	C	C	CC	79	0	1	0	78	C	C	CC	122	0	0	0	122	C	C	CC	122	0	59	0	63	C	T	TC	532
3274	36	HaeIII_Both-Ends_CC-2249_CID-91609:951975_num=988	281		99	48	0	51	0	G	A	AG	110	110	0	0	0	A	A	AA	79	79	0	0	0	A	A	AA	122	122	0	0	0	A	A	AA	122	63	0	59	0	A	G	AG	532
3275	36	HaeIII_Both-Ends_CC-2249_CID-91609:951975_num=988	291	D	99	0	0	0	99	C	C	CC	110	0	0	0	110	C	C	CC	79	0	79	0	0	T	T	TT	122	0	52	0	70	C	T	TC	122	0	0	0	122	C	C	CC	532
3277	37	HaeIII_Both-Ends_CC-2255_CID-290634:570189_num=985	44		75	0	39	0	36	T	C	TC	108	0	48	0	60	C	T	TC	137	0	63	0	74	C	T	TC	122	0	66	0	56	T	C	TC	113	0	41	0	72	C	T	TC	555
3278	37	HaeIII_Both-Ends_CC-2255_CID-290634:570189_num=985	277		75	0	36	0	39	C	T	TC	108	0	60	0	48	T	C	TC	137	0	72	1	64	T	C	TC	122	0	56	0	66	C	T	TC	113	0	71	0	42	T	C	TC	555
3392	38	HaeIII_Both-Ends_CC-2326_CID-573939:1386187_num=956	214		128	0	73	0	55	T	C	TC	52	0	36	0	16	T	C	TC	134	0	98	0	36	T	C	TC	159	0	104	0	55	T	C	TC	49	0	36	0	13	T	C	TC	522
3393	38	HaeIII_Both-Ends_CC-2326_CID-573939:1386187_num=956	232		128	54	1	73	0	G	A	AG	52	14	0	38	0	G	A	AG	134	36	0	98	0	G	A	AG	159	55	0	104	0	G	A	AG	49	13	0	36	0	G	A	AG	522
3537	39	HaeIII_Both-Ends_CC-2425_CID-99804:767924_num=917	63		76	0	0	38	38	C	G	GC	156	0	1	74	81	C	G	GC	118	0	0	64	54	G	C	GC	162	0	0	55	107	C	G	GC	143	0	0	59	84	C	G	GC	655
3538	39	HaeIII_Both-Ends_CC-2425_CID-99804:767924_num=917	230		76	0	0	38	38	C	G	GC	156	0	0	82	74	G	C	GC	118	0	0	54	64	C	G	GC	162	0	0	107	55	G	C	GC	143	0	0	84	59	G	C	GC	655
3558	40	HaeIII_Both-Ends_CC-2441_CID-360224:2574770_num=911	72		94	29	0	65	0	G	A	AG	84	1	0	83	0	G	G	GG	132	90	0	42	0	A	G	AG	85	0	0	85	0	G	G	GG	164	0	0	164	0	G	G	GG	559
3559	40	HaeIII_Both-Ends_CC-2441_CID-360224:2574770_num=911	206		94	29	0	65	0	G	A	AG	84	1	1	82	0	G	G	GG	132	88	0	42	2	A	G	AG	85	0	0	85	0	G	G	GG	164	0	0	163	1	G	G	GG	559
3560	40	HaeIII_Both-Ends_CC-2441_CID-360224:2574770_num=911	276		94	0	0	29	65	C	G	GC	84	0	0	1	83	C	C	CC	132	0	0	90	42	G	C	GC	85	0	0	0	85	C	C	CC	164	0	0	0	164	C	C	CC	559
3596	41	HaeIII_Both-Ends_CC-2472_CID-737349:1860767_num=900	8		38	16	0	0	22	C	A	AC	120	42	0	0	78	C	A	AC	148	60	0	0	88	C	A	AC	116	48	0	0	68	C	A	AC	81	32	0	0	49	C	A	AC	503
3597	41	HaeIII_Both-Ends_CC-2472_CID-737349:1860767_num=900	268		38	0	22	16	0	T	G	TG	120	0	78	42	0	T	G	TG	148	0	88	60	0	T	G	TG	116	0	68	48	0	T	G	TG	81	0	49	32	0	T	G	TG	503
3679	42	HaeIII_Both-Ends_CC-2544_CID-184983:972147_num=873	237		61	34	0	27	0	A	G	AG	42	19	0	23	0	G	A	AG	56	32	0	24	0	A	G	AG	113	64	0	49	0	A	G	AG	157	82	0	75	0	A	G	AG	429
3680	42	HaeIII_Both-Ends_CC-2544_CID-184983:972147_num=873	268		61	0	27	34	0	G	T	TG	42	0	23	19	0	T	G	TG	56	0	24	32	0	G	T	TG	113	0	49	64	0	G	T	TG	157	0	75	82	0	G	T	TG	429
3681	43	HaeIII_Both-Ends_CC-2547_CID-61031:3590477_num=871	26		89	36	0	53	0	G	A	AG	135	44	1	90	0	G	A	AG	214	136	0	78	0	A	G	AG	79	1	0	78	0	G	G	GG	83	33	0	50	0	G	A	AG	600
3682	43	HaeIII_Both-Ends_CC-2547_CID-61031:3590477_num=871	206	C	89	0	0	0	89	C	C	CC	135	0	0	0	135	C	C	CC	214	0	136	0	78	T	C	TC	79	0	0	0	79	C	C	CC	83	0	0	0	83	C	C	CC	600
3684	43	HaeIII_Both-Ends_CC-2547_CID-61031:3590477_num=871	253		89	0	36	0	53	C	T	TC	135	0	44	0	91	C	T	TC	214	0	136	0	78	T	C	TC	79	0	0	0	79	C	C	CC	83	0	33	0	50	C	T	TC	600
3753	44	HaeIII_Both-Ends_CC-2583_CID-299344:2117195_num=858	7		51	0	0	31	20	G	C	GC	69	0	0	43	26	G	C	GC	79	0	0	39	40	C	G	GC	116	0	0	77	39	G	C	GC	112	0	0	66	46	G	C	GC	427
3754	44	HaeIII_Both-Ends_CC-2583_CID-299344:2117195_num=858	80		51	1	20	0	30	C	T	TC	69	0	26	0	43	C	T	TC	79	1	39	0	39	C	T	TC	116	0	38	2	76	C	T	TC	112	1	46	0	65	C	T	TC	427
3759	45	HaeIII_Both-Ends_CC-2588_CID-408775:1676386_num=856	270		137	42	95	0	0	T	A	AT	74	0	74	0	0	T	T	TT	111	47	64	0	0	T	A	AT	99	0	99	0	0	T	T	TT	144	61	83	0	0	T	A	AT	565
3760	45	HaeIII_Both-Ends_CC-2588_CID-408775:1676386_num=856	273		137	0	95	42	0	T	G	TG	74	0	74	0	0	T	T	TT	111	0	64	47	0	T	G	TG	99	0	99	0	0	T	T	TT	144	0	82	62	0	T	G	TG	565
3782	46	HaeIII_Both-Ends_CC-2599_CID-140379:1482404_num=853	235		39	0	0	0	39	C	C	CC	81	1	42	0	38	T	C	TC	48	0	0	0	48	C	C	CC	55	0	0	0	55	C	C	CC	104	0	46	0	58	C	T	TC	327
3783	46	HaeIII_Both-Ends_CC-2599_CID-140379:1482404_num=853	271		39	0	0	39	0	G	G	GG	81	42	0	39	0	A	G	AG	48	0	1	47	0	G	G	GG	55	0	0	55	0	G	G	GG	104	46	0	58	0	G	A	AG	327
3850	47	HaeIII_Both-Ends_CC-2639_CID-446136:1466800_num=835	8		96	35	0	61	0	G	A	AG	97	36	0	61	0	G	A	AG	79	40	0	39	0	A	G	AG	138	57	0	81	0	G	A	AG	188	107	0	81	0	A	G	AG	598
3851	47	HaeIII_Both-Ends_CC-2639_CID-446136:1466800_num=835	19		96	0	34	0	62	C	T	TC	97	0	32	0	65	C	T	TC	79	0	40	0	39	T	C	TC	138	0	57	0	81	C	T	TC	188	0	104	0	84	T	C	TC	598
3852	47	HaeIII_Both-Ends_CC-2639_CID-446136:1466800_num=835	207		96	0	34	1	61	C	T	TC	97	0	35	1	61	C	T	TC	79	0	40	0	39	T	C	TC	138	0	56	1	81	C	T	TC	188	0	106	1	81	T	C	TC	598
3886	48	HaeIII_Both-Ends_CC-2672_CID-202990:274151_num=825	9	C	88	0	0	0	88	C	C	CC	41	0	0	0	41	C	C	CC	119	0	0	43	76	C	G	GC	67	0	0	0	67	C	C	CC	40	0	0	0	40	C	C	CC	355
3891	48	HaeIII_Both-Ends_CC-2672_CID-202990:274151_num=825	294	A	88	60	28	0	0	A	T	AT	41	41	0	0	0	A	A	AA	119	119	0	0	0	A	A	AA	67	67	0	0	0	A	A	AA	40	40	0	0	0	A	A	AA	355
4028	49	HaeIII_Both-Ends_CC-2786_CID-1224916:1529978_num=796	215		42	1	0	41	0	G	G	GG	48	25	0	23	0	A	G	AG	56	0	0	56	0	G	G	GG	66	33	0	33	0	G	A	AG	76	75	0	1	0	A	A	AA	288
4029	49	HaeIII_Both-Ends_CC-2786_CID-1224916:1529978_num=796	223		42	0	0	41	1	G	G	GG	48	0	0	23	25	C	G	GC	56	0	0	56	0	G	G	GG	66	0	0	33	33	C	G	GC	76	0	0	0	76	C	C	CC	288
4030	49	HaeIII_Both-Ends_CC-2786_CID-1224916:1529978_num=796	239		42	0	0	0	42	C	C	CC	48	25	0	0	23	A	C	AC	56	0	0	0	56	C	C	CC	66	32	0	0	34	C	A	AC	76	76	0	0	0	A	A	AA	288
4040	50	HaeIII_Both-Ends_CC-2796_CID-1186323:2101851_num=793	82		69	0	19	50	0	G	T	TG	173	0	56	117	0	G	T	TG	222	0	69	153	0	G	T	TG	150	0	45	105	0	G	T	TG	88	0	28	60	0	G	T	TG	702
4041	50	HaeIII_Both-Ends_CC-2796_CID-1186323:2101851_num=793	261		69	0	50	0	19	T	C	TC	173	0	117	0	56	T	C	TC	222	0	152	0	70	T	C	TC	150	0	105	0	45	T	C	TC	88	0	60	0	28	T	C	TC	702
4075	51	HaeIII_Both-Ends_CC-2814_CID-313315:3405951_num=788	4		48	0	48	0	0	T	T	TT	74	0	40	0	34	T	C	TC	84	1	83	0	0	T	T	TT	113	0	60	0	53	T	C	TC	91	0	45	0	46	C	T	TC	410
4076	51	HaeIII_Both-Ends_CC-2814_CID-313315:3405951_num=788	243		48	48	0	0	0	A	A	AA	74	0	0	74	0	G	G	GG	84	43	0	41	0	A	G	AG	113	61	0	52	0	A	G	AG	91	0	0	91	0	G	G	GG	410
4090	52	HaeIII_Both-Ends_CC-2828_CID-427652:1151041_num=784	49		35	23	0	0	12	A	C	AC	64	64	0	0	0	A	A	AA	46	24	0	0	22	A	C	AC	189	189	0	0	0	A	A	AA	45	25	0	0	20	A	C	AC	379
4091	52	HaeIII_Both-Ends_CC-2828_CID-427652:1151041_num=784	96		35	0	12	0	23	C	T	TC	64	0	0	0	64	C	C	CC	46	0	22	0	24	C	T	TC	189	0	1	0	188	C	C	CC	45	0	20	0	25	C	T	TC	379
4092	52	HaeIII_Both-Ends_CC-2828_CID-427652:1151041_num=784	97		35	0	0	12	23	C	G	GC	64	0	0	0	64	C	C	CC	46	0	0	22	24	C	G	GC	189	0	0	0	189	C	C	CC	45	0	0	20	25	C	G	GC	379
4093	52	HaeIII_Both-Ends_CC-2828_CID-427652:1151041_num=784	240		35	0	23	12	0	T	G	TG	64	0	64	0	0	T	T	TT	46	0	24	22	0	T	G	TG	189	0	189	0	0	T	T	TT	45	0	25	20	0	T	G	TG	379
4107	53	HaeIII_Both-Ends_CC-2838_CID-180009:1505126_num=783	54		88	55	0	33	0	A	G	AG	64	30	0	34	0	G	A	AG	87	34	0	53	0	G	A	AG	94	62	0	32	0	A	G	AG	181	94	0	87	0	A	G	AG	514
4109	53	HaeIII_Both-Ends_CC-2838_CID-180009:1505126_num=783	294		88	0	55	0	33	T	C	TC	64	0	30	0	34	C	T	TC	87	0	35	0	52	C	T	TC	94	0	62	0	32	T	C	TC	181	0	95	0	86	T	C	TC	514
4133	54	HaeIII_Both-Ends_CC-2871_CID-256049:3226605_num=775	18		47	30	0	17	0	A	G	AG	71	0	0	71	0	G	G	GG	87	0	0	87	0	G	G	GG	92	0	0	92	0	G	G	GG	91	42	0	49	0	G	A	AG	388
4134	54	HaeIII_Both-Ends_CC-2871_CID-256049:3226605_num=775	247		47	0	0	47	0	G	G	GG	71	0	0	28	43	C	G	GC	87	0	0	42	45	C	G	GC	92	0	0	47	45	G	C	GC	91	0	0	91	0	G	G	GG	388
4146	55	HaeIII_Both-Ends_CC-2886_CID-1166833:1361100_num=772	278		21	12	9	0	0	A	T	AT	26	18	8	0	0	A	T	AT	24	15	9	0	0	A	T	AT	28	13	15	0	0	T	A	AT	28	17	11	0	0	A	T	AT	127
4147	55	HaeIII_Both-Ends_CC-2886_CID-1166833:1361100_num=772	298		21	0	9	0	12	C	T	TC	26	0	8	0	18	C	T	TC	24	0	9	0	15	C	T	TC	28	0	15	0	13	T	C	TC	28	0	11	0	17	C	T	TC	127
4180	56	HaeIII_Both-Ends_CC-2914_CID-405579:801057_num=765	213		116	60	0	56	0	A	G	AG	181	58	0	123	0	G	A	AG	132	67	0	65	0	A	G	AG	187	61	1	125	0	G	A	AG	200	101	0	99	0	A	G	AG	816
4181	56	HaeIII_Both-Ends_CC-2914_CID-405579:801057_num=765	225		116	60	0	0	56	A	C	AC	181	58	0	0	123	C	A	AC	132	67	0	0	65	A	C	AC	187	61	0	0	126	C	A	AC	200	101	0	0	99	A	C	AC	816
4191	57	HaeIII_Both-Ends_CC-2933_CID-1389595:2573708_num=763	9		71	25	0	46	0	G	A	AG	96	40	0	56	0	G	A	AG	76	26	0	50	0	G	A	AG	79	32	0	47	0	G	A	AG	60	32	0	28	0	A	G	AG	382
4192	57	HaeIII_Both-Ends_CC-2933_CID-1389595:2573708_num=763	74		71	0	25	0	46	C	T	TC	96	0	40	0	56	C	T	TC	76	0	26	0	50	C	T	TC	79	0	32	0	47	C	T	TC	60	0	32	0	28	T	C	TC	382
4193	57	HaeIII_Both-Ends_CC-2933_CID-1389595:2573708_num=763	264		71	46	25	0	0	A	T	AT	96	56	40	0	0	A	T	AT	76	50	26	0	0	A	T	AT	79	47	32	0	0	A	T	AT	60	28	32	0	0	T	A	AT	382
4199	58	HaeIII_Both-Ends_CC-2944_CID-433071:2818772_num=760	23		50	23	0	27	0	G	A	AG	66	28	0	38	0	G	A	AG	76	33	0	43	0	G	A	AG	63	30	0	33	0	G	A	AG	127	56	0	70	1	G	A	AG	382
4200	58	HaeIII_Both-Ends_CC-2944_CID-433071:2818772_num=760	212		50	0	23	0	27	C	T	TC	66	0	28	0	38	C	T	TC	76	0	33	0	43	C	T	TC	63	0	30	0	33	C	T	TC	127	0	56	0	71	C	T	TC	382
4240	59	HaeIII_Both-Ends_CC-2974_CID-547659:3011448_num=753	22		107	59	0	48	0	A	G	AG	67	44	0	23	0	A	G	AG	103	75	0	28	0	A	G	AG	59	59	0	0	0	A	A	AA	84	84	0	0	0	A	A	AA	420
4241	59	HaeIII_Both-Ends_CC-2974_CID-547659:3011448_num=753	75		107	0	59	0	48	T	C	TC	67	0	44	0	23	T	C	TC	103	0	75	0	28	T	C	TC	59	0	59	0	0	T	T	TT	84	0	82	1	1	T	T	TT	420
4242	59	HaeIII_Both-Ends_CC-2974_CID-547659:3011448_num=753	215		107	0	49	0	58	C	T	TC	67	0	23	0	44	C	T	TC	103	0	28	0	75	C	T	TC	59	0	0	0	59	C	C	CC	84	0	0	0	84	C	C	CC	420
4295	60	HaeIII_Both-Ends_CC-3034_CID-2381932:3035252_num=743	218	A	40	0	22	0	18	T	C	TC	68	0	0	0	68	C	C	CC	84	1	0	0	83	C	C	CC	113	0	0	0	113	C	C	CC	88	0	0	0	88	C	C	CC	393
4296	60	HaeIII_Both-Ends_CC-3034_CID-2381932:3035252_num=743	266	A	40	0	18	0	22	C	T	TC	68	0	68	0	0	T	T	TT	84	0	84	0	0	T	T	TT	113	0	113	0	0	T	T	TT	88	0	88	0	0	T	T	TT	393
4307	61	HaeIII_Both-Ends_CC-3050_CID-323423:3558113_num=741	226		38	0	28	0	10	T	C	TC	44	0	30	0	14	T	C	TC	50	0	23	0	27	C	T	TC	73	0	39	0	34	T	C	TC	74	0	49	0	25	T	C	TC	279
4308	61	HaeIII_Both-Ends_CC-3050_CID-323423:3558113_num=741	288		38	0	0	10	28	C	G	GC	44	0	0	14	30	C	G	GC	50	0	0	27	23	G	C	GC	73	0	0	34	39	C	G	GC	74	0	0	25	49	C	G	GC	279
4327	62	HaeIII_Both-Ends_CC-3072_CID-800532:3236425_num=736	38		38	0	0	0	38	C	C	CC	30	0	17	0	13	T	C	TC	212	0	212	0	0	T	T	TT	50	0	32	0	18	T	C	TC	45	0	21	0	24	C	T	TC	375
4328	62	HaeIII_Both-Ends_CC-3072_CID-800532:3236425_num=736	59		38	0	38	0	0	T	T	TT	30	0	13	0	17	C	T	TC	212	0	0	0	212	C	C	CC	50	0	18	0	32	C	T	TC	45	0	24	0	21	T	C	TC	375
4333	63	HaeIII_Both-Ends_CC-3074_CID-631803:1511947_num=736	34		44	0	19	0	25	C	T	TC	82	0	82	0	0	T	T	TT	83	0	51	1	31	T	C	TC	94	0	94	0	0	T	T	TT	87	0	58	0	29	T	C	TC	390
4334	63	HaeIII_Both-Ends_CC-3074_CID-631803:1511947_num=736	277		44	19	0	25	0	G	A	AG	82	82	0	0	0	A	A	AA	83	52	0	31	0	A	G	AG	94	94	0	0	0	A	A	AA	87	58	0	29	0	A	G	AG	390
4335	63	HaeIII_Both-Ends_CC-3074_CID-631803:1511947_num=736	298		44	0	19	0	25	C	T	TC	82	0	82	0	0	T	T	TT	83	0	52	0	31	T	C	TC	94	0	93	0	1	T	T	TT	87	0	58	0	29	T	C	TC	390
4349	64	HaeIII_Both-Ends_CC-3087_CID-524036:1535401_num=735	53		106	60	0	46	0	A	G	AG	128	67	0	61	0	A	G	AG	165	103	0	62	0	A	G	AG	175	106	0	69	0	A	G	AG	127	83	0	44	0	A	G	AG	701
4350	64	HaeIII_Both-Ends_CC-3087_CID-524036:1535401_num=735	255		106	0	60	46	0	T	G	TG	128	0	67	61	0	T	G	TG	165	0	103	62	0	T	G	TG	175	0	106	69	0	T	G	TG	127	0	83	43	1	T	G	TG	701
4358	65	HaeIII_Both-Ends_CC-3097_CID-299758:1789313_num=734	18		51	51	0	0	0	A	A	AA	71	71	0	0	0	A	A	AA	80	49	0	31	0	A	G	AG	108	108	0	0	0	A	A	AA	83	48	0	35	0	A	G	AG	393
4359	65	HaeIII_Both-Ends_CC-3097_CID-299758:1789313_num=734	96		51	0	0	51	0	G	G	GG	71	0	0	71	0	G	G	GG	80	0	0	49	31	G	C	GC	108	0	0	50	58	C	G	GC	83	0	0	48	35	G	C	GC	393
4360	65	HaeIII_Both-Ends_CC-3097_CID-299758:1789313_num=734	244	D	51	51	0	0	0	A	A	AA	71	71	0	0	0	A	A	AA	80	80	0	0	0	A	A	AA	108	50	0	58	0	G	A	AG	83	83	0	0	0	A	A	AA	393
4379	66	HaeIII_Both-Ends_CC-3129_CID-923586:1059604_num=729	45	C	65	0	0	65	0	G	G	GG	75	0	0	75	0	G	G	GG	107	0	55	52	0	T	G	TG	90	0	1	89	0	G	G	GG	74	0	0	74	0	G	G	GG	411
4380	66	HaeIII_Both-Ends_CC-3129_CID-923586:1059604_num=729	240	C	65	0	0	65	0	G	G	GG	75	0	0	75	0	G	G	GG	107	55	0	52	0	A	G	AG	90	0	0	90	0	G	G	GG	74	0	0	74	0	G	G	GG	411
4394	67	HaeIII_Both-Ends_CC-3143_CID-1190260:2556708_num=728	43		33	13	0	20	0	G	A	AG	85	85	0	0	0	A	A	AA	67	67	0	0	0	A	A	AA	115	53	0	62	0	G	A	AG	107	53	0	54	0	G	A	AG	407
4395	67	HaeIII_Both-Ends_CC-3143_CID-1190260:2556708_num=728	282	C	33	0	0	0	33	C	C	CC	85	0	0	0	85	C	C	CC	67	0	34	0	33	T	C	TC	115	0	0	0	115	C	C	CC	107	0	0	0	107	C	C	CC	407
4413	68	HaeIII_Both-Ends_CC-3166_CID-127769:361223_num=725	42		55	0	32	0	23	T	C	TC	60	0	60	0	0	T	T	TT	95	0	47	0	48	C	T	TC	110	0	110	0	0	T	T	TT	79	0	38	0	41	C	T	TC	399
4414	68	HaeIII_Both-Ends_CC-3166_CID-127769:361223_num=725	285		55	0	0	23	32	C	G	GC	60	0	0	0	60	C	C	CC	95	0	0	48	47	G	C	GC	110	0	0	0	110	C	C	CC	79	0	0	41	38	G	C	GC	399
4438	69	HaeIII_Both-Ends_CC-3192_CID-1001837:3331276_num=722	65		21	0	12	0	9	T	C	TC	61	0	61	0	0	T	T	TT	94	0	94	0	0	T	T	TT	120	1	55	0	64	C	T	TC	80	0	34	0	46	C	T	TC	376
4439	69	HaeIII_Both-Ends_CC-3192_CID-1001837:3331276_num=722	75		21	0	11	0	10	T	C	TC	61	0	20	0	41	C	T	TC	94	0	0	0	94	C	C	CC	120	0	54	1	65	C	T	TC	80	0	34	0	46	C	T	TC	376
4440	69	HaeIII_Both-Ends_CC-3192_CID-1001837:3331276_num=722	79		21	9	0	12	0	G	A	AG	61	41	0	20	0	A	G	AG	94	94	0	0	0	A	A	AA	120	65	0	55	0	A	G	AG	80	46	0	34	0	A	G	AG	376
4441	69	HaeIII_Both-Ends_CC-3192_CID-1001837:3331276_num=722	233		21	0	0	12	9	G	C	GC	61	0	0	20	41	C	G	GC	94	0	0	0	94	C	C	CC	120	0	0	55	65	C	G	GC	80	0	0	34	46	C	G	GC	376
4442	69	HaeIII_Both-Ends_CC-3192_CID-1001837:3331276_num=722	291		21	0	12	0	9	T	C	TC	61	0	20	0	41	C	T	TC	94	0	0	0	94	C	C	CC	120	0	55	0	65	C	T	TC	80	0	34	0	46	C	T	TC	376
4448	70	HaeIII_Both-Ends_CC-3198_CID-259656:1826996_num=721	62		65	32	0	33	0	G	A	AG	132	62	0	70	0	G	A	AG	131	52	0	79	0	G	A	AG	129	61	0	68	0	G	A	AG	93	41	0	52	0	G	A	AG	550
4449	70	HaeIII_Both-Ends_CC-3198_CID-259656:1826996_num=721	224		65	33	32	0	0	A	T	AT	132	69	62	0	1	A	T	AT	131	79	52	0	0	A	T	AT	129	68	61	0	0	A	T	AT	93	51	41	1	0	A	T	AT	550
4450	70	HaeIII_Both-Ends_CC-3198_CID-259656:1826996_num=721	297		65	0	33	0	32	T	C	TC	132	0	70	0	62	T	C	TC	131	0	79	0	52	T	C	TC	129	0	68	0	61	T	C	TC	93	0	52	0	41	T	C	TC	550
4465	71	HaeIII_Both-Ends_CC-3221_CID-1763699:3180309_num=718	56		66	66	0	0	0	A	A	AA	71	32	0	1	38	C	A	AC	49	34	0	0	15	A	C	AC	88	88	0	0	0	A	A	AA	94	94	0	0	0	A	A	AA	368
4466	71	HaeIII_Both-Ends_CC-3221_CID-1763699:3180309_num=718	98		66	0	0	0	66	C	C	CC	71	0	38	0	33	T	C	TC	49	0	15	0	34	C	T	TC	88	0	0	0	88	C	C	CC	94	0	0	0	94	C	C	CC	368
4467	71	HaeIII_Both-Ends_CC-3221_CID-1763699:3180309_num=718	229		66	0	0	66	0	G	G	GG	71	38	0	33	0	A	G	AG	49	15	0	34	0	G	A	AG	88	0	0	88	0	G	G	GG	94	0	0	94	0	G	G	GG	368
4478	72	HaeIII_Both-Ends_CC-3232_CID-373422:3496933_num=716	79		39	0	0	39	0	G	G	GG	44	20	0	24	0	G	A	AG	97	0	0	97	0	G	G	GG	88	29	0	59	0	G	A	AG	100	0	0	100	0	G	G	GG	368
4479	72	HaeIII_Both-Ends_CC-3232_CID-373422:3496933_num=716	85		39	0	0	0	39	C	C	CC	44	0	0	20	24	C	G	GC	97	0	0	0	97	C	C	CC	88	0	0	29	59	C	G	GC	100	0	0	0	100	C	C	CC	368
4486	73	HaeIII_Both-Ends_CC-3253_CID-401719:3637439_num=712	5		88	0	0	26	62	C	G	GC	53	0	0	0	53	C	C	CC	101	0	0	46	55	C	G	GC	37	0	0	0	37	C	C	CC	118	0	0	57	61	C	G	GC	397
4488	73	HaeIII_Both-Ends_CC-3253_CID-401719:3637439_num=712	225		88	62	0	26	0	A	G	AG	53	53	0	0	0	A	A	AA	101	55	0	46	0	A	G	AG	37	37	0	0	0	A	A	AA	118	61	0	57	0	A	G	AG	397
4489	73	HaeIII_Both-Ends_CC-3253_CID-401719:3637439_num=712	236		88	0	62	0	26	T	C	TC	53	0	53	0	0	T	T	TT	101	0	55	0	46	T	C	TC	37	0	37	0	0	T	T	TT	118	0	61	0	57	T	C	TC	397
4506	74	HaeIII_Both-Ends_CC-3276_CID-686658:3581557_num=709	60		38	0	38	0	0	T	T	TT	54	0	36	0	18	T	C	TC	89	1	88	0	0	T	T	TT	71	0	43	0	28	T	C	TC	102	0	102	0	0	T	T	TT	354
4507	74	HaeIII_Both-Ends_CC-3276_CID-686658:3581557_num=709	79		38	0	0	38	0	G	G	GG	54	18	0	36	0	G	A	AG	89	0	0	89	0	G	G	GG	71	28	0	43	0	G	A	AG	102	0	0	102	0	G	G	GG	354
4528	75	HaeIII_Both-Ends_CC-3301_CID-81746:2098257_num=706	82		174	0	92	82	0	T	G	TG	135	0	67	68	0	G	T	TG	142	0	81	61	0	T	G	TG	151	0	59	92	0	G	T	TG	166	0	94	72	0	T	G	TG	768
4529	75	HaeIII_Both-Ends_CC-3301_CID-81746:2098257_num=706	255		174	81	0	93	0	G	A	AG	135	68	0	67	0	A	G	AG	142	61	0	81	0	G	A	AG	151	89	1	60	1	A	G	AG	166	72	0	94	0	G	A	AG	768
4532	76	HaeIII_Both-Ends_CC-3302_CID-7301:16051_num=706	50	D	46	0	0	0	46	C	C	CC	57	0	0	0	57	C	C	CC	69	0	0	0	69	C	C	CC	81	0	0	36	45	C	G	GC	73	0	0	0	73	C	C	CC	326
4533	76	HaeIII_Both-Ends_CC-3302_CID-7301:16051_num=706	62	D	46	46	0	0	0	A	A	AA	57	57	0	0	0	A	A	AA	69	69	0	0	0	A	A	AA	81	45	0	36	0	A	G	AG	73	73	0	0	0	A	A	AA	326
4537	76	HaeIII_Both-Ends_CC-3302_CID-7301:16051_num=706	247	D	46	0	0	0	46	C	C	CC	57	0	0	0	57	C	C	CC	69	0	0	0	69	C	C	CC	81	36	0	0	45	C	A	AC	73	0	0	0	73	C	C	CC	326
4554	77	HaeIII_Both-Ends_CC-3333_CID-1425573:3113905_num=704	261		64	0	64	0	0	T	T	TT	59	0	58	1	0	T	T	TT	73	0	35	0	38	C	T	TC	66	0	66	0	0	T	T	TT	84	0	46	0	38	T	C	TC	346
4555	77	HaeIII_Both-Ends_CC-3333_CID-1425573:3113905_num=704	270		64	0	64	0	0	T	T	TT	59	0	59	0	0	T	T	TT	73	0	35	0	38	C	T	TC	66	0	66	0	0	T	T	TT	84	0	46	0	38	T	C	TC	346
4601	78	HaeIII_Both-Ends_CC-3415_CID-45860:2129527_num=695	214		35	0	17	0	18	C	T	TC	74	0	0	0	74	C	C	CC	117	0	56	0	61	C	T	TC	88	0	46	0	42	T	C	TC	70	0	0	0	70	C	C	CC	384
4602	78	HaeIII_Both-Ends_CC-3415_CID-45860:2129527_num=695	246	C	35	0	0	0	35	C	C	CC	74	0	0	0	74	C	C	CC	117	0	56	0	61	C	T	TC	88	0	0	0	88	C	C	CC	70	0	0	0	70	C	C	CC	384
4606	79	HaeIII_Both-Ends_CC-3423_CID-145891:1655950_num=695	54		107	0	107	0	0	T	T	TT	144	0	107	0	37	T	C	TC	88	0	41	0	47	C	T	TC	160	0	108	0	52	T	C	TC	173	0	109	0	64	T	C	TC	672
4608	79	HaeIII_Both-Ends_CC-3423_CID-145891:1655950_num=695	259		107	0	0	0	107	C	C	CC	144	0	0	37	107	C	G	GC	88	0	0	47	41	G	C	GC	160	0	1	52	107	C	G	GC	173	0	0	64	109	C	G	GC	672
4616	80	HaeIII_Both-Ends_CC-3426_CID-77058:282585_num=694	224		44	0	0	0	44	C	C	CC	62	0	0	0	62	C	C	CC	74	0	38	0	36	T	C	TC	85	0	44	0	41	T	C	TC	77	0	35	0	42	C	T	TC	342
4617	80	HaeIII_Both-Ends_CC-3426_CID-77058:282585_num=694	272		44	0	20	0	24	C	T	TC	62	0	36	0	26	T	C	TC	74	1	37	0	36	T	C	TC	85	0	85	0	0	T	T	TT	77	0	35	0	42	C	T	TC	342
4618	81	HaeIII_Both-Ends_CC-3431_CID-607353:1301087_num=693	24		70	0	0	34	36	C	G	GC	85	0	1	47	37	G	C	GC	196	0	0	100	96	G	C	GC	81	0	0	34	47	C	G	GC	68	0	0	40	28	G	C	GC	500
4619	81	HaeIII_Both-Ends_CC-3431_CID-607353:1301087_num=693	38		70	0	36	34	0	T	G	TG	85	0	37	48	0	G	T	TG	196	0	95	101	0	G	T	TG	81	0	46	35	0	T	G	TG	68	0	27	41	0	G	T	TG	500
4621	82	HaeIII_Both-Ends_CC-3439_CID-1641212:1902101_num=693	266		40	22	0	18	0	A	G	AG	59	0	0	59	0	G	G	GG	107	0	0	107	0	G	G	GG	77	33	0	44	0	G	A	AG	80	0	0	80	0	G	G	GG	363
4622	82	HaeIII_Both-Ends_CC-3439_CID-1641212:1902101_num=693	287		40	0	0	0	40	C	C	CC	59	0	31	0	28	T	C	TC	107	0	107	0	0	T	T	TT	77	0	44	0	33	T	C	TC	80	0	0	0	80	C	C	CC	363
4637	83	HaeIII_Both-Ends_CC-3471_CID-411313:465406_num=690	44	D	48	48	0	0	0	A	A	AA	65	65	0	0	0	A	A	AA	80	80	0	0	0	A	A	AA	113	54	0	0	59	C	A	AC	81	81	0	0	0	A	A	AA	387
4638	83	HaeIII_Both-Ends_CC-3471_CID-411313:465406_num=690	212		48	0	27	0	21	T	C	TC	65	0	22	0	43	C	T	TC	80	1	79	0	0	T	T	TT	113	1	55	0	57	C	T	TC	81	0	39	0	42	C	T	TC	387
4640	84	HaeIII_Both-Ends_CC-3478_CID-216897:925377_num=690	78		58	0	58	0	0	T	T	TT	54	0	34	0	20	T	C	TC	75	0	38	0	37	T	C	TC	106	0	0	0	106	C	C	CC	74	0	0	0	74	C	C	CC	367
4641	84	HaeIII_Both-Ends_CC-3478_CID-216897:925377_num=690	293		58	0	36	0	22	T	C	TC	54	0	34	0	20	T	C	TC	75	0	38	0	37	T	C	TC	106	0	0	0	106	C	C	CC	74	0	0	0	74	C	C	CC	367
4645	85	HaeIII_Both-Ends_CC-3488_CID-244669:2526446_num=689	268	C	75	0	0	75	0	G	G	GG	67	0	0	67	0	G	G	GG	116	39	0	77	0	G	A	AG	109	0	0	109	0	G	G	GG	183	0	0	183	0	G	G	GG	550
4646	85	HaeIII_Both-Ends_CC-3488_CID-244669:2526446_num=689	275	C	75	0	0	0	75	C	C	CC	67	0	0	0	67	C	C	CC	116	0	39	0	77	C	T	TC	109	0	0	0	109	C	C	CC	183	0	0	0	183	C	C	CC	550
4665	86	HaeIII_Both-Ends_CC-3525_CID-713685:1310085_num=686	73	D	79	0	79	0	0	T	T	TT	46	0	46	0	0	T	T	TT	100	0	100	0	0	T	T	TT	115	0	60	0	55	T	C	TC	57	0	57	0	0	T	T	TT	397
4666	86	HaeIII_Both-Ends_CC-3525_CID-713685:1310085_num=686	209	D	79	0	0	0	79	C	C	CC	46	0	0	0	46	C	C	CC	100	0	0	0	100	C	C	CC	115	0	0	55	60	C	G	GC	57	0	0	0	57	C	C	CC	397
4667	86	HaeIII_Both-Ends_CC-3525_CID-713685:1310085_num=686	293	D	79	0	0	79	0	G	G	GG	46	0	0	46	0	G	G	GG	100	0	0	100	0	G	G	GG	115	0	0	60	55	G	C	GC	57	0	0	57	0	G	G	GG	397
4668	87	HaeIII_Both-Ends_CC-3528_CID-1413609:1642783_num=686	13		49	29	0	20	0	A	G	AG	69	28	0	41	0	G	A	AG	85	0	0	85	0	G	G	GG	85	0	0	85	0	G	G	GG	87	39	0	48	0	G	A	AG	375
4669	87	HaeIII_Both-Ends_CC-3528_CID-1413609:1642783_num=686	229		49	29	0	20	0	A	G	AG	69	28	0	41	0	G	A	AG	85	0	0	85	0	G	G	GG	85	0	0	85	0	G	G	GG	87	39	0	47	1	G	A	AG	375
4704	88	HaeIII_Both-Ends_CC-3661_CID-1165943:1366827_num=676	34	D	44	44	0	0	0	A	A	AA	71	71	0	0	0	A	A	AA	77	76	0	1	0	A	A	AA	84	49	0	35	0	A	G	AG	82	82	0	0	0	A	A	AA	358
4705	88	HaeIII_Both-Ends_CC-3661_CID-1165943:1366827_num=676	240	D	44	0	0	44	0	G	G	GG	71	0	0	71	0	G	G	GG	77	0	0	77	0	G	G	GG	84	35	0	49	0	G	A	AG	82	0	0	82	0	G	G	GG	358
4706	89	HaeIII_Both-Ends_CC-3662_CID-711426:2699996_num=675	96		39	0	21	0	18	T	C	TC	48	0	24	0	24	C	T	TC	86	0	33	0	53	C	T	TC	69	0	31	0	38	C	T	TC	25	0	25	0	0	T	T	TT	267
4707	89	HaeIII_Both-Ends_CC-3662_CID-711426:2699996_num=675	251		39	18	0	21	0	G	A	AG	48	24	0	24	0	G	A	AG	86	53	0	33	0	A	G	AG	69	38	0	31	0	A	G	AG	25	0	0	25	0	G	G	GG	267
4722	90	HaeIII_Both-Ends_CC-3706_CID-611338:2316800_num=672	61		21	0	13	0	8	T	C	TC	36	0	19	0	17	T	C	TC	41	0	30	0	11	T	C	TC	36	0	16	0	20	C	T	TC	36	0	16	0	20	C	T	TC	170
4724	90	HaeIII_Both-Ends_CC-3706_CID-611338:2316800_num=672	292		21	0	13	0	8	T	C	TC	36	0	19	0	17	T	C	TC	41	0	30	0	11	T	C	TC	36	0	16	0	20	C	T	TC	36	0	16	0	20	C	T	TC	170
4725	91	HaeIII_Both-Ends_CC-3716_CID-1359556:2520927_num=672	19	D	39	0	39	0	0	T	T	TT	69	0	68	0	1	T	T	TT	77	0	76	1	0	T	T	TT	83	0	37	0	46	C	T	TC	99	0	99	0	0	T	T	TT	367
4726	91	HaeIII_Both-Ends_CC-3716_CID-1359556:2520927_num=672	225	D	39	0	0	0	39	C	C	CC	69	0	0	0	69	C	C	CC	77	0	0	0	77	C	C	CC	83	0	46	0	37	T	C	TC	99	0	0	0	99	C	C	CC	367
4753	92	HaeIII_Both-Ends_CC-3748_CID-260931:1530828_num=670	260	D	56	0	0	56	0	G	G	GG	64	0	0	0	64	C	C	CC	52	0	0	52	0	G	G	GG	93	0	0	49	44	G	C	GC	82	0	0	82	0	G	G	GG	347
4754	92	HaeIII_Both-Ends_CC-3748_CID-260931:1530828_num=670	264	D	56	0	0	0	56	C	C	CC	64	0	64	0	0	T	T	TT	52	0	0	0	52	C	C	CC	93	0	44	0	49	C	T	TC	82	0	0	1	81	C	C	CC	347
4764	93	HaeIII_Both-Ends_CC-3764_CID-916564:1915362_num=668	47		45	0	16	0	29	C	T	TC	82	0	35	0	47	C	T	TC	47	0	47	0	0	T	T	TT	89	0	0	0	89	C	C	CC	62	0	28	0	34	C	T	TC	325
4765	93	HaeIII_Both-Ends_CC-3764_CID-916564:1915362_num=668	56		45	0	29	16	0	T	G	TG	82	0	47	35	0	T	G	TG	47	0	0	47	0	G	G	GG	89	0	89	0	0	T	T	TT	62	0	34	28	0	T	G	TG	325
4766	93	HaeIII_Both-Ends_CC-3764_CID-916564:1915362_num=668	219		45	0	29	0	16	T	C	TC	82	0	47	0	35	T	C	TC	47	0	0	0	47	C	C	CC	89	0	89	0	0	T	T	TT	62	0	34	0	28	T	C	TC	325
4781	94	HaeIII_Both-Ends_CC-3785_CID-223727:1660532_num=667	71		38	0	21	17	0	T	G	TG	53	0	52	0	1	T	T	TT	114	0	114	0	0	T	T	TT	72	0	72	0	0	T	T	TT	61	0	33	28	0	T	G	TG	338
4782	94	HaeIII_Both-Ends_CC-3785_CID-223727:1660532_num=667	298		38	0	21	0	17	T	C	TC	53	0	53	0	0	T	T	TT	114	1	113	0	0	T	T	TT	72	0	72	0	0	T	T	TT	61	0	33	0	28	T	C	TC	338
4784	95	HaeIII_Both-Ends_CC-3787_CID-1633652:3069109_num=667	255	A	40	22	0	18	0	A	G	AG	67	67	0	0	0	A	A	AA	110	110	0	0	0	A	A	AA	77	77	0	0	0	A	A	AA	91	91	0	0	0	A	A	AA	385
4785	95	HaeIII_Both-Ends_CC-3787_CID-1633652:3069109_num=667	270		40	0	0	40	0	G	G	GG	67	31	0	36	0	G	A	AG	110	49	0	61	0	G	A	AG	77	31	0	46	0	G	A	AG	91	0	0	91	0	G	G	GG	385
4797	96	HaeIII_Both-Ends_CC-3815_CID-374439:399635_num=665	3		53	35	0	18	0	A	G	AG	71	40	0	31	0	A	G	AG	76	32	0	44	0	G	A	AG	80	50	0	30	0	A	G	AG	66	44	0	22	0	A	G	AG	346
4798	96	HaeIII_Both-Ends_CC-3815_CID-374439:399635_num=665	13		53	18	0	35	0	G	A	AG	71	31	0	40	0	G	A	AG	76	44	0	32	0	A	G	AG	80	30	0	50	0	G	A	AG	66	22	0	44	0	G	A	AG	346
4817	97	HaeIII_Both-Ends_CC-3851_CID-145929:677110_num=663	41		28	14	0	14	0	G	A	AG	55	24	0	31	0	G	A	AG	96	0	0	96	0	G	G	GG	92	36	0	56	0	G	A	AG	93	0	0	93	0	G	G	GG	364
4818	97	HaeIII_Both-Ends_CC-3851_CID-145929:677110_num=663	252	A	28	0	14	0	14	C	T	TC	55	0	0	0	55	C	C	CC	96	0	0	0	96	C	C	CC	92	0	1	0	91	C	C	CC	93	0	0	0	93	C	C	CC	364
4848	98	HaeIII_Both-Ends_CC-3947_CID-716891:1885371_num=656	244		42	0	0	42	0	G	G	GG	43	0	0	43	0	G	G	GG	151	96	0	55	0	A	G	AG	149	93	0	56	0	A	G	AG	109	71	0	38	0	A	G	AG	494
4849	98	HaeIII_Both-Ends_CC-3947_CID-716891:1885371_num=656	256		42	0	0	0	42	C	C	CC	43	0	0	0	43	C	C	CC	151	0	96	0	55	T	C	TC	149	0	93	0	56	T	C	TC	109	0	71	0	38	T	C	TC	494
4875	99	HaeIII_Both-Ends_CC-4017_CID-28245:1791218_num=653	10		28	0	18	10	0	T	G	TG	44	0	21	23	0	G	T	TG	119	0	77	42	0	T	G	TG	53	0	21	32	0	G	T	TG	29	0	13	16	0	G	T	TG	273
4876	99	HaeIII_Both-Ends_CC-4017_CID-28245:1791218_num=653	70		28	0	10	18	0	G	T	TG	44	0	23	21	0	T	G	TG	119	0	42	77	0	G	T	TG	53	0	32	21	0	T	G	TG	29	0	16	13	0	T	G	TG	273
4884	100	HaeIII_Both-Ends_CC-4028_CID-655749:3074056_num=652	206	C	46	0	0	46	0	G	G	GG	73	0	0	73	0	G	G	GG	117	54	0	63	0	G	A	AG	62	0	0	62	0	G	G	GG	64	0	0	64	0	G	G	GG	362
4885	100	HaeIII_Both-Ends_CC-4028_CID-655749:3074056_num=652	280		46	27	0	19	0	A	G	AG	73	31	0	42	0	G	A	AG	117	62	0	55	0	A	G	AG	62	0	0	62	0	G	G	GG	64	32	0	32	0	G	A	AG	362
4903	101	HaeIII_Both-Ends_CC-4134_CID-647315:1148386_num=647	10	D	50	0	0	50	0	G	G	GG	56	0	0	56	0	G	G	GG	56	1	0	55	0	G	G	GG	78	38	0	40	0	G	A	AG	77	0	0	77	0	G	G	GG	317
4904	101	HaeIII_Both-Ends_CC-4134_CID-647315:1148386_num=647	62		50	27	1	22	0	A	G	AG	56	27	0	29	0	G	A	AG	56	25	0	31	0	G	A	AG	78	78	0	0	0	A	A	AA	77	36	0	41	0	G	A	AG	317
4916	102	HaeIII_Both-Ends_CC-4167_CID-312102:1213985_num=646	230		26	18	8	0	0	A	T	AT	55	35	19	1	0	A	T	AT	36	17	19	0	0	T	A	AT	62	28	34	0	0	T	A	AT	37	15	22	0	0	T	A	AT	216
4917	102	HaeIII_Both-Ends_CC-4167_CID-312102:1213985_num=646	231		26	0	8	0	18	C	T	TC	55	0	20	0	35	C	T	TC	36	0	19	0	17	T	C	TC	62	0	34	0	28	T	C	TC	37	0	22	0	15	T	C	TC	216
4920	103	HaeIII_Both-Ends_CC-4195_CID-18811:3442330_num=645	270		56	0	0	0	56	C	C	CC	60	0	28	0	32	C	T	TC	62	0	28	0	34	C	T	TC	85	0	0	0	85	C	C	CC	76	0	34	0	42	C	T	TC	339
4921	103	HaeIII_Both-Ends_CC-4195_CID-18811:3442330_num=645	280		56	0	0	0	56	C	C	CC	60	0	28	0	32	C	T	TC	62	0	28	0	34	C	T	TC	85	0	0	0	85	C	C	CC	76	0	34	0	42	C	T	TC	339
4922	104	HaeIII_Both-Ends_CC-4203_CID-1458913:1928052_num=645	34		90	0	49	0	41	T	C	TC	124	0	124	0	0	T	T	TT	178	0	178	0	0	T	T	TT	157	0	157	0	0	T	T	TT	131	0	63	0	68	C	T	TC	680
4923	104	HaeIII_Both-Ends_CC-4203_CID-1458913:1928052_num=645	264		90	0	49	0	41	T	C	TC	124	0	65	0	59	T	C	TC	178	0	178	0	0	T	T	TT	157	0	83	0	74	T	C	TC	131	0	63	0	68	C	T	TC	680
4939	105	HaeIII_Both-Ends_CC-4227_CID-224747:4690556_num=644	11		42	0	42	0	0	T	T	TT	52	0	36	0	16	T	C	TC	89	0	53	0	36	T	C	TC	80	0	80	0	0	T	T	TT	68	0	68	0	0	T	T	TT	331
4940	105	HaeIII_Both-Ends_CC-4227_CID-224747:4690556_num=644	51		42	20	0	22	0	G	A	AG	52	36	0	16	0	A	G	AG	89	53	0	36	0	A	G	AG	80	80	0	0	0	A	A	AA	68	68	0	0	0	A	A	AA	331
4944	106	HaeIII_Both-Ends_CC-4229_CID-2223321:2716883_num=644	86		41	19	0	22	0	G	A	AG	56	28	0	28	0	G	A	AG	92	47	0	45	0	A	G	AG	85	46	0	39	0	A	G	AG	67	29	0	38	0	G	A	AG	341
4945	106	HaeIII_Both-Ends_CC-4229_CID-2223321:2716883_num=644	223		41	0	22	0	19	T	C	TC	56	0	28	0	28	C	T	TC	92	0	45	0	47	C	T	TC	85	0	39	0	46	C	T	TC	67	0	38	0	29	T	C	TC	341
4996	107	HaeIII_Both-Ends_CC-4368_CID-408778:1343847_num=638	68		95	30	0	65	0	G	A	AG	47	0	0	47	0	G	G	GG	75	36	0	39	0	G	A	AG	128	56	0	72	0	G	A	AG	124	46	0	78	0	G	A	AG	469
4997	107	HaeIII_Both-Ends_CC-4368_CID-408778:1343847_num=638	237		95	65	0	30	0	A	G	AG	47	47	0	0	0	A	A	AA	75	39	0	36	0	A	G	AG	128	72	0	56	0	A	G	AG	124	78	0	46	0	A	G	AG	469
4998	107	HaeIII_Both-Ends_CC-4368_CID-408778:1343847_num=638	245		95	65	1	29	0	A	G	AG	47	0	0	47	0	G	G	GG	75	39	0	36	0	A	G	AG	128	72	0	56	0	A	G	AG	124	78	0	46	0	A	G	AG	469
5010	108	HaeIII_Both-Ends_CC-4414_CID-763159:3379478_num=636	58		57	0	0	20	37	C	G	GC	80	0	0	28	52	C	G	GC	158	0	0	78	80	C	G	GC	57	0	0	0	57	C	C	CC	84	0	0	0	84	C	C	CC	436
5011	108	HaeIII_Both-Ends_CC-4414_CID-763159:3379478_num=636	249		57	0	0	18	39	C	G	GC	80	0	0	25	55	C	G	GC	158	0	0	0	158	C	C	CC	57	0	0	0	57	C	C	CC	84	0	0	39	45	C	G	GC	436
5012	108	HaeIII_Both-Ends_CC-4414_CID-763159:3379478_num=636	274		57	20	0	37	0	G	A	AG	80	28	0	52	0	G	A	AG	158	77	0	80	1	G	A	AG	57	0	0	57	0	G	G	GG	84	0	0	84	0	G	G	GG	436
5013	108	HaeIII_Both-Ends_CC-4414_CID-763159:3379478_num=636	288		57	20	0	37	0	G	A	AG	80	28	0	52	0	G	A	AG	158	78	0	80	0	G	A	AG	57	0	0	57	0	G	G	GG	84	0	0	84	0	G	G	GG	436
5019	109	HaeIII_Both-Ends_CC-4426_CID-190574:248693_num=636	249		59	0	15	0	44	C	T	TC	90	0	0	0	90	C	C	CC	83	0	0	0	83	C	C	CC	77	0	0	0	77	C	C	CC	72	1	24	0	47	C	T	TC	381
5020	109	HaeIII_Both-Ends_CC-4426_CID-190574:248693_num=636	266		59	44	0	15	0	A	G	AG	90	90	0	0	0	A	A	AA	83	82	0	1	0	A	A	AA	77	76	0	0	1	A	A	AA	72	48	0	24	0	A	G	AG	381
5036	110	HaeIII_Both-Ends_CC-4438_CID-102077:1601835_num=636	232		25	0	0	13	12	G	C	GC	57	0	0	25	32	C	G	GC	88	0	0	88	0	G	G	GG	84	0	0	84	0	G	G	GG	81	0	0	45	36	G	C	GC	335
5037	110	HaeIII_Both-Ends_CC-4438_CID-102077:1601835_num=636	249		25	13	0	12	0	A	G	AG	57	25	0	32	0	G	A	AG	88	88	0	0	0	A	A	AA	84	84	0	0	0	A	A	AA	81	45	0	36	0	A	G	AG	335
5080	111	HaeIII_Both-Ends_CC-4597_CID-265250:3068183_num=630	51		63	0	42	0	21	T	C	TC	122	0	68	0	54	T	C	TC	117	0	79	0	38	T	C	TC	140	0	64	0	76	C	T	TC	52	0	38	0	14	T	C	TC	494
5081	111	HaeIII_Both-Ends_CC-4597_CID-265250:3068183_num=630	246		63	0	0	21	42	C	G	GC	122	0	0	54	68	C	G	GC	117	0	0	38	79	C	G	GC	140	0	0	76	64	G	C	GC	52	0	0	14	38	C	G	GC	494
5087	112	HaeIII_Both-Ends_CC-4632_CID-2616653:3448498_num=629	220		45	1	0	0	44	C	C	CC	84	0	54	0	30	T	C	TC	95	0	65	0	30	T	C	TC	92	0	0	0	92	C	C	CC	84	0	0	0	84	C	C	CC	400
5088	112	HaeIII_Both-Ends_CC-4632_CID-2616653:3448498_num=629	252		45	45	0	0	0	A	A	AA	84	31	0	53	0	G	A	AG	95	30	0	65	0	G	A	AG	92	92	0	0	0	A	A	AA	84	84	0	0	0	A	A	AA	400
5089	112	HaeIII_Both-Ends_CC-4632_CID-2616653:3448498_num=629	272		45	0	0	0	45	C	C	CC	84	0	53	0	31	T	C	TC	95	0	65	0	30	T	C	TC	92	0	0	0	92	C	C	CC	84	0	0	0	84	C	C	CC	400
5092	113	HaeIII_Both-Ends_CC-4638_CID-1891961:2131088_num=629	232	B	40	0	0	40	0	G	G	GG	95	67	0	28	0	A	G	AG	158	0	0	158	0	G	G	GG	116	0	0	116	0	G	G	GG	82	0	0	82	0	G	G	GG	491
5093	113	HaeIII_Both-Ends_CC-4638_CID-1891961:2131088_num=629	273		40	28	0	12	0	A	G	AG	95	0	0	95	0	G	G	GG	158	158	0	0	0	A	A	AA	116	78	0	37	1	A	G	AG	82	0	0	82	0	G	G	GG	491
5095	114	HaeIII_Both-Ends_CC-4642_CID-1597536:3198980_num=629	30		34	34	0	0	0	A	A	AA	52	25	0	27	0	G	A	AG	71	49	0	22	0	A	G	AG	83	83	0	0	0	A	A	AA	73	73	0	0	0	A	A	AA	313
5096	114	HaeIII_Both-Ends_CC-4642_CID-1597536:3198980_num=629	94		34	0	0	0	34	C	C	CC	52	0	26	0	26	C	T	TC	71	0	22	0	49	C	T	TC	83	0	0	0	83	C	C	CC	73	1	0	0	72	C	C	CC	313
5097	114	HaeIII_Both-Ends_CC-4642_CID-1597536:3198980_num=629	277		34	19	0	0	15	A	C	AC	52	24	1	0	27	C	A	AC	71	48	0	0	23	A	C	AC	83	46	0	0	37	A	C	AC	73	34	0	0	39	C	A	AC	313
5131	115	HaeIII_Both-Ends_CC-4783_CID-871797:1539400_num=623	74	B	50	50	0	0	0	A	A	AA	82	43	0	39	0	A	G	AG	70	70	0	0	0	A	A	AA	83	83	0	0	0	A	A	AA	71	71	0	0	0	A	A	AA	356
5132	115	HaeIII_Both-Ends_CC-4783_CID-871797:1539400_num=623	261	B	50	50	0	0	0	A	A	AA	82	43	0	39	0	A	G	AG	70	70	0	0	0	A	A	AA	83	83	0	0	0	A	A	AA	71	71	0	0	0	A	A	AA	356
5133	116	HaeIII_Both-Ends_CC-4786_CID-74997:1088502_num=623	26		48	0	1	0	47	C	C	CC	66	0	33	0	33	C	T	TC	52	0	0	0	52	C	C	CC	90	0	0	0	90	C	C	CC	71	0	32	0	39	C	T	TC	327
5134	116	HaeIII_Both-Ends_CC-4786_CID-74997:1088502_num=623	269		48	0	0	0	48	C	C	CC	66	0	33	0	33	C	T	TC	52	0	27	0	25	T	C	TC	90	0	42	0	48	C	T	TC	71	0	0	0	71	C	C	CC	327
5135	117	HaeIII_Both-Ends_CC-4787_CID-663474:1621389_num=623	87		45	45	0	0	0	A	A	AA	58	26	0	32	0	G	A	AG	69	0	0	69	0	G	G	GG	76	41	0	35	0	A	G	AG	78	36	0	42	0	G	A	AG	326
5136	117	HaeIII_Both-Ends_CC-4787_CID-663474:1621389_num=623	298		45	0	45	0	0	T	T	TT	58	0	26	0	32	C	T	TC	69	0	1	0	68	C	C	CC	76	0	41	0	35	T	C	TC	78	0	35	0	43	C	T	TC	326
5147	118	HaeIII_Both-Ends_CC-4821_CID-983667:1501125_num=622	28	B	50	0	50	0	0	T	T	TT	84	0	55	0	29	T	C	TC	73	0	72	0	1	T	T	TT	53	0	53	0	0	T	T	TT	38	0	38	0	0	T	T	TT	298
5148	118	HaeIII_Both-Ends_CC-4821_CID-983667:1501125_num=622	277		50	0	0	0	50	C	C	CC	84	0	27	0	57	C	T	TC	73	0	29	0	44	C	T	TC	53	0	0	0	53	C	C	CC	38	0	0	0	38	C	C	CC	298
5154	119	HaeIII_Both-Ends_CC-4853_CID-1245595:2905907_num=622	87		74	0	44	30	0	T	G	TG	126	0	59	67	0	G	T	TG	173	0	87	86	0	T	G	TG	173	0	115	58	0	T	G	TG	96	0	64	32	0	T	G	TG	642
5155	119	HaeIII_Both-Ends_CC-4853_CID-1245595:2905907_num=622	259		74	30	0	44	0	G	A	AG	126	67	0	59	0	A	G	AG	173	86	0	87	0	G	A	AG	173	58	0	114	1	G	A	AG	96	32	0	64	0	G	A	AG	642
5161	120	HaeIII_Both-Ends_CC-4876_CID-241010:1643991_num=621	41		27	13	0	14	0	G	A	AG	62	35	0	27	0	A	G	AG	111	111	0	0	0	A	A	AA	57	0	0	57	0	G	G	GG	51	27	0	24	0	A	G	AG	308
5162	120	HaeIII_Both-Ends_CC-4876_CID-241010:1643991_num=621	69		27	0	14	0	13	T	C	TC	62	0	27	0	35	C	T	TC	111	0	0	0	111	C	C	CC	57	0	57	0	0	T	T	TT	51	0	24	0	27	C	T	TC	308
5163	121	HaeIII_Both-Ends_CC-4878_CID-213183:2311722_num=621	42		52	0	22	0	30	C	T	TC	62	0	0	0	62	C	C	CC	74	0	35	0	39	C	T	TC	78	0	44	0	34	T	C	TC	67	0	31	0	36	C	T	TC	333
5164	121	HaeIII_Both-Ends_CC-4878_CID-213183:2311722_num=621	202		52	0	0	0	52	C	C	CC	62	0	32	0	30	T	C	TC	74	0	39	0	35	T	C	TC	78	0	34	0	44	C	T	TC	67	0	0	0	67	C	C	CC	333
5167	122	HaeIII_Both-Ends_CC-4890_CID-769495:3426851_num=620	22		37	0	37	0	0	T	T	TT	62	0	62	0	0	T	T	TT	63	0	38	0	25	T	C	TC	85	0	44	0	41	T	C	TC	70	0	70	0	0	T	T	TT	317
5168	122	HaeIII_Both-Ends_CC-4890_CID-769495:3426851_num=620	95		37	37	0	0	0	A	A	AA	62	62	0	0	0	A	A	AA	63	37	0	26	0	A	G	AG	85	44	0	41	0	A	G	AG	70	70	0	0	0	A	A	AA	317
5183	123	HaeIII_Both-Ends_CC-4905_CID-3252182:3441049_num=620	75		48	24	0	24	0	G	A	AG	51	25	0	26	0	G	A	AG	51	32	0	19	0	A	G	AG	87	87	0	0	0	A	A	AA	82	82	0	0	0	A	A	AA	319
5184	123	HaeIII_Both-Ends_CC-4905_CID-3252182:3441049_num=620	239		48	23	0	24	1	G	A	AG	51	25	0	26	0	G	A	AG	51	32	0	19	0	A	G	AG	87	87	0	0	0	A	A	AA	82	82	0	0	0	A	A	AA	319
5190	124	HaeIII_Both-Ends_CC-4918_CID-1747472:2389904_num=620	34		31	0	0	31	0	G	G	GG	56	30	0	26	0	A	G	AG	94	52	0	42	0	A	G	AG	82	36	0	46	0	G	A	AG	57	30	0	27	0	A	G	AG	320
5191	124	HaeIII_Both-Ends_CC-4918_CID-1747472:2389904_num=620	267		31	16	0	15	0	A	G	AG	56	0	0	56	0	G	G	GG	94	51	0	43	0	A	G	AG	82	0	0	82	0	G	G	GG	57	57	0	0	0	A	A	AA	320
5203	125	HaeIII_Both-Ends_CC-4942_CID-292031:593414_num=619	29		55	31	0	0	24	A	C	AC	58	31	0	0	27	A	C	AC	73	35	0	0	38	C	A	AC	78	78	0	0	0	A	A	AA	83	83	0	0	0	A	A	AA	347
5204	125	HaeIII_Both-Ends_CC-4942_CID-292031:593414_num=619	235		55	0	24	0	31	C	T	TC	58	0	27	0	31	C	T	TC	73	0	38	0	35	T	C	TC	78	0	0	0	78	C	C	CC	83	0	0	0	83	C	C	CC	347
5217	126	HaeIII_Both-Ends_CC-5005_CID-895984:1722402_num=617	238		46	0	22	0	24	C	T	TC	58	0	37	0	21	T	C	TC	89	0	0	0	89	C	C	CC	56	0	56	0	0	T	T	TT	61	0	26	0	35	C	T	TC	310
5218	126	HaeIII_Both-Ends_CC-5005_CID-895984:1722402_num=617	278		46	0	22	0	24	C	T	TC	58	0	37	0	21	T	C	TC	89	0	0	0	89	C	C	CC	56	0	56	0	0	T	T	TT	61	0	26	0	35	C	T	TC	310
5222	127	HaeIII_Both-Ends_CC-5041_CID-977048:2619159_num=616	236		68	0	0	0	68	C	C	CC	89	0	0	0	89	C	C	CC	100	0	65	0	35	T	C	TC	82	0	0	0	82	C	C	CC	115	0	74	0	41	T	C	TC	454
5223	127	HaeIII_Both-Ends_CC-5041_CID-977048:2619159_num=616	276		68	28	0	40	0	G	A	AG	89	27	0	62	0	G	A	AG	100	35	0	65	0	G	A	AG	82	82	0	0	0	A	A	AA	115	41	0	74	0	G	A	AG	454
5226	128	HaeIII_Both-Ends_CC-5062_CID-183369:2215104_num=616	25		21	0	12	0	9	T	C	TC	75	0	0	0	75	C	C	CC	87	0	42	0	45	C	T	TC	90	0	0	0	90	C	C	CC	69	0	0	0	69	C	C	CC	342
5227	128	HaeIII_Both-Ends_CC-5062_CID-183369:2215104_num=616	59		21	0	9	0	12	C	T	TC	75	0	75	0	0	T	T	TT	87	0	44	0	43	T	C	TC	90	0	45	0	45	C	T	TC	69	0	33	0	36	C	T	TC	342
5228	129	HaeIII_Both-Ends_CC-5063_CID-180946:975128_num=616	208		28	0	0	0	28	C	C	CC	40	0	17	0	23	C	T	TC	61	0	35	0	26	T	C	TC	58	0	57	1	0	T	T	TT	49	0	21	0	28	C	T	TC	236
5229	129	HaeIII_Both-Ends_CC-5063_CID-180946:975128_num=616	210		28	28	0	0	0	A	A	AA	40	23	0	0	17	A	C	AC	61	27	0	0	34	C	A	AC	58	0	0	0	58	C	C	CC	49	28	0	0	21	A	C	AC	236
5239	130	HaeIII_Both-Ends_CC-5136_CID-273400:1880504_num=613	61		33	22	0	11	0	A	G	AG	51	28	0	23	0	A	G	AG	52	0	0	52	0	G	G	GG	80	80	0	0	0	A	A	AA	97	97	0	0	0	A	A	AA	313
5240	130	HaeIII_Both-Ends_CC-5136_CID-273400:1880504_num=613	96		33	11	0	22	0	G	A	AG	51	23	0	28	0	G	A	AG	52	52	0	0	0	A	A	AA	80	0	0	80	0	G	G	GG	97	0	0	97	0	G	G	GG	313
5268	131	HaeIII_Both-Ends_CC-5200_CID-1869389:3210511_num=611	277	D	34	0	0	34	0	G	G	GG	50	0	0	50	0	G	G	GG	81	0	0	81	0	G	G	GG	65	29	1	34	1	G	A	AG	77	0	0	77	0	G	G	GG	307
5269	131	HaeIII_Both-Ends_CC-5200_CID-1869389:3210511_num=611	282		34	24	0	10	0	A	G	AG	50	23	1	26	0	G	A	AG	81	43	0	38	0	A	G	AG	65	34	0	31	0	A	G	AG	77	77	0	0	0	A	A	AA	307
5282	132	HaeIII_Both-Ends_CC-5243_CID-1164138:1331111_num=610	22		56	0	0	0	56	C	C	CC	47	0	19	0	28	C	T	TC	39	0	0	0	39	C	C	CC	91	0	37	0	54	C	T	TC	78	0	0	0	78	C	C	CC	311
5283	132	HaeIII_Both-Ends_CC-5243_CID-1164138:1331111_num=610	43		56	0	0	56	0	G	G	GG	47	19	0	28	0	G	A	AG	39	0	0	39	0	G	G	GG	91	37	0	54	0	G	A	AG	78	0	0	78	0	G	G	GG	311
5284	132	HaeIII_Both-Ends_CC-5243_CID-1164138:1331111_num=610	278		56	0	36	0	20	T	C	TC	47	0	1	0	46	C	C	CC	39	0	0	0	39	C	C	CC	91	0	54	0	37	T	C	TC	78	0	35	0	43	C	T	TC	311
5288	133	HaeIII_Both-Ends_CC-5251_CID-7297:1868905_num=609	223		138	0	0	0	138	C	C	CC	141	0	0	44	97	C	G	GC	231	0	0	0	231	C	C	CC	163	1	0	49	113	C	G	GC	157	0	0	156	1	G	G	GG	830
5289	133	HaeIII_Both-Ends_CC-5251_CID-7297:1868905_num=609	282		138	0	0	138	0	G	G	GG	141	0	44	97	0	G	T	TG	231	0	0	231	0	G	G	GG	163	0	50	113	0	G	T	TG	157	0	157	0	0	T	T	TT	830
5305	134	HaeIII_Both-Ends_CC-5283_CID-637582:2587905_num=608	66		23	23	0	0	0	A	A	AA	48	0	0	0	48	C	C	CC	67	0	0	0	67	C	C	CC	98	0	0	0	98	C	C	CC	81	81	0	0	0	A	A	AA	317
5306	134	HaeIII_Both-Ends_CC-5283_CID-637582:2587905_num=608	252		23	0	23	0	0	T	T	TT	48	0	0	0	48	C	C	CC	67	0	0	0	67	C	C	CC	98	0	0	0	98	C	C	CC	81	0	81	0	0	T	T	TT	317
5308	135	HaeIII_Both-Ends_CC-5305_CID-172559:1650824_num=608	78	E	30	30	0	0	0	A	A	AA	38	38	0	0	0	A	A	AA	90	90	0	0	0	A	A	AA	34	34	0	0	0	A	A	AA	39	16	0	0	23	C	A	AC	231
5310	135	HaeIII_Both-Ends_CC-5305_CID-172559:1650824_num=608	270		30	20	0	10	0	A	G	AG	38	22	0	16	0	A	G	AG	90	89	0	0	1	A	A	AA	34	0	0	34	0	G	G	GG	39	0	0	39	0	G	G	GG	231
5311	135	HaeIII_Both-Ends_CC-5305_CID-172559:1650824_num=608	278		30	0	21	0	9	T	C	TC	38	0	22	0	16	T	C	TC	90	1	89	0	0	T	T	TT	34	0	0	0	34	C	C	CC	39	0	1	0	38	C	C	CC	231
5319	136	HaeIII_Both-Ends_CC-5323_CID-889646:1785005_num=607	29		32	19	13	0	0	A	T	AT	52	25	27	0	0	T	A	AT	59	0	59	0	0	T	T	TT	57	57	0	0	0	A	A	AA	84	84	0	0	0	A	A	AA	284
5320	136	HaeIII_Both-Ends_CC-5323_CID-889646:1785005_num=607	90		32	0	13	0	19	C	T	TC	52	0	27	0	25	T	C	TC	59	0	59	0	0	T	T	TT	57	0	0	0	57	C	C	CC	84	0	0	0	84	C	C	CC	284
5325	137	HaeIII_Both-Ends_CC-5334_CID-3585177:4608519_num=607	89		45	24	21	0	0	A	T	AT	64	63	0	1	0	A	A	AA	69	69	0	0	0	A	A	AA	93	47	46	0	0	A	T	AT	77	77	0	0	0	A	A	AA	348
5326	137	HaeIII_Both-Ends_CC-5334_CID-3585177:4608519_num=607	241		45	24	0	21	0	A	G	AG	64	32	0	32	0	G	A	AG	69	0	0	68	1	G	G	GG	93	0	0	93	0	G	G	GG	77	33	0	44	0	G	A	AG	348
5332	138	HaeIII_Both-Ends_CC-5389_CID-272099:1907028_num=606	258	C	32	0	0	32	0	G	G	GG	48	0	0	48	0	G	G	GG	65	35	0	29	1	A	G	AG	69	0	0	69	0	G	G	GG	107	0	0	107	0	G	G	GG	321
5333	138	HaeIII_Both-Ends_CC-5389_CID-272099:1907028_num=606	291	C	32	0	0	32	0	G	G	GG	48	0	0	48	0	G	G	GG	65	29	0	36	0	G	A	AG	69	0	0	69	0	G	G	GG	107	0	0	107	0	G	G	GG	321
5335	139	HaeIII_Both-Ends_CC-5397_CID-186467:1760963_num=606	5		45	0	27	0	18	T	C	TC	56	0	37	0	19	T	C	TC	73	0	73	0	0	T	T	TT	81	0	81	0	0	T	T	TT	60	0	32	0	28	T	C	TC	315
5336	139	HaeIII_Both-Ends_CC-5397_CID-186467:1760963_num=606	66		45	18	0	27	0	G	A	AG	56	19	0	37	0	G	A	AG	73	0	0	73	0	G	G	GG	81	0	0	81	0	G	G	GG	60	27	0	33	0	G	A	AG	315
5352	140	HaeIII_Both-Ends_CC-5431_CID-2694100:3496670_num=605	64	E	32	0	32	0	0	T	T	TT	62	0	0	0	62	C	C	CC	89	0	0	0	89	C	C	CC	83	0	1	0	82	C	C	CC	72	0	30	0	42	C	T	TC	338
5353	140	HaeIII_Both-Ends_CC-5431_CID-2694100:3496670_num=605	232	E	32	0	32	0	0	T	T	TT	62	0	0	0	62	C	C	CC	89	0	0	0	89	C	C	CC	83	0	1	0	82	C	C	CC	72	0	30	0	42	C	T	TC	338
5362	141	HaeIII_Both-Ends_CC-5472_CID-180632:2553323_num=604	79		34	0	0	0	34	C	C	CC	59	0	0	0	59	C	C	CC	82	0	41	0	41	C	T	TC	77	0	41	0	36	T	C	TC	86	0	0	0	86	C	C	CC	338
5363	141	HaeIII_Both-Ends_CC-5472_CID-180632:2553323_num=604	282		34	0	34	0	0	T	T	TT	59	0	59	0	0	T	T	TT	82	0	41	0	41	C	T	TC	77	0	36	0	41	C	T	TC	86	0	86	0	0	T	T	TT	338
5364	142	HaeIII_Both-Ends_CC-5473_CID-1801881:3005528_num=604	251	E	39	0	39	0	0	T	T	TT	63	0	0	0	63	C	C	CC	81	0	0	0	81	C	C	CC	79	0	0	0	79	C	C	CC	87	0	44	0	43	T	C	TC	349
5365	142	HaeIII_Both-Ends_CC-5473_CID-1801881:3005528_num=604	269	C	39	39	0	0	0	A	A	AA	63	63	0	0	0	A	A	AA	81	38	0	43	0	G	A	AG	79	79	0	0	0	A	A	AA	87	87	0	0	0	A	A	AA	349
5378	143	HaeIII_Both-Ends_CC-5507_CID-359352:1572012_num=603	240		38	0	18	0	20	C	T	TC	62	0	32	0	30	T	C	TC	85	0	43	0	42	T	C	TC	69	0	0	0	69	C	C	CC	68	0	32	0	36	C	T	TC	322
5379	143	HaeIII_Both-Ends_CC-5507_CID-359352:1572012_num=603	241		38	20	0	18	0	A	G	AG	62	30	0	32	0	G	A	AG	85	42	0	43	0	G	A	AG	69	36	0	33	0	A	G	AG	68	36	0	32	0	A	G	AG	322
5381	144	HaeIII_Both-Ends_CC-5523_CID-1897457:3181606_num=603	209		48	28	0	20	0	A	G	AG	52	25	0	27	0	G	A	AG	63	33	0	30	0	A	G	AG	77	77	0	0	0	A	A	AA	67	37	0	30	0	A	G	AG	307
5382	144	HaeIII_Both-Ends_CC-5523_CID-1897457:3181606_num=603	240		48	0	28	0	20	T	C	TC	52	0	25	0	27	C	T	TC	63	0	33	0	30	T	C	TC	77	0	77	0	0	T	T	TT	67	0	37	0	30	T	C	TC	307
5389	145	HaeIII_Both-Ends_CC-5554_CID-407796:3574290_num=602	69	A	36	24	0	12	0	A	G	AG	29	0	0	29	0	G	G	GG	66	66	0	0	0	A	A	AA	28	0	0	28	0	G	G	GG	31	0	0	31	0	G	G	GG	190
5390	145	HaeIII_Both-Ends_CC-5554_CID-407796:3574290_num=602	219	A	36	24	0	12	0	A	G	AG	29	0	0	29	0	G	G	GG	66	66	0	0	0	A	A	AA	28	0	0	28	0	G	G	GG	31	0	0	31	0	G	G	GG	190
5391	145	HaeIII_Both-Ends_CC-5554_CID-407796:3574290_num=602	265	A	36	0	24	0	12	T	C	TC	29	0	0	0	29	C	C	CC	66	0	65	1	0	T	T	TT	28	0	0	0	28	C	C	CC	31	0	0	0	31	C	C	CC	190
5392	145	HaeIII_Both-Ends_CC-5554_CID-407796:3574290_num=602	267	A	36	12	0	24	0	G	A	AG	29	29	0	0	0	A	A	AA	66	0	0	66	0	G	G	GG	28	28	0	0	0	A	A	AA	31	31	0	0	0	A	A	AA	190
5414	146	HaeIII_Both-Ends_CC-5605_CID-185149:422775_num=601	78		37	0	0	0	37	C	C	CC	54	0	0	0	54	C	C	CC	52	0	24	0	28	C	T	TC	91	0	35	0	56	C	T	TC	81	0	43	0	38	T	C	TC	315
5415	146	HaeIII_Both-Ends_CC-5605_CID-185149:422775_num=601	215		37	0	37	0	0	T	T	TT	54	0	54	0	0	T	T	TT	52	0	0	0	52	C	C	CC	91	0	56	0	35	T	C	TC	81	0	38	0	43	C	T	TC	315
5428	147	HaeIII_Both-Ends_CC-5626_CID-259461:2930688_num=600	61		50	17	0	33	0	G	A	AG	67	0	0	67	0	G	G	GG	79	0	0	79	0	G	G	GG	55	0	0	55	0	G	G	GG	66	24	0	42	0	G	A	AG	317
5429	147	HaeIII_Both-Ends_CC-5626_CID-259461:2930688_num=600	65		50	0	17	0	33	C	T	TC	67	0	0	0	67	C	C	CC	79	0	0	0	79	C	C	CC	55	0	0	1	54	C	C	CC	66	0	24	0	42	C	T	TC	317
5431	148	HaeIII_Both-Ends_CC-5633_CID-170257:2684914_num=600	29		40	21	0	19	0	A	G	AG	149	63	0	86	0	G	A	AG	93	38	0	55	0	G	A	AG	177	86	0	91	0	G	A	AG	83	47	0	36	0	A	G	AG	542
5433	148	HaeIII_Both-Ends_CC-5633_CID-170257:2684914_num=600	269		40	0	21	0	19	T	C	TC	149	0	63	0	86	C	T	TC	93	0	38	0	55	C	T	TC	177	0	86	0	91	C	T	TC	83	0	47	0	36	T	C	TC	542
5434	148	HaeIII_Both-Ends_CC-5633_CID-170257:2684914_num=600	281		40	0	0	21	19	G	C	GC	149	0	0	63	86	C	G	GC	93	0	0	38	55	C	G	GC	177	0	0	86	91	C	G	GC	83	0	0	47	36	G	C	GC	542
5436	149	HaeIII_Both-Ends_CC-5641_CID-1463063:3227943_num=600	24		43	0	0	0	43	C	C	CC	46	0	25	0	21	T	C	TC	74	0	74	0	0	T	T	TT	83	0	37	0	46	C	T	TC	61	0	0	0	61	C	C	CC	307
5437	149	HaeIII_Both-Ends_CC-5641_CID-1463063:3227943_num=600	248		43	0	0	0	43	C	C	CC	46	0	0	0	46	C	C	CC	74	0	33	0	41	C	T	TC	83	0	37	0	46	C	T	TC	61	0	0	0	61	C	C	CC	307
5457	150	HaeIII_Both-Ends_CC-5688_CID-1976953:2034215_num=599	20		32	0	10	0	22	C	T	TC	64	0	0	0	64	C	C	CC	77	0	38	0	39	C	T	TC	68	0	0	0	68	C	C	CC	56	0	24	0	32	C	T	TC	297
5458	150	HaeIII_Both-Ends_CC-5688_CID-1976953:2034215_num=599	50		32	0	22	0	10	T	C	TC	64	0	64	0	0	T	T	TT	77	0	39	0	38	T	C	TC	68	0	68	0	0	T	T	TT	56	0	32	0	24	T	C	TC	297
5466	151	HaeIII_Both-Ends_CC-5739_CID-1919318:2143741_num=598	217		65	28	0	37	0	G	A	AG	73	19	0	54	0	G	A	AG	117	43	0	73	1	G	A	AG	119	0	0	119	0	G	G	GG	82	80	0	1	1	A	A	AA	456
5467	151	HaeIII_Both-Ends_CC-5739_CID-1919318:2143741_num=598	218		65	0	36	0	29	T	C	TC	73	0	54	0	19	T	C	TC	117	1	72	0	44	T	C	TC	119	0	118	0	1	T	T	TT	82	0	0	0	82	C	C	CC	456
5495	152	HaeIII_Both-Ends_CC-5836_CID-1467146:2458293_num=596	232	B	44	0	0	44	0	G	G	GG	85	0	0	26	59	C	G	GC	71	0	0	71	0	G	G	GG	54	0	0	54	0	G	G	GG	54	0	0	54	0	G	G	GG	308
5496	152	HaeIII_Both-Ends_CC-5836_CID-1467146:2458293_num=596	294		44	0	0	44	0	G	G	GG	85	58	0	27	0	A	G	AG	71	43	0	28	0	A	G	AG	54	0	0	54	0	G	G	GG	54	1	0	53	0	G	G	GG	308
5498	153	HaeIII_Both-Ends_CC-5843_CID-946279:1517377_num=595	230	E	52	0	0	0	52	C	C	CC	46	0	0	0	46	C	C	CC	85	0	0	0	85	C	C	CC	51	0	0	0	51	C	C	CC	96	0	49	0	47	T	C	TC	330
5499	153	HaeIII_Both-Ends_CC-5843_CID-946279:1517377_num=595	261	E	52	0	0	52	0	G	G	GG	46	0	0	46	0	G	G	GG	85	0	0	85	0	G	G	GG	51	0	0	51	0	G	G	GG	96	49	0	47	0	A	G	AG	330
5504	154	HaeIII_Both-Ends_CC-5866_CID-2982595:3121710_num=595	267		40	0	0	40	0	G	G	GG	54	27	0	27	0	G	A	AG	87	37	0	50	0	G	A	AG	62	34	0	28	0	A	G	AG	72	39	0	33	0	A	G	AG	315
5505	154	HaeIII_Both-Ends_CC-5866_CID-2982595:3121710_num=595	294		40	0	40	0	0	T	T	TT	54	0	27	0	27	C	T	TC	87	0	50	0	37	T	C	TC	62	0	28	0	34	C	T	TC	72	0	33	0	39	C	T	TC	315
5507	155	HaeIII_Both-Ends_CC-5874_CID-1959099:2107555_num=595	55		43	22	0	21	0	A	G	AG	62	29	0	33	0	G	A	AG	71	35	0	36	0	G	A	AG	82	44	0	38	0	A	G	AG	60	27	0	33	0	G	A	AG	318
5508	155	HaeIII_Both-Ends_CC-5874_CID-1959099:2107555_num=595	282		43	0	22	0	21	T	C	TC	62	0	29	0	33	C	T	TC	71	0	35	0	36	C	T	TC	82	0	44	0	38	T	C	TC	60	0	27	0	33	C	T	TC	318
5515	156	HaeIII_Both-Ends_CC-5901_CID-590462:1464603_num=594	235		37	0	0	0	37	C	C	CC	63	0	28	0	35	C	T	TC	76	0	36	0	40	C	T	TC	77	0	77	0	0	T	T	TT	70	0	0	0	70	C	C	CC	323
5516	156	HaeIII_Both-Ends_CC-5901_CID-590462:1464603_num=594	236		37	37	0	0	0	A	A	AA	63	35	0	28	0	A	G	AG	76	39	0	36	1	A	G	AG	77	0	0	77	0	G	G	GG	70	70	0	0	0	A	A	AA	323
5520	157	HaeIII_Both-Ends_CC-5921_CID-228731:805556_num=594	67		27	0	0	27	0	G	G	GG	68	0	0	68	0	G	G	GG	51	23	0	28	0	G	A	AG	65	39	0	26	0	A	G	AG	80	0	0	80	0	G	G	GG	291
5521	157	HaeIII_Both-Ends_CC-5921_CID-228731:805556_num=594	234		27	0	0	27	0	G	G	GG	68	0	0	68	0	G	G	GG	51	23	0	28	0	G	A	AG	65	39	0	26	0	A	G	AG	80	0	0	80	0	G	G	GG	291
5531	158	HaeIII_Both-Ends_CC-5977_CID-170257:2807522_num=593	77		79	28	51	0	0	T	A	AT	65	0	65	0	0	T	T	TT	160	56	104	0	0	T	A	AT	146	45	101	0	0	T	A	AT	137	39	98	0	0	T	A	AT	587
5532	158	HaeIII_Both-Ends_CC-5977_CID-170257:2807522_num=593	79		79	28	0	51	0	G	A	AG	65	0	0	65	0	G	G	GG	160	56	0	104	0	G	A	AG	146	45	0	101	0	G	A	AG	137	39	0	98	0	G	A	AG	587
5533	158	HaeIII_Both-Ends_CC-5977_CID-170257:2807522_num=593	259		79	1	50	0	28	T	C	TC	65	0	65	0	0	T	T	TT	160	0	104	0	56	T	C	TC	146	0	100	0	46	T	C	TC	137	0	98	0	39	T	C	TC	587
5534	159	HaeIII_Both-Ends_CC-5981_CID-1468860:2761836_num=593	205	A	72	0	20	0	52	C	T	TC	50	0	50	0	0	T	T	TT	52	0	52	0	0	T	T	TT	90	0	89	0	1	T	T	TT	146	0	0	0	146	C	C	CC	410
5535	159	HaeIII_Both-Ends_CC-5981_CID-1468860:2761836_num=593	289	A	72	0	52	0	20	T	C	TC	50	0	0	0	50	C	C	CC	52	0	0	0	52	C	C	CC	90	0	1	0	89	C	C	CC	146	0	146	0	0	T	T	TT	410
5547	160	HaeIII_Both-Ends_CC-6012_CID-264837:1824598_num=592	68	D	36	0	0	36	0	G	G	GG	65	0	0	65	0	G	G	GG	72	0	0	72	0	G	G	GG	70	23	0	47	0	G	A	AG	52	0	0	52	0	G	G	GG	295
5548	160	HaeIII_Both-Ends_CC-6012_CID-264837:1824598_num=592	94	D	36	0	0	0	36	C	C	CC	65	0	0	0	65	C	C	CC	72	0	0	0	72	C	C	CC	70	0	22	0	48	C	T	TC	52	1	1	0	50	C	C	CC	295
5550	161	HaeIII_Both-Ends_CC-6019_CID-2314284:2943436_num=592	37		45	45	0	0	0	A	A	AA	37	16	0	21	0	G	A	AG	84	84	0	0	0	A	A	AA	59	28	0	31	0	G	A	AG	53	53	0	0	0	A	A	AA	278
5551	161	HaeIII_Both-Ends_CC-6019_CID-2314284:2943436_num=592	233		45	0	0	45	0	G	G	GG	37	21	0	16	0	A	G	AG	84	0	0	83	1	G	G	GG	59	31	0	28	0	A	G	AG	53	0	0	53	0	G	G	GG	278
5552	162	HaeIII_Both-Ends_CC-6024_CID-191439:931387_num=592	39		46	30	0	16	0	A	G	AG	52	52	0	0	0	A	A	AA	41	22	0	19	0	A	G	AG	92	46	0	46	0	G	A	AG	77	38	0	39	0	G	A	AG	308
5553	162	HaeIII_Both-Ends_CC-6024_CID-191439:931387_num=592	256		46	0	16	0	30	C	T	TC	52	0	0	0	52	C	C	CC	41	0	19	0	22	C	T	TC	92	0	46	0	46	C	T	TC	77	0	39	0	38	T	C	TC	308
5554	162	HaeIII_Both-Ends_CC-6024_CID-191439:931387_num=592	280		46	16	0	30	0	G	A	AG	52	0	0	52	0	G	G	GG	41	19	0	22	0	G	A	AG	92	0	0	92	0	G	G	GG	77	0	0	77	0	G	G	GG	308
5555	162	HaeIII_Both-Ends_CC-6024_CID-191439:931387_num=592	287		46	0	30	0	16	T	C	TC	52	0	52	0	0	T	T	TT	41	0	22	0	19	T	C	TC	92	0	46	0	46	C	T	TC	77	0	38	0	39	C	T	TC	308
5557	163	HaeIII_Both-Ends_CC-6029_CID-1807826:1830804_num=592	214		48	0	33	0	15	T	C	TC	88	0	56	0	32	T	C	TC	145	0	86	0	59	T	C	TC	103	0	69	0	34	T	C	TC	91	0	58	0	33	T	C	TC	475
5558	163	HaeIII_Both-Ends_CC-6029_CID-1807826:1830804_num=592	265		48	0	33	0	15	T	C	TC	88	0	56	0	32	T	C	TC	145	0	86	0	59	T	C	TC	103	0	69	0	34	T	C	TC	91	0	58	0	33	T	C	TC	475
5577	164	HaeIII_Both-Ends_CC-6083_CID-1097006:1845041_num=591	261		34	0	10	24	0	G	T	TG	95	0	28	67	0	G	T	TG	68	0	68	0	0	T	T	TT	101	0	41	60	0	G	T	TG	95	0	95	0	0	T	T	TT	393
5578	164	HaeIII_Both-Ends_CC-6083_CID-1097006:1845041_num=591	267		34	0	11	23	0	G	T	TG	95	0	28	67	0	G	T	TG	68	0	68	0	0	T	T	TT	101	0	41	60	0	G	T	TG	95	0	95	0	0	T	T	TT	393
5579	165	HaeIII_Both-Ends_CC-6088_CID-833968:4210720_num=590	289		59	0	0	0	59	C	C	CC	60	0	25	0	35	C	T	TC	68	0	29	0	39	C	T	TC	72	0	0	0	72	C	C	CC	70	0	37	0	33	T	C	TC	329
5580	165	HaeIII_Both-Ends_CC-6088_CID-833968:4210720_num=590	293		59	0	0	0	59	C	C	CC	60	0	25	0	35	C	T	TC	68	0	29	0	39	C	T	TC	72	0	0	0	72	C	C	CC	70	0	37	0	33	T	C	TC	329
5593	166	HaeIII_Both-Ends_CC-6106_CID-274359:2521401_num=590	27		36	0	0	36	0	G	G	GG	70	0	0	70	0	G	G	GG	33	33	0	0	0	A	A	AA	91	48	0	43	0	A	G	AG	93	46	0	47	0	G	A	AG	323
5594	166	HaeIII_Both-Ends_CC-6106_CID-274359:2521401_num=590	274	B	36	0	1	0	35	C	C	CC	70	0	36	0	34	T	C	TC	33	0	0	0	33	C	C	CC	91	0	0	0	91	C	C	CC	93	0	0	0	93	C	C	CC	323
5603	167	HaeIII_Both-Ends_CC-6134_CID-826778:1275613_num=589	222	D	24	0	0	0	24	C	C	CC	32	0	0	0	32	C	C	CC	36	0	0	0	36	C	C	CC	53	0	20	0	33	C	T	TC	42	0	0	0	42	C	C	CC	187
5604	167	HaeIII_Both-Ends_CC-6134_CID-826778:1275613_num=589	263	A	24	0	13	0	11	T	C	TC	32	0	0	0	32	C	C	CC	36	0	36	0	0	T	T	TT	53	0	0	0	53	C	C	CC	42	0	0	0	42	C	C	CC	187
5625	168	HaeIII_Both-Ends_CC-6185_CID-519733:688448_num=588	247		63	36	0	27	0	A	G	AG	51	27	0	24	0	A	G	AG	77	52	0	25	0	A	G	AG	79	39	0	40	0	G	A	AG	66	28	0	38	0	G	A	AG	336
5626	168	HaeIII_Both-Ends_CC-6185_CID-519733:688448_num=588	250		63	0	36	0	27	T	C	TC	51	0	27	0	24	T	C	TC	77	0	52	0	25	T	C	TC	79	0	39	0	40	C	T	TC	66	0	28	0	38	C	T	TC	336
5675	169	HaeIII_Both-Ends_CC-6286_CID-666037:1250622_num=586	23		42	0	27	0	15	T	C	TC	43	0	25	0	18	T	C	TC	64	0	30	0	34	C	T	TC	107	0	107	0	0	T	T	TT	65	0	30	0	35	C	T	TC	321
5676	169	HaeIII_Both-Ends_CC-6286_CID-666037:1250622_num=586	206	D	42	0	0	42	0	G	G	GG	43	0	0	43	0	G	G	GG	64	0	0	64	0	G	G	GG	107	79	0	28	0	A	G	AG	65	0	0	65	0	G	G	GG	321
5677	169	HaeIII_Both-Ends_CC-6286_CID-666037:1250622_num=586	233		42	15	0	0	27	C	A	AC	43	18	0	0	25	C	A	AC	64	34	0	0	30	A	C	AC	107	0	0	0	107	C	C	CC	65	35	0	0	30	A	C	AC	321
5690	170	HaeIII_Both-Ends_CC-6314_CID-1760998:2163178_num=586	87		42	42	0	0	0	A	A	AA	51	20	0	31	0	G	A	AG	67	28	0	39	0	G	A	AG	75	36	0	39	0	G	A	AG	71	71	0	0	0	A	A	AA	306
5691	170	HaeIII_Both-Ends_CC-6314_CID-1760998:2163178_num=586	220		42	0	42	0	0	T	T	TT	51	0	20	0	31	C	T	TC	67	0	28	0	39	C	T	TC	75	0	36	0	39	C	T	TC	71	0	71	0	0	T	T	TT	306
5697	171	HaeIII_Both-Ends_CC-6328_CID-999376:1539099_num=585	11		53	0	0	0	53	C	C	CC	51	26	0	0	25	A	C	AC	61	0	0	0	61	C	C	CC	85	43	0	0	42	A	C	AC	77	38	0	0	39	C	A	AC	327
5698	171	HaeIII_Both-Ends_CC-6328_CID-999376:1539099_num=585	272		53	0	0	0	53	C	C	CC	51	0	26	0	25	T	C	TC	61	0	0	0	61	C	C	CC	85	0	0	0	85	C	C	CC	77	0	38	0	39	C	T	TC	327
5699	171	HaeIII_Both-Ends_CC-6328_CID-999376:1539099_num=585	275		53	0	53	0	0	T	T	TT	51	0	25	0	26	C	T	TC	61	0	61	0	0	T	T	TT	85	0	85	0	0	T	T	TT	77	0	39	0	38	T	C	TC	327
5700	172	HaeIII_Both-Ends_CC-6330_CID-929555:2150812_num=585	229		59	0	24	0	35	C	T	TC	47	0	28	0	19	T	C	TC	56	0	28	0	28	C	T	TC	79	0	79	0	0	T	T	TT	84	0	44	0	40	T	C	TC	325
5701	172	HaeIII_Both-Ends_CC-6330_CID-929555:2150812_num=585	293		59	0	24	0	35	C	T	TC	47	0	28	0	19	T	C	TC	56	0	28	0	28	C	T	TC	79	0	79	0	0	T	T	TT	84	0	44	0	40	T	C	TC	325
5705	173	HaeIII_Both-Ends_CC-6340_CID-502387:3112711_num=585	217		61	0	0	27	34	C	G	GC	81	0	0	39	42	C	G	GC	198	0	0	137	61	G	C	GC	80	0	0	0	80	C	C	CC	42	0	0	0	42	C	C	CC	462
5706	173	HaeIII_Both-Ends_CC-6340_CID-502387:3112711_num=585	280		61	0	34	0	27	T	C	TC	81	0	42	0	39	T	C	TC	198	0	61	0	137	C	T	TC	80	0	31	0	49	C	T	TC	42	0	42	0	0	T	T	TT	462
5728	174	HaeIII_Both-Ends_CC-6394_CID-282891:481597_num=584	40		30	0	12	18	0	G	T	TG	68	0	20	48	0	G	T	TG	60	0	30	30	0	G	T	TG	51	0	20	31	0	G	T	TG	117	0	48	69	0	G	T	TG	326
5729	174	HaeIII_Both-Ends_CC-6394_CID-282891:481597_num=584	246		30	0	0	12	18	C	G	GC	68	0	0	19	49	C	G	GC	60	0	0	30	30	C	G	GC	51	0	0	20	31	C	G	GC	117	0	0	48	69	C	G	GC	326
5730	174	HaeIII_Both-Ends_CC-6394_CID-282891:481597_num=584	276		30	0	12	0	18	C	T	TC	68	0	19	0	49	C	T	TC	60	0	30	0	30	C	T	TC	51	0	20	0	31	C	T	TC	117	0	48	0	69	C	T	TC	326
5732	175	HaeIII_Both-Ends_CC-6397_CID-257521:2573177_num=584	21		31	0	15	0	16	C	T	TC	55	0	55	0	0	T	T	TT	62	0	62	0	0	T	T	TT	41	0	25	0	16	T	C	TC	112	0	112	0	0	T	T	TT	301
5733	175	HaeIII_Both-Ends_CC-6397_CID-257521:2573177_num=584	86		31	0	16	0	15	T	C	TC	55	0	0	0	55	C	C	CC	62	0	0	0	62	C	C	CC	41	0	16	0	25	C	T	TC	112	0	0	0	112	C	C	CC	301
5734	175	HaeIII_Both-Ends_CC-6397_CID-257521:2573177_num=584	271	C	31	0	0	0	31	C	C	CC	55	0	0	0	55	C	C	CC	62	0	27	0	35	C	T	TC	41	0	0	0	41	C	C	CC	112	0	0	0	112	C	C	CC	301
5742	176	HaeIII_Both-Ends_CC-6415_CID-80417:3221967_num=583	235		34	0	0	34	0	G	G	GG	50	50	0	0	0	A	A	AA	85	85	0	0	0	A	A	AA	69	69	0	0	0	A	A	AA	63	0	0	63	0	G	G	GG	301
5743	176	HaeIII_Both-Ends_CC-6415_CID-80417:3221967_num=583	243	A	34	0	16	0	18	C	T	TC	50	0	0	0	50	C	C	CC	85	0	0	0	85	C	C	CC	69	0	0	0	69	C	C	CC	63	0	0	0	63	C	C	CC	301
5745	177	HaeIII_Both-Ends_CC-6433_CID-254504:1184550_num=583	89		31	19	0	12	0	A	G	AG	58	32	0	26	0	A	G	AG	62	32	0	30	0	A	G	AG	85	0	0	85	0	G	G	GG	101	48	0	53	0	G	A	AG	337
5746	177	HaeIII_Both-Ends_CC-6433_CID-254504:1184550_num=583	254		31	19	12	0	0	A	T	AT	58	32	26	0	0	A	T	AT	62	32	30	0	0	A	T	AT	85	0	85	0	0	T	T	TT	101	48	53	0	0	T	A	AT	337
5748	178	HaeIII_Both-Ends_CC-6439_CID-208766:3454372_num=583	244		78	0	26	0	52	C	T	TC	116	0	0	0	116	C	C	CC	84	0	27	0	57	C	T	TC	114	0	47	0	67	C	T	TC	106	0	37	0	69	C	T	TC	498
5749	178	HaeIII_Both-Ends_CC-6439_CID-208766:3454372_num=583	273		78	0	52	0	26	T	C	TC	116	0	116	0	0	T	T	TT	84	0	57	0	27	T	C	TC	114	0	67	0	47	T	C	TC	106	0	69	0	37	T	C	TC	498
5805	179	HaeIII_Both-Ends_CC-6584_CID-3418270:3660716_num=580	219	A	36	0	19	0	17	T	C	TC	47	0	47	0	0	T	T	TT	71	0	71	0	0	T	T	TT	80	0	80	0	0	T	T	TT	73	0	73	0	0	T	T	TT	307
5806	179	HaeIII_Both-Ends_CC-6584_CID-3418270:3660716_num=580	279	A	36	0	17	0	19	C	T	TC	47	0	0	0	47	C	C	CC	71	0	0	0	71	C	C	CC	80	0	0	0	80	C	C	CC	73	0	0	0	73	C	C	CC	307
5807	180	HaeIII_Both-Ends_CC-6587_CID-3215979:3802570_num=580	19		38	0	0	22	16	G	C	GC	45	0	0	25	20	G	C	GC	70	0	0	42	28	G	C	GC	75	0	0	34	41	C	G	GC	70	0	0	70	0	G	G	GG	298
5808	180	HaeIII_Both-Ends_CC-6587_CID-3215979:3802570_num=580	213		38	0	22	0	16	T	C	TC	45	0	25	0	20	T	C	TC	70	0	42	0	28	T	C	TC	75	0	34	0	41	C	T	TC	70	0	70	0	0	T	T	TT	298
5809	181	HaeIII_Both-Ends_CC-6588_CID-314577:3068336_num=580	6		51	27	0	24	0	A	G	AG	44	26	0	18	0	A	G	AG	73	0	0	73	0	G	G	GG	79	0	0	79	0	G	G	GG	69	0	0	69	0	G	G	GG	316
5810	181	HaeIII_Both-Ends_CC-6588_CID-314577:3068336_num=580	16		51	0	0	0	51	C	C	CC	44	0	0	0	44	C	C	CC	73	0	0	32	41	C	G	GC	79	0	0	35	44	C	G	GC	69	0	0	0	69	C	C	CC	316
5811	182	HaeIII_Both-Ends_CC-6597_CID-2320134:2564196_num=580	205		29	15	0	14	0	A	G	AG	51	51	0	0	0	A	A	AA	65	25	0	40	0	G	A	AG	86	86	0	0	0	A	A	AA	79	79	0	0	0	A	A	AA	310
5812	182	HaeIII_Both-Ends_CC-6597_CID-2320134:2564196_num=580	281		29	15	0	14	0	A	G	AG	51	51	0	0	0	A	A	AA	65	25	0	40	0	G	A	AG	86	86	0	0	0	A	A	AA	79	79	0	0	0	A	A	AA	310
5817	183	HaeIII_Both-Ends_CC-6613_CID-1461842:3640350_num=580	231		34	0	17	0	17	C	T	TC	55	0	25	0	30	C	T	TC	69	0	27	0	42	C	T	TC	72	0	0	0	72	C	C	CC	68	0	0	0	68	C	C	CC	298
5818	183	HaeIII_Both-Ends_CC-6613_CID-1461842:3640350_num=580	293		34	0	17	0	17	C	T	TC	55	0	25	0	30	C	T	TC	69	0	27	0	42	C	T	TC	72	0	0	0	72	C	C	CC	68	0	0	0	68	C	C	CC	298
5829	184	HaeIII_Both-Ends_CC-6632_CID-714238:2565863_num=579	218		37	37	0	0	0	A	A	AA	56	30	0	26	0	A	G	AG	89	43	0	46	0	G	A	AG	80	80	0	0	0	A	A	AA	62	44	0	18	0	A	G	AG	324
5830	184	HaeIII_Both-Ends_CC-6632_CID-714238:2565863_num=579	227		37	0	0	37	0	G	G	GG	56	26	0	30	0	G	A	AG	89	46	0	43	0	A	G	AG	80	0	0	80	0	G	G	GG	62	18	0	44	0	G	A	AG	324
5836	185	HaeIII_Both-Ends_CC-6644_CID-51676:81407_num=579	6		38	0	0	10	28	C	G	GC	69	0	0	21	48	C	G	GC	81	0	0	28	53	C	G	GC	65	0	0	44	21	G	C	GC	115	0	0	47	68	C	G	GC	368
5838	185	HaeIII_Both-Ends_CC-6644_CID-51676:81407_num=579	233		38	0	0	28	10	G	C	GC	69	0	0	47	22	G	C	GC	81	0	0	52	29	G	C	GC	65	0	0	25	40	C	G	GC	115	0	0	72	43	G	C	GC	368
5845	186	HaeIII_Both-Ends_CC-6658_CID-280708:3075907_num=579	87		43	0	21	0	22	C	T	TC	62	0	25	1	36	C	T	TC	80	1	37	1	41	C	T	TC	78	0	35	1	42	C	T	TC	54	0	22	1	31	C	T	TC	317
5846	186	HaeIII_Both-Ends_CC-6658_CID-280708:3075907_num=579	289		43	0	20	22	1	G	T	TG	62	0	62	0	0	T	T	TT	80	0	40	40	0	G	T	TG	78	0	36	42	0	G	T	TG	54	0	23	30	1	G	T	TG	317
5851	187	HaeIII_Both-Ends_CC-6663_CID-224227:3424464_num=579	29		31	0	0	0	31	C	C	CC	57	0	0	0	57	C	C	CC	91	0	35	0	56	C	T	TC	53	0	24	0	29	C	T	TC	60	0	28	0	32	C	T	TC	292
5852	187	HaeIII_Both-Ends_CC-6663_CID-224227:3424464_num=579	83		31	0	0	0	31	C	C	CC	57	0	0	0	57	C	C	CC	91	0	35	0	56	C	T	TC	53	0	24	0	29	C	T	TC	60	0	28	0	32	C	T	TC	292
5883	188	HaeIII_Both-Ends_CC-6755_CID-1122503:2578206_num=578	251		48	0	15	0	33	C	T	TC	88	0	33	0	55	C	T	TC	91	0	36	0	55	C	T	TC	118	0	37	0	81	C	T	TC	113	0	46	0	67	C	T	TC	458
5884	188	HaeIII_Both-Ends_CC-6755_CID-1122503:2578206_num=578	285		48	0	0	0	48	C	C	CC	88	0	55	0	33	T	C	TC	91	0	55	0	36	T	C	TC	118	0	0	0	118	C	C	CC	113	0	0	0	113	C	C	CC	458
5913	189	HaeIII_Both-Ends_CC-6852_CID-3094019:3650165_num=576	70	A	42	0	22	0	20	T	C	TC	59	0	0	0	59	C	C	CC	69	0	0	0	69	C	C	CC	78	0	0	0	78	C	C	CC	65	0	65	0	0	T	T	TT	313
5914	189	HaeIII_Both-Ends_CC-6852_CID-3094019:3650165_num=576	87	A	42	0	19	0	23	C	T	TC	59	0	0	0	59	C	C	CC	69	0	0	0	69	C	C	CC	78	0	0	0	78	C	C	CC	65	0	0	0	65	C	C	CC	313
5939	190	HaeIII_Both-Ends_CC-6922_CID-1716500:2174925_num=575	35		34	21	0	13	0	A	G	AG	37	19	0	18	0	A	G	AG	74	37	0	37	0	G	A	AG	65	36	0	29	0	A	G	AG	80	80	0	0	0	A	A	AA	290
5940	190	HaeIII_Both-Ends_CC-6922_CID-1716500:2174925_num=575	40		34	0	0	21	13	G	C	GC	37	0	0	19	18	G	C	GC	74	0	0	37	37	C	G	GC	65	0	0	36	29	G	C	GC	80	0	0	80	0	G	G	GG	290
5941	191	HaeIII_Both-Ends_CC-6924_CID-1665113:3029571_num=575	21	A	52	0	0	30	22	G	C	GC	54	0	0	0	54	C	C	CC	54	0	0	0	54	C	C	CC	79	0	0	0	79	C	C	CC	134	0	0	134	0	G	G	GG	373
5942	191	HaeIII_Both-Ends_CC-6924_CID-1665113:3029571_num=575	203	A	52	30	0	22	0	A	G	AG	54	0	0	54	0	G	G	GG	54	0	0	54	0	G	G	GG	79	0	0	79	0	G	G	GG	134	134	0	0	0	A	A	AA	373
5943	191	HaeIII_Both-Ends_CC-6924_CID-1665113:3029571_num=575	238	A	52	22	0	30	0	G	A	AG	54	54	0	0	0	A	A	AA	54	53	1	0	0	A	A	AA	79	79	0	0	0	A	A	AA	134	0	0	134	0	G	G	GG	373
5955	192	HaeIII_Both-Ends_CC-6980_CID-2518015:2556994_num=574	9		49	49	0	0	0	A	A	AA	38	0	0	0	38	C	C	CC	71	40	0	0	31	A	C	AC	70	36	0	0	34	A	C	AC	73	73	0	0	0	A	A	AA	301
5956	192	HaeIII_Both-Ends_CC-6980_CID-2518015:2556994_num=574	31		49	49	0	0	0	A	A	AA	38	18	0	20	0	G	A	AG	71	71	0	0	0	A	A	AA	70	36	0	34	0	A	G	AG	73	73	0	0	0	A	A	AA	301
5966	193	HaeIII_Both-Ends_CC-7007_CID-152883:3449658_num=574	98		64	37	0	0	27	A	C	AC	42	19	0	0	23	C	A	AC	58	58	0	0	0	A	A	AA	67	67	0	0	0	A	A	AA	75	39	0	0	36	A	C	AC	306
5967	193	HaeIII_Both-Ends_CC-7007_CID-152883:3449658_num=574	226		64	0	27	0	37	C	T	TC	42	0	23	0	19	T	C	TC	58	0	0	0	58	C	C	CC	67	0	0	0	67	C	C	CC	75	0	36	0	39	C	T	TC	306
5970	194	HaeIII_Both-Ends_CC-7014_CID-1138749:2805913_num=574	47	A	32	15	0	17	0	G	A	AG	59	59	0	0	0	A	A	AA	80	80	0	0	0	A	A	AA	67	67	0	0	0	A	A	AA	85	85	0	0	0	A	A	AA	323
5971	194	HaeIII_Both-Ends_CC-7014_CID-1138749:2805913_num=574	58		32	0	0	0	32	C	C	CC	59	0	59	0	0	T	T	TT	80	0	80	0	0	T	T	TT	67	0	67	0	0	T	T	TT	85	0	0	0	85	C	C	CC	323
5973	195	HaeIII_Both-Ends_CC-7021_CID-967184:2601247_num=573	6		47	23	0	24	0	G	A	AG	43	16	0	27	0	G	A	AG	65	0	0	65	0	G	G	GG	69	36	0	33	0	A	G	AG	73	0	0	73	0	G	G	GG	297
5974	195	HaeIII_Both-Ends_CC-7021_CID-967184:2601247_num=573	59		47	23	0	24	0	G	A	AG	43	16	0	27	0	G	A	AG	65	0	0	65	0	G	G	GG	69	36	0	33	0	A	G	AG	73	0	0	73	0	G	G	GG	297
5975	195	HaeIII_Both-Ends_CC-7021_CID-967184:2601247_num=573	289		47	0	0	47	0	G	G	GG	43	27	0	16	0	A	G	AG	65	30	0	35	0	G	A	AG	69	33	0	36	0	G	A	AG	73	32	0	41	0	G	A	AG	297
5980	196	HaeIII_Both-Ends_CC-7028_CID-855546:4730332_num=573	55	C	76	0	76	0	0	T	T	TT	106	0	106	0	0	T	T	TT	96	0	49	0	47	T	C	TC	125	0	125	0	0	T	T	TT	174	0	174	0	0	T	T	TT	577
5981	196	HaeIII_Both-Ends_CC-7028_CID-855546:4730332_num=573	65	C	76	76	0	0	0	A	A	AA	106	106	0	0	0	A	A	AA	96	49	0	47	0	A	G	AG	125	125	0	0	0	A	A	AA	174	174	0	0	0	A	A	AA	577
5984	197	HaeIII_Both-Ends_CC-7065_CID-250721:1826146_num=573	61		37	0	0	14	23	C	G	GC	48	0	0	25	23	G	C	GC	59	0	0	0	59	C	C	CC	81	0	0	81	0	G	G	GG	75	0	0	75	0	G	G	GG	300
5985	197	HaeIII_Both-Ends_CC-7065_CID-250721:1826146_num=573	228		37	0	23	0	14	T	C	TC	48	0	23	0	25	C	T	TC	59	0	59	0	0	T	T	TT	81	0	0	0	81	C	C	CC	75	0	0	0	75	C	C	CC	300
5989	198	HaeIII_Both-Ends_CC-7077_CID-205205:2526919_num=573	224		42	0	0	0	42	C	C	CC	48	0	48	0	0	T	T	TT	54	1	20	0	33	C	T	TC	88	1	49	0	38	T	C	TC	72	0	25	0	47	C	T	TC	304
5990	198	HaeIII_Both-Ends_CC-7077_CID-205205:2526919_num=573	240		42	0	42	0	0	T	T	TT	48	0	0	47	1	G	G	GG	54	0	34	20	0	T	G	TG	88	0	38	50	0	G	T	TG	72	0	47	25	0	T	G	TG	304
5997	199	HaeIII_Both-Ends_CC-7108_CID-635435:2713010_num=572	272		40	0	0	0	40	C	C	CC	54	0	33	0	21	T	C	TC	59	0	27	0	32	C	T	TC	82	0	49	0	33	T	C	TC	74	0	74	0	0	T	T	TT	309
5998	199	HaeIII_Both-Ends_CC-7108_CID-635435:2713010_num=572	278		40	0	0	0	40	C	C	CC	54	0	33	0	21	T	C	TC	59	0	27	0	32	C	T	TC	82	0	49	0	33	T	C	TC	74	0	73	1	0	T	T	TT	309
6004	200	HaeIII_Both-Ends_CC-7137_CID-141649:1044636_num=572	288		39	0	1	0	38	C	C	CC	42	0	0	0	42	C	C	CC	56	0	0	0	56	C	C	CC	74	0	31	0	43	C	T	TC	85	0	28	0	57	C	T	TC	296
6005	200	HaeIII_Both-Ends_CC-7137_CID-141649:1044636_num=572	297		39	39	0	0	0	A	A	AA	42	42	0	0	0	A	A	AA	56	56	0	0	0	A	A	AA	74	43	0	31	0	A	G	AG	85	57	1	27	0	A	G	AG	296
6006	201	HaeIII_Both-Ends_CC-7140_CID-136712:1892062_num=572	246		30	0	12	0	18	C	T	TC	60	0	31	0	29	T	C	TC	85	0	33	0	52	C	T	TC	88	0	0	0	88	C	C	CC	52	0	0	0	52	C	C	CC	315
6007	201	HaeIII_Both-Ends_CC-7140_CID-136712:1892062_num=572	292		30	12	0	18	0	G	A	AG	60	31	1	28	0	A	G	AG	85	33	0	52	0	G	A	AG	88	0	1	87	0	G	G	GG	52	0	0	51	1	G	G	GG	315
6051	202	HaeIII_Both-Ends_CC-7334_CID-1801990:4404133_num=569	16	C	29	29	0	0	0	A	A	AA	59	59	0	0	0	A	A	AA	47	24	0	23	0	A	G	AG	73	73	0	0	0	A	A	AA	85	84	0	1	0	A	A	AA	293
6052	202	HaeIII_Both-Ends_CC-7334_CID-1801990:4404133_num=569	270		29	15	0	14	0	A	G	AG	59	59	0	0	0	A	A	AA	47	24	0	23	0	A	G	AG	73	73	0	0	0	A	A	AA	85	85	0	0	0	A	A	AA	293
6054	203	HaeIII_Both-Ends_CC-7345_CID-137583:263111_num=569	41		31	1	30	0	0	T	T	TT	121	77	44	0	0	A	T	AT	168	0	168	0	0	T	T	TT	121	79	42	0	0	A	T	AT	106	106	0	0	0	A	A	AA	547
6055	203	HaeIII_Both-Ends_CC-7345_CID-137583:263111_num=569	42		31	0	0	1	30	C	C	CC	121	0	0	77	44	G	C	GC	168	0	0	0	168	C	C	CC	121	0	0	79	42	G	C	GC	106	0	0	106	0	G	G	GG	547
6064	204	HaeIII_Both-Ends_CC-7365_CID-656680:1569639_num=568	79	A	30	13	0	17	0	G	A	AG	64	0	0	64	0	G	G	GG	68	0	0	68	0	G	G	GG	80	0	0	80	0	G	G	GG	50	0	0	50	0	G	G	GG	292
6065	204	HaeIII_Both-Ends_CC-7365_CID-656680:1569639_num=568	82		30	0	17	0	13	T	C	TC	64	0	64	0	0	T	T	TT	68	0	33	0	35	C	T	TC	80	0	80	0	0	T	T	TT	50	0	50	0	0	T	T	TT	292
6070	205	HaeIII_Both-Ends_CC-7383_CID-3070152:3640801_num=568	42	A	27	12	0	15	0	G	A	AG	44	0	0	44	0	G	G	GG	71	0	0	71	0	G	G	GG	70	0	0	70	0	G	G	GG	62	0	0	62	0	G	G	GG	274
6071	205	HaeIII_Both-Ends_CC-7383_CID-3070152:3640801_num=568	248	A	27	0	12	0	15	C	T	TC	44	0	0	0	44	C	C	CC	71	0	0	0	71	C	C	CC	70	0	0	0	70	C	C	CC	62	0	0	0	62	C	C	CC	274
6078	206	HaeIII_Both-Ends_CC-7402_CID-16324:385008_num=568	87		143	0	0	59	84	C	G	GC	172	0	1	56	115	C	G	GC	190	0	0	78	112	C	G	GC	191	0	0	53	138	C	G	GC	187	0	0	90	97	C	G	GC	883
6079	206	HaeIII_Both-Ends_CC-7402_CID-16324:385008_num=568	269		143	0	58	0	85	C	T	TC	172	0	56	0	116	C	T	TC	190	0	77	0	113	C	T	TC	191	0	50	0	141	C	T	TC	187	0	88	0	99	C	T	TC	883
6081	207	HaeIII_Both-Ends_CC-7409_CID-1466220:2343856_num=568	246		34	34	0	0	0	A	A	AA	62	29	0	33	0	G	A	AG	58	26	0	32	0	G	A	AG	89	0	0	89	0	G	G	GG	89	36	0	53	0	G	A	AG	332
6082	207	HaeIII_Both-Ends_CC-7409_CID-1466220:2343856_num=568	279		34	0	0	34	0	G	G	GG	62	33	0	29	0	A	G	AG	58	31	0	27	0	A	G	AG	89	89	0	0	0	A	A	AA	89	53	0	36	0	A	G	AG	332
6101	208	HaeIII_Both-Ends_CC-7471_CID-1980169:2804577_num=567	49		68	0	68	0	0	T	T	TT	45	0	0	0	45	C	C	CC	70	0	38	0	32	T	C	TC	65	0	34	0	31	T	C	TC	76	0	76	0	0	T	T	TT	324
6102	208	HaeIII_Both-Ends_CC-7471_CID-1980169:2804577_num=567	229		68	0	68	0	0	T	T	TT	45	0	0	0	45	C	C	CC	70	0	38	0	32	T	C	TC	65	0	34	0	31	T	C	TC	76	0	76	0	0	T	T	TT	324
6106	209	HaeIII_Both-Ends_CC-7506_CID-698158:1373744_num=566	20	A	33	12	21	0	0	T	A	AT	50	0	50	0	0	T	T	TT	65	0	65	0	0	T	T	TT	64	0	64	0	0	T	T	TT	78	0	77	1	0	T	T	TT	290
6107	209	HaeIII_Both-Ends_CC-7506_CID-698158:1373744_num=566	45	A	33	0	0	21	12	G	C	GC	50	0	0	50	0	G	G	GG	65	0	0	65	0	G	G	GG	64	0	0	63	1	G	G	GG	78	0	0	78	0	G	G	GG	290
6108	209	HaeIII_Both-Ends_CC-7506_CID-698158:1373744_num=566	52	A	33	0	21	0	12	T	C	TC	50	0	50	0	0	T	T	TT	65	0	65	0	0	T	T	TT	64	0	64	0	0	T	T	TT	78	0	78	0	0	T	T	TT	290
6116	210	HaeIII_Both-Ends_CC-7531_CID-2563724:3641312_num=566	58	A	33	10	0	23	0	G	A	AG	63	0	0	63	0	G	G	GG	69	0	0	69	0	G	G	GG	78	0	0	78	0	G	G	GG	62	0	0	62	0	G	G	GG	305
6117	210	HaeIII_Both-Ends_CC-7531_CID-2563724:3641312_num=566	90	A	33	0	23	0	10	T	C	TC	63	0	63	0	0	T	T	TT	69	0	69	0	0	T	T	TT	78	0	78	0	0	T	T	TT	62	0	62	0	0	T	T	TT	305
6122	211	HaeIII_Both-Ends_CC-7564_CID-1099327:3563372_num=566	65		48	0	48	0	0	T	T	TT	58	0	23	0	35	C	T	TC	64	0	38	0	26	T	C	TC	69	0	38	0	31	T	C	TC	66	0	30	0	36	C	T	TC	305
6123	211	HaeIII_Both-Ends_CC-7564_CID-1099327:3563372_num=566	264		48	0	22	26	0	G	T	TG	58	0	23	35	0	G	T	TG	64	0	0	64	0	G	G	GG	69	0	38	31	0	T	G	TG	66	0	1	65	0	G	G	GG	305
6129	212	HaeIII_Both-Ends_CC-7589_CID-4035648:4251031_num=565	37	C	34	0	0	0	34	C	C	CC	46	0	0	0	46	C	C	CC	71	0	24	0	47	C	T	TC	70	0	0	0	70	C	C	CC	71	0	0	0	71	C	C	CC	292
6130	212	HaeIII_Both-Ends_CC-7589_CID-4035648:4251031_num=565	91	C	34	0	0	34	0	G	G	GG	46	0	0	46	0	G	G	GG	71	24	0	47	0	G	A	AG	70	0	1	69	0	G	G	GG	71	0	0	71	0	G	G	GG	292
6139	213	HaeIII_Both-Ends_CC-7619_CID-1818724:2737059_num=565	50		39	0	19	0	20	C	T	TC	43	0	0	0	43	C	C	CC	78	0	49	0	29	T	C	TC	79	0	37	0	42	C	T	TC	73	0	35	0	38	C	T	TC	312
6140	213	HaeIII_Both-Ends_CC-7619_CID-1818724:2737059_num=565	242		39	19	0	20	0	G	A	AG	43	0	0	43	0	G	G	GG	78	49	0	29	0	A	G	AG	79	37	0	42	0	G	A	AG	73	35	0	38	0	G	A	AG	312
6160	214	HaeIII_Both-Ends_CC-7710_CID-868436:1149970_num=563	58		50	25	0	25	0	G	A	AG	57	25	0	32	0	G	A	AG	36	14	0	22	0	G	A	AG	98	49	0	49	0	G	A	AG	74	37	0	37	0	G	A	AG	315
6161	214	HaeIII_Both-Ends_CC-7710_CID-868436:1149970_num=563	238		50	0	25	0	25	C	T	TC	57	0	32	0	25	T	C	TC	36	0	22	0	14	T	C	TC	98	0	49	0	49	C	T	TC	74	0	37	0	37	C	T	TC	315
6169	215	HaeIII_Both-Ends_CC-7739_CID-244755:2547856_num=563	10	E	37	0	0	37	0	G	G	GG	47	0	0	47	0	G	G	GG	51	0	0	51	0	G	G	GG	81	1	0	80	0	G	G	GG	81	40	0	41	0	G	A	AG	297
6170	215	HaeIII_Both-Ends_CC-7739_CID-244755:2547856_num=563	222		37	0	20	0	17	T	C	TC	47	0	47	0	0	T	T	TT	51	0	23	0	28	C	T	TC	81	0	81	0	0	T	T	TT	81	0	81	0	0	T	T	TT	297
6183	216	HaeIII_Both-Ends_CC-7780_CID-778854:2049854_num=562	220		53	22	0	31	0	G	A	AG	97	33	0	64	0	G	A	AG	209	99	0	110	0	G	A	AG	81	31	0	50	0	G	A	AG	37	22	0	15	0	A	G	AG	477
6186	216	HaeIII_Both-Ends_CC-7780_CID-778854:2049854_num=562	287		53	22	0	31	0	G	A	AG	97	33	0	64	0	G	A	AG	209	99	0	110	0	G	A	AG	81	31	0	50	0	G	A	AG	37	22	0	15	0	A	G	AG	477
6196	217	HaeIII_Both-Ends_CC-7808_CID-25284:1576370_num=562	248		23	17	0	6	0	A	G	AG	49	27	0	22	0	A	G	AG	54	34	0	20	0	A	G	AG	87	87	0	0	0	A	A	AA	71	30	0	41	0	G	A	AG	284
6197	217	HaeIII_Both-Ends_CC-7808_CID-25284:1576370_num=562	265		23	17	0	6	0	A	G	AG	49	27	0	22	0	A	G	AG	54	34	0	20	0	A	G	AG	87	87	0	0	0	A	A	AA	71	30	0	41	0	G	A	AG	284
6225	218	HaeIII_Both-Ends_CC-7927_CID-62552:2070834_num=560	98		33	0	0	17	16	G	C	GC	64	0	0	64	0	G	G	GG	65	0	0	34	31	G	C	GC	63	0	0	63	0	G	G	GG	54	0	0	22	32	C	G	GC	279
6226	218	HaeIII_Both-Ends_CC-7927_CID-62552:2070834_num=560	216		33	17	0	16	0	A	G	AG	64	64	0	0	0	A	A	AA	65	34	0	31	0	A	G	AG	63	63	0	0	0	A	A	AA	54	22	0	32	0	G	A	AG	279
6234	219	HaeIII_Both-Ends_CC-7979_CID-1009872:2079316_num=560	242		45	0	0	45	0	G	G	GG	57	19	0	38	0	G	A	AG	58	27	0	31	0	G	A	AG	71	43	0	28	0	A	G	AG	59	0	0	59	0	G	G	GG	290
6235	219	HaeIII_Both-Ends_CC-7979_CID-1009872:2079316_num=560	249		45	0	0	0	45	C	C	CC	57	0	19	0	38	C	T	TC	58	0	27	0	31	C	T	TC	71	0	43	0	28	T	C	TC	59	0	0	0	59	C	C	CC	290
6237	220	HaeIII_Both-Ends_CC-7982_CID-981281:1038571_num=559	218	C	40	0	0	0	40	C	C	CC	53	0	52	0	1	T	T	TT	63	0	30	0	33	C	T	TC	81	0	81	0	0	T	T	TT	67	0	0	0	67	C	C	CC	304
6238	220	HaeIII_Both-Ends_CC-7982_CID-981281:1038571_num=559	273	C	40	40	0	0	0	A	A	AA	53	0	0	53	0	G	G	GG	63	32	0	31	0	A	G	AG	81	0	0	81	0	G	G	GG	67	67	0	0	0	A	A	AA	304
6246	221	HaeIII_Both-Ends_CC-8010_CID-403740:1764612_num=559	96		33	0	0	0	33	C	C	CC	50	0	0	0	50	C	C	CC	71	0	27	0	44	C	T	TC	64	0	37	0	27	T	C	TC	62	0	0	0	62	C	C	CC	280
6247	221	HaeIII_Both-Ends_CC-8010_CID-403740:1764612_num=559	228	C	33	0	0	33	0	G	G	GG	50	0	0	50	0	G	G	GG	71	27	0	44	0	G	A	AG	64	0	0	64	0	G	G	GG	62	1	0	61	0	G	G	GG	280
6248	221	HaeIII_Both-Ends_CC-8010_CID-403740:1764612_num=559	244		33	33	0	0	0	A	A	AA	50	50	0	0	0	A	A	AA	71	44	0	0	27	A	C	AC	64	27	0	0	37	C	A	AC	62	62	0	0	0	A	A	AA	280
6261	222	HaeIII_Both-Ends_CC-8037_CID-1550925:2507973_num=559	289		45	17	0	28	0	G	A	AG	49	25	0	24	0	A	G	AG	74	1	0	73	0	G	G	GG	72	0	0	72	0	G	G	GG	68	68	0	0	0	A	A	AA	308
6262	222	HaeIII_Both-Ends_CC-8037_CID-1550925:2507973_num=559	293		45	28	0	17	0	A	G	AG	49	24	0	25	0	G	A	AG	74	73	0	1	0	A	A	AA	72	72	0	0	0	A	A	AA	68	0	0	68	0	G	G	GG	308
6266	223	HaeIII_Both-Ends_CC-8056_CID-105877:1231742_num=559	30	A	38	0	16	0	22	C	T	TC	47	0	0	0	47	C	C	CC	56	0	0	0	56	C	C	CC	78	0	0	0	78	C	C	CC	65	0	0	0	65	C	C	CC	284
6267	223	HaeIII_Both-Ends_CC-8056_CID-105877:1231742_num=559	97	A	38	0	17	0	21	C	T	TC	47	0	47	0	0	T	T	TT	56	0	56	0	0	T	T	TT	78	0	78	0	0	T	T	TT	65	0	1	0	64	C	C	CC	284
6268	223	HaeIII_Both-Ends_CC-8056_CID-105877:1231742_num=559	218	A	38	16	0	0	22	C	A	AC	47	46	1	0	0	A	A	AA	56	56	0	0	0	A	A	AA	78	78	0	0	0	A	A	AA	65	0	0	0	65	C	C	CC	284
6285	224	HaeIII_Both-Ends_CC-8135_CID-1189117:1793704_num=558	26		31	0	31	0	0	T	T	TT	58	0	0	0	58	C	C	CC	76	0	40	0	36	T	C	TC	57	0	27	0	30	C	T	TC	59	0	0	0	59	C	C	CC	281
6286	224	HaeIII_Both-Ends_CC-8135_CID-1189117:1793704_num=558	212		31	0	31	0	0	T	T	TT	58	0	0	0	58	C	C	CC	76	0	40	0	36	T	C	TC	57	0	27	0	30	C	T	TC	59	0	0	0	59	C	C	CC	281
6305	225	HaeIII_Both-Ends_CC-8158_CID-744831:1927685_num=557	221	C	40	0	0	0	40	C	C	CC	41	0	0	0	41	C	C	CC	61	0	0	32	29	G	C	GC	89	0	0	0	89	C	C	CC	91	0	0	0	91	C	C	CC	322
6306	225	HaeIII_Both-Ends_CC-8158_CID-744831:1927685_num=557	269	C	40	0	0	40	0	G	G	GG	41	0	0	41	0	G	G	GG	61	32	0	29	0	A	G	AG	89	0	0	89	0	G	G	GG	91	0	0	91	0	G	G	GG	322
6308	226	HaeIII_Both-Ends_CC-8168_CID-515787:1867436_num=557	18		35	0	20	0	15	T	C	TC	54	0	30	0	24	T	C	TC	84	0	45	0	39	T	C	TC	69	0	34	0	35	C	T	TC	76	0	76	0	0	T	T	TT	318
6309	226	HaeIII_Both-Ends_CC-8168_CID-515787:1867436_num=557	210		35	0	20	0	15	T	C	TC	54	0	30	0	24	T	C	TC	84	0	45	0	39	T	C	TC	69	0	34	0	35	C	T	TC	76	0	76	0	0	T	T	TT	318
6321	227	HaeIII_Both-Ends_CC-8224_CID-1114502:1130056_num=557	72	D	40	0	0	0	40	C	C	CC	44	0	0	0	44	C	C	CC	42	0	0	0	42	C	C	CC	76	0	40	0	36	T	C	TC	75	0	0	0	75	C	C	CC	277
6322	227	HaeIII_Both-Ends_CC-8224_CID-1114502:1130056_num=557	298		40	0	0	0	40	C	C	CC	44	0	26	0	18	T	C	TC	42	0	21	0	21	C	T	TC	76	0	40	0	36	T	C	TC	75	1	36	0	38	C	T	TC	277
6327	228	HaeIII_Both-Ends_CC-8253_CID-642607:3204994_num=556	54	B	74	0	0	0	74	C	C	CC	97	48	0	0	49	C	A	AC	173	0	0	0	173	C	C	CC	135	0	0	0	135	C	C	CC	114	0	0	0	114	C	C	CC	593
6328	228	HaeIII_Both-Ends_CC-8253_CID-642607:3204994_num=556	211	B	74	0	0	0	74	C	C	CC	97	0	48	0	49	C	T	TC	173	0	0	0	173	C	C	CC	135	0	0	0	135	C	C	CC	114	0	0	0	114	C	C	CC	593
6329	229	HaeIII_Both-Ends_CC-8254_CID-58247:2026037_num=556	209		27	0	0	27	0	G	G	GG	63	0	0	63	0	G	G	GG	87	51	0	36	0	A	G	AG	63	32	1	30	0	A	G	AG	68	0	0	68	0	G	G	GG	308
6330	229	HaeIII_Both-Ends_CC-8254_CID-58247:2026037_num=556	263	C	27	27	0	0	0	A	A	AA	63	63	0	0	0	A	A	AA	87	51	0	36	0	A	G	AG	63	63	0	0	0	A	A	AA	68	68	0	0	0	A	A	AA	308
6331	229	HaeIII_Both-Ends_CC-8254_CID-58247:2026037_num=556	293	C	27	0	0	0	27	C	C	CC	63	0	0	0	63	C	C	CC	87	0	36	0	51	C	T	TC	63	0	0	0	63	C	C	CC	68	0	0	0	68	C	C	CC	308
6336	230	HaeIII_Both-Ends_CC-8275_CID-297873:3067792_num=556	89	C	45	0	0	45	0	G	G	GG	61	0	0	61	0	G	G	GG	65	26	0	39	0	G	A	AG	73	0	0	73	0	G	G	GG	51	0	0	51	0	G	G	GG	295
6337	230	HaeIII_Both-Ends_CC-8275_CID-297873:3067792_num=556	229	C	45	45	0	0	0	A	A	AA	61	61	0	0	0	A	A	AA	65	39	0	0	26	A	C	AC	73	73	0	0	0	A	A	AA	51	51	0	0	0	A	A	AA	295
6341	231	HaeIII_Both-Ends_CC-8288_CID-193678:1826328_num=556	50	B	44	44	0	0	0	A	A	AA	49	21	0	28	0	G	A	AG	78	0	0	78	0	G	G	GG	57	57	0	0	0	A	A	AA	64	64	0	0	0	A	A	AA	292
6342	231	HaeIII_Both-Ends_CC-8288_CID-193678:1826328_num=556	237	B	44	0	44	0	0	T	T	TT	49	0	21	0	28	C	T	TC	78	0	0	0	78	C	C	CC	57	0	57	0	0	T	T	TT	64	0	64	0	0	T	T	TT	292
6346	232	HaeIII_Both-Ends_CC-8292_CID-1818093:1829773_num=556	213		41	0	41	0	0	T	T	TT	54	24	30	0	0	T	A	AT	79	43	36	0	0	A	T	AT	64	28	36	0	0	T	A	AT	50	22	28	0	0	T	A	AT	288
6347	232	HaeIII_Both-Ends_CC-8292_CID-1818093:1829773_num=556	214		41	0	0	41	0	G	G	GG	54	24	0	30	0	G	A	AG	79	43	0	36	0	A	G	AG	64	28	0	36	0	G	A	AG	50	22	0	28	0	G	A	AG	288
6355	233	HaeIII_Both-Ends_CC-8333_CID-648391:3347574_num=555	38		39	0	0	39	0	G	G	GG	47	15	0	32	0	G	A	AG	53	0	0	53	0	G	G	GG	67	28	0	39	0	G	A	AG	56	21	0	35	0	G	A	AG	262
6356	233	HaeIII_Both-Ends_CC-8333_CID-648391:3347574_num=555	48		39	0	0	0	39	C	C	CC	47	0	0	15	32	C	G	GC	53	0	0	0	53	C	C	CC	67	0	0	28	39	C	G	GC	56	0	0	21	35	C	G	GC	262
6358	234	HaeIII_Both-Ends_CC-8357_CID-269916:277439_num=555	25	D	31	31	0	0	0	A	A	AA	57	57	0	0	0	A	A	AA	108	108	0	0	0	A	A	AA	63	29	0	34	0	G	A	AG	64	64	0	0	0	A	A	AA	323
6359	234	HaeIII_Both-Ends_CC-8357_CID-269916:277439_num=555	208	D	31	0	31	0	0	T	T	TT	57	1	56	0	0	T	T	TT	108	0	108	0	0	T	T	TT	63	0	29	0	34	C	T	TC	64	0	64	0	0	T	T	TT	323
6362	235	HaeIII_Both-Ends_CC-8378_CID-1934012:2684110_num=555	54		46	21	0	25	0	G	A	AG	54	29	0	25	0	A	G	AG	69	0	0	69	0	G	G	GG	68	0	0	68	0	G	G	GG	68	0	0	68	0	G	G	GG	305
6363	235	HaeIII_Both-Ends_CC-8378_CID-1934012:2684110_num=555	242		46	0	21	0	25	C	T	TC	54	0	29	0	25	T	C	TC	69	0	0	0	69	C	C	CC	68	0	0	0	68	C	C	CC	68	0	0	0	68	C	C	CC	305
6365	236	HaeIII_Both-Ends_CC-8384_CID-1566315:3073082_num=555	221		75	28	0	47	0	G	A	AG	87	30	0	57	0	G	A	AG	84	0	0	84	0	G	G	GG	65	65	0	0	0	A	A	AA	69	69	0	0	0	A	A	AA	380
6366	236	HaeIII_Both-Ends_CC-8384_CID-1566315:3073082_num=555	230		75	47	0	28	0	A	G	AG	87	57	0	30	0	A	G	AG	84	84	0	0	0	A	A	AA	65	0	0	65	0	G	G	GG	69	0	0	69	0	G	G	GG	380
6371	237	HaeIII_Both-Ends_CC-8409_CID-833709:1479161_num=554	37	C	33	0	33	0	0	T	T	TT	58	0	58	0	0	T	T	TT	75	0	41	0	34	T	C	TC	74	0	74	0	0	T	T	TT	55	0	55	0	0	T	T	TT	295
6372	237	HaeIII_Both-Ends_CC-8409_CID-833709:1479161_num=554	280	C	33	0	33	0	0	T	T	TT	58	0	58	0	0	T	T	TT	75	0	41	0	34	T	C	TC	74	0	74	0	0	T	T	TT	55	0	55	0	0	T	T	TT	295
6388	238	HaeIII_Both-Ends_CC-8483_CID-1076932:1542099_num=554	222		37	0	16	21	0	G	T	TG	52	0	27	24	1	T	G	TG	70	0	70	0	0	T	T	TT	76	0	0	76	0	G	G	GG	64	0	0	64	0	G	G	GG	299
6389	238	HaeIII_Both-Ends_CC-8483_CID-1076932:1542099_num=554	252	D	37	0	0	0	37	C	C	CC	52	0	0	0	52	C	C	CC	70	0	0	0	70	C	C	CC	76	0	31	0	45	C	T	TC	64	0	0	0	64	C	C	CC	299
6418	239	HaeIII_Both-Ends_CC-8589_CID-2814100:3236524_num=552	37		26	0	0	0	26	C	C	CC	45	0	45	0	0	T	T	TT	68	0	0	0	68	C	C	CC	56	0	56	0	0	T	T	TT	85	0	0	0	85	C	C	CC	280
6419	239	HaeIII_Both-Ends_CC-8589_CID-2814100:3236524_num=552	247		26	26	0	0	0	A	A	AA	45	0	0	45	0	G	G	GG	68	28	0	40	0	G	A	AG	56	0	0	56	0	G	G	GG	85	44	0	41	0	A	G	AG	280
6438	240	HaeIII_Both-Ends_CC-8652_CID-3431036:3604793_num=551	46	C	40	0	0	40	0	G	G	GG	50	0	0	50	0	G	G	GG	52	0	0	29	23	G	C	GC	69	0	0	69	0	G	G	GG	83	0	0	83	0	G	G	GG	294
6439	240	HaeIII_Both-Ends_CC-8652_CID-3431036:3604793_num=551	67	C	40	0	0	40	0	G	G	GG	50	0	0	50	0	G	G	GG	52	23	0	29	0	G	A	AG	69	0	0	69	0	G	G	GG	83	0	0	83	0	G	G	GG	294
6441	241	HaeIII_Both-Ends_CC-8658_CID-253524:822029_num=551	66	E	38	0	0	38	0	G	G	GG	59	0	0	59	0	G	G	GG	46	0	0	46	0	G	G	GG	84	0	0	84	0	G	G	GG	62	26	0	36	0	G	A	AG	289
6442	241	HaeIII_Both-Ends_CC-8658_CID-253524:822029_num=551	251	E	38	0	38	0	0	T	T	TT	59	0	59	0	0	T	T	TT	46	0	46	0	0	T	T	TT	84	0	83	0	1	T	T	TT	62	0	35	0	27	T	C	TC	289
6457	242	HaeIII_Both-Ends_CC-8689_CID-1147727:1757768_num=551	95		46	20	0	26	0	G	A	AG	43	22	0	21	0	A	G	AG	54	31	0	23	0	A	G	AG	64	0	0	64	0	G	G	GG	86	37	0	49	0	G	A	AG	293
6458	242	HaeIII_Both-Ends_CC-8689_CID-1147727:1757768_num=551	207		46	20	0	0	26	C	A	AC	43	22	0	0	21	A	C	AC	54	31	0	0	23	A	C	AC	64	0	0	0	64	C	C	CC	86	37	0	0	49	C	A	AC	293
6463	243	HaeIII_Both-Ends_CC-8740_CID-2231812:2572876_num=550	59		28	0	12	0	16	C	T	TC	57	0	57	0	0	T	T	TT	33	0	15	0	18	C	T	TC	75	0	75	0	0	T	T	TT	70	0	70	0	0	T	T	TT	263
6464	243	HaeIII_Both-Ends_CC-8740_CID-2231812:2572876_num=550	269		28	12	0	0	16	C	A	AC	57	57	0	0	0	A	A	AA	33	15	0	0	18	C	A	AC	75	75	0	0	0	A	A	AA	70	70	0	0	0	A	A	AA	263
6479	244	HaeIII_Both-Ends_CC-8805_CID-460671:2579940_num=549	27	D	43	0	43	0	0	T	T	TT	73	0	73	0	0	T	T	TT	51	0	0	0	51	C	C	CC	74	0	32	0	42	C	T	TC	52	0	52	0	0	T	T	TT	293
6480	244	HaeIII_Both-Ends_CC-8805_CID-460671:2579940_num=549	240	D	43	43	0	0	0	A	A	AA	73	73	0	0	0	A	A	AA	51	0	0	51	0	G	G	GG	74	31	0	42	1	G	A	AG	52	52	0	0	0	A	A	AA	293
6483	245	HaeIII_Both-Ends_CC-8839_CID-216303:3265192_num=549	3		25	15	0	10	0	A	G	AG	40	16	0	24	0	G	A	AG	99	55	0	44	0	A	G	AG	50	27	0	23	0	A	G	AG	91	48	0	43	0	A	G	AG	305
6484	245	HaeIII_Both-Ends_CC-8839_CID-216303:3265192_num=549	230		25	15	0	10	0	A	G	AG	40	16	0	24	0	G	A	AG	99	55	0	44	0	A	G	AG	50	27	0	23	0	A	G	AG	91	48	0	43	0	A	G	AG	305
6507	246	HaeIII_Both-Ends_CC-8931_CID-1200536:1597080_num=548	19		46	46	0	0	0	A	A	AA	46	28	0	18	0	A	G	AG	52	28	0	24	0	A	G	AG	70	70	0	0	0	A	A	AA	75	28	0	47	0	G	A	AG	289
6508	246	HaeIII_Both-Ends_CC-8931_CID-1200536:1597080_num=548	213		46	0	16	0	30	C	T	TC	46	0	28	0	18	T	C	TC	52	0	0	0	52	C	C	CC	70	0	70	0	0	T	T	TT	75	0	0	0	75	C	C	CC	289
6509	247	HaeIII_Both-Ends_CC-8933_CID-1141751:2074677_num=548	11		44	0	25	0	19	T	C	TC	59	0	0	0	59	C	C	CC	57	0	0	0	57	C	C	CC	67	0	33	0	34	C	T	TC	66	0	32	0	34	C	T	TC	293
6510	247	HaeIII_Both-Ends_CC-8933_CID-1141751:2074677_num=548	231		44	19	0	25	0	G	A	AG	59	58	0	1	0	A	A	AA	57	57	0	0	0	A	A	AA	67	34	0	33	0	A	G	AG	66	34	0	32	0	A	G	AG	293
6521	248	HaeIII_Both-Ends_CC-8972_CID-2959392:3501664_num=547	44		63	0	44	0	19	T	C	TC	93	0	63	0	30	T	C	TC	83	0	58	0	25	T	C	TC	100	0	64	0	36	T	C	TC	105	0	69	0	36	T	C	TC	444
6522	248	HaeIII_Both-Ends_CC-8972_CID-2959392:3501664_num=547	286		63	0	19	0	44	C	T	TC	93	0	30	0	63	C	T	TC	83	0	25	0	58	C	T	TC	100	0	36	0	64	C	T	TC	105	0	36	0	69	C	T	TC	444
6523	248	HaeIII_Both-Ends_CC-8972_CID-2959392:3501664_num=547	289		63	0	0	19	44	C	G	GC	93	0	0	30	63	C	G	GC	83	0	0	24	59	C	G	GC	100	0	0	36	64	C	G	GC	105	0	0	36	69	C	G	GC	444
6552	249	HaeIII_Both-Ends_CC-9108_CID-940757:1609040_num=545	22	E	37	0	0	37	0	G	G	GG	53	0	0	53	0	G	G	GG	57	0	0	57	0	G	G	GG	86	0	0	86	0	G	G	GG	59	0	28	31	0	G	T	TG	292
6553	249	HaeIII_Both-Ends_CC-9108_CID-940757:1609040_num=545	45		37	18	0	19	0	G	A	AG	53	25	0	28	0	G	A	AG	57	57	0	0	0	A	A	AA	86	0	0	86	0	G	G	GG	59	0	0	59	0	G	G	GG	292
6554	249	HaeIII_Both-Ends_CC-9108_CID-940757:1609040_num=545	234	E	37	0	1	0	36	C	C	CC	53	0	0	0	53	C	C	CC	57	0	0	0	57	C	C	CC	86	0	0	0	86	C	C	CC	59	0	0	28	31	C	G	GC	292
6564	250	HaeIII_Both-Ends_CC-9149_CID-303475:2734342_num=545	81		39	23	0	16	0	A	G	AG	52	30	0	22	0	A	G	AG	57	33	0	24	0	A	G	AG	66	0	0	66	0	G	G	GG	54	27	0	27	0	G	A	AG	268
6565	250	HaeIII_Both-Ends_CC-9149_CID-303475:2734342_num=545	272		39	16	0	23	0	G	A	AG	52	22	0	30	0	G	A	AG	57	24	0	33	0	G	A	AG	66	66	0	0	0	A	A	AA	54	27	0	27	0	G	A	AG	268
6566	251	HaeIII_Both-Ends_CC-9150_CID-298085:1139778_num=545	34		47	47	0	0	0	A	A	AA	43	26	0	17	0	A	G	AG	63	37	0	26	0	A	G	AG	59	33	0	26	0	A	G	AG	67	36	0	31	0	A	G	AG	279
6567	251	HaeIII_Both-Ends_CC-9150_CID-298085:1139778_num=545	81		47	47	0	0	0	A	A	AA	43	26	0	17	0	A	G	AG	63	37	0	26	0	A	G	AG	59	33	0	26	0	A	G	AG	67	36	0	31	0	A	G	AG	279
6571	252	HaeIII_Both-Ends_CC-9165_CID-1770706:1826170_num=545	28		48	0	23	0	25	C	T	TC	54	0	21	0	33	C	T	TC	67	0	31	0	36	C	T	TC	65	0	0	0	65	C	C	CC	47	0	0	0	47	C	C	CC	281
6572	252	HaeIII_Both-Ends_CC-9165_CID-1770706:1826170_num=545	297		48	0	25	0	23	T	C	TC	54	0	33	0	21	T	C	TC	67	0	36	0	31	T	C	TC	65	0	65	0	0	T	T	TT	47	0	47	0	0	T	T	TT	281
6580	253	HaeIII_Both-Ends_CC-9183_CID-1077584:2866158_num=545	242		38	18	0	0	20	C	A	AC	51	27	0	0	24	A	C	AC	54	22	0	0	32	C	A	AC	71	33	0	0	38	C	A	AC	74	33	0	0	41	C	A	AC	288
6581	253	HaeIII_Both-Ends_CC-9183_CID-1077584:2866158_num=545	288		38	18	0	20	0	G	A	AG	51	27	0	24	0	A	G	AG	54	22	0	32	0	G	A	AG	71	33	0	38	0	G	A	AG	74	33	0	41	0	G	A	AG	288
6584	254	HaeIII_Both-Ends_CC-9196_CID-785858:3262623_num=544	17	C	30	0	0	0	30	C	C	CC	56	0	0	0	56	C	C	CC	43	0	21	0	22	C	T	TC	70	0	0	0	70	C	C	CC	89	0	0	0	89	C	C	CC	288
6585	254	HaeIII_Both-Ends_CC-9196_CID-785858:3262623_num=544	294	C	30	30	0	0	0	A	A	AA	56	56	0	0	0	A	A	AA	43	22	0	21	0	A	G	AG	70	70	0	0	0	A	A	AA	89	88	0	0	1	A	A	AA	288
6590	255	HaeIII_Both-Ends_CC-9253_CID-1720766:3089339_num=544	24	D	36	0	0	36	0	G	G	GG	51	0	0	51	0	G	G	GG	48	0	0	48	0	G	G	GG	73	45	0	27	1	A	G	AG	74	0	0	74	0	G	G	GG	282
6591	255	HaeIII_Both-Ends_CC-9253_CID-1720766:3089339_num=544	222		36	0	0	0	36	C	C	CC	51	0	25	0	26	C	T	TC	48	0	21	0	27	C	T	TC	73	0	0	0	73	C	C	CC	74	0	35	0	39	C	T	TC	282
6592	256	HaeIII_Both-Ends_CC-9255_CID-1570712:2167681_num=544	214		32	0	0	32	0	G	G	GG	65	0	0	65	0	G	G	GG	48	25	0	23	0	A	G	AG	60	24	0	36	0	G	A	AG	63	0	0	63	0	G	G	GG	268
6593	256	HaeIII_Both-Ends_CC-9255_CID-1570712:2167681_num=544	216		32	0	0	32	0	G	G	GG	65	0	0	65	0	G	G	GG	48	25	1	22	0	A	G	AG	60	24	0	36	0	G	A	AG	63	0	0	63	0	G	G	GG	268
6594	256	HaeIII_Both-Ends_CC-9255_CID-1570712:2167681_num=544	296		32	0	0	0	32	C	C	CC	65	0	23	0	42	C	T	TC	48	0	24	0	24	C	T	TC	60	0	24	0	36	C	T	TC	63	0	0	0	63	C	C	CC	268
6601	257	HaeIII_Both-Ends_CC-9275_CID-946720:1081353_num=543	25	D	53	0	0	0	53	C	C	CC	50	0	0	0	50	C	C	CC	60	0	0	0	60	C	C	CC	65	0	29	0	36	C	T	TC	49	0	0	0	49	C	C	CC	277
6602	257	HaeIII_Both-Ends_CC-9275_CID-946720:1081353_num=543	73	D	53	0	0	53	0	G	G	GG	50	0	0	50	0	G	G	GG	60	0	0	60	0	G	G	GG	65	29	0	36	0	G	A	AG	49	0	0	49	0	G	G	GG	277
6605	258	HaeIII_Both-Ends_CC-9300_CID-476549:1563075_num=543	3	A	42	22	0	20	0	A	G	AG	44	0	0	44	0	G	G	GG	58	0	0	58	0	G	G	GG	65	0	0	65	0	G	G	GG	79	0	0	79	0	G	G	GG	288
6606	258	HaeIII_Both-Ends_CC-9300_CID-476549:1563075_num=543	265	A	42	0	22	0	20	T	C	TC	44	0	0	0	44	C	C	CC	58	0	0	0	58	C	C	CC	65	0	0	0	65	C	C	CC	79	0	0	0	79	C	C	CC	288
6632	259	HaeIII_Both-Ends_CC-9375_CID-687587:2672463_num=542	55		31	0	18	0	13	T	C	TC	56	0	0	0	56	C	C	CC	71	0	30	0	41	C	T	TC	62	0	0	0	62	C	C	CC	63	0	0	0	63	C	C	CC	283
6633	259	HaeIII_Both-Ends_CC-9375_CID-687587:2672463_num=542	291		31	13	0	18	0	G	A	AG	56	32	0	24	0	A	G	AG	71	0	0	71	0	G	G	GG	62	32	0	30	0	A	G	AG	63	30	0	33	0	G	A	AG	283
6658	260	HaeIII_Both-Ends_CC-9486_CID-340671:4526765_num=541	8		41	0	0	0	41	C	C	CC	52	0	0	0	52	C	C	CC	75	0	0	0	75	C	C	CC	68	0	33	0	35	C	T	TC	67	1	32	0	34	C	T	TC	303
6659	260	HaeIII_Both-Ends_CC-9486_CID-340671:4526765_num=541	248		41	22	0	19	0	A	G	AG	52	26	0	26	0	G	A	AG	75	0	1	74	0	G	G	GG	68	35	0	33	0	A	G	AG	67	35	0	32	0	A	G	AG	303
6660	261	HaeIII_Both-Ends_CC-9490_CID-303060:1459017_num=541	85		41	0	18	0	23	C	T	TC	57	0	57	0	0	T	T	TT	61	0	30	0	31	C	T	TC	64	0	0	0	64	C	C	CC	51	0	51	0	0	T	T	TT	274
6661	261	HaeIII_Both-Ends_CC-9490_CID-303060:1459017_num=541	239		41	23	0	18	0	A	G	AG	57	0	0	57	0	G	G	GG	61	31	0	30	0	A	G	AG	64	64	0	0	0	A	A	AA	51	0	0	51	0	G	G	GG	274
6672	262	HaeIII_Both-Ends_CC-9525_CID-1458130:3095563_num=541	206		37	0	16	1	20	C	T	TC	54	0	28	0	26	T	C	TC	64	0	0	0	64	C	C	CC	61	0	30	0	31	C	T	TC	81	0	40	0	41	C	T	TC	297
6673	262	HaeIII_Both-Ends_CC-9525_CID-1458130:3095563_num=541	271		37	20	0	17	0	A	G	AG	54	25	0	29	0	G	A	AG	64	64	0	0	0	A	A	AA	61	31	0	30	0	A	G	AG	81	41	0	40	0	A	G	AG	297
6677	263	HaeIII_Both-Ends_CC-9553_CID-654785:1582443_num=540	14	B	37	1	0	36	0	G	G	GG	55	32	0	23	0	A	G	AG	45	0	0	45	0	G	G	GG	76	0	0	76	0	G	G	GG	73	0	0	73	0	G	G	GG	286
6678	263	HaeIII_Both-Ends_CC-9553_CID-654785:1582443_num=540	214	B	37	0	0	37	0	G	G	GG	55	0	32	23	0	T	G	TG	45	0	0	45	0	G	G	GG	76	0	0	76	0	G	G	GG	73	0	0	73	0	G	G	GG	286
6679	263	HaeIII_Both-Ends_CC-9553_CID-654785:1582443_num=540	225	B	37	0	0	37	0	G	G	GG	55	32	0	23	0	A	G	AG	45	0	0	45	0	G	G	GG	76	0	0	76	0	G	G	GG	73	0	0	73	0	G	G	GG	286
6682	264	HaeIII_Both-Ends_CC-9570_CID-278491:2183027_num=540	32		21	0	0	0	21	C	C	CC	46	0	20	0	26	C	T	TC	61	0	25	0	36	C	T	TC	60	0	60	0	0	T	T	TT	79	0	0	0	79	C	C	CC	267
6683	264	HaeIII_Both-Ends_CC-9570_CID-278491:2183027_num=540	33		21	21	0	0	0	A	A	AA	46	26	0	20	0	A	G	AG	61	36	0	25	0	A	G	AG	60	0	0	60	0	G	G	GG	79	79	0	0	0	A	A	AA	267
6686	265	HaeIII_Both-Ends_CC-9580_CID-2542524:3227770_num=540	220		50	28	0	0	22	A	C	AC	40	24	0	0	16	A	C	AC	48	22	0	0	26	C	A	AC	76	37	0	0	39	C	A	AC	56	0	0	0	56	C	C	CC	270
6687	265	HaeIII_Both-Ends_CC-9580_CID-2542524:3227770_num=540	228		50	22	0	28	0	G	A	AG	40	16	0	24	0	G	A	AG	48	26	0	21	1	A	G	AG	76	39	0	37	0	A	G	AG	56	56	0	0	0	A	A	AA	270
6693	266	HaeIII_Both-Ends_CC-9598_CID-188560:2897204_num=540	5		45	0	0	0	45	C	C	CC	59	0	0	0	59	C	C	CC	55	0	27	0	28	C	T	TC	75	0	0	0	75	C	C	CC	65	0	33	0	32	T	C	TC	299
6694	266	HaeIII_Both-Ends_CC-9598_CID-188560:2897204_num=540	224		45	0	0	0	45	C	C	CC	59	0	0	0	59	C	C	CC	55	0	27	0	28	C	T	TC	75	0	0	0	75	C	C	CC	65	0	33	0	32	T	C	TC	299
6695	267	HaeIII_Both-Ends_CC-9600_CID-1764786:2086958_num=540	36	E	33	0	33	0	0	T	T	TT	49	0	0	0	49	C	C	CC	59	0	0	0	59	C	C	CC	68	0	0	0	68	C	C	CC	109	0	56	0	53	T	C	TC	318
6696	267	HaeIII_Both-Ends_CC-9600_CID-1764786:2086958_num=540	291	E	33	0	0	0	33	C	C	CC	49	0	49	0	0	T	T	TT	59	0	59	0	0	T	T	TT	68	0	68	0	0	T	T	TT	109	0	53	0	56	C	T	TC	318
6697	268	HaeIII_Both-Ends_CC-9604_CID-1626094:3039616_num=540	3	C	42	0	0	42	0	G	G	GG	51	0	0	51	0	G	G	GG	67	29	0	38	0	G	A	AG	89	0	0	89	0	G	G	GG	54	0	0	54	0	G	G	GG	303
6698	268	HaeIII_Both-Ends_CC-9604_CID-1626094:3039616_num=540	204	C	42	42	0	0	0	A	A	AA	51	51	0	0	0	A	A	AA	67	37	0	30	0	A	G	AG	89	89	0	0	0	A	A	AA	54	53	0	0	1	A	A	AA	303
6715	269	HaeIII_Both-Ends_CC-9671_CID-300400:1090870_num=539	220		32	0	12	0	20	C	T	TC	50	0	24	0	26	C	T	TC	73	0	73	0	0	T	T	TT	60	0	26	0	34	C	T	TC	69	0	0	0	69	C	C	CC	284
6716	269	HaeIII_Both-Ends_CC-9671_CID-300400:1090870_num=539	256	C	32	0	0	0	32	C	C	CC	50	0	0	0	50	C	C	CC	73	0	34	0	39	C	T	TC	60	0	0	0	60	C	C	CC	69	0	0	0	69	C	C	CC	284
6730	270	HaeIII_Both-Ends_CC-9750_CID-805112:2716844_num=538	253		60	0	0	0	60	C	C	CC	91	0	44	0	47	C	T	TC	143	0	63	0	80	C	T	TC	114	0	55	0	59	C	T	TC	126	0	59	0	67	C	T	TC	534
6731	270	HaeIII_Both-Ends_CC-9750_CID-805112:2716844_num=538	267		60	60	0	0	0	A	A	AA	91	47	0	44	0	A	G	AG	143	80	0	63	0	A	G	AG	114	59	0	55	0	A	G	AG	126	67	0	59	0	A	G	AG	534
6735	271	HaeIII_Both-Ends_CC-9764_CID-64859:2847221_num=538	205		52	0	0	0	52	C	C	CC	81	0	43	0	38	T	C	TC	71	0	0	0	71	C	C	CC	136	0	67	0	69	C	T	TC	79	0	0	0	79	C	C	CC	419
6736	271	HaeIII_Both-Ends_CC-9764_CID-64859:2847221_num=538	243		52	35	0	17	0	A	G	AG	81	0	0	81	0	G	G	GG	71	0	0	71	0	G	G	GG	136	69	0	67	0	A	G	AG	79	51	0	28	0	A	G	AG	419
6750	272	HaeIII_Both-Ends_CC-9835_CID-116413:1318400_num=538	31	E	46	0	0	46	0	G	G	GG	61	0	0	61	0	G	G	GG	51	0	0	51	0	G	G	GG	65	0	0	65	0	G	G	GG	46	0	0	33	13	G	C	GC	269
6751	272	HaeIII_Both-Ends_CC-9835_CID-116413:1318400_num=538	41		46	0	18	0	28	C	T	TC	61	0	61	0	0	T	T	TT	51	0	24	0	27	C	T	TC	65	0	65	0	0	T	T	TT	46	0	33	0	13	T	C	TC	269
6763	273	HaeIII_Both-Ends_CC-9886_CID-260371:1362230_num=537	6		54	0	28	0	26	T	C	TC	44	0	25	0	19	T	C	TC	77	0	75	1	1	T	T	TT	55	0	55	0	0	T	T	TT	51	0	27	0	24	T	C	TC	281
6764	273	HaeIII_Both-Ends_CC-9886_CID-260371:1362230_num=537	11		54	0	0	54	0	G	G	GG	44	0	25	19	0	T	G	TG	77	0	37	40	0	G	T	TG	55	0	30	25	0	T	G	TG	51	0	0	51	0	G	G	GG	281
6765	274	HaeIII_Both-Ends_CC-9888_CID-255659:3047181_num=537	15	D	21	0	0	0	21	C	C	CC	32	0	32	0	0	T	T	TT	63	0	0	0	63	C	C	CC	63	0	25	1	37	C	T	TC	61	0	0	0	61	C	C	CC	240
6766	274	HaeIII_Both-Ends_CC-9888_CID-255659:3047181_num=537	59	D	21	21	0	0	0	A	A	AA	32	0	0	32	0	G	G	GG	63	63	0	0	0	A	A	AA	63	39	0	24	0	A	G	AG	61	61	0	0	0	A	A	AA	240
6768	275	HaeIII_Both-Ends_CC-9903_CID-175670:845875_num=537	50	D	30	0	0	30	0	G	G	GG	40	0	0	40	0	G	G	GG	71	0	0	71	0	G	G	GG	57	0	25	32	0	G	T	TG	39	0	1	38	0	G	G	GG	237
6769	275	HaeIII_Both-Ends_CC-9903_CID-175670:845875_num=537	261	D	30	0	0	0	30	C	C	CC	40	0	0	0	40	C	C	CC	71	0	0	0	71	C	C	CC	57	0	25	0	32	C	T	TC	39	0	0	0	39	C	C	CC	237
6812	276	HaeIII_Both-Ends_CC-10050_CID-8952:287897_num=535	13		43	0	0	43	0	G	G	GG	56	0	0	31	25	G	C	GC	66	0	0	66	0	G	G	GG	28	0	0	14	14	C	G	GC	83	0	0	42	41	G	C	GC	276
6813	276	HaeIII_Both-Ends_CC-10050_CID-8952:287897_num=535	18		43	0	0	0	43	C	C	CC	56	0	25	0	31	C	T	TC	66	0	0	0	66	C	C	CC	28	0	14	0	14	C	T	TC	83	0	83	0	0	T	T	TT	276
6818	277	HaeIII_Both-Ends_CC-10068_CID-618677:2506748_num=535	15		47	27	0	0	20	A	C	AC	61	61	0	0	0	A	A	AA	61	35	0	0	26	A	C	AC	80	80	0	0	0	A	A	AA	58	29	0	0	29	C	A	AC	307
6819	277	HaeIII_Both-Ends_CC-10068_CID-618677:2506748_num=535	291		47	20	0	27	0	G	A	AG	61	0	0	61	0	G	G	GG	61	26	0	35	0	G	A	AG	80	0	0	80	0	G	G	GG	58	29	0	29	0	G	A	AG	307
6820	278	HaeIII_Both-Ends_CC-10075_CID-494434:1891089_num=535	44	C	41	41	0	0	0	A	A	AA	48	48	0	0	0	A	A	AA	66	32	0	34	0	G	A	AG	79	79	0	0	0	A	A	AA	65	65	0	0	0	A	A	AA	299
6821	278	HaeIII_Both-Ends_CC-10075_CID-494434:1891089_num=535	213	C	41	0	0	0	41	C	C	CC	48	0	0	0	48	C	C	CC	66	0	33	1	32	T	C	TC	79	0	0	1	78	C	C	CC	65	0	0	0	65	C	C	CC	299
6824	279	HaeIII_Both-Ends_CC-10103_CID-238286:920488_num=535	10		43	0	43	0	0	T	T	TT	53	0	32	0	21	T	C	TC	41	0	19	0	22	C	T	TC	84	0	84	0	0	T	T	TT	70	0	32	0	38	C	T	TC	291
6825	279	HaeIII_Both-Ends_CC-10103_CID-238286:920488_num=535	68		43	0	43	0	0	T	T	TT	53	0	32	0	21	T	C	TC	41	0	19	0	22	C	T	TC	84	0	84	0	0	T	T	TT	70	0	32	0	38	C	T	TC	291
6840	280	HaeIII_Both-Ends_CC-10134_CID-1414101:2954684_num=535	12		41	0	0	20	21	C	G	GC	33	0	0	18	15	G	C	GC	88	0	0	87	1	G	G	GG	66	0	0	28	38	C	G	GC	63	0	0	41	22	G	C	GC	291
6841	280	HaeIII_Both-Ends_CC-10134_CID-1414101:2954684_num=535	219		41	0	21	0	20	T	C	TC	33	0	15	0	18	C	T	TC	88	0	1	0	87	C	C	CC	66	0	38	0	28	T	C	TC	63	0	22	0	41	C	T	TC	291
6850	281	HaeIII_Both-Ends_CC-10162_CID-78464:4490654_num=534	34		42	0	0	0	42	C	C	CC	47	0	0	0	47	C	C	CC	64	24	0	0	40	C	A	AC	50	26	0	0	24	A	C	AC	55	28	0	0	27	A	C	AC	258
6851	281	HaeIII_Both-Ends_CC-10162_CID-78464:4490654_num=534	284		42	0	19	0	23	C	T	TC	47	0	20	0	27	C	T	TC	64	0	40	0	24	T	C	TC	50	0	24	0	26	C	T	TC	55	0	27	0	28	C	T	TC	258
6852	282	HaeIII_Both-Ends_CC-10163_CID-76027:1508296_num=534	42		23	23	0	0	0	A	A	AA	62	28	34	0	0	T	A	AT	97	40	57	0	0	T	A	AT	84	0	83	1	0	T	T	TT	50	0	50	0	0	T	T	TT	316
6853	282	HaeIII_Both-Ends_CC-10163_CID-76027:1508296_num=534	76		23	23	0	0	0	A	A	AA	62	27	0	0	35	C	A	AC	97	40	0	0	57	C	A	AC	84	0	0	0	84	C	C	CC	50	0	0	0	50	C	C	CC	316
6855	282	HaeIII_Both-Ends_CC-10163_CID-76027:1508296_num=534	260		23	23	0	0	0	A	A	AA	62	28	0	0	34	C	A	AC	97	40	0	0	57	C	A	AC	84	0	0	0	84	C	C	CC	50	1	0	0	49	C	C	CC	316
6917	283	HaeIII_Both-Ends_CC-10320_CID-208235:2547724_num=533	42		37	0	11	26	0	G	T	TG	61	0	0	61	0	G	G	GG	70	0	41	29	0	T	G	TG	62	0	0	62	0	G	G	GG	44	0	0	44	0	G	G	GG	274
6918	283	HaeIII_Both-Ends_CC-10320_CID-208235:2547724_num=533	283		37	0	0	37	0	G	G	GG	61	0	0	30	31	C	G	GC	70	0	0	70	0	G	G	GG	62	0	0	23	39	C	G	GC	44	0	0	44	0	G	G	GG	274
6921	284	HaeIII_Both-Ends_CC-10327_CID-196259:2316861_num=533	25		35	18	0	17	0	A	G	AG	46	25	0	21	0	A	G	AG	45	19	0	26	0	G	A	AG	45	0	0	45	0	G	G	GG	62	0	0	62	0	G	G	GG	233
6926	284	HaeIII_Both-Ends_CC-10327_CID-196259:2316861_num=533	234		35	17	0	18	0	G	A	AG	46	21	0	25	0	G	A	AG	45	26	0	19	0	A	G	AG	45	45	0	0	0	A	A	AA	62	62	0	0	0	A	A	AA	233
6927	285	HaeIII_Both-Ends_CC-10330_CID-1929727:3091553_num=533	267		52	20	0	32	0	G	A	AG	49	22	0	27	0	G	A	AG	69	69	0	0	0	A	A	AA	60	30	0	30	0	G	A	AG	57	57	0	0	0	A	A	AA	287
6928	285	HaeIII_Both-Ends_CC-10330_CID-1929727:3091553_num=533	284	E	52	0	0	0	52	C	C	CC	49	0	0	0	49	C	C	CC	69	0	0	0	69	C	C	CC	60	0	0	0	60	C	C	CC	57	0	25	0	32	C	T	TC	287
6934	286	HaeIII_Both-Ends_CC-10361_CID-906656:2861428_num=532	241	C	51	0	0	51	0	G	G	GG	69	0	0	69	0	G	G	GG	90	0	0	30	60	C	G	GC	59	0	0	58	1	G	G	GG	58	0	0	58	0	G	G	GG	327
6935	286	HaeIII_Both-Ends_CC-10361_CID-906656:2861428_num=532	248	C	51	51	0	0	0	A	A	AA	69	69	0	0	0	A	A	AA	90	30	60	0	0	T	A	AT	59	59	0	0	0	A	A	AA	58	58	0	0	0	A	A	AA	327
6940	287	HaeIII_Both-Ends_CC-10394_CID-3620173:4765104_num=532	227		53	0	17	0	36	C	T	TC	66	0	66	0	0	T	T	TT	58	0	58	0	0	T	T	TT	71	0	70	1	0	T	T	TT	100	0	43	0	57	C	T	TC	348
6941	287	HaeIII_Both-Ends_CC-10394_CID-3620173:4765104_num=532	272	B	53	0	0	0	53	C	C	CC	66	0	39	0	27	T	C	TC	58	0	0	0	58	C	C	CC	71	0	0	0	71	C	C	CC	100	0	0	0	100	C	C	CC	348
6942	287	HaeIII_Both-Ends_CC-10394_CID-3620173:4765104_num=532	276		53	0	36	0	17	T	C	TC	66	0	39	0	27	T	C	TC	58	0	0	0	58	C	C	CC	71	0	0	0	71	C	C	CC	100	0	57	0	43	T	C	TC	348
6967	288	HaeIII_Both-Ends_CC-10510_CID-2514682:3254761_num=531	256	D	40	0	0	40	0	G	G	GG	61	0	0	61	0	G	G	GG	66	66	0	0	0	A	A	AA	73	39	0	34	0	A	G	AG	45	0	0	45	0	G	G	GG	285
6968	288	HaeIII_Both-Ends_CC-10510_CID-2514682:3254761_num=531	263	B	40	0	0	40	0	G	G	GG	61	60	0	1	0	A	A	AA	66	0	0	66	0	G	G	GG	73	0	0	73	0	G	G	GG	45	0	0	45	0	G	G	GG	285
6969	289	HaeIII_Both-Ends_CC-10515_CID-2383091:2601362_num=531	59	A	29	18	0	11	0	A	G	AG	54	54	0	0	0	A	A	AA	71	71	0	0	0	A	A	AA	61	61	0	0	0	A	A	AA	54	54	0	0	0	A	A	AA	269
6970	289	HaeIII_Both-Ends_CC-10515_CID-2383091:2601362_num=531	270	A	29	0	18	0	11	T	C	TC	54	0	54	0	0	T	T	TT	71	0	71	0	0	T	T	TT	61	0	61	0	0	T	T	TT	54	0	54	0	0	T	T	TT	269
6971	290	HaeIII_Both-Ends_CC-10527_CID-1912676:2537144_num=531	62	D	41	41	0	0	0	A	A	AA	39	39	0	0	0	A	A	AA	55	0	0	55	0	G	G	GG	67	41	0	26	0	A	G	AG	71	71	0	0	0	A	A	AA	273
6972	290	HaeIII_Both-Ends_CC-10527_CID-1912676:2537144_num=531	242		41	0	0	41	0	G	G	GG	39	0	0	39	0	G	G	GG	55	30	0	25	0	A	G	AG	67	26	0	41	0	G	A	AG	71	0	0	71	0	G	G	GG	273
6974	291	HaeIII_Both-Ends_CC-10548_CID-1424790:3430060_num=531	3		37	16	1	20	0	G	A	AG	56	24	0	32	0	G	A	AG	36	36	0	0	0	A	A	AA	58	0	0	58	0	G	G	GG	47	12	1	34	0	G	A	AG	234
6975	291	HaeIII_Both-Ends_CC-10548_CID-1424790:3430060_num=531	63		37	0	0	17	20	C	G	GC	56	1	0	24	31	C	G	GC	36	0	0	36	0	G	G	GG	58	0	0	0	58	C	C	CC	47	0	0	13	34	C	G	GC	234
6990	292	HaeIII_Both-Ends_CC-10608_CID-284265:1628998_num=530	91		64	0	29	1	34	C	T	TC	53	0	0	0	53	C	C	CC	45	0	0	0	45	C	C	CC	62	0	0	0	62	C	C	CC	68	0	26	0	42	C	T	TC	292
6991	292	HaeIII_Both-Ends_CC-10608_CID-284265:1628998_num=530	247	A	64	34	0	30	0	A	G	AG	53	53	0	0	0	A	A	AA	45	45	0	0	0	A	A	AA	62	62	0	0	0	A	A	AA	68	0	0	68	0	G	G	GG	292
6992	293	HaeIII_Both-Ends_CC-10613_CID-263554:3759105_num=530	7		32	0	12	20	0	G	T	TG	55	0	22	33	0	G	T	TG	73	0	0	73	0	G	G	GG	63	0	22	41	0	G	T	TG	47	0	18	29	0	G	T	TG	270
6993	293	HaeIII_Both-Ends_CC-10613_CID-263554:3759105_num=530	14		32	0	0	12	20	C	G	GC	55	0	0	22	33	C	G	GC	73	0	0	1	72	C	C	CC	63	0	0	22	41	C	G	GC	47	0	0	18	29	C	G	GC	270
7003	294	HaeIII_Both-Ends_CC-10633_CID-2112210:2330417_num=530	227		28	0	15	13	0	T	G	TG	68	0	33	35	0	G	T	TG	68	0	68	0	0	T	T	TT	66	0	66	0	0	T	T	TT	56	0	56	0	0	T	T	TT	286
7004	294	HaeIII_Both-Ends_CC-10633_CID-2112210:2330417_num=530	297		28	15	0	13	0	A	G	AG	68	0	0	68	0	G	G	GG	68	42	0	26	0	A	G	AG	66	66	0	0	0	A	A	AA	56	31	0	25	0	A	G	AG	286
7015	295	HaeIII_Both-Ends_CC-10663_CID-1409333:2271951_num=530	16		28	16	0	12	0	A	G	AG	37	14	0	23	0	G	A	AG	57	28	0	29	0	G	A	AG	67	0	0	67	0	G	G	GG	67	36	0	31	0	A	G	AG	256
7016	295	HaeIII_Both-Ends_CC-10663_CID-1409333:2271951_num=530	74		28	12	0	16	0	G	A	AG	37	23	0	14	0	A	G	AG	57	29	0	28	0	A	G	AG	67	67	0	0	0	A	A	AA	67	31	0	36	0	G	A	AG	256
7017	296	HaeIII_Both-Ends_CC-10664_CID-1330873:3100239_num=530	57	C	38	38	0	0	0	A	A	AA	49	49	0	0	0	A	A	AA	73	36	0	37	0	G	A	AG	65	65	0	0	0	A	A	AA	60	60	0	0	0	A	A	AA	285
7018	296	HaeIII_Both-Ends_CC-10664_CID-1330873:3100239_num=530	285	C	38	38	0	0	0	A	A	AA	49	49	0	0	0	A	A	AA	73	36	0	37	0	G	A	AG	65	64	0	0	1	A	A	AA	60	60	0	0	0	A	A	AA	285
7019	296	HaeIII_Both-Ends_CC-10664_CID-1330873:3100239_num=530	291	C	38	0	38	0	0	T	T	TT	49	0	49	0	0	T	T	TT	73	0	36	0	37	C	T	TC	65	0	65	0	0	T	T	TT	60	0	60	0	0	T	T	TT	285
7020	297	HaeIII_Both-Ends_CC-10668_CID-124034:183943_num=530	42	B	53	0	53	0	0	T	T	TT	53	0	27	0	26	T	C	TC	64	0	64	0	0	T	T	TT	63	0	63	0	0	T	T	TT	49	0	49	0	0	T	T	TT	282
7021	297	HaeIII_Both-Ends_CC-10668_CID-124034:183943_num=530	274		53	0	0	53	0	G	G	GG	53	0	0	0	53	C	C	CC	64	0	0	33	31	G	C	GC	63	0	0	0	63	C	C	CC	49	0	0	25	24	G	C	GC	282
7022	297	HaeIII_Both-Ends_CC-10668_CID-124034:183943_num=530	296		53	0	0	53	0	G	G	GG	53	53	0	0	0	A	A	AA	64	31	0	33	0	G	A	AG	63	63	0	0	0	A	A	AA	49	24	0	25	0	G	A	AG	282
7042	298	HaeIII_Both-Ends_CC-10796_CID-724869:1791935_num=528	23		45	45	0	0	0	A	A	AA	62	62	0	0	0	A	A	AA	56	26	0	0	30	C	A	AC	71	71	0	0	0	A	A	AA	48	23	0	0	25	C	A	AC	282
7043	298	HaeIII_Both-Ends_CC-10796_CID-724869:1791935_num=528	286		45	44	0	0	1	A	A	AA	62	62	0	0	0	A	A	AA	56	26	0	30	0	G	A	AG	71	71	0	0	0	A	A	AA	48	23	0	25	0	G	A	AG	282
7054	299	HaeIII_Both-Ends_CC-10845_CID-1920564:2955069_num=528	25		39	15	0	24	0	G	A	AG	40	0	0	40	0	G	G	GG	50	27	0	23	0	A	G	AG	80	0	0	80	0	G	G	GG	73	0	0	73	0	G	G	GG	282
7055	299	HaeIII_Both-Ends_CC-10845_CID-1920564:2955069_num=528	256		39	0	15	0	24	C	T	TC	40	0	0	0	40	C	C	CC	50	0	27	0	23	T	C	TC	80	0	0	0	80	C	C	CC	73	0	0	0	73	C	C	CC	282
7062	300	HaeIII_Both-Ends_CC-10882_CID-995855:2178590_num=527	61	D	38	0	38	0	0	T	T	TT	61	0	61	0	0	T	T	TT	65	0	65	0	0	T	T	TT	68	0	30	0	38	C	T	TC	57	0	57	0	0	T	T	TT	289
7063	300	HaeIII_Both-Ends_CC-10882_CID-995855:2178590_num=527	295		38	19	19	0	0	T	A	AT	61	32	29	0	0	A	T	AT	65	0	65	0	0	T	T	TT	68	30	38	0	0	T	A	AT	57	22	35	0	0	T	A	AT	289
7075	301	HaeIII_Both-Ends_CC-10928_CID-355246:1444156_num=527	38		35	35	0	0	0	A	A	AA	51	34	0	17	0	A	G	AG	37	25	0	12	0	A	G	AG	65	65	0	0	0	A	A	AA	50	50	0	0	0	A	A	AA	238
7076	301	HaeIII_Both-Ends_CC-10928_CID-355246:1444156_num=527	59		35	35	0	0	0	A	A	AA	51	34	0	0	17	A	C	AC	37	25	0	0	12	A	C	AC	65	65	0	0	0	A	A	AA	50	50	0	0	0	A	A	AA	238
7077	301	HaeIII_Both-Ends_CC-10928_CID-355246:1444156_num=527	235		35	35	0	0	0	A	A	AA	51	34	0	17	0	A	G	AG	37	25	0	12	0	A	G	AG	65	65	0	0	0	A	A	AA	50	50	0	0	0	A	A	AA	238
7081	302	HaeIII_Both-Ends_CC-10933_CID-304799:1008755_num=527	87		74	0	33	41	0	G	T	TG	83	1	39	43	0	G	T	TG	94	0	29	65	0	G	T	TG	115	0	48	65	2	G	T	TG	107	0	49	58	0	G	T	TG	473
7082	302	HaeIII_Both-Ends_CC-10933_CID-304799:1008755_num=527	285		74	74	0	0	0	A	A	AA	83	40	0	43	0	G	A	AG	94	0	0	94	0	G	G	GG	115	64	0	51	0	A	G	AG	107	107	0	0	0	A	A	AA	473
7087	303	HaeIII_Both-Ends_CC-10952_CID-1933336:3118258_num=527	226	C	22	0	0	0	22	C	C	CC	43	0	0	0	43	C	C	CC	64	0	34	0	30	T	C	TC	78	0	0	0	78	C	C	CC	61	0	0	0	61	C	C	CC	268
7088	303	HaeIII_Both-Ends_CC-10952_CID-1933336:3118258_num=527	286	C	22	0	0	22	0	G	G	GG	43	0	0	43	0	G	G	GG	64	34	0	30	0	A	G	AG	78	0	0	78	0	G	G	GG	61	0	0	61	0	G	G	GG	268
7107	304	HaeIII_Both-Ends_CC-11041_CID-382346:794875_num=526	55		21	10	0	11	0	G	A	AG	57	29	0	28	0	A	G	AG	81	0	0	81	0	G	G	GG	75	0	0	75	0	G	G	GG	58	31	0	27	0	A	G	AG	292
7108	304	HaeIII_Both-Ends_CC-11041_CID-382346:794875_num=526	280		21	0	11	10	0	T	G	TG	57	0	0	57	0	G	G	GG	81	0	0	81	0	G	G	GG	75	0	75	0	0	T	T	TT	58	0	27	30	1	G	T	TG	292
7140	305	HaeIII_Both-Ends_CC-11200_CID-1937337:3137241_num=525	204		31	17	0	14	0	A	G	AG	49	21	0	28	0	G	A	AG	73	73	0	0	0	A	A	AA	52	0	0	52	0	G	G	GG	57	28	0	29	0	G	A	AG	262
7141	305	HaeIII_Both-Ends_CC-11200_CID-1937337:3137241_num=525	211		31	0	17	0	14	T	C	TC	49	0	21	0	28	C	T	TC	73	0	33	0	40	C	T	TC	52	0	0	0	52	C	C	CC	57	0	28	0	29	C	T	TC	262
7145	306	HaeIII_Both-Ends_CC-11217_CID-1530047:2595096_num=525	29	C	43	0	0	43	0	G	G	GG	59	0	0	59	0	G	G	GG	38	0	0	22	16	G	C	GC	69	0	0	69	0	G	G	GG	63	0	0	63	0	G	G	GG	272
7146	306	HaeIII_Both-Ends_CC-11217_CID-1530047:2595096_num=525	233	C	43	42	0	1	0	A	A	AA	59	59	0	0	0	A	A	AA	38	22	16	0	0	A	T	AT	69	69	0	0	0	A	A	AA	63	63	0	0	0	A	A	AA	272
7147	307	HaeIII_Both-Ends_CC-11218_CID-1516286:3318194_num=525	15	A	38	0	18	0	20	C	T	TC	43	0	43	0	0	T	T	TT	58	0	57	0	1	T	T	TT	72	0	71	0	1	T	T	TT	53	0	53	0	0	T	T	TT	264
7148	307	HaeIII_Both-Ends_CC-11218_CID-1516286:3318194_num=525	61	A	38	20	0	18	0	A	G	AG	43	0	0	43	0	G	G	GG	58	0	0	58	0	G	G	GG	72	0	0	72	0	G	G	GG	53	0	0	53	0	G	G	GG	264
7149	307	HaeIII_Both-Ends_CC-11218_CID-1516286:3318194_num=525	216	A	38	20	0	17	1	A	G	AG	43	0	0	43	0	G	G	GG	58	0	0	57	1	G	G	GG	72	0	0	72	0	G	G	GG	53	0	0	53	0	G	G	GG	264
7150	307	HaeIII_Both-Ends_CC-11218_CID-1516286:3318194_num=525	294	A	38	0	20	0	18	T	C	TC	43	0	0	0	43	C	C	CC	58	0	0	0	58	C	C	CC	72	0	0	0	72	C	C	CC	53	0	0	0	53	C	C	CC	264
7171	308	HaeIII_Both-Ends_CC-11312_CID-2572774:4286144_num=524	21		52	0	0	0	52	C	C	CC	40	0	16	0	24	C	T	TC	68	0	0	0	68	C	C	CC	72	0	39	0	33	T	C	TC	71	0	0	0	71	C	C	CC	303
7172	308	HaeIII_Both-Ends_CC-11312_CID-2572774:4286144_num=524	215		52	0	0	52	0	G	G	GG	40	16	0	24	0	G	A	AG	68	0	0	68	0	G	G	GG	72	39	0	33	0	A	G	AG	71	0	0	71	0	G	G	GG	303
7197	309	HaeIII_Both-Ends_CC-11480_CID-951670:1579793_num=522	36		49	0	32	0	17	T	C	TC	36	0	19	0	17	T	C	TC	42	0	0	1	41	C	C	CC	69	0	38	0	31	T	C	TC	78	0	78	0	0	T	T	TT	274
7198	309	HaeIII_Both-Ends_CC-11480_CID-951670:1579793_num=522	246		49	32	17	0	0	A	T	AT	36	19	17	0	0	A	T	AT	42	0	42	0	0	T	T	TT	69	38	31	0	0	A	T	AT	78	78	0	0	0	A	A	AA	274
7213	310	HaeIII_Both-Ends_CC-11548_CID-222984:634203_num=522	208		36	36	0	0	0	A	A	AA	54	30	0	24	0	A	G	AG	84	84	0	0	0	A	A	AA	62	62	0	0	0	A	A	AA	42	18	0	24	0	G	A	AG	278
7214	310	HaeIII_Both-Ends_CC-11548_CID-222984:634203_num=522	282		36	0	0	0	36	C	C	CC	54	0	24	0	30	C	T	TC	84	0	0	0	84	C	C	CC	62	0	0	0	62	C	C	CC	42	0	24	0	18	T	C	TC	278
7225	311	HaeIII_Both-Ends_CC-11597_CID-96189:746242_num=521	59	C	69	69	0	0	0	A	A	AA	62	62	0	0	0	A	A	AA	47	28	0	19	0	A	G	AG	58	58	0	0	0	A	A	AA	64	64	0	0	0	A	A	AA	300
7226	311	HaeIII_Both-Ends_CC-11597_CID-96189:746242_num=521	216	C	69	0	0	69	0	G	G	GG	62	0	0	62	0	G	G	GG	47	19	1	27	0	G	A	AG	58	0	0	58	0	G	G	GG	64	0	0	64	0	G	G	GG	300
7260	312	HaeIII_Both-Ends_CC-11728_CID-1049019:1565203_num=521	57		39	0	0	39	0	G	G	GG	45	23	0	22	0	A	G	AG	50	0	0	50	0	G	G	GG	80	41	0	39	0	A	G	AG	59	31	0	28	0	A	G	AG	273
7261	312	HaeIII_Both-Ends_CC-11728_CID-1049019:1565203_num=521	245		39	0	0	39	0	G	G	GG	45	0	23	22	0	T	G	TG	50	0	0	50	0	G	G	GG	80	0	41	39	0	T	G	TG	59	0	31	28	0	T	G	TG	273
7291	313	HaeIII_Both-Ends_CC-11853_CID-1329063:1430217_num=520	53		36	36	0	0	0	A	A	AA	53	26	0	27	0	G	A	AG	83	50	0	33	0	A	G	AG	65	65	0	0	0	A	A	AA	57	29	0	28	0	A	G	AG	294
7292	313	HaeIII_Both-Ends_CC-11853_CID-1329063:1430217_num=520	259		36	20	0	16	0	A	G	AG	53	26	0	27	0	G	A	AG	83	0	0	83	0	G	G	GG	65	32	0	33	0	G	A	AG	57	29	0	28	0	A	G	AG	294
7293	314	HaeIII_Both-Ends_CC-11859_CID-1171274:2520831_num=520	43	E	44	0	0	44	0	G	G	GG	55	0	0	55	0	G	G	GG	42	0	0	42	0	G	G	GG	63	0	0	63	0	G	G	GG	60	25	0	35	0	G	A	AG	264
7294	314	HaeIII_Both-Ends_CC-11859_CID-1171274:2520831_num=520	74	E	44	0	0	0	44	C	C	CC	55	0	0	0	55	C	C	CC	42	0	0	0	42	C	C	CC	63	0	0	0	63	C	C	CC	60	0	25	0	35	C	T	TC	264
7297	315	HaeIII_Both-Ends_CC-11861_CID-1131486:4432662_num=520	202		42	0	42	0	0	T	T	TT	57	57	0	0	0	A	A	AA	50	21	29	0	0	T	A	AT	65	39	26	0	0	A	T	AT	51	0	51	0	0	T	T	TT	265
7298	315	HaeIII_Both-Ends_CC-11861_CID-1131486:4432662_num=520	280		42	0	0	42	0	G	G	GG	57	25	0	32	0	G	A	AG	50	21	0	29	0	G	A	AG	65	0	0	65	0	G	G	GG	51	0	0	51	0	G	G	GG	265
7302	316	HaeIII_Both-Ends_CC-11889_CID-657511:3137258_num=519	67	B	43	0	0	43	0	G	G	GG	43	21	0	22	0	G	A	AG	42	0	0	42	0	G	G	GG	71	0	0	71	0	G	G	GG	72	0	0	72	0	G	G	GG	271
7304	316	HaeIII_Both-Ends_CC-11889_CID-657511:3137258_num=519	220		43	26	0	0	17	A	C	AC	43	43	0	0	0	A	A	AA	42	20	0	0	22	C	A	AC	71	71	0	0	0	A	A	AA	72	42	0	0	30	A	C	AC	271
7318	317	HaeIII_Both-Ends_CC-12002_CID-71513:822743_num=518	15	C	49	0	0	49	0	G	G	GG	63	0	0	63	0	G	G	GG	50	22	0	28	0	G	A	AG	86	0	0	86	0	G	G	GG	72	0	0	72	0	G	G	GG	320
7319	317	HaeIII_Both-Ends_CC-12002_CID-71513:822743_num=518	245	C	49	0	0	0	49	C	C	CC	63	1	0	0	62	C	C	CC	50	0	22	0	28	C	T	TC	86	0	0	0	86	C	C	CC	72	0	0	0	72	C	C	CC	320
7322	318	HaeIII_Both-Ends_CC-12015_CID-540613:1165741_num=518	66	D	47	47	0	0	0	A	A	AA	55	55	0	0	0	A	A	AA	50	0	0	0	50	C	C	CC	70	40	0	0	30	A	C	AC	49	49	0	0	0	A	A	AA	271
7323	318	HaeIII_Both-Ends_CC-12015_CID-540613:1165741_num=518	262	D	47	47	0	0	0	A	A	AA	55	55	0	0	0	A	A	AA	50	0	0	50	0	G	G	GG	70	40	0	30	0	A	G	AG	49	49	0	0	0	A	A	AA	271
7325	319	HaeIII_Both-Ends_CC-12019_CID-470569:1764434_num=518	20		42	0	42	0	0	T	T	TT	61	0	26	0	35	C	T	TC	61	0	61	0	0	T	T	TT	56	0	30	0	26	T	C	TC	55	0	55	0	0	T	T	TT	275
7326	319	HaeIII_Both-Ends_CC-12019_CID-470569:1764434_num=518	292		42	0	0	42	0	G	G	GG	61	35	0	26	0	A	G	AG	61	0	0	61	0	G	G	GG	56	26	0	30	0	G	A	AG	55	0	0	55	0	G	G	GG	275
7328	320	HaeIII_Both-Ends_CC-12039_CID-292656:311277_num=518	26	A	57	0	17	0	40	C	T	TC	57	0	0	0	57	C	C	CC	40	0	0	0	40	C	C	CC	65	0	0	0	65	C	C	CC	63	0	0	0	63	C	C	CC	282
7329	320	HaeIII_Both-Ends_CC-12039_CID-292656:311277_num=518	56	A	57	0	17	0	40	C	T	TC	57	0	0	0	57	C	C	CC	40	0	0	0	40	C	C	CC	65	0	0	0	65	C	C	CC	63	0	0	1	62	C	C	CC	282
7330	320	HaeIII_Both-Ends_CC-12039_CID-292656:311277_num=518	285	A	57	0	40	0	17	T	C	TC	57	0	57	0	0	T	T	TT	40	0	40	0	0	T	T	TT	65	0	65	0	0	T	T	TT	63	0	63	0	0	T	T	TT	282
7334	321	HaeIII_Both-Ends_CC-12056_CID-226880:466159_num=518	36		32	0	0	17	15	G	C	GC	85	0	0	42	43	C	G	GC	50	0	0	21	29	C	G	GC	55	0	0	24	31	C	G	GC	47	0	0	23	24	C	G	GC	269
7335	321	HaeIII_Both-Ends_CC-12056_CID-226880:466159_num=518	286		32	15	0	0	17	C	A	AC	85	43	0	0	42	A	C	AC	50	29	0	0	21	A	C	AC	55	31	0	0	24	A	C	AC	47	24	0	0	23	A	C	AC	269
7349	322	HaeIII_Both-Ends_CC-12099_CID-1132779:3539553_num=518	244		37	0	12	0	25	C	T	TC	58	0	23	0	35	C	T	TC	47	0	0	0	47	C	C	CC	62	0	31	0	31	C	T	TC	53	0	24	0	29	C	T	TC	257
7350	322	HaeIII_Both-Ends_CC-12099_CID-1132779:3539553_num=518	269		37	25	0	12	0	A	G	AG	58	35	0	23	0	A	G	AG	47	47	0	0	0	A	A	AA	62	31	0	31	0	G	A	AG	53	29	0	24	0	A	G	AG	257
7361	323	HaeIII_Both-Ends_CC-12139_CID-549189:3325055_num=517	50	C	56	0	0	56	0	G	G	GG	55	0	0	55	0	G	G	GG	63	33	0	30	0	A	G	AG	56	0	0	56	0	G	G	GG	68	0	0	68	0	G	G	GG	298
7362	323	HaeIII_Both-Ends_CC-12139_CID-549189:3325055_num=517	209	C	56	0	0	56	0	G	G	GG	55	0	0	55	0	G	G	GG	63	33	0	30	0	A	G	AG	56	0	0	56	0	G	G	GG	68	0	0	68	0	G	G	GG	298
7363	324	HaeIII_Both-Ends_CC-12144_CID-505561:3991335_num=517	24		40	19	0	21	0	G	A	AG	44	29	0	15	0	A	G	AG	60	60	0	0	0	A	A	AA	70	37	0	33	0	A	G	AG	52	25	0	27	0	G	A	AG	266
7364	324	HaeIII_Both-Ends_CC-12144_CID-505561:3991335_num=517	261		40	21	0	19	0	A	G	AG	44	15	0	29	0	G	A	AG	60	0	0	60	0	G	G	GG	70	33	0	37	0	G	A	AG	52	27	0	25	0	A	G	AG	266
7367	325	HaeIII_Both-Ends_CC-12171_CID-2842407:3330913_num=517	229		27	0	8	0	19	C	T	TC	59	0	0	0	59	C	C	CC	55	0	17	0	38	C	T	TC	109	0	0	0	109	C	C	CC	63	0	22	0	41	C	T	TC	313
7368	325	HaeIII_Both-Ends_CC-12171_CID-2842407:3330913_num=517	266		27	19	0	0	8	A	C	AC	59	59	0	0	0	A	A	AA	55	38	0	0	17	A	C	AC	109	109	0	0	0	A	A	AA	63	41	0	0	22	A	C	AC	313
7369	325	HaeIII_Both-Ends_CC-12171_CID-2842407:3330913_num=517	293		27	0	19	8	0	T	G	TG	59	0	59	0	0	T	T	TT	55	0	38	17	0	T	G	TG	109	0	109	0	0	T	T	TT	63	0	41	22	0	T	G	TG	313
7380	326	HaeIII_Both-Ends_CC-12231_CID-1120520:1801806_num=517	66		30	11	0	19	0	G	A	AG	59	26	0	33	0	G	A	AG	68	68	0	0	0	A	A	AA	71	34	0	37	0	G	A	AG	63	63	0	0	0	A	A	AA	291
7381	326	HaeIII_Both-Ends_CC-12231_CID-1120520:1801806_num=517	294		30	0	0	19	11	G	C	GC	59	0	0	33	26	G	C	GC	68	0	0	0	68	C	C	CC	71	0	0	37	34	G	C	GC	63	0	0	0	63	C	C	CC	291
7382	327	HaeIII_Both-Ends_CC-12253_CID-80018:431436_num=516	85		64	0	63	0	1	T	T	TT	43	1	21	0	21	C	T	TC	32	0	14	0	18	C	T	TC	66	0	66	0	0	T	T	TT	62	0	62	0	0	T	T	TT	267
7383	327	HaeIII_Both-Ends_CC-12253_CID-80018:431436_num=516	293		64	0	64	0	0	T	T	TT	43	0	21	0	22	C	T	TC	32	0	14	0	18	C	T	TC	66	0	66	0	0	T	T	TT	62	0	62	0	0	T	T	TT	267
7398	328	HaeIII_Both-Ends_CC-12312_CID-287916:4098503_num=516	69	D	36	0	0	0	36	C	C	CC	45	0	0	0	45	C	C	CC	72	0	72	0	0	T	T	TT	70	0	37	0	33	T	C	TC	43	0	0	0	43	C	C	CC	266
7399	328	HaeIII_Both-Ends_CC-12312_CID-287916:4098503_num=516	224	D	36	0	36	0	0	T	T	TT	45	0	45	0	0	T	T	TT	72	0	0	0	72	C	C	CC	70	0	33	0	37	C	T	TC	43	0	43	0	0	T	T	TT	266
7414	329	HaeIII_Both-Ends_CC-12364_CID-1421974:1738925_num=516	9		37	13	0	24	0	G	A	AG	43	0	0	43	0	G	G	GG	79	0	0	79	0	G	G	GG	61	25	0	36	0	G	A	AG	60	0	0	59	1	G	G	GG	280
7415	329	HaeIII_Both-Ends_CC-12364_CID-1421974:1738925_num=516	29		37	24	0	13	0	A	G	AG	43	43	0	0	0	A	A	AA	79	79	0	0	0	A	A	AA	61	36	0	25	0	A	G	AG	60	60	0	0	0	A	A	AA	280
7431	330	HaeIII_Both-Ends_CC-12439_CID-2614081:3351918_num=515	76	D	48	48	0	0	0	A	A	AA	60	60	0	0	0	A	A	AA	57	57	0	0	0	A	A	AA	65	34	0	31	0	A	G	AG	52	52	0	0	0	A	A	AA	282
7432	330	HaeIII_Both-Ends_CC-12439_CID-2614081:3351918_num=515	229	D	48	0	0	48	0	G	G	GG	60	0	0	60	0	G	G	GG	57	0	0	57	0	G	G	GG	65	31	0	34	0	G	A	AG	52	0	0	52	0	G	G	GG	282
7433	330	HaeIII_Both-Ends_CC-12439_CID-2614081:3351918_num=515	258	D	48	0	48	0	0	T	T	TT	60	0	60	0	0	T	T	TT	57	0	57	0	0	T	T	TT	65	0	34	0	31	T	C	TC	52	0	52	0	0	T	T	TT	282
7437	331	HaeIII_Both-Ends_CC-12457_CID-1806670:1822214_num=515	7		57	0	37	0	20	T	C	TC	100	0	100	0	0	T	T	TT	84	0	62	0	22	T	C	TC	133	0	133	0	0	T	T	TT	95	0	95	0	0	T	T	TT	469
7438	331	HaeIII_Both-Ends_CC-12457_CID-1806670:1822214_num=515	249		57	0	37	0	20	T	C	TC	100	0	100	0	0	T	T	TT	84	0	62	0	22	T	C	TC	133	0	133	0	0	T	T	TT	95	0	95	0	0	T	T	TT	469
7452	332	HaeIII_Both-Ends_CC-12478_CID-1467210:3039176_num=515	3	D	38	0	0	38	0	G	G	GG	54	0	0	54	0	G	G	GG	62	0	0	62	0	G	G	GG	63	24	0	39	0	G	A	AG	49	0	0	49	0	G	G	GG	266
7453	332	HaeIII_Both-Ends_CC-12478_CID-1467210:3039176_num=515	69	D	38	38	0	0	0	A	A	AA	54	54	0	0	0	A	A	AA	62	62	0	0	0	A	A	AA	63	39	0	0	24	A	C	AC	49	49	0	0	0	A	A	AA	266
7474	333	HaeIII_Both-Ends_CC-12569_CID-2844410:3393548_num=514	214		54	27	0	27	0	G	A	AG	48	24	0	24	0	G	A	AG	54	54	0	0	0	A	A	AA	42	1	0	41	0	G	G	GG	78	34	0	44	0	G	A	AG	276
7475	333	HaeIII_Both-Ends_CC-12569_CID-2844410:3393548_num=514	253		54	0	27	0	27	C	T	TC	48	0	24	0	24	C	T	TC	54	0	53	0	1	T	T	TT	42	0	0	0	42	C	C	CC	78	0	0	0	78	C	C	CC	276
7479	334	HaeIII_Both-Ends_CC-12582_CID-243514:1843628_num=514	253		22	0	13	0	9	T	C	TC	47	0	0	0	47	C	C	CC	67	0	34	0	33	T	C	TC	66	0	65	1	0	T	T	TT	73	0	1	0	72	C	C	CC	275
7480	334	HaeIII_Both-Ends_CC-12582_CID-243514:1843628_num=514	274		22	0	13	0	9	T	C	TC	47	0	0	0	47	C	C	CC	67	0	34	0	33	T	C	TC	66	0	66	0	0	T	T	TT	73	0	0	0	73	C	C	CC	275
7483	335	HaeIII_Both-Ends_CC-12594_CID-1985916:2722332_num=514	76		33	0	16	0	17	C	T	TC	58	0	32	0	26	T	C	TC	80	0	42	0	38	T	C	TC	68	0	0	0	68	C	C	CC	45	0	45	0	0	T	T	TT	284
7484	335	HaeIII_Both-Ends_CC-12594_CID-1985916:2722332_num=514	237		33	0	17	0	16	T	C	TC	58	0	26	0	32	C	T	TC	80	0	38	0	42	C	T	TC	68	0	68	0	0	T	T	TT	45	0	0	0	45	C	C	CC	284
7500	336	HaeIII_Both-Ends_CC-12669_CID-497906:3224492_num=513	65		39	0	39	0	0	T	T	TT	53	0	53	0	0	T	T	TT	77	0	39	0	38	T	C	TC	55	0	26	0	29	C	T	TC	53	0	53	0	0	T	T	TT	277
7501	336	HaeIII_Both-Ends_CC-12669_CID-497906:3224492_num=513	228		39	0	39	0	0	T	T	TT	53	0	52	0	1	T	T	TT	77	0	39	0	38	T	C	TC	55	0	26	0	29	C	T	TC	53	0	53	0	0	T	T	TT	277
7502	336	HaeIII_Both-Ends_CC-12669_CID-497906:3224492_num=513	291		39	0	0	0	39	C	C	CC	53	0	0	0	53	C	C	CC	77	0	38	0	39	C	T	TC	55	0	29	0	26	T	C	TC	53	0	0	0	53	C	C	CC	277
7503	337	HaeIII_Both-Ends_CC-12675_CID-454175:3251105_num=513	3		41	21	0	20	0	A	G	AG	44	0	0	44	0	G	G	GG	51	0	0	51	0	G	G	GG	53	20	0	33	0	G	A	AG	57	0	0	57	0	G	G	GG	246
7504	337	HaeIII_Both-Ends_CC-12675_CID-454175:3251105_num=513	42		41	0	0	41	0	G	G	GG	44	18	0	26	0	G	A	AG	51	31	0	20	0	A	G	AG	53	33	0	20	0	A	G	AG	57	25	0	32	0	G	A	AG	246
7511	338	HaeIII_Both-Ends_CC-12716_CID-1893764:3354083_num=513	70		31	0	0	31	0	G	G	GG	42	17	0	25	0	G	A	AG	49	0	0	49	0	G	G	GG	41	0	0	41	0	G	G	GG	80	44	0	36	0	A	G	AG	243
7512	338	HaeIII_Both-Ends_CC-12716_CID-1893764:3354083_num=513	225		31	31	0	0	0	A	A	AA	42	25	0	17	0	A	G	AG	49	49	0	0	0	A	A	AA	41	41	0	0	0	A	A	AA	80	36	0	44	0	G	A	AG	243
7545	339	HaeIII_Both-Ends_CC-12853_CID-183235:3195640_num=512	250		34	34	0	0	0	A	A	AA	106	0	0	106	0	G	G	GG	89	38	0	51	0	G	A	AG	106	36	0	70	0	G	A	AG	79	25	0	54	0	G	A	AG	414
7546	339	HaeIII_Both-Ends_CC-12853_CID-183235:3195640_num=512	281		34	34	0	0	0	A	A	AA	106	54	0	52	0	A	G	AG	89	38	0	51	0	G	A	AG	106	36	0	70	0	G	A	AG	79	25	0	54	0	G	A	AG	414
7567	340	HaeIII_Both-Ends_CC-12928_CID-452839:3058764_num=511	59	A	35	0	0	17	18	C	G	GC	51	0	0	51	0	G	G	GG	72	0	0	72	0	G	G	GG	74	0	0	74	0	G	G	GG	46	0	0	46	0	G	G	GG	278
7568	340	HaeIII_Both-Ends_CC-12928_CID-452839:3058764_num=511	295	A	35	0	18	0	17	T	C	TC	51	0	0	0	51	C	C	CC	72	0	0	0	72	C	C	CC	74	0	0	0	74	C	C	CC	46	0	0	0	46	C	C	CC	278
7570	341	HaeIII_Both-Ends_CC-12931_CID-398051:2687521_num=511	13	C	35	35	0	0	0	A	A	AA	42	0	0	42	0	G	G	GG	60	22	0	38	0	G	A	AG	59	0	0	59	0	G	G	GG	64	0	0	64	0	G	G	GG	260
7571	341	HaeIII_Both-Ends_CC-12931_CID-398051:2687521_num=511	261	C	35	35	0	0	0	A	A	AA	42	0	0	42	0	G	G	GG	60	22	0	38	0	G	A	AG	59	0	0	59	0	G	G	GG	64	0	0	64	0	G	G	GG	260
7584	342	HaeIII_Both-Ends_CC-12962_CID-1874651:3651704_num=511	8	B	49	0	0	49	0	G	G	GG	49	20	0	29	0	G	A	AG	60	0	0	60	0	G	G	GG	48	0	0	48	0	G	G	GG	76	0	0	76	0	G	G	GG	282
7585	342	HaeIII_Both-Ends_CC-12962_CID-1874651:3651704_num=511	285		49	0	49	0	0	T	T	TT	49	0	20	29	0	G	T	TG	60	0	28	32	0	G	T	TG	48	0	20	28	0	G	T	TG	76	0	36	40	0	G	T	TG	282
7603	343	HaeIII_Both-Ends_CC-13009_CID-89941:1544747_num=510	251		66	0	42	0	24	T	C	TC	95	0	45	0	50	C	T	TC	108	0	0	0	108	C	C	CC	126	0	126	0	0	T	T	TT	43	0	0	0	43	C	C	CC	438
7604	343	HaeIII_Both-Ends_CC-13009_CID-89941:1544747_num=510	295		66	0	0	66	0	G	G	GG	95	50	0	45	0	A	G	AG	108	75	0	33	0	A	G	AG	126	0	0	126	0	G	G	GG	43	0	0	43	0	G	G	GG	438
7606	344	HaeIII_Both-Ends_CC-13018_CID-841422:3316906_num=510	212	A	59	36	0	23	0	A	G	AG	56	0	0	56	0	G	G	GG	57	0	0	57	0	G	G	GG	63	0	0	63	0	G	G	GG	60	0	0	60	0	G	G	GG	295
7607	344	HaeIII_Both-Ends_CC-13018_CID-841422:3316906_num=510	255	A	59	23	36	0	0	T	A	AT	56	56	0	0	0	A	A	AA	57	57	0	0	0	A	A	AA	63	63	0	0	0	A	A	AA	60	60	0	0	0	A	A	AA	295
7616	345	HaeIII_Both-Ends_CC-13100_CID-241901:998003_num=510	28		48	24	0	24	0	G	A	AG	44	44	0	0	0	A	A	AA	44	44	0	0	0	A	A	AA	60	60	0	0	0	A	A	AA	67	37	0	30	0	A	G	AG	263
7617	345	HaeIII_Both-Ends_CC-13100_CID-241901:998003_num=510	242		48	24	0	24	0	G	A	AG	44	44	0	0	0	A	A	AA	44	43	0	1	0	A	A	AA	60	60	0	0	0	A	A	AA	67	37	0	30	0	A	G	AG	263
7618	345	HaeIII_Both-Ends_CC-13100_CID-241901:998003_num=510	278		48	24	0	24	0	G	A	AG	44	44	0	0	0	A	A	AA	44	44	0	0	0	A	A	AA	60	60	0	0	0	A	A	AA	67	37	0	30	0	A	G	AG	263
7624	346	HaeIII_Both-Ends_CC-13143_CID-1180381:1548460_num=510	12		45	0	24	0	21	T	C	TC	43	0	25	0	18	T	C	TC	55	0	54	1	0	T	T	TT	63	0	29	0	34	C	T	TC	64	0	0	0	64	C	C	CC	270
7625	346	HaeIII_Both-Ends_CC-13143_CID-1180381:1548460_num=510	256		45	0	0	21	24	C	G	GC	43	0	0	18	25	C	G	GC	55	0	0	0	55	C	C	CC	63	0	0	0	63	C	C	CC	64	0	0	29	35	C	G	GC	270
7627	347	HaeIII_Both-Ends_CC-13152_CID-1090023:1116631_num=510	23	C	23	0	0	0	23	C	C	CC	56	0	0	0	56	C	C	CC	39	0	20	0	19	T	C	TC	64	0	0	0	64	C	C	CC	81	0	0	0	81	C	C	CC	263
7628	347	HaeIII_Both-Ends_CC-13152_CID-1090023:1116631_num=510	234	E	23	0	23	0	0	T	T	TT	56	0	55	1	0	T	T	TT	39	0	0	0	39	C	C	CC	64	0	64	0	0	T	T	TT	81	0	41	0	40	T	C	TC	263
7642	348	HaeIII_Both-Ends_CC-13198_CID-423443:839263_num=509	223		45	21	0	0	24	C	A	AC	61	61	0	0	0	A	A	AA	49	24	0	0	25	C	A	AC	62	0	0	0	62	C	C	CC	71	38	0	0	33	A	C	AC	288
7643	348	HaeIII_Both-Ends_CC-13198_CID-423443:839263_num=509	271		45	0	21	24	0	G	T	TG	61	0	61	0	0	T	T	TT	49	0	24	25	0	G	T	TG	62	0	0	62	0	G	G	GG	71	0	38	33	0	T	G	TG	288
7644	349	HaeIII_Both-Ends_CC-13203_CID-410083:660077_num=509	15		45	25	0	20	0	A	G	AG	35	35	0	0	0	A	A	AA	46	26	0	20	0	A	G	AG	64	64	0	0	0	A	A	AA	61	35	0	26	0	A	G	AG	251
7645	349	HaeIII_Both-Ends_CC-13203_CID-410083:660077_num=509	78		45	20	0	25	0	G	A	AG	35	0	0	35	0	G	G	GG	46	20	0	26	0	G	A	AG	64	0	0	64	0	G	G	GG	61	26	0	35	0	G	A	AG	251
7649	350	HaeIII_Both-Ends_CC-13219_CID-283021:538593_num=509	64		33	0	0	18	15	G	C	GC	51	0	0	51	0	G	G	GG	47	0	0	47	0	G	G	GG	60	0	0	31	29	G	C	GC	67	0	0	66	1	G	G	GG	258
7650	350	HaeIII_Both-Ends_CC-13219_CID-283021:538593_num=509	243		33	0	15	0	18	C	T	TC	51	0	0	0	51	C	C	CC	47	0	0	0	47	C	C	CC	60	0	29	0	31	C	T	TC	67	0	0	0	67	C	C	CC	258
7662	351	HaeIII_Both-Ends_CC-13281_CID-91116:839928_num=508	76		42	0	0	42	0	G	G	GG	69	0	0	69	0	G	G	GG	46	0	22	24	0	G	T	TG	80	0	40	40	0	G	T	TG	63	0	36	27	0	T	G	TG	300
7663	351	HaeIII_Both-Ends_CC-13281_CID-91116:839928_num=508	276		42	0	0	0	42	C	C	CC	69	0	0	0	69	C	C	CC	46	0	22	0	24	C	T	TC	80	0	40	0	40	C	T	TC	63	0	36	0	27	T	C	TC	300
7664	352	HaeIII_Both-Ends_CC-13282_CID-91010:2506515_num=508	13	A	26	14	0	12	0	A	G	AG	48	0	0	48	0	G	G	GG	65	0	0	65	0	G	G	GG	66	0	0	66	0	G	G	GG	58	58	0	0	0	A	A	AA	263
7665	352	HaeIII_Both-Ends_CC-13282_CID-91010:2506515_num=508	82	A	26	0	14	0	12	T	C	TC	48	0	0	0	48	C	C	CC	65	0	0	0	65	C	C	CC	66	0	0	0	66	C	C	CC	58	0	58	0	0	T	T	TT	263
7666	352	HaeIII_Both-Ends_CC-13282_CID-91010:2506515_num=508	260		26	0	0	0	26	C	C	CC	48	0	20	0	28	C	T	TC	65	0	0	0	65	C	C	CC	66	0	30	0	36	C	T	TC	58	0	0	0	58	C	C	CC	263
7667	353	HaeIII_Both-Ends_CC-13286_CID-86200:2905224_num=508	69		50	0	0	0	50	C	C	CC	52	0	27	0	25	T	C	TC	57	0	25	0	32	C	T	TC	60	1	0	0	59	C	C	CC	63	1	0	0	62	C	C	CC	282
7668	353	HaeIII_Both-Ends_CC-13286_CID-86200:2905224_num=508	205		50	0	0	0	50	C	C	CC	52	27	0	0	25	A	C	AC	57	25	0	0	32	C	A	AC	60	0	0	0	60	C	C	CC	63	0	0	0	63	C	C	CC	282
7669	353	HaeIII_Both-Ends_CC-13286_CID-86200:2905224_num=508	220		50	50	0	0	0	A	A	AA	52	25	1	26	0	G	A	AG	57	32	0	25	0	A	G	AG	60	60	0	0	0	A	A	AA	63	61	1	0	1	A	A	AA	282
7670	353	HaeIII_Both-Ends_CC-13286_CID-86200:2905224_num=508	252		50	0	21	0	29	C	T	TC	52	0	27	0	25	T	C	TC	57	0	25	0	32	C	T	TC	60	0	0	0	60	C	C	CC	63	0	0	0	63	C	C	CC	282
7671	353	HaeIII_Both-Ends_CC-13286_CID-86200:2905224_num=508	293	A	50	21	0	29	0	G	A	AG	52	0	0	52	0	G	G	GG	57	0	0	57	0	G	G	GG	60	0	0	60	0	G	G	GG	63	0	0	63	0	G	G	GG	282
7682	354	HaeIII_Both-Ends_CC-13343_CID-224800:822232_num=508	206		77	37	0	39	1	G	A	AG	98	62	0	36	0	A	G	AG	122	61	0	61	0	G	A	AG	123	123	0	0	0	A	A	AA	113	52	0	61	0	G	A	AG	533
7683	354	HaeIII_Both-Ends_CC-13343_CID-224800:822232_num=508	248		77	39	0	38	0	A	G	AG	98	35	0	63	0	G	A	AG	122	61	0	61	0	G	A	AG	123	0	0	123	0	G	G	GG	113	61	0	52	0	A	G	AG	533
7690	355	HaeIII_Both-Ends_CC-13369_CID-1544489:2461024_num=508	93		22	0	0	22	0	G	G	GG	24	0	0	24	0	G	G	GG	79	39	0	40	0	G	A	AG	51	28	0	23	0	A	G	AG	63	0	0	63	0	G	G	GG	239
7691	355	HaeIII_Both-Ends_CC-13369_CID-1544489:2461024_num=508	258		22	0	0	22	0	G	G	GG	24	0	0	24	0	G	G	GG	79	39	0	40	0	G	A	AG	51	28	0	23	0	A	G	AG	63	0	0	63	0	G	G	GG	239
7700	356	HaeIII_Both-Ends_CC-13408_CID-846348:4133595_num=507	70		28	0	15	0	13	T	C	TC	53	0	0	0	53	C	C	CC	63	0	0	0	63	C	C	CC	65	0	30	0	35	C	T	TC	60	0	28	0	32	C	T	TC	269
7701	356	HaeIII_Both-Ends_CC-13408_CID-846348:4133595_num=507	226		28	0	15	0	13	T	C	TC	53	0	0	0	53	C	C	CC	63	0	0	0	63	C	C	CC	65	0	30	0	35	C	T	TC	60	0	28	0	32	C	T	TC	269
7710	357	HaeIII_Both-Ends_CC-13453_CID-37675:2511407_num=507	52		54	0	0	54	0	G	G	GG	45	0	0	45	0	G	G	GG	45	24	0	21	0	A	G	AG	48	24	0	24	0	G	A	AG	70	0	0	70	0	G	G	GG	262
7711	357	HaeIII_Both-Ends_CC-13453_CID-37675:2511407_num=507	89	D	54	0	0	0	54	C	C	CC	45	0	1	0	44	C	C	CC	45	0	0	45	0	G	G	GG	48	0	0	24	24	C	G	GC	70	0	0	0	70	C	C	CC	262
7720	358	HaeIII_Both-Ends_CC-13518_CID-1539771:3652545_num=507	263		24	24	0	0	0	A	A	AA	70	37	0	33	0	A	G	AG	74	74	0	0	0	A	A	AA	56	0	0	56	0	G	G	GG	39	19	0	20	0	G	A	AG	263
7721	358	HaeIII_Both-Ends_CC-13518_CID-1539771:3652545_num=507	285	D	24	0	0	0	24	C	C	CC	70	0	0	0	70	C	C	CC	74	0	0	0	74	C	C	CC	56	0	28	0	28	C	T	TC	39	0	0	0	39	C	C	CC	263
7731	359	HaeIII_Both-Ends_CC-13537_CID-116595:3146086_num=507	33		23	0	12	0	11	T	C	TC	39	0	20	0	19	T	C	TC	45	0	25	0	20	T	C	TC	75	0	0	0	75	C	C	CC	58	0	28	0	30	C	T	TC	240
7732	359	HaeIII_Both-Ends_CC-13537_CID-116595:3146086_num=507	95		23	12	0	11	0	A	G	AG	39	20	0	19	0	A	G	AG	45	25	0	20	0	A	G	AG	75	0	0	75	0	G	G	GG	58	28	0	30	0	G	A	AG	240
7743	360	HaeIII_Both-Ends_CC-13579_CID-399864:718854_num=506	7	A	42	22	0	20	0	A	G	AG	58	58	0	0	0	A	A	AA	66	66	0	0	0	A	A	AA	56	56	0	0	0	A	A	AA	48	0	0	48	0	G	G	GG	270
7744	360	HaeIII_Both-Ends_CC-13579_CID-399864:718854_num=506	74		42	0	22	0	20	T	C	TC	58	0	0	0	58	C	C	CC	66	0	34	0	32	T	C	TC	56	0	0	0	56	C	C	CC	48	0	0	0	48	C	C	CC	270
7747	361	HaeIII_Both-Ends_CC-13586_CID-339344:2394508_num=506	24	B	75	0	0	75	0	G	G	GG	68	23	0	45	0	G	A	AG	67	67	0	0	0	A	A	AA	104	0	0	104	0	G	G	GG	114	0	0	114	0	G	G	GG	428
7748	361	HaeIII_Both-Ends_CC-13586_CID-339344:2394508_num=506	234		75	0	33	0	42	C	T	TC	68	1	25	0	42	C	T	TC	67	0	67	0	0	T	T	TT	104	0	104	0	0	T	T	TT	114	0	51	0	63	C	T	TC	428
7749	361	HaeIII_Both-Ends_CC-13586_CID-339344:2394508_num=506	294		75	0	33	42	0	G	T	TG	68	0	25	43	0	G	T	TG	67	0	67	0	0	T	T	TT	104	0	104	0	0	T	T	TT	114	0	51	63	0	G	T	TG	428
7755	362	HaeIII_Both-Ends_CC-13624_CID-2188968:3196766_num=506	40		26	17	0	9	0	A	G	AG	48	48	0	0	0	A	A	AA	59	34	0	25	0	A	G	AG	62	62	0	0	0	A	A	AA	45	22	0	23	0	G	A	AG	240
7756	362	HaeIII_Both-Ends_CC-13624_CID-2188968:3196766_num=506	78		26	17	0	9	0	A	G	AG	48	48	0	0	0	A	A	AA	59	34	0	25	0	A	G	AG	62	62	0	0	0	A	A	AA	45	22	0	23	0	G	A	AG	240
7757	362	HaeIII_Both-Ends_CC-13624_CID-2188968:3196766_num=506	216		26	0	0	0	26	C	C	CC	48	0	26	0	22	T	C	TC	59	0	34	0	25	T	C	TC	62	0	0	0	62	C	C	CC	45	0	22	0	23	C	T	TC	240
7788	363	HaeIII_Both-Ends_CC-13783_CID-168956:3325647_num=505	242		31	0	0	0	31	C	C	CC	43	0	0	0	43	C	C	CC	62	0	0	0	62	C	C	CC	75	0	40	0	35	T	C	TC	63	0	32	0	31	T	C	TC	274
7789	363	HaeIII_Both-Ends_CC-13783_CID-168956:3325647_num=505	278		31	0	0	31	0	G	G	GG	43	0	0	43	0	G	G	GG	62	0	0	62	0	G	G	GG	75	40	0	35	0	A	G	AG	63	32	0	31	0	A	G	AG	274
7797	364	HaeIII_Both-Ends_CC-13833_CID-66318:1808707_num=504	223	A	42	0	19	0	23	C	T	TC	41	0	41	0	0	T	T	TT	57	0	57	0	0	T	T	TT	83	0	83	0	0	T	T	TT	76	0	76	0	0	T	T	TT	299
7798	364	HaeIII_Both-Ends_CC-13833_CID-66318:1808707_num=504	279	A	42	19	0	23	0	G	A	AG	41	41	0	0	0	A	A	AA	57	57	0	0	0	A	A	AA	83	83	0	0	0	A	A	AA	76	76	0	0	0	A	A	AA	299
7805	365	HaeIII_Both-Ends_CC-13863_CID-3144924:4382748_num=504	23		45	0	45	0	0	T	T	TT	55	0	33	0	22	T	C	TC	36	0	0	0	36	C	C	CC	72	0	31	0	41	C	T	TC	52	0	51	1	0	T	T	TT	260
7806	365	HaeIII_Both-Ends_CC-13863_CID-3144924:4382748_num=504	275		45	0	0	0	45	C	C	CC	55	0	0	22	33	C	G	GC	36	0	0	36	0	G	G	GG	72	1	0	41	30	G	C	GC	52	0	0	0	52	C	C	CC	260
7827	366	HaeIII_Both-Ends_CC-13924_CID-144750:768728_num=504	11		43	0	19	24	0	G	T	TG	52	0	28	24	0	T	G	TG	59	0	58	0	1	T	T	TT	64	0	37	27	0	T	G	TG	54	0	25	29	0	G	T	TG	272
7828	366	HaeIII_Both-Ends_CC-13924_CID-144750:768728_num=504	204		43	24	0	19	0	A	G	AG	52	24	0	28	0	G	A	AG	59	0	0	59	0	G	G	GG	64	26	0	38	0	G	A	AG	54	29	0	25	0	A	G	AG	272
7829	367	HaeIII_Both-Ends_CC-13934_CID-1184437:1769547_num=504	54	B	40	0	40	0	0	T	T	TT	49	0	25	0	24	T	C	TC	65	0	65	0	0	T	T	TT	59	0	0	0	59	C	C	CC	44	0	44	0	0	T	T	TT	257
7830	367	HaeIII_Both-Ends_CC-13934_CID-1184437:1769547_num=504	290	C	40	0	40	0	0	T	T	TT	49	0	0	0	49	C	C	CC	65	0	34	0	31	T	C	TC	59	0	0	0	59	C	C	CC	44	0	44	0	0	T	T	TT	257
7852	368	HaeIII_Both-Ends_CC-14037_CID-1870749:2780251_num=503	95		32	0	0	32	0	G	G	GG	50	16	0	34	0	G	A	AG	71	1	0	70	0	G	G	GG	53	29	0	24	0	A	G	AG	67	28	0	39	0	G	A	AG	273
7854	368	HaeIII_Both-Ends_CC-14037_CID-1870749:2780251_num=503	264		32	19	0	0	13	A	C	AC	50	34	0	0	16	A	C	AC	71	34	0	0	37	C	A	AC	53	0	0	0	53	C	C	CC	67	38	1	0	28	A	C	AC	273
7862	369	HaeIII_Both-Ends_CC-14091_CID-906519:2309604_num=502	219		45	0	0	25	20	G	C	GC	43	0	0	27	16	G	C	GC	74	0	0	38	36	G	C	GC	58	0	0	25	33	C	G	GC	53	0	0	26	27	C	G	GC	273
7863	369	HaeIII_Both-Ends_CC-14091_CID-906519:2309604_num=502	275		45	20	25	0	0	T	A	AT	43	16	27	0	0	T	A	AT	74	36	38	0	0	T	A	AT	58	33	25	0	0	A	T	AT	53	27	26	0	0	A	T	AT	273
7871	370	HaeIII_Both-Ends_CC-14121_CID-535841:1408673_num=502	228		33	18	0	15	0	A	G	AG	49	19	0	30	0	G	A	AG	73	72	0	1	0	A	A	AA	71	45	0	26	0	A	G	AG	56	30	0	26	0	A	G	AG	282
7872	370	HaeIII_Both-Ends_CC-14121_CID-535841:1408673_num=502	252		33	0	15	0	18	C	T	TC	49	0	30	0	19	T	C	TC	73	0	0	0	73	C	C	CC	71	0	26	0	45	C	T	TC	56	0	26	0	30	C	T	TC	282
7911	371	HaeIII_Both-Ends_CC-14249_CID-831776:996552_num=501	18	C	41	0	0	0	41	C	C	CC	46	0	0	0	46	C	C	CC	51	0	23	0	28	C	T	TC	62	0	0	0	62	C	C	CC	64	0	0	0	64	C	C	CC	264
7912	371	HaeIII_Both-Ends_CC-14249_CID-831776:996552_num=501	33	C	41	41	0	0	0	A	A	AA	46	46	0	0	0	A	A	AA	51	28	0	23	0	A	G	AG	62	62	0	0	0	A	A	AA	64	64	0	0	0	A	A	AA	264
7928	372	HaeIII_Both-Ends_CC-14340_CID-1723077:2604501_num=501	96		67	0	0	67	0	G	G	GG	91	1	0	90	0	G	G	GG	123	54	0	69	0	G	A	AG	137	70	0	67	0	A	G	AG	104	0	0	104	0	G	G	GG	522
7929	372	HaeIII_Both-Ends_CC-14340_CID-1723077:2604501_num=501	228		67	0	0	67	0	G	G	GG	91	0	0	91	0	G	G	GG	123	54	0	69	0	G	A	AG	137	70	0	67	0	A	G	AG	104	0	0	104	0	G	G	GG	522
7947	373	HaeIII_Both-Ends_CC-14461_CID-2377080:3430642_num=500	88		31	0	11	0	20	C	T	TC	40	0	0	0	40	C	C	CC	60	0	0	0	60	C	C	CC	64	0	0	0	64	C	C	CC	76	0	41	0	35	T	C	TC	271
7948	373	HaeIII_Both-Ends_CC-14461_CID-2377080:3430642_num=500	291		31	20	0	11	0	A	G	AG	40	23	0	17	0	A	G	AG	60	25	0	35	0	G	A	AG	64	63	0	0	1	A	A	AA	76	0	0	76	0	G	G	GG	271
7950	374	HaeIII_Both-Ends_CC-14468_CID-2157450:3409382_num=500	18		32	32	0	0	0	A	A	AA	44	44	0	0	0	A	A	AA	49	49	0	0	0	A	A	AA	42	27	0	15	0	A	G	AG	83	47	0	36	0	A	G	AG	250
7951	374	HaeIII_Both-Ends_CC-14468_CID-2157450:3409382_num=500	274		32	0	0	32	0	G	G	GG	44	0	0	44	0	G	G	GG	49	0	0	49	0	G	G	GG	42	15	0	27	0	G	A	AG	83	36	0	47	0	G	A	AG	250
7986	375	HaeIII_Both-Ends_CC-14662_CID-842668:1094094_num=498	77		46	0	46	0	0	T	T	TT	53	0	53	0	0	T	T	TT	42	0	17	0	25	C	T	TC	55	0	55	0	0	T	T	TT	57	0	28	0	29	C	T	TC	253
7987	375	HaeIII_Both-Ends_CC-14662_CID-842668:1094094_num=498	287		46	0	0	46	0	G	G	GG	53	0	0	53	0	G	G	GG	42	0	0	17	25	C	G	GC	55	0	0	55	0	G	G	GG	57	0	0	28	29	C	G	GC	253
8018	376	HaeIII_Both-Ends_CC-14775_CID-199825:4897717_num=498	255		52	25	0	0	27	C	A	AC	42	0	0	0	42	C	C	CC	74	34	0	1	39	C	A	AC	49	23	0	0	26	C	A	AC	72	0	0	0	72	C	C	CC	289
8019	376	HaeIII_Both-Ends_CC-14775_CID-199825:4897717_num=498	280		52	25	0	27	0	G	A	AG	42	0	0	42	0	G	G	GG	74	37	0	37	0	G	A	AG	49	23	0	26	0	G	A	AG	72	0	0	72	0	G	G	GG	289
8023	377	HaeIII_Both-Ends_CC-14795_CID-149796:1775753_num=498	56		37	1	0	36	0	G	G	GG	44	19	0	25	0	G	A	AG	56	26	0	30	0	G	A	AG	54	29	0	25	0	A	G	AG	47	0	0	47	0	G	G	GG	238
8024	377	HaeIII_Both-Ends_CC-14795_CID-149796:1775753_num=498	270		37	1	0	36	0	G	G	GG	44	19	0	25	0	G	A	AG	56	26	0	30	0	G	A	AG	54	29	0	25	0	A	G	AG	47	0	0	47	0	G	G	GG	238
8025	378	HaeIII_Both-Ends_CC-14796_CID-147790:3108018_num=498	71		51	29	0	22	0	A	G	AG	54	30	0	24	0	A	G	AG	56	56	0	0	0	A	A	AA	71	37	0	34	0	A	G	AG	44	0	0	44	0	G	G	GG	276
8026	378	HaeIII_Both-Ends_CC-14796_CID-147790:3108018_num=498	258		51	0	22	0	29	C	T	TC	54	0	24	0	30	C	T	TC	56	0	1	0	55	C	C	CC	71	0	34	0	37	C	T	TC	44	0	44	0	0	T	T	TT	276
8031	379	HaeIII_Both-Ends_CC-14819_CID-1077140:3582991_num=498	16	A	36	0	14	0	22	C	T	TC	43	0	43	0	0	T	T	TT	51	0	51	0	0	T	T	TT	64	0	64	0	0	T	T	TT	69	0	69	0	0	T	T	TT	263
8032	379	HaeIII_Both-Ends_CC-14819_CID-1077140:3582991_num=498	209	A	36	0	14	0	22	C	T	TC	43	0	0	0	43	C	C	CC	51	0	0	0	51	C	C	CC	64	0	0	0	64	C	C	CC	69	0	68	0	1	T	T	TT	263
8034	380	HaeIII_Both-Ends_CC-14823_CID-99253:3341544_num=497	65	A	52	0	25	0	27	C	T	TC	49	0	49	0	0	T	T	TT	47	0	47	0	0	T	T	TT	66	0	66	0	0	T	T	TT	60	0	60	0	0	T	T	TT	274
8035	380	HaeIII_Both-Ends_CC-14823_CID-99253:3341544_num=497	275	A	52	27	0	0	25	A	C	AC	49	0	0	0	49	C	C	CC	47	0	0	0	47	C	C	CC	66	0	0	0	66	C	C	CC	60	0	0	0	60	C	C	CC	274
8040	381	HaeIII_Both-Ends_CC-14838_CID-817785:1199042_num=497	6		51	0	20	0	31	C	T	TC	51	0	27	0	24	T	C	TC	55	0	30	0	25	T	C	TC	53	0	0	0	53	C	C	CC	55	0	23	0	32	C	T	TC	265
8041	381	HaeIII_Both-Ends_CC-14838_CID-817785:1199042_num=497	223		51	20	0	31	0	G	A	AG	51	27	0	24	0	A	G	AG	55	30	0	25	0	A	G	AG	53	0	0	53	0	G	G	GG	55	23	0	32	0	G	A	AG	265
8046	382	HaeIII_Both-Ends_CC-14850_CID-679325:1655916_num=497	26	C	45	45	0	0	0	A	A	AA	54	54	0	0	0	A	A	AA	71	40	31	0	0	A	T	AT	66	66	0	0	0	A	A	AA	53	53	0	0	0	A	A	AA	289
8047	382	HaeIII_Both-Ends_CC-14850_CID-679325:1655916_num=497	217	C	45	0	0	45	0	G	G	GG	54	0	0	54	0	G	G	GG	71	0	0	40	31	G	C	GC	66	0	0	66	0	G	G	GG	53	0	0	53	0	G	G	GG	289
8062	383	HaeIII_Both-Ends_CC-14897_CID-3218615:4312538_num=497	96	C	36	35	0	0	1	A	A	AA	52	52	0	0	0	A	A	AA	63	31	0	32	0	G	A	AG	60	59	0	1	0	A	A	AA	62	62	0	0	0	A	A	AA	273
8063	383	HaeIII_Both-Ends_CC-14897_CID-3218615:4312538_num=497	242	C	36	0	0	0	36	C	C	CC	52	0	0	0	52	C	C	CC	63	0	32	0	31	T	C	TC	60	0	0	0	60	C	C	CC	62	0	0	0	62	C	C	CC	273
8064	383	HaeIII_Both-Ends_CC-14897_CID-3218615:4312538_num=497	294		36	36	0	0	0	A	A	AA	52	20	0	32	0	G	A	AG	63	0	0	63	0	G	G	GG	60	27	0	33	0	G	A	AG	62	0	0	62	0	G	G	GG	273
8071	384	HaeIII_Both-Ends_CC-14946_CID-1866795:3146660_num=497	38	C	37	0	0	0	37	C	C	CC	46	0	0	0	46	C	C	CC	54	0	29	0	25	T	C	TC	57	0	0	0	57	C	C	CC	71	0	0	0	71	C	C	CC	265
8072	384	HaeIII_Both-Ends_CC-14946_CID-1866795:3146660_num=497	262	C	37	37	0	0	0	A	A	AA	46	46	0	0	0	A	A	AA	54	25	0	0	29	C	A	AC	57	57	0	0	0	A	A	AA	71	71	0	0	0	A	A	AA	265
8096	385	HaeIII_Both-Ends_CC-15041_CID-465482:1205575_num=496	90	D	29	0	0	0	29	C	C	CC	63	0	63	0	0	T	T	TT	55	0	0	0	55	C	C	CC	65	0	28	0	37	C	T	TC	52	0	0	0	52	C	C	CC	264
8097	385	HaeIII_Both-Ends_CC-15041_CID-465482:1205575_num=496	298	D	29	0	29	0	0	T	T	TT	63	0	0	63	0	G	G	GG	55	0	55	0	0	T	T	TT	65	0	37	28	0	T	G	TG	52	0	52	0	0	T	T	TT	264
8103	386	HaeIII_Both-Ends_CC-15072_CID-254584:305863_num=496	233	A	46	17	0	29	0	G	A	AG	50	50	0	0	0	A	A	AA	51	51	0	0	0	A	A	AA	60	60	0	0	0	A	A	AA	72	71	1	0	0	A	A	AA	279
8104	386	HaeIII_Both-Ends_CC-15072_CID-254584:305863_num=496	242	A	46	29	0	17	0	A	G	AG	50	0	0	50	0	G	G	GG	51	0	0	51	0	G	G	GG	60	0	0	60	0	G	G	GG	72	0	0	72	0	G	G	GG	279
8105	386	HaeIII_Both-Ends_CC-15072_CID-254584:305863_num=496	280	A	46	0	29	17	0	T	G	TG	50	0	1	49	0	G	G	GG	51	0	0	51	0	G	G	GG	60	0	0	60	0	G	G	GG	72	0	1	71	0	G	G	GG	279
8114	387	HaeIII_Both-Ends_CC-15124_CID-1261189:1464716_num=496	254		39	0	0	0	39	C	C	CC	92	0	68	0	24	T	C	TC	57	0	0	0	57	C	C	CC	56	0	0	0	56	C	C	CC	79	0	54	0	25	T	C	TC	323
8115	387	HaeIII_Both-Ends_CC-15124_CID-1261189:1464716_num=496	266		39	0	0	0	39	C	C	CC	92	68	1	0	23	A	C	AC	57	0	0	0	57	C	C	CC	56	0	0	0	56	C	C	CC	79	54	0	0	25	A	C	AC	323
8120	388	HaeIII_Both-Ends_CC-15160_CID-661876:1362843_num=495	66		65	35	0	30	0	A	G	AG	84	84	0	0	0	A	A	AA	139	68	0	71	0	G	A	AG	124	59	0	65	0	G	A	AG	92	36	0	56	0	G	A	AG	504
8121	388	HaeIII_Both-Ends_CC-15160_CID-661876:1362843_num=495	253		65	0	0	30	35	C	G	GC	84	0	0	0	84	C	C	CC	139	0	0	71	68	G	C	GC	124	0	0	65	59	G	C	GC	92	0	0	56	36	G	C	GC	504
8127	389	HaeIII_Both-Ends_CC-15199_CID-3127302:3154833_num=495	262		38	24	0	14	0	A	G	AG	53	26	0	27	0	G	A	AG	61	33	0	28	0	A	G	AG	63	34	0	29	0	A	G	AG	59	59	0	0	0	A	A	AA	274
8128	389	HaeIII_Both-Ends_CC-15199_CID-3127302:3154833_num=495	282		38	13	24	1	0	T	A	AT	53	27	26	0	0	A	T	AT	61	28	33	0	0	T	A	AT	63	62	0	1	0	A	A	AA	59	34	25	0	0	A	T	AT	274
8133	390	HaeIII_Both-Ends_CC-15237_CID-217646:1503392_num=495	65		28	0	28	0	0	T	T	TT	54	0	54	0	0	T	T	TT	59	0	22	0	37	C	T	TC	58	0	26	0	32	C	T	TC	40	0	40	0	0	T	T	TT	239
8134	390	HaeIII_Both-Ends_CC-15237_CID-217646:1503392_num=495	229	C	28	0	0	0	28	C	C	CC	54	0	0	0	54	C	C	CC	59	0	37	0	22	T	C	TC	58	0	0	0	58	C	C	CC	40	0	0	0	40	C	C	CC	239
8139	391	HaeIII_Both-Ends_CC-15280_CID-123272:647615_num=495	32	A	76	0	35	0	41	C	T	TC	101	0	1	0	100	C	C	CC	110	0	0	0	110	C	C	CC	123	0	0	0	123	C	C	CC	104	0	0	1	103	C	C	CC	514
8140	391	HaeIII_Both-Ends_CC-15280_CID-123272:647615_num=495	51	A	76	35	0	41	0	G	A	AG	101	0	0	101	0	G	G	GG	110	0	0	110	0	G	G	GG	123	0	0	123	0	G	G	GG	104	0	0	104	0	G	G	GG	514
8148	392	HaeIII_Both-Ends_CC-15307_CID-839908:3229205_num=494	83		26	0	11	0	15	C	T	TC	43	0	0	0	43	C	C	CC	35	0	17	0	18	C	T	TC	59	0	0	0	59	C	C	CC	73	0	1	0	72	C	C	CC	236
8149	392	HaeIII_Both-Ends_CC-15307_CID-839908:3229205_num=494	91		26	0	0	15	11	G	C	GC	43	0	0	43	0	G	G	GG	35	0	0	18	17	G	C	GC	59	0	0	59	0	G	G	GG	73	0	0	73	0	G	G	GG	236
8150	392	HaeIII_Both-Ends_CC-15307_CID-839908:3229205_num=494	221		26	0	15	0	11	T	C	TC	43	0	43	0	0	T	T	TT	35	0	18	0	17	T	C	TC	59	0	59	0	0	T	T	TT	73	0	73	0	0	T	T	TT	236
8153	393	HaeIII_Both-Ends_CC-15323_CID-694017:2219527_num=494	78		35	35	0	0	0	A	A	AA	50	0	0	50	0	G	G	GG	46	24	0	22	0	A	G	AG	57	32	0	25	0	A	G	AG	86	86	0	0	0	A	A	AA	274
8154	393	HaeIII_Both-Ends_CC-15323_CID-694017:2219527_num=494	212		35	0	0	0	35	C	C	CC	50	0	0	23	27	C	G	GC	46	0	0	0	46	C	C	CC	57	0	0	25	32	C	G	GC	86	0	0	0	86	C	C	CC	274
8157	394	HaeIII_Both-Ends_CC-15332_CID-64045:3490987_num=494	225		46	0	23	23	0	G	T	TG	41	0	19	22	0	G	T	TG	53	0	53	0	0	T	T	TT	73	0	0	73	0	G	G	GG	62	0	28	34	0	G	T	TG	275
8158	394	HaeIII_Both-Ends_CC-15332_CID-64045:3490987_num=494	233		46	0	23	0	23	C	T	TC	41	0	22	0	19	T	C	TC	53	0	0	0	53	C	C	CC	73	0	73	0	0	T	T	TT	62	0	34	0	28	T	C	TC	275
8159	394	HaeIII_Both-Ends_CC-15332_CID-64045:3490987_num=494	260		46	0	0	23	23	C	G	GC	41	0	0	19	22	C	G	GC	53	0	0	53	0	G	G	GG	73	0	0	0	73	C	C	CC	62	0	0	62	0	G	G	GG	275
8175	395	HaeIII_Both-Ends_CC-15424_CID-1861200:3051838_num=494	11		43	21	0	22	0	G	A	AG	58	0	0	58	0	G	G	GG	74	0	0	74	0	G	G	GG	39	23	0	16	0	A	G	AG	41	0	0	41	0	G	G	GG	255
8176	395	HaeIII_Both-Ends_CC-15424_CID-1861200:3051838_num=494	90	B	43	0	43	0	0	T	T	TT	58	0	37	21	0	T	G	TG	74	0	74	0	0	T	T	TT	39	0	39	0	0	T	T	TT	41	0	41	0	0	T	T	TT	255
8185	396	HaeIII_Both-Ends_CC-15481_CID-90683:2847539_num=493	3	A	32	18	0	14	0	A	G	AG	60	0	0	60	0	G	G	GG	66	66	0	0	0	A	A	AA	55	0	0	55	0	G	G	GG	43	0	0	43	0	G	G	GG	256
8186	396	HaeIII_Both-Ends_CC-15481_CID-90683:2847539_num=493	244	A	32	18	14	0	0	A	T	AT	60	0	60	0	0	T	T	TT	66	66	0	0	0	A	A	AA	55	0	55	0	0	T	T	TT	43	0	43	0	0	T	T	TT	256
8187	396	HaeIII_Both-Ends_CC-15481_CID-90683:2847539_num=493	290	A	32	0	14	0	18	C	T	TC	60	0	60	0	0	T	T	TT	66	0	0	0	66	C	C	CC	55	0	55	0	0	T	T	TT	43	0	43	0	0	T	T	TT	256
8195	397	HaeIII_Both-Ends_CC-15548_CID-275573:2547932_num=493	50	C	46	0	0	46	0	G	G	GG	48	0	0	48	0	G	G	GG	70	0	0	35	35	C	G	GC	52	0	0	52	0	G	G	GG	50	0	0	50	0	G	G	GG	266
8196	397	HaeIII_Both-Ends_CC-15548_CID-275573:2547932_num=493	233	C	46	0	0	46	0	G	G	GG	48	0	0	48	0	G	G	GG	70	35	0	35	0	G	A	AG	52	0	0	52	0	G	G	GG	50	0	0	50	0	G	G	GG	266
8197	398	HaeIII_Both-Ends_CC-15553_CID-2557241:2943108_num=493	231		40	24	0	16	0	A	G	AG	51	28	0	23	0	A	G	AG	65	27	0	38	0	G	A	AG	69	0	0	69	0	G	G	GG	60	32	0	28	0	A	G	AG	285
8198	398	HaeIII_Both-Ends_CC-15553_CID-2557241:2943108_num=493	283		40	0	16	0	24	C	T	TC	51	0	23	0	28	C	T	TC	65	0	38	0	27	T	C	TC	69	0	69	0	0	T	T	TT	60	0	28	0	32	C	T	TC	285
8202	399	HaeIII_Both-Ends_CC-15569_CID-2056058:2322299_num=493	26		25	14	0	11	0	A	G	AG	48	48	0	0	0	A	A	AA	58	58	0	0	0	A	A	AA	54	30	0	24	0	A	G	AG	57	57	0	0	0	A	A	AA	242
8203	399	HaeIII_Both-Ends_CC-15569_CID-2056058:2322299_num=493	67		25	0	0	11	14	C	G	GC	48	0	0	0	48	C	C	CC	58	0	0	0	58	C	C	CC	54	0	0	24	30	C	G	GC	57	0	0	0	57	C	C	CC	242
8207	400	HaeIII_Both-Ends_CC-15595_CID-1736046:2319823_num=493	212		50	0	0	0	50	C	C	CC	51	0	23	0	28	C	T	TC	63	0	0	0	63	C	C	CC	70	0	0	0	70	C	C	CC	42	0	17	0	25	C	T	TC	276
8208	400	HaeIII_Both-Ends_CC-15595_CID-1736046:2319823_num=493	243		50	0	0	0	50	C	C	CC	51	0	0	23	28	C	G	GC	63	0	0	0	63	C	C	CC	70	0	0	0	70	C	C	CC	42	0	0	17	25	C	G	GC	276
8243	401	HaeIII_Both-Ends_CC-15712_CID-3257972:3489702_num=492	37	C	43	0	0	0	43	C	C	CC	45	0	0	0	45	C	C	CC	46	0	0	20	26	C	G	GC	60	0	0	0	60	C	C	CC	59	0	0	0	59	C	C	CC	253
8244	401	HaeIII_Both-Ends_CC-15712_CID-3257972:3489702_num=492	58	C	43	0	43	0	0	T	T	TT	45	0	45	0	0	T	T	TT	46	0	26	20	0	T	G	TG	60	0	60	0	0	T	T	TT	59	0	59	0	0	T	T	TT	253
8245	401	HaeIII_Both-Ends_CC-15712_CID-3257972:3489702_num=492	218	C	43	0	0	43	0	G	G	GG	45	0	0	45	0	G	G	GG	46	0	0	26	20	G	C	GC	60	0	0	59	1	G	G	GG	59	0	0	59	0	G	G	GG	253
8247	402	HaeIII_Both-Ends_CC-15723_CID-26997:259663_num=492	23		24	0	13	0	11	T	C	TC	30	0	18	0	12	T	C	TC	36	0	20	0	16	T	C	TC	34	0	14	0	20	C	T	TC	49	0	22	0	27	C	T	TC	173
8248	402	HaeIII_Both-Ends_CC-15723_CID-26997:259663_num=492	58		24	13	0	11	0	A	G	AG	30	19	0	11	0	A	G	AG	36	20	0	16	0	A	G	AG	34	14	0	20	0	G	A	AG	49	23	0	26	0	G	A	AG	173
8249	402	HaeIII_Both-Ends_CC-15723_CID-26997:259663_num=492	61		24	0	13	0	11	T	C	TC	30	0	19	0	11	T	C	TC	36	0	20	0	16	T	C	TC	34	0	14	0	20	C	T	TC	49	0	23	0	26	C	T	TC	173
8250	402	HaeIII_Both-Ends_CC-15723_CID-26997:259663_num=492	230		24	13	0	0	11	A	C	AC	30	19	0	0	11	A	C	AC	36	20	0	0	16	A	C	AC	34	14	0	0	20	C	A	AC	49	26	0	0	23	A	C	AC	173
8274	403	HaeIII_Both-Ends_CC-15776_CID-1357379:2518489_num=492	219	E	36	0	36	0	0	T	T	TT	45	0	45	0	0	T	T	TT	62	0	62	0	0	T	T	TT	61	0	61	0	0	T	T	TT	75	0	27	0	48	C	T	TC	279
8275	403	HaeIII_Both-Ends_CC-15776_CID-1357379:2518489_num=492	263	E	36	0	0	0	36	C	C	CC	45	0	0	0	45	C	C	CC	62	0	0	0	62	C	C	CC	61	0	0	0	61	C	C	CC	75	48	0	0	27	A	C	AC	279
8276	404	HaeIII_Both-Ends_CC-15778_CID-1318282:3768901_num=492	77	A	29	0	15	0	14	T	C	TC	41	0	0	0	41	C	C	CC	58	0	0	0	58	C	C	CC	59	0	0	0	59	C	C	CC	65	0	0	0	65	C	C	CC	252
8277	404	HaeIII_Both-Ends_CC-15778_CID-1318282:3768901_num=492	94	A	29	0	15	0	14	T	C	TC	41	0	0	0	41	C	C	CC	58	1	0	0	57	C	C	CC	59	0	0	0	59	C	C	CC	65	0	0	0	65	C	C	CC	252
8295	405	HaeIII_Both-Ends_CC-15878_CID-302190:2094153_num=491	97		34	0	0	22	12	G	C	GC	55	0	0	55	0	G	G	GG	53	0	0	32	21	G	C	GC	57	0	0	57	0	G	G	GG	49	0	0	49	0	G	G	GG	248
8296	405	HaeIII_Both-Ends_CC-15878_CID-302190:2094153_num=491	252		34	0	0	22	12	G	C	GC	55	0	0	55	0	G	G	GG	53	0	0	32	21	G	C	GC	57	0	0	57	0	G	G	GG	49	0	0	49	0	G	G	GG	248
8298	406	HaeIII_Both-Ends_CC-15888_CID-254236:3291749_num=491	246		36	0	0	36	0	G	G	GG	59	0	0	59	0	G	G	GG	31	16	0	15	0	A	G	AG	75	0	0	75	0	G	G	GG	62	28	0	34	0	G	A	AG	263
8299	406	HaeIII_Both-Ends_CC-15888_CID-254236:3291749_num=491	265		36	0	0	0	36	C	C	CC	59	0	0	0	59	C	C	CC	31	0	16	0	15	T	C	TC	75	0	0	0	75	C	C	CC	62	0	28	0	34	C	T	TC	263
8310	407	HaeIII_Both-Ends_CC-15917_CID-1859130:3559285_num=491	215		46	0	0	46	0	G	G	GG	48	48	0	0	0	A	A	AA	67	27	0	40	0	G	A	AG	62	32	0	30	0	A	G	AG	46	0	0	46	0	G	G	GG	269
8311	407	HaeIII_Both-Ends_CC-15917_CID-1859130:3559285_num=491	269		46	46	0	0	0	A	A	AA	48	0	0	48	0	G	G	GG	67	40	0	27	0	A	G	AG	62	30	0	32	0	G	A	AG	46	46	0	0	0	A	A	AA	269
8329	408	HaeIII_Both-Ends_CC-15993_CID-850702:3326711_num=490	9		37	0	0	0	37	C	C	CC	62	1	27	0	34	C	T	TC	70	0	22	0	48	C	T	TC	71	1	0	0	70	C	C	CC	37	0	14	0	23	C	T	TC	277
8330	408	HaeIII_Both-Ends_CC-15993_CID-850702:3326711_num=490	231	A	37	0	20	0	17	T	C	TC	62	0	0	0	62	C	C	CC	70	1	0	0	69	C	C	CC	71	0	0	0	71	C	C	CC	37	0	0	0	37	C	C	CC	277
8337	409	HaeIII_Both-Ends_CC-16018_CID-57966:1801713_num=490	65	E	31	0	0	0	31	C	C	CC	49	0	0	0	49	C	C	CC	69	0	0	0	69	C	C	CC	74	0	0	0	74	C	C	CC	41	0	16	0	25	C	T	TC	264
8338	409	HaeIII_Both-Ends_CC-16018_CID-57966:1801713_num=490	72		31	0	14	0	17	C	T	TC	49	0	19	0	30	C	T	TC	69	0	69	0	0	T	T	TT	74	0	0	0	74	C	C	CC	41	0	0	0	41	C	C	CC	264
8358	410	HaeIII_Both-Ends_CC-16079_CID-248439:861581_num=490	20		69	0	0	0	69	C	C	CC	106	0	0	106	0	G	G	GG	86	0	0	41	45	C	G	GC	127	0	0	55	72	C	G	GC	112	0	0	0	112	C	C	CC	500
8359	410	HaeIII_Both-Ends_CC-16079_CID-248439:861581_num=490	31		69	39	0	30	0	A	G	AG	106	106	0	0	0	A	A	AA	86	41	0	45	0	G	A	AG	127	55	0	72	0	G	A	AG	112	69	0	43	0	A	G	AG	500
8360	410	HaeIII_Both-Ends_CC-16079_CID-248439:861581_num=490	276		69	0	0	0	69	C	C	CC	106	0	106	0	0	T	T	TT	86	0	41	0	45	C	T	TC	127	0	55	0	72	C	T	TC	112	0	0	0	112	C	C	CC	500
8361	411	HaeIII_Both-Ends_CC-16082_CID-243927:2745964_num=490	7		29	13	0	16	0	G	A	AG	52	31	0	21	0	A	G	AG	79	79	0	0	0	A	A	AA	50	0	0	50	0	G	G	GG	44	23	0	21	0	A	G	AG	254
8362	411	HaeIII_Both-Ends_CC-16082_CID-243927:2745964_num=490	264		29	16	0	13	0	A	G	AG	52	21	0	31	0	G	A	AG	79	0	0	79	0	G	G	GG	50	50	0	0	0	A	A	AA	44	21	0	23	0	G	A	AG	254
8363	412	HaeIII_Both-Ends_CC-16097_CID-20590:3764411_num=490	202	B	40	0	40	0	0	T	T	TT	54	0	23	0	31	C	T	TC	53	0	53	0	0	T	T	TT	103	0	0	0	103	C	C	CC	60	0	60	0	0	T	T	TT	310
8364	412	HaeIII_Both-Ends_CC-16097_CID-20590:3764411_num=490	249	B	40	0	40	0	0	T	T	TT	54	0	23	0	31	C	T	TC	53	0	53	0	0	T	T	TT	103	0	0	0	103	C	C	CC	60	0	59	1	0	T	T	TT	310
8365	413	HaeIII_Both-Ends_CC-16102_CID-1970542:3067806_num=490	31	C	61	0	61	0	0	T	T	TT	110	0	110	0	0	T	T	TT	148	0	80	1	67	T	C	TC	120	0	120	0	0	T	T	TT	84	0	84	0	0	T	T	TT	523
8366	413	HaeIII_Both-Ends_CC-16102_CID-1970542:3067806_num=490	258	C	61	0	0	61	0	G	G	GG	110	0	0	110	0	G	G	GG	148	66	0	82	0	G	A	AG	120	0	0	120	0	G	G	GG	84	0	0	84	0	G	G	GG	523
8368	414	HaeIII_Both-Ends_CC-16117_CID-1737292:3355278_num=490	75		63	43	0	20	0	A	G	AG	68	39	0	29	0	A	G	AG	47	47	0	0	0	A	A	AA	77	77	0	0	0	A	A	AA	55	55	0	0	0	A	A	AA	310
8369	414	HaeIII_Both-Ends_CC-16117_CID-1737292:3355278_num=490	80		63	43	0	20	0	A	G	AG	68	39	0	29	0	A	G	AG	47	47	0	0	0	A	A	AA	77	77	0	0	0	A	A	AA	55	55	0	0	0	A	A	AA	310
8370	414	HaeIII_Both-Ends_CC-16117_CID-1737292:3355278_num=490	218		63	0	20	0	43	C	T	TC	68	0	29	0	39	C	T	TC	47	0	0	0	47	C	C	CC	77	0	0	0	77	C	C	CC	55	1	0	0	54	C	C	CC	310
8371	414	HaeIII_Both-Ends_CC-16117_CID-1737292:3355278_num=490	261		63	43	0	20	0	A	G	AG	68	39	0	29	0	A	G	AG	47	47	0	0	0	A	A	AA	77	77	0	0	0	A	A	AA	55	55	0	0	0	A	A	AA	310
8375	415	HaeIII_Both-Ends_CC-16135_CID-1488990:1544770_num=490	226		21	12	0	9	0	A	G	AG	52	51	0	1	0	A	A	AA	85	0	0	85	0	G	G	GG	56	23	0	33	0	G	A	AG	42	42	0	0	0	A	A	AA	256
8376	415	HaeIII_Both-Ends_CC-16135_CID-1488990:1544770_num=490	238	A	21	0	9	0	12	C	T	TC	52	0	0	0	52	C	C	CC	85	0	0	0	85	C	C	CC	56	0	0	0	56	C	C	CC	42	0	0	0	42	C	C	CC	256
8377	415	HaeIII_Both-Ends_CC-16135_CID-1488990:1544770_num=490	289		21	12	0	9	0	A	G	AG	52	51	0	1	0	A	A	AA	85	0	0	85	0	G	G	GG	56	23	0	33	0	G	A	AG	42	42	0	0	0	A	A	AA	256
8378	416	HaeIII_Both-Ends_CC-16137_CID-147304:2769460_num=490	50	A	42	20	0	22	0	G	A	AG	39	0	0	39	0	G	G	GG	61	0	0	61	0	G	G	GG	59	0	0	59	0	G	G	GG	59	58	0	0	1	A	A	AA	260
8379	416	HaeIII_Both-Ends_CC-16137_CID-147304:2769460_num=490	267	A	42	20	0	22	0	G	A	AG	39	0	0	39	0	G	G	GG	61	1	0	60	0	G	G	GG	59	0	0	59	0	G	G	GG	59	59	0	0	0	A	A	AA	260
8387	417	HaeIII_Both-Ends_CC-16174_CID-994313:1480759_num=489	35		51	0	0	51	0	G	G	GG	52	0	0	52	0	G	G	GG	55	22	0	33	0	G	A	AG	57	29	0	28	0	A	G	AG	49	0	0	49	0	G	G	GG	264
8388	417	HaeIII_Both-Ends_CC-16174_CID-994313:1480759_num=489	255		51	26	0	0	25	A	C	AC	52	52	0	0	0	A	A	AA	55	33	0	0	22	A	C	AC	57	28	0	0	29	C	A	AC	49	49	0	0	0	A	A	AA	264
8389	418	HaeIII_Both-Ends_CC-16177_CID-95860:643158_num=489	253		46	0	22	0	24	C	T	TC	50	0	24	0	26	C	T	TC	66	0	66	0	0	T	T	TT	51	0	51	0	0	T	T	TT	51	0	51	0	0	T	T	TT	264
8390	418	HaeIII_Both-Ends_CC-16177_CID-95860:643158_num=489	278		46	22	0	24	0	G	A	AG	50	23	1	26	0	G	A	AG	66	66	0	0	0	A	A	AA	51	51	0	0	0	A	A	AA	51	51	0	0	0	A	A	AA	264
8414	419	HaeIII_Both-Ends_CC-16230_CID-397463:597501_num=489	12	D	30	0	0	0	30	C	C	CC	53	0	53	0	0	T	T	TT	52	1	51	0	0	T	T	TT	55	0	32	0	23	T	C	TC	48	0	0	0	48	C	C	CC	238
8415	419	HaeIII_Both-Ends_CC-16230_CID-397463:597501_num=489	57	D	30	30	0	0	0	A	A	AA	53	0	0	53	0	G	G	GG	52	0	0	52	0	G	G	GG	55	23	0	32	0	G	A	AG	48	48	0	0	0	A	A	AA	238
8422	420	HaeIII_Both-Ends_CC-16242_CID-3005523:3948592_num=489	76	C	41	0	41	0	0	T	T	TT	51	0	51	0	0	T	T	TT	71	0	39	32	0	T	G	TG	52	0	52	0	0	T	T	TT	52	0	52	0	0	T	T	TT	267
8423	420	HaeIII_Both-Ends_CC-16242_CID-3005523:3948592_num=489	282	C	41	1	40	0	0	T	T	TT	51	0	51	0	0	T	T	TT	71	0	39	0	32	T	C	TC	52	0	52	0	0	T	T	TT	52	0	52	0	0	T	T	TT	267
8425	421	HaeIII_Both-Ends_CC-16281_CID-1796926:3272955_num=489	214		37	0	0	37	0	G	G	GG	68	0	0	68	0	G	G	GG	40	0	0	40	0	G	G	GG	60	0	0	31	29	G	C	GC	52	0	0	21	31	C	G	GC	257
8426	421	HaeIII_Both-Ends_CC-16281_CID-1796926:3272955_num=489	243		37	0	0	37	0	G	G	GG	68	0	0	68	0	G	G	GG	40	0	0	40	0	G	G	GG	60	29	0	31	0	G	A	AG	52	31	0	21	0	A	G	AG	257
8427	422	HaeIII_Both-Ends_CC-16282_CID-1782999:3243526_num=489	236		35	0	35	0	0	T	T	TT	107	0	0	0	107	C	C	CC	67	0	23	0	44	C	T	TC	91	0	33	0	58	C	T	TC	96	0	29	0	67	C	T	TC	396
8428	422	HaeIII_Both-Ends_CC-16282_CID-1782999:3243526_num=489	245		35	0	0	35	0	G	G	GG	107	107	0	0	0	A	A	AA	67	44	0	23	0	A	G	AG	91	56	0	34	1	A	G	AG	96	67	0	29	0	A	G	AG	396
8435	423	HaeIII_Both-Ends_CC-16331_CID-988967:3167701_num=488	207		37	20	0	17	0	A	G	AG	79	51	0	28	0	A	G	AG	97	66	0	31	0	A	G	AG	66	0	0	66	0	G	G	GG	70	44	0	26	0	A	G	AG	349
8436	423	HaeIII_Both-Ends_CC-16331_CID-988967:3167701_num=488	283		37	0	20	0	17	T	C	TC	79	0	0	0	79	C	C	CC	97	0	0	0	97	C	C	CC	66	0	0	0	66	C	C	CC	70	0	44	0	26	T	C	TC	349
8443	424	HaeIII_Both-Ends_CC-16382_CID-38791:1981431_num=488	219		53	0	53	0	0	T	T	TT	46	0	18	28	0	G	T	TG	48	0	24	24	0	G	T	TG	58	0	0	58	0	G	G	GG	53	0	19	34	0	G	T	TG	258
8444	424	HaeIII_Both-Ends_CC-16382_CID-38791:1981431_num=488	246		53	0	0	53	0	G	G	GG	46	0	0	18	28	C	G	GC	48	0	0	24	24	C	G	GC	58	0	0	0	58	C	C	CC	53	0	0	19	34	C	G	GC	258
8453	425	HaeIII_Both-Ends_CC-16421_CID-2314655:3102500_num=488	32		21	9	0	12	0	G	A	AG	51	51	0	0	0	A	A	AA	65	34	0	31	0	A	G	AG	77	77	0	0	0	A	A	AA	45	45	0	0	0	A	A	AA	259
8454	425	HaeIII_Both-Ends_CC-16421_CID-2314655:3102500_num=488	224		21	9	0	0	12	C	A	AC	51	51	0	0	0	A	A	AA	65	34	0	0	31	A	C	AC	77	77	0	0	0	A	A	AA	45	45	0	0	0	A	A	AA	259
8458	426	HaeIII_Both-Ends_CC-16440_CID-1852783:2023361_num=488	280	B	35	0	0	0	35	C	C	CC	42	0	23	0	19	T	C	TC	89	0	0	0	89	C	C	CC	44	0	0	0	44	C	C	CC	52	0	0	0	52	C	C	CC	262
8459	426	HaeIII_Both-Ends_CC-16440_CID-1852783:2023361_num=488	291	B	35	0	0	35	0	G	G	GG	42	0	23	19	0	T	G	TG	89	0	0	89	0	G	G	GG	44	0	0	44	0	G	G	GG	52	0	0	52	0	G	G	GG	262
8464	427	HaeIII_Both-Ends_CC-16491_CID-913102:1441148_num=487	6		28	17	11	0	0	A	T	AT	58	29	29	0	0	T	A	AT	42	24	18	0	0	A	T	AT	59	41	18	0	0	A	T	AT	75	75	0	0	0	A	A	AA	262
8465	427	HaeIII_Both-Ends_CC-16491_CID-913102:1441148_num=487	266		28	0	17	0	11	T	C	TC	58	0	29	0	29	C	T	TC	42	0	24	0	18	T	C	TC	59	0	41	0	18	T	C	TC	75	0	75	0	0	T	T	TT	262
8476	428	HaeIII_Both-Ends_CC-16532_CID-49909:691648_num=487	205		27	12	0	15	0	G	A	AG	30	16	0	14	0	A	G	AG	39	18	0	21	0	G	A	AG	46	24	0	22	0	A	G	AG	38	38	0	0	0	A	A	AA	180
8477	428	HaeIII_Both-Ends_CC-16532_CID-49909:691648_num=487	239		27	0	15	0	12	T	C	TC	30	0	14	1	15	C	T	TC	39	0	21	0	18	T	C	TC	46	0	46	0	0	T	T	TT	38	0	16	0	22	C	T	TC	180
8494	429	HaeIII_Both-Ends_CC-16556_CID-357870:1821183_num=487	34	E	28	0	0	28	0	G	G	GG	51	0	0	51	0	G	G	GG	71	0	0	71	0	G	G	GG	71	0	0	71	0	G	G	GG	56	25	0	31	0	G	A	AG	277
8495	429	HaeIII_Both-Ends_CC-16556_CID-357870:1821183_num=487	265	E	28	0	0	0	28	C	C	CC	51	0	0	0	51	C	C	CC	71	0	0	0	71	C	C	CC	71	0	0	0	71	C	C	CC	56	25	0	0	31	C	A	AC	277
8529	430	HaeIII_Both-Ends_CC-16730_CID-2621359:3276666_num=486	28		47	34	0	13	0	A	G	AG	46	23	0	23	0	G	A	AG	67	0	0	67	0	G	G	GG	57	57	0	0	0	A	A	AA	51	50	0	1	0	A	A	AA	268
8530	430	HaeIII_Both-Ends_CC-16730_CID-2621359:3276666_num=486	232		47	0	34	0	13	T	C	TC	46	0	23	0	23	C	T	TC	67	0	0	0	67	C	C	CC	57	0	57	0	0	T	T	TT	51	0	50	0	1	T	T	TT	268
8549	431	HaeIII_Both-Ends_CC-16795_CID-1540305:3519622_num=486	34		41	0	25	0	16	T	C	TC	54	0	54	0	0	T	T	TT	27	0	0	0	27	C	C	CC	62	0	31	0	31	C	T	TC	63	0	63	0	0	T	T	TT	247
8550	431	HaeIII_Both-Ends_CC-16795_CID-1540305:3519622_num=486	231		41	0	16	0	25	C	T	TC	54	0	0	0	54	C	C	CC	27	0	27	0	0	T	T	TT	62	0	31	0	31	C	T	TC	63	0	0	0	63	C	C	CC	247
8566	432	HaeIII_Both-Ends_CC-16883_CID-373592:1092958_num=485	25	C	32	0	0	0	32	C	C	CC	46	0	0	0	46	C	C	CC	65	0	0	28	37	C	G	GC	66	0	0	0	66	C	C	CC	45	0	0	0	45	C	C	CC	254
8567	432	HaeIII_Both-Ends_CC-16883_CID-373592:1092958_num=485	251	C	32	32	0	0	0	A	A	AA	46	46	0	0	0	A	A	AA	65	37	0	28	0	A	G	AG	66	66	0	0	0	A	A	AA	45	45	0	0	0	A	A	AA	254
8575	433	HaeIII_Both-Ends_CC-16915_CID-2508324:3418252_num=485	252		32	22	0	10	0	A	G	AG	46	24	0	22	0	A	G	AG	54	27	0	27	0	G	A	AG	54	19	0	35	0	G	A	AG	72	0	0	72	0	G	G	GG	258
8576	433	HaeIII_Both-Ends_CC-16915_CID-2508324:3418252_num=485	254		32	22	0	10	0	A	G	AG	46	24	0	22	0	A	G	AG	54	27	0	27	0	G	A	AG	54	19	0	35	0	G	A	AG	72	0	0	72	0	G	G	GG	258
8583	434	HaeIII_Both-Ends_CC-16945_CID-1865412:2777083_num=485	85	C	40	0	0	0	40	C	C	CC	46	0	0	0	46	C	C	CC	55	25	0	0	30	C	A	AC	56	0	0	0	56	C	C	CC	54	0	0	1	53	C	C	CC	251
8584	434	HaeIII_Both-Ends_CC-16945_CID-1865412:2777083_num=485	229	C	40	40	0	0	0	A	A	AA	46	46	0	0	0	A	A	AA	55	30	0	25	0	A	G	AG	56	56	0	0	0	A	A	AA	54	54	0	0	0	A	A	AA	251
8585	434	HaeIII_Both-Ends_CC-16945_CID-1865412:2777083_num=485	237	C	40	0	0	40	0	G	G	GG	46	0	0	46	0	G	G	GG	55	25	0	30	0	G	A	AG	56	0	0	56	0	G	G	GG	54	0	0	54	0	G	G	GG	251
8589	435	HaeIII_Both-Ends_CC-16961_CID-164857:1767832_num=485	212	A	43	0	0	22	21	G	C	GC	55	0	0	0	55	C	C	CC	67	0	0	0	67	C	C	CC	66	0	0	0	66	C	C	CC	59	0	0	0	59	C	C	CC	290
8590	435	HaeIII_Both-Ends_CC-16961_CID-164857:1767832_num=485	225	A	43	0	22	0	21	T	C	TC	55	0	0	0	55	C	C	CC	67	0	0	0	67	C	C	CC	66	0	0	0	66	C	C	CC	59	0	0	0	59	C	C	CC	290
8596	436	HaeIII_Both-Ends_CC-17004_CID-1010912:1259415_num=485	28	A	48	23	0	25	0	G	A	AG	54	54	0	0	0	A	A	AA	38	38	0	0	0	A	A	AA	62	62	0	0	0	A	A	AA	69	69	0	0	0	A	A	AA	271
8597	436	HaeIII_Both-Ends_CC-17004_CID-1010912:1259415_num=485	65	A	48	0	25	0	23	T	C	TC	54	0	0	0	54	C	C	CC	38	0	0	0	38	C	C	CC	62	0	0	0	62	C	C	CC	69	0	0	0	69	C	C	CC	271
8613	437	HaeIII_Both-Ends_CC-17100_CID-2305431:2377734_num=484	263	C	33	0	0	33	0	G	G	GG	53	0	0	52	1	G	G	GG	102	70	0	32	0	A	G	AG	65	0	0	65	0	G	G	GG	74	0	0	74	0	G	G	GG	327
8614	437	HaeIII_Both-Ends_CC-17100_CID-2305431:2377734_num=484	292	A	33	11	0	22	0	G	A	AG	53	53	0	0	0	A	A	AA	102	101	1	0	0	A	A	AA	65	65	0	0	0	A	A	AA	74	73	1	0	0	A	A	AA	327
8615	438	HaeIII_Both-Ends_CC-17103_CID-2257692:3959709_num=484	15		47	0	47	0	0	T	T	TT	45	0	25	0	20	T	C	TC	69	0	0	0	69	C	C	CC	53	0	25	0	28	C	T	TC	55	0	30	0	25	T	C	TC	269
8616	438	HaeIII_Both-Ends_CC-17103_CID-2257692:3959709_num=484	237		47	0	0	47	0	G	G	GG	45	20	0	25	0	G	A	AG	69	69	0	0	0	A	A	AA	53	28	0	25	0	A	G	AG	55	25	0	30	0	G	A	AG	269
8617	439	HaeIII_Both-Ends_CC-17107_CID-2182804:3237699_num=484	44		38	0	0	38	0	G	G	GG	36	0	0	36	0	G	G	GG	63	33	0	30	0	A	G	AG	49	0	0	49	0	G	G	GG	51	32	0	19	0	A	G	AG	237
8618	439	HaeIII_Both-Ends_CC-17107_CID-2182804:3237699_num=484	240		38	38	0	0	0	A	A	AA	36	36	0	0	0	A	A	AA	63	30	0	0	33	C	A	AC	49	49	0	0	0	A	A	AA	51	19	0	0	32	C	A	AC	237
8624	440	HaeIII_Both-Ends_CC-17136_CID-166782:4082921_num=484	26		43	32	0	11	0	A	G	AG	110	79	0	31	0	A	G	AG	53	38	0	15	0	A	G	AG	83	59	0	24	0	A	G	AG	95	70	0	25	0	A	G	AG	384
8625	440	HaeIII_Both-Ends_CC-17136_CID-166782:4082921_num=484	47		43	0	11	0	32	C	T	TC	110	0	31	0	79	C	T	TC	53	0	15	0	38	C	T	TC	83	0	24	0	59	C	T	TC	95	0	25	0	70	C	T	TC	384
8626	440	HaeIII_Both-Ends_CC-17136_CID-166782:4082921_num=484	89		43	0	32	0	11	T	C	TC	110	0	79	0	31	T	C	TC	53	0	38	0	15	T	C	TC	83	0	58	0	25	T	C	TC	95	0	70	0	25	T	C	TC	384
8627	440	HaeIII_Both-Ends_CC-17136_CID-166782:4082921_num=484	231		43	0	11	0	32	C	T	TC	110	0	31	0	79	C	T	TC	53	0	14	0	39	C	T	TC	83	0	25	0	58	C	T	TC	95	0	25	0	70	C	T	TC	384
8628	440	HaeIII_Both-Ends_CC-17136_CID-166782:4082921_num=484	262		43	0	11	0	32	C	T	TC	110	0	31	0	79	C	T	TC	53	0	15	0	38	C	T	TC	83	0	24	0	59	C	T	TC	95	0	25	0	70	C	T	TC	384
8630	441	HaeIII_Both-Ends_CC-17146_CID-1504075:3349466_num=484	77		43	0	0	43	0	G	G	GG	43	0	0	43	0	G	G	GG	60	0	0	39	21	G	C	GC	49	0	0	49	0	G	G	GG	61	1	0	29	31	C	G	GC	256
8631	441	HaeIII_Both-Ends_CC-17146_CID-1504075:3349466_num=484	277		43	0	0	43	0	G	G	GG	43	0	0	19	24	C	G	GC	60	0	0	0	60	C	C	CC	49	0	0	22	27	C	G	GC	61	0	0	28	33	C	G	GC	256
8632	442	HaeIII_Both-Ends_CC-17152_CID-1299655:3074057_num=484	265		43	0	0	0	43	C	C	CC	48	0	23	0	25	C	T	TC	51	0	19	0	32	C	T	TC	72	0	72	0	0	T	T	TT	46	0	46	0	0	T	T	TT	260
8633	442	HaeIII_Both-Ends_CC-17152_CID-1299655:3074057_num=484	266		43	0	0	43	0	G	G	GG	48	23	0	25	0	G	A	AG	51	19	0	32	0	G	A	AG	72	72	0	0	0	A	A	AA	46	46	0	0	0	A	A	AA	260
8639	443	HaeIII_Both-Ends_CC-17183_CID-92689:1341320_num=483	255		48	1	23	0	24	C	T	TC	43	0	43	0	0	T	T	TT	58	0	28	0	30	C	T	TC	45	0	21	0	24	C	T	TC	55	0	28	0	27	T	C	TC	249
8640	443	HaeIII_Both-Ends_CC-17183_CID-92689:1341320_num=483	260		48	24	24	0	0	T	A	AT	43	0	43	0	0	T	T	TT	58	30	28	0	0	A	T	AT	45	24	21	0	0	A	T	AT	55	27	28	0	0	T	A	AT	249
8642	444	HaeIII_Both-Ends_CC-17202_CID-736141:2120628_num=483	22	A	31	12	0	19	0	G	A	AG	35	0	0	35	0	G	G	GG	53	0	0	53	0	G	G	GG	51	0	0	51	0	G	G	GG	76	0	0	76	0	G	G	GG	246
8643	444	HaeIII_Both-Ends_CC-17202_CID-736141:2120628_num=483	46	A	31	12	19	0	0	T	A	AT	35	0	35	0	0	T	T	TT	53	0	53	0	0	T	T	TT	51	0	51	0	0	T	T	TT	76	0	76	0	0	T	T	TT	246
8669	445	HaeIII_Both-Ends_CC-17297_CID-214766:476296_num=483	208		35	0	1	34	0	G	G	GG	47	17	0	30	0	G	A	AG	63	0	0	63	0	G	G	GG	72	24	0	48	0	G	A	AG	64	37	0	27	0	A	G	AG	281
8670	445	HaeIII_Both-Ends_CC-17297_CID-214766:476296_num=483	265	E	35	0	0	1	34	C	C	CC	47	0	0	0	47	C	C	CC	63	0	63	0	0	T	T	TT	72	0	0	0	72	C	C	CC	64	0	27	0	37	C	T	TC	281
8682	446	HaeIII_Both-Ends_CC-17346_CID-1358957:2081137_num=483	7		28	0	0	0	28	C	C	CC	36	0	0	17	19	C	G	GC	60	0	0	0	60	C	C	CC	56	0	0	26	30	C	G	GC	61	0	0	0	61	C	C	CC	241
8683	446	HaeIII_Both-Ends_CC-17346_CID-1358957:2081137_num=483	241		28	0	0	28	0	G	G	GG	36	0	0	19	17	G	C	GC	60	0	0	60	0	G	G	GG	56	0	0	30	26	G	C	GC	61	0	1	60	0	G	G	GG	241
8688	447	HaeIII_Both-Ends_CC-17366_CID-1082924:2174728_num=483	90	B	32	0	32	0	0	T	T	TT	45	20	25	0	0	T	A	AT	80	0	80	0	0	T	T	TT	39	0	39	0	0	T	T	TT	54	0	54	0	0	T	T	TT	250
8689	447	HaeIII_Both-Ends_CC-17366_CID-1082924:2174728_num=483	281	B	32	0	0	0	32	C	C	CC	45	0	20	0	25	C	T	TC	80	0	0	0	80	C	C	CC	39	0	0	0	39	C	C	CC	54	0	0	0	54	C	C	CC	250
8694	448	HaeIII_Both-Ends_CC-17375_CID-1001188:1164136_num=483	55		40	0	15	25	0	G	T	TG	48	0	48	0	0	T	T	TT	49	0	25	24	0	T	G	TG	69	0	69	0	0	T	T	TT	65	0	65	0	0	T	T	TT	271
8695	448	HaeIII_Both-Ends_CC-17375_CID-1001188:1164136_num=483	216		40	0	24	1	15	T	C	TC	48	0	0	0	48	C	C	CC	49	0	24	0	25	C	T	TC	69	0	0	0	69	C	C	CC	65	0	0	0	65	C	C	CC	271
8697	449	HaeIII_Both-Ends_CC-17378_CID-98654:161340_num=482	36		52	0	30	0	22	T	C	TC	47	0	17	0	30	C	T	TC	50	0	20	0	30	C	T	TC	38	0	38	0	0	T	T	TT	60	0	0	0	60	C	C	CC	247
8698	449	HaeIII_Both-Ends_CC-17378_CID-98654:161340_num=482	85		52	0	22	30	0	G	T	TG	47	0	30	17	0	T	G	TG	50	0	30	20	0	T	G	TG	38	0	0	38	0	G	G	GG	60	0	59	0	1	T	T	TT	247
8713	450	HaeIII_Both-Ends_CC-17452_CID-3211254:4038326_num=482	229		40	25	0	15	0	A	G	AG	59	44	0	15	0	A	G	AG	49	0	0	49	0	G	G	GG	110	69	0	40	1	A	G	AG	104	68	1	35	0	A	G	AG	362
8714	450	HaeIII_Both-Ends_CC-17452_CID-3211254:4038326_num=482	234		40	0	25	0	15	T	C	TC	59	0	44	0	15	T	C	TC	49	0	0	0	49	C	C	CC	110	0	70	0	40	T	C	TC	104	0	68	0	36	T	C	TC	362
8752	451	HaeIII_Both-Ends_CC-17606_CID-610330:2509294_num=481	210	E	32	0	0	32	0	G	G	GG	42	0	0	42	0	G	G	GG	68	0	0	68	0	G	G	GG	60	60	0	0	0	A	A	AA	48	27	0	21	0	A	G	AG	250
8753	451	HaeIII_Both-Ends_CC-17606_CID-610330:2509294_num=481	270	E	32	0	0	32	0	G	G	GG	42	0	0	42	0	G	G	GG	68	0	0	68	0	G	G	GG	60	60	0	0	0	A	A	AA	48	27	0	21	0	A	G	AG	250
8766	452	HaeIII_Both-Ends_CC-17630_CID-438517:803304_num=481	240		37	14	0	23	0	G	A	AG	38	20	0	18	0	A	G	AG	57	35	0	22	0	A	G	AG	64	64	0	0	0	A	A	AA	55	55	0	0	0	A	A	AA	251
8767	452	HaeIII_Both-Ends_CC-17630_CID-438517:803304_num=481	260		37	0	0	14	23	C	G	GC	38	0	0	20	18	G	C	GC	57	0	0	35	22	G	C	GC	64	0	0	64	0	G	G	GG	55	0	0	55	0	G	G	GG	251
8774	453	HaeIII_Both-Ends_CC-17662_CID-2720040:3090493_num=481	287	D	33	33	0	0	0	A	A	AA	58	57	1	0	0	A	A	AA	73	73	0	0	0	A	A	AA	50	26	0	24	0	A	G	AG	36	36	0	0	0	A	A	AA	250
8775	453	HaeIII_Both-Ends_CC-17662_CID-2720040:3090493_num=481	293	D	33	0	0	33	0	G	G	GG	58	0	0	58	0	G	G	GG	73	0	0	73	0	G	G	GG	50	24	0	26	0	G	A	AG	36	0	0	36	0	G	G	GG	250
8780	454	HaeIII_Both-Ends_CC-17682_CID-230000:2609314_num=481	16		30	0	0	0	30	C	C	CC	55	0	0	0	55	C	C	CC	47	0	24	0	23	T	C	TC	52	0	0	0	52	C	C	CC	67	0	32	0	35	C	T	TC	251
8781	454	HaeIII_Both-Ends_CC-17682_CID-230000:2609314_num=481	223		30	0	0	0	30	C	C	CC	55	0	23	0	32	C	T	TC	47	0	0	0	47	C	C	CC	52	0	28	0	24	T	C	TC	67	0	0	0	67	C	C	CC	251
8809	455	HaeIII_Both-Ends_CC-17799_CID-813218:1933417_num=480	42	E	36	0	0	36	0	G	G	GG	55	0	0	55	0	G	G	GG	45	45	0	0	0	A	A	AA	46	0	0	46	0	G	G	GG	64	31	0	33	0	G	A	AG	246
8810	455	HaeIII_Both-Ends_CC-17799_CID-813218:1933417_num=480	228	B	36	36	0	0	0	A	A	AA	55	28	0	27	0	A	G	AG	45	45	0	0	0	A	A	AA	46	0	0	46	0	G	G	GG	64	63	1	0	0	A	A	AA	246
8811	455	HaeIII_Both-Ends_CC-17799_CID-813218:1933417_num=480	260	E	36	0	0	36	0	G	G	GG	55	0	0	55	0	G	G	GG	45	0	45	0	0	T	T	TT	46	0	0	46	0	G	G	GG	64	0	31	33	0	G	T	TG	246
8812	456	HaeIII_Both-Ends_CC-17812_CID-583397:2070044_num=480	244		27	11	0	0	16	C	A	AC	50	25	0	0	25	C	A	AC	109	51	0	0	58	C	A	AC	44	24	0	0	20	A	C	AC	31	15	0	0	16	C	A	AC	261
8813	456	HaeIII_Both-Ends_CC-17812_CID-583397:2070044_num=480	286		27	0	11	0	16	C	T	TC	50	0	25	0	25	C	T	TC	109	0	51	0	58	C	T	TC	44	0	24	0	20	T	C	TC	31	0	15	0	16	C	T	TC	261
8826	457	HaeIII_Both-Ends_CC-17882_CID-21027:870539_num=480	34	E	31	31	0	0	0	A	A	AA	45	0	0	45	0	G	G	GG	45	0	0	45	0	G	G	GG	74	0	0	74	0	G	G	GG	64	27	0	37	0	G	A	AG	259
8827	457	HaeIII_Both-Ends_CC-17882_CID-21027:870539_num=480	251	E	31	0	31	0	0	T	T	TT	45	0	0	0	45	C	C	CC	45	0	0	0	45	C	C	CC	74	0	0	0	74	C	C	CC	64	0	27	0	37	C	T	TC	259
8830	458	HaeIII_Both-Ends_CC-17903_CID-175280:1279218_num=480	229		27	0	0	13	14	C	G	GC	58	0	0	23	35	C	G	GC	81	0	0	29	52	C	G	GC	51	0	0	28	23	G	C	GC	38	0	0	20	18	G	C	GC	255
8831	458	HaeIII_Both-Ends_CC-17903_CID-175280:1279218_num=480	239		27	13	0	14	0	G	A	AG	58	23	0	35	0	G	A	AG	81	29	0	52	0	G	A	AG	51	28	0	23	0	A	G	AG	38	20	0	18	0	A	G	AG	255
8855	459	HaeIII_Both-Ends_CC-17971_CID-876876:2458126_num=479	29		35	18	0	17	0	A	G	AG	37	20	0	17	0	A	G	AG	61	0	0	61	0	G	G	GG	58	24	0	34	0	G	A	AG	46	0	0	46	0	G	G	GG	237
8856	459	HaeIII_Both-Ends_CC-17971_CID-876876:2458126_num=479	39		35	0	18	0	17	T	C	TC	37	0	20	0	17	T	C	TC	61	0	0	0	61	C	C	CC	58	0	24	0	34	C	T	TC	46	0	0	0	46	C	C	CC	237
8858	460	HaeIII_Both-Ends_CC-17983_CID-648704:3200934_num=479	232		30	0	30	0	0	T	T	TT	46	14	32	0	0	T	A	AT	65	35	29	1	0	A	T	AT	67	0	67	0	0	T	T	TT	46	0	46	0	0	T	T	TT	254
8859	460	HaeIII_Both-Ends_CC-17983_CID-648704:3200934_num=479	237		30	0	0	0	30	C	C	CC	46	0	0	14	32	C	G	GC	65	0	0	37	28	G	C	GC	67	0	0	0	67	C	C	CC	46	0	0	0	46	C	C	CC	254
8874	461	HaeIII_Both-Ends_CC-18015_CID-416755:1006625_num=479	68		34	0	0	34	0	G	G	GG	38	0	0	38	0	G	G	GG	71	0	0	71	0	G	G	GG	38	21	0	17	0	A	G	AG	63	31	0	32	0	G	A	AG	244
8875	461	HaeIII_Both-Ends_CC-18015_CID-416755:1006625_num=479	88		34	17	0	0	17	C	A	AC	38	38	0	0	0	A	A	AA	71	31	0	0	40	C	A	AC	38	16	0	0	22	C	A	AC	63	32	0	0	31	A	C	AC	244
8879	462	HaeIII_Both-Ends_CC-18029_CID-3278208:3481567_num=479	48		27	0	27	0	0	T	T	TT	47	0	21	0	26	C	T	TC	64	0	64	0	0	T	T	TT	46	0	26	0	20	T	C	TC	55	0	23	0	32	C	T	TC	239
8880	462	HaeIII_Both-Ends_CC-18029_CID-3278208:3481567_num=479	52		27	0	0	0	27	C	C	CC	47	0	0	21	26	C	G	GC	64	0	0	27	37	C	G	GC	46	0	0	0	46	C	C	CC	55	0	0	23	32	C	G	GC	239
8893	463	HaeIII_Both-Ends_CC-18112_CID-1562711:3644679_num=479	27		40	0	16	0	24	C	T	TC	59	0	59	0	0	T	T	TT	46	0	46	0	0	T	T	TT	45	0	29	0	16	T	C	TC	58	0	58	0	0	T	T	TT	248
8894	463	HaeIII_Both-Ends_CC-18112_CID-1562711:3644679_num=479	251	A	40	24	0	16	0	A	G	AG	59	0	0	58	1	G	G	GG	46	0	0	46	0	G	G	GG	45	0	0	45	0	G	G	GG	58	0	0	58	0	G	G	GG	248
8902	464	HaeIII_Both-Ends_CC-18162_CID-891109:3297879_num=478	30	D	32	0	0	32	0	G	G	GG	49	0	0	49	0	G	G	GG	55	0	0	55	0	G	G	GG	68	0	47	21	0	T	G	TG	61	0	0	61	0	G	G	GG	265
8903	464	HaeIII_Both-Ends_CC-18162_CID-891109:3297879_num=478	225	D	32	32	0	0	0	A	A	AA	49	49	0	0	0	A	A	AA	55	55	0	0	0	A	A	AA	68	21	0	47	0	G	A	AG	61	61	0	0	0	A	A	AA	265
8904	464	HaeIII_Both-Ends_CC-18162_CID-891109:3297879_num=478	284	D	32	0	0	0	32	C	C	CC	49	0	0	0	49	C	C	CC	55	0	0	0	55	C	C	CC	68	0	47	0	21	T	C	TC	61	0	0	0	61	C	C	CC	265
8908	465	HaeIII_Both-Ends_CC-18196_CID-641944:1007308_num=478	52	E	41	0	41	0	0	T	T	TT	49	0	49	0	0	T	T	TT	21	0	0	21	0	G	G	GG	63	0	63	0	0	T	T	TT	52	0	33	19	0	T	G	TG	226
8909	465	HaeIII_Both-Ends_CC-18196_CID-641944:1007308_num=478	54	E	41	0	0	0	41	C	C	CC	49	0	0	0	49	C	C	CC	21	21	0	0	0	A	A	AA	63	0	0	0	63	C	C	CC	52	19	0	0	33	C	A	AC	226
8912	466	HaeIII_Both-Ends_CC-18212_CID-456147:3359920_num=478	242	C	49	0	0	0	49	C	C	CC	96	0	0	0	96	C	C	CC	129	0	67	1	61	T	C	TC	119	0	0	0	119	C	C	CC	96	0	0	0	96	C	C	CC	489
8913	466	HaeIII_Both-Ends_CC-18212_CID-456147:3359920_num=478	256	B	49	0	0	0	49	C	C	CC	96	0	48	0	48	C	T	TC	129	0	0	0	129	C	C	CC	119	0	0	0	119	C	C	CC	96	0	0	0	96	C	C	CC	489
8914	467	HaeIII_Both-Ends_CC-18219_CID-417234:1266271_num=478	80		26	0	26	0	0	T	T	TT	62	0	62	0	0	T	T	TT	79	40	39	0	0	A	T	AT	65	0	65	0	0	T	T	TT	47	25	22	0	0	A	T	AT	279
8915	467	HaeIII_Both-Ends_CC-18219_CID-417234:1266271_num=478	226		26	26	0	0	0	A	A	AA	62	62	0	0	0	A	A	AA	79	39	0	40	0	G	A	AG	65	65	0	0	0	A	A	AA	47	22	0	25	0	G	A	AG	279
8916	468	HaeIII_Both-Ends_CC-18221_CID-407934:2788234_num=478	23		40	40	0	0	0	A	A	AA	24	14	0	10	0	A	G	AG	37	19	0	18	0	A	G	AG	69	69	0	0	0	A	A	AA	60	60	0	0	0	A	A	AA	230
8917	468	HaeIII_Both-Ends_CC-18221_CID-407934:2788234_num=478	34		40	0	40	0	0	T	T	TT	24	0	14	0	10	T	C	TC	37	0	19	0	18	T	C	TC	69	0	69	0	0	T	T	TT	60	0	60	0	0	T	T	TT	230
8927	469	HaeIII_Both-Ends_CC-18272_CID-2024154:2855598_num=478	75	D	29	0	29	0	0	T	T	TT	48	0	48	0	0	T	T	TT	60	0	60	0	0	T	T	TT	59	0	36	0	23	T	C	TC	70	0	70	0	0	T	T	TT	266
8928	469	HaeIII_Both-Ends_CC-18272_CID-2024154:2855598_num=478	214	D	29	29	0	0	0	A	A	AA	48	48	0	0	0	A	A	AA	60	60	0	0	0	A	A	AA	59	36	0	23	0	A	G	AG	70	70	0	0	0	A	A	AA	266
8929	469	HaeIII_Both-Ends_CC-18272_CID-2024154:2855598_num=478	278	D	29	29	0	0	0	A	A	AA	48	48	0	0	0	A	A	AA	60	59	0	1	0	A	A	AA	59	36	0	23	0	A	G	AG	70	70	0	0	0	A	A	AA	266
8931	470	HaeIII_Both-Ends_CC-18281_CID-186676:575885_num=478	9	D	28	0	0	0	28	C	C	CC	38	0	0	0	38	C	C	CC	83	1	0	0	82	C	C	CC	40	0	15	0	25	C	T	TC	50	0	0	0	50	C	C	CC	239
8932	470	HaeIII_Both-Ends_CC-18281_CID-186676:575885_num=478	15	D	28	0	0	28	0	G	G	GG	38	0	0	38	0	G	G	GG	83	0	0	83	0	G	G	GG	40	15	0	25	0	G	A	AG	50	0	0	50	0	G	G	GG	239
8937	471	HaeIII_Both-Ends_CC-18299_CID-1641126:2783660_num=478	67	E	48	48	0	0	0	A	A	AA	43	43	0	0	0	A	A	AA	39	0	39	0	0	T	T	TT	55	55	0	0	0	A	A	AA	63	34	29	0	0	A	T	AT	248
8938	471	HaeIII_Both-Ends_CC-18299_CID-1641126:2783660_num=478	207	E	48	0	0	48	0	G	G	GG	43	0	0	43	0	G	G	GG	39	39	0	0	0	A	A	AA	55	0	1	54	0	G	G	GG	63	29	0	34	0	G	A	AG	248
8941	472	HaeIII_Both-Ends_CC-18312_CID-1478864:3245582_num=478	224		34	22	0	12	0	A	G	AG	35	19	0	15	1	A	G	AG	76	0	0	76	0	G	G	GG	28	28	0	0	0	A	A	AA	38	38	0	0	0	A	A	AA	211
8942	472	HaeIII_Both-Ends_CC-18312_CID-1478864:3245582_num=478	274		34	0	22	0	12	T	C	TC	35	0	20	0	15	T	C	TC	76	0	0	0	76	C	C	CC	28	0	28	0	0	T	T	TT	38	0	38	0	0	T	T	TT	211
8944	473	HaeIII_Both-Ends_CC-18318_CID-139210:3825589_num=478	72	C	39	0	0	0	39	C	C	CC	47	0	0	0	47	C	C	CC	48	0	0	26	22	G	C	GC	58	0	0	0	58	C	C	CC	51	0	0	0	51	C	C	CC	243
8945	473	HaeIII_Both-Ends_CC-18318_CID-139210:3825589_num=478	246	C	39	0	0	39	0	G	G	GG	47	0	0	47	0	G	G	GG	48	26	0	22	0	A	G	AG	58	0	0	58	0	G	G	GG	51	0	0	51	0	G	G	GG	243
8953	474	HaeIII_Both-Ends_CC-18420_CID-2792985:3142166_num=477	274	B	74	0	0	0	74	C	C	CC	73	0	50	0	23	T	C	TC	86	0	0	0	86	C	C	CC	67	0	0	0	67	C	C	CC	66	0	0	0	66	C	C	CC	366
8954	474	HaeIII_Both-Ends_CC-18420_CID-2792985:3142166_num=477	278		74	0	0	0	74	C	C	CC	73	0	23	0	50	C	T	TC	86	0	85	0	1	T	T	TT	67	0	25	0	42	C	T	TC	66	0	17	0	49	C	T	TC	366
8961	475	HaeIII_Both-Ends_CC-18441_CID-210901:3276599_num=477	293	C	28	0	0	0	28	C	C	CC	62	0	0	0	62	C	C	CC	79	0	40	0	39	T	C	TC	61	0	0	0	61	C	C	CC	46	0	0	0	46	C	C	CC	276
8962	475	HaeIII_Both-Ends_CC-18441_CID-210901:3276599_num=477	294		28	28	0	0	0	A	A	AA	62	0	0	62	0	G	G	GG	79	39	0	40	0	G	A	AG	61	29	0	32	0	G	A	AG	46	0	0	46	0	G	G	GG	276
8965	476	HaeIII_Both-Ends_CC-18460_CID-1827473:2729956_num=477	204	A	63	0	29	0	34	C	T	TC	46	0	0	0	46	C	C	CC	50	0	0	0	50	C	C	CC	62	0	0	0	62	C	C	CC	60	0	0	0	60	C	C	CC	281
8966	476	HaeIII_Both-Ends_CC-18460_CID-1827473:2729956_num=477	286	A	63	0	34	0	29	T	C	TC	46	0	46	0	0	T	T	TT	50	0	50	0	0	T	T	TT	62	0	62	0	0	T	T	TT	60	0	60	0	0	T	T	TT	281
8974	477	HaeIII_Both-Ends_CC-18484_CID-1514272:1584428_num=477	69		36	0	36	0	0	T	T	TT	40	0	0	0	40	C	C	CC	46	0	19	0	27	C	T	TC	53	0	0	0	53	C	C	CC	88	0	38	0	50	C	T	TC	263
8975	477	HaeIII_Both-Ends_CC-18484_CID-1514272:1584428_num=477	209		36	0	0	0	36	C	C	CC	40	0	0	40	0	G	G	GG	46	0	0	27	19	G	C	GC	53	0	0	53	0	G	G	GG	88	0	0	50	38	G	C	GC	263
8994	478	HaeIII_Both-Ends_CC-18601_CID-2657451:2888746_num=476	217	C	36	36	0	0	0	A	A	AA	47	47	0	0	0	A	A	AA	81	28	0	53	0	G	A	AG	58	58	0	0	0	A	A	AA	68	68	0	0	0	A	A	AA	290
8995	478	HaeIII_Both-Ends_CC-18601_CID-2657451:2888746_num=476	288	C	36	0	36	0	0	T	T	TT	47	0	47	0	0	T	T	TT	81	0	28	0	53	C	T	TC	58	0	58	0	0	T	T	TT	68	0	68	0	0	T	T	TT	290
9008	479	HaeIII_Both-Ends_CC-18648_CID-180415:2557352_num=476	11		27	0	0	27	0	G	G	GG	55	0	0	55	0	G	G	GG	47	22	0	25	0	G	A	AG	57	1	0	56	0	G	G	GG	69	38	0	31	0	A	G	AG	255
9009	479	HaeIII_Both-Ends_CC-18648_CID-180415:2557352_num=476	224		27	0	0	27	0	G	G	GG	55	30	0	25	0	A	G	AG	47	25	0	22	0	A	G	AG	57	33	0	24	0	A	G	AG	69	0	1	68	0	G	G	GG	255
9015	480	HaeIII_Both-Ends_CC-18654_CID-1731728:2538912_num=476	4		45	1	0	44	0	G	G	GG	33	13	0	20	0	G	A	AG	41	25	0	16	0	A	G	AG	59	0	0	59	0	G	G	GG	42	0	0	42	0	G	G	GG	220
9016	480	HaeIII_Both-Ends_CC-18654_CID-1731728:2538912_num=476	269		45	0	0	45	0	G	G	GG	33	13	0	20	0	G	A	AG	41	25	0	16	0	A	G	AG	59	0	0	59	0	G	G	GG	42	0	0	42	0	G	G	GG	220
9042	481	HaeIII_Both-Ends_CC-18743_CID-587271:1909727_num=475	264		44	0	0	44	0	G	G	GG	35	0	21	14	0	T	G	TG	52	0	31	21	0	T	G	TG	71	0	0	71	0	G	G	GG	50	0	21	29	0	G	T	TG	252
9043	481	HaeIII_Both-Ends_CC-18743_CID-587271:1909727_num=475	295		44	0	0	0	44	C	C	CC	35	0	0	21	14	G	C	GC	52	0	0	31	21	G	C	GC	71	0	0	0	71	C	C	CC	50	0	0	21	29	C	G	GC	252
9070	482	HaeIII_Both-Ends_CC-18853_CID-1468149:2569678_num=475	32		31	16	0	0	15	A	C	AC	58	28	0	0	30	C	A	AC	41	0	0	0	41	C	C	CC	62	0	0	0	62	C	C	CC	47	19	0	0	28	C	A	AC	239
9071	482	HaeIII_Both-Ends_CC-18853_CID-1468149:2569678_num=475	239		31	16	0	15	0	A	G	AG	58	28	0	30	0	G	A	AG	41	0	0	41	0	G	G	GG	62	0	0	62	0	G	G	GG	47	19	0	28	0	G	A	AG	239
9073	483	HaeIII_Both-Ends_CC-18871_CID-117784:1082248_num=475	274		48	0	0	22	26	C	G	GC	47	0	0	47	0	G	G	GG	53	0	0	25	28	C	G	GC	61	0	0	61	0	G	G	GG	49	0	0	28	21	G	C	GC	258
9074	483	HaeIII_Both-Ends_CC-18871_CID-117784:1082248_num=475	287		48	0	22	0	26	C	T	TC	47	0	47	0	0	T	T	TT	53	0	25	0	28	C	T	TC	61	0	61	0	0	T	T	TT	49	0	28	0	21	T	C	TC	258
9076	484	HaeIII_Both-Ends_CC-18880_CID-1055158:1541084_num=475	44	A	27	0	0	12	15	C	G	GC	40	0	0	0	40	C	C	CC	39	0	0	0	39	C	C	CC	62	0	0	0	62	C	C	CC	84	0	0	0	84	C	C	CC	252
9077	484	HaeIII_Both-Ends_CC-18880_CID-1055158:1541084_num=475	298	A	27	0	12	0	15	C	T	TC	40	0	0	0	40	C	C	CC	39	0	0	0	39	C	C	CC	62	0	0	0	62	C	C	CC	84	0	0	0	84	C	C	CC	252
9092	485	HaeIII_Both-Ends_CC-18953_CID-426195:1275081_num=474	219		40	0	0	40	0	G	G	GG	49	1	0	48	0	G	G	GG	76	51	0	25	0	A	G	AG	40	0	0	40	0	G	G	GG	107	71	0	36	0	A	G	AG	312
9093	485	HaeIII_Both-Ends_CC-18953_CID-426195:1275081_num=474	236		40	0	40	0	0	T	T	TT	49	0	49	0	0	T	T	TT	76	0	25	0	51	C	T	TC	40	0	40	0	0	T	T	TT	107	0	36	0	71	C	T	TC	312
9094	486	HaeIII_Both-Ends_CC-18955_CID-413196:2490826_num=474	212		32	0	32	0	0	T	T	TT	63	0	32	31	0	T	G	TG	123	0	63	60	0	T	G	TG	72	0	30	42	0	G	T	TG	52	0	23	29	0	G	T	TG	342
9095	486	HaeIII_Both-Ends_CC-18955_CID-413196:2490826_num=474	230		32	32	0	0	0	A	A	AA	63	32	0	31	0	A	G	AG	123	63	0	60	0	A	G	AG	72	30	0	42	0	G	A	AG	52	23	0	29	0	G	A	AG	342
9099	487	HaeIII_Both-Ends_CC-18976_CID-304588:2530809_num=474	228		36	19	0	16	1	A	G	AG	39	21	0	18	0	A	G	AG	54	26	0	28	0	G	A	AG	57	29	0	28	0	A	G	AG	60	60	0	0	0	A	A	AA	246
9100	487	HaeIII_Both-Ends_CC-18976_CID-304588:2530809_num=474	239		36	0	17	0	19	C	T	TC	39	0	18	0	21	C	T	TC	54	0	28	0	26	T	C	TC	57	0	28	0	29	C	T	TC	60	0	0	0	60	C	C	CC	246
9111	488	HaeIII_Both-Ends_CC-19037_CID-1538146:2445250_num=474	3	A	28	15	0	13	0	A	G	AG	44	0	0	44	0	G	G	GG	87	0	0	87	0	G	G	GG	60	0	0	60	0	G	G	GG	31	0	0	31	0	G	G	GG	250
9112	488	HaeIII_Both-Ends_CC-19037_CID-1538146:2445250_num=474	84	A	28	0	0	15	13	G	C	GC	44	0	0	0	44	C	C	CC	87	0	0	0	87	C	C	CC	60	0	0	0	60	C	C	CC	31	0	0	0	31	C	C	CC	250
9120	489	HaeIII_Both-Ends_CC-19069_CID-998502:2131819_num=473	23	D	27	27	0	0	0	A	A	AA	64	64	0	0	0	A	A	AA	56	56	0	0	0	A	A	AA	65	34	0	31	0	A	G	AG	58	58	0	0	0	A	A	AA	270
9121	489	HaeIII_Both-Ends_CC-19069_CID-998502:2131819_num=473	296	D	27	0	27	0	0	T	T	TT	64	0	64	0	0	T	T	TT	56	0	56	0	0	T	T	TT	65	0	35	0	30	T	C	TC	58	0	58	0	0	T	T	TT	270
9122	490	HaeIII_Both-Ends_CC-19072_CID-968620:1350890_num=473	290		41	18	0	23	0	G	A	AG	48	27	0	21	0	A	G	AG	43	0	0	43	0	G	G	GG	61	19	0	42	0	G	A	AG	55	55	0	0	0	A	A	AA	248
9123	490	HaeIII_Both-Ends_CC-19072_CID-968620:1350890_num=473	298		41	18	23	0	0	T	A	AT	48	27	21	0	0	A	T	AT	43	0	43	0	0	T	T	TT	61	19	42	0	0	T	A	AT	55	55	0	0	0	A	A	AA	248
9132	491	HaeIII_Both-Ends_CC-19136_CID-361272:3747666_num=473	27		45	24	0	21	0	A	G	AG	37	0	0	37	0	G	G	GG	66	29	0	37	0	G	A	AG	59	0	0	59	0	G	G	GG	50	23	0	27	0	G	A	AG	257
9133	491	HaeIII_Both-Ends_CC-19136_CID-361272:3747666_num=473	255		45	24	0	21	0	A	G	AG	37	0	0	37	0	G	G	GG	66	29	0	37	0	G	A	AG	59	0	0	59	0	G	G	GG	50	23	0	27	0	G	A	AG	257
9135	492	HaeIII_Both-Ends_CC-19140_CID-351788:1603061_num=473	217		50	0	21	0	29	C	T	TC	39	0	20	0	19	T	C	TC	48	0	26	0	22	T	C	TC	59	0	0	0	59	C	C	CC	53	0	23	0	30	C	T	TC	249
9136	492	HaeIII_Both-Ends_CC-19140_CID-351788:1603061_num=473	247		50	0	29	0	21	T	C	TC	39	0	39	0	0	T	T	TT	48	0	22	0	26	C	T	TC	59	0	59	0	0	T	T	TT	53	0	53	0	0	T	T	TT	249
9147	493	HaeIII_Both-Ends_CC-19187_CID-2012053:3472589_num=473	51		41	0	0	21	20	G	C	GC	40	0	0	40	0	G	G	GG	58	0	0	58	0	G	G	GG	43	0	0	43	0	G	G	GG	62	0	0	31	31	C	G	GC	244
9148	493	HaeIII_Both-Ends_CC-19187_CID-2012053:3472589_num=473	266		41	0	20	0	21	C	T	TC	40	0	0	0	40	C	C	CC	58	0	0	0	58	C	C	CC	43	0	0	0	43	C	C	CC	62	0	31	0	31	C	T	TC	244
9149	493	HaeIII_Both-Ends_CC-19187_CID-2012053:3472589_num=473	274		41	21	0	20	0	A	G	AG	40	40	0	0	0	A	A	AA	58	58	0	0	0	A	A	AA	43	43	0	0	0	A	A	AA	62	31	0	31	0	G	A	AG	244
9150	494	HaeIII_Both-Ends_CC-19192_CID-1894922:2804287_num=473	43		41	0	0	0	41	C	C	CC	39	0	0	0	39	C	C	CC	58	0	0	0	58	C	C	CC	50	0	23	0	27	C	T	TC	57	0	27	0	30	C	T	TC	245
9151	494	HaeIII_Both-Ends_CC-19192_CID-1894922:2804287_num=473	91		41	0	18	0	23	C	T	TC	39	0	25	1	13	T	C	TC	58	1	55	1	1	T	T	TT	50	1	26	0	23	T	C	TC	57	1	29	0	27	T	C	TC	245
9163	495	HaeIII_Both-Ends_CC-19236_CID-1230724:2843423_num=473	92		42	0	0	0	42	C	C	CC	40	0	20	0	20	C	T	TC	41	0	24	1	16	T	C	TC	47	0	0	0	47	C	C	CC	80	0	0	0	80	C	C	CC	250
9164	495	HaeIII_Both-Ends_CC-19236_CID-1230724:2843423_num=473	296		42	0	0	0	42	C	C	CC	40	0	21	0	19	T	C	TC	41	0	25	0	16	T	C	TC	47	0	0	0	47	C	C	CC	80	0	0	0	80	C	C	CC	250
9166	496	HaeIII_Both-Ends_CC-19243_CID-1089150:1770357_num=473	38		29	0	13	0	16	C	T	TC	29	0	0	0	29	C	C	CC	47	0	19	0	28	C	T	TC	40	0	0	0	40	C	C	CC	93	0	0	0	93	C	C	CC	238
9167	496	HaeIII_Both-Ends_CC-19243_CID-1089150:1770357_num=473	81		29	0	13	0	16	C	T	TC	29	0	0	0	29	C	C	CC	47	0	19	0	28	C	T	TC	40	0	0	0	40	C	C	CC	93	0	0	0	93	C	C	CC	238
9195	497	HaeIII_Both-Ends_CC-19385_CID-2013827:2431764_num=472	247		30	0	17	0	13	T	C	TC	40	0	26	0	14	T	C	TC	65	0	34	0	31	T	C	TC	62	0	62	0	0	T	T	TT	55	0	27	0	28	C	T	TC	252
9196	497	HaeIII_Both-Ends_CC-19385_CID-2013827:2431764_num=472	264		30	0	30	0	0	T	T	TT	40	0	0	0	40	C	C	CC	65	0	34	0	31	T	C	TC	62	0	0	0	62	C	C	CC	55	0	27	0	28	C	T	TC	252
9197	497	HaeIII_Both-Ends_CC-19385_CID-2013827:2431764_num=472	283	B	30	0	0	0	30	C	C	CC	40	0	26	0	14	T	C	TC	65	0	0	0	65	C	C	CC	62	0	62	0	0	T	T	TT	55	0	0	0	55	C	C	CC	252
9199	498	HaeIII_Both-Ends_CC-19421_CID-1567579:3605182_num=472	205		82	0	0	82	0	G	G	GG	42	42	0	0	0	A	A	AA	37	37	0	0	0	A	A	AA	63	63	0	0	0	A	A	AA	124	1	0	123	0	G	G	GG	348
9200	498	HaeIII_Both-Ends_CC-19421_CID-1567579:3605182_num=472	285	A	82	37	0	45	0	G	A	AG	42	0	0	42	0	G	G	GG	37	0	0	37	0	G	G	GG	63	0	0	62	1	G	G	GG	124	0	0	124	0	G	G	GG	348
9202	499	HaeIII_Both-Ends_CC-19431_CID-1465467:4785498_num=472	26	B	37	37	0	0	0	A	A	AA	46	22	24	0	0	T	A	AT	48	48	0	0	0	A	A	AA	60	59	0	1	0	A	A	AA	64	64	0	0	0	A	A	AA	255
9203	499	HaeIII_Both-Ends_CC-19431_CID-1465467:4785498_num=472	210	B	37	0	0	0	37	C	C	CC	46	0	24	0	22	T	C	TC	48	0	0	0	48	C	C	CC	60	0	0	0	60	C	C	CC	64	0	0	0	64	C	C	CC	255
9204	499	HaeIII_Both-Ends_CC-19431_CID-1465467:4785498_num=472	273	B	37	0	37	0	0	T	T	TT	46	0	22	0	24	C	T	TC	48	0	48	0	0	T	T	TT	60	0	60	0	0	T	T	TT	64	0	64	0	0	T	T	TT	255
9231	500	HaeIII_Both-Ends_CC-19543_CID-299477:620338_num=471	210		42	0	0	42	0	G	G	GG	41	0	0	41	0	G	G	GG	46	28	0	18	0	A	G	AG	57	33	0	24	0	A	G	AG	68	29	0	39	0	G	A	AG	254
9232	500	HaeIII_Both-Ends_CC-19543_CID-299477:620338_num=471	284		42	0	42	0	0	T	T	TT	41	0	41	0	0	T	T	TT	46	0	18	0	28	C	T	TC	57	0	24	0	33	C	T	TC	68	0	39	0	29	T	C	TC	254
9243	501	HaeIII_Both-Ends_CC-19600_CID-1730344:2611175_num=471	47	C	34	0	34	0	0	T	T	TT	60	0	60	0	0	T	T	TT	60	0	34	0	26	T	C	TC	61	0	61	0	0	T	T	TT	50	0	50	0	0	T	T	TT	265
9244	501	HaeIII_Both-Ends_CC-19600_CID-1730344:2611175_num=471	221	C	34	34	0	0	0	A	A	AA	60	60	0	0	0	A	A	AA	60	34	0	26	0	A	G	AG	61	61	0	0	0	A	A	AA	50	50	0	0	0	A	A	AA	265
9256	502	HaeIII_Both-Ends_CC-19651_CID-1094345:1385585_num=471	78	A	41	0	20	0	21	C	T	TC	45	0	0	0	45	C	C	CC	60	0	0	0	60	C	C	CC	58	0	0	0	58	C	C	CC	65	0	0	0	65	C	C	CC	269
9257	502	HaeIII_Both-Ends_CC-19651_CID-1094345:1385585_num=471	95	A	41	0	0	21	20	G	C	GC	45	0	0	45	0	G	G	GG	60	0	0	60	0	G	G	GG	58	0	0	58	0	G	G	GG	65	0	0	65	0	G	G	GG	269
9258	502	HaeIII_Both-Ends_CC-19651_CID-1094345:1385585_num=471	270	A	41	20	0	21	0	G	A	AG	45	0	0	45	0	G	G	GG	60	0	0	60	0	G	G	GG	58	0	0	58	0	G	G	GG	65	0	0	65	0	G	G	GG	269
9259	503	HaeIII_Both-Ends_CC-19658_CID-1003893:1092080_num=471	53		50	0	26	24	0	T	G	TG	51	0	51	0	0	T	T	TT	46	0	46	0	0	T	T	TT	46	0	24	22	0	T	G	TG	53	0	53	0	0	T	T	TT	246
9260	503	HaeIII_Both-Ends_CC-19658_CID-1003893:1092080_num=471	262		50	26	0	0	24	A	C	AC	51	23	0	0	28	C	A	AC	46	46	0	0	0	A	A	AA	46	24	0	0	22	A	C	AC	53	53	0	0	0	A	A	AA	246
9263	504	HaeIII_Both-Ends_CC-19674_CID-865293:3365139_num=470	3		57	27	0	30	0	G	A	AG	62	34	0	28	0	A	G	AG	27	0	0	27	0	G	G	GG	56	24	0	32	0	G	A	AG	51	32	0	18	1	A	G	AG	253
9264	504	HaeIII_Both-Ends_CC-19674_CID-865293:3365139_num=470	9	C	57	0	57	0	0	T	T	TT	62	0	62	0	0	T	T	TT	27	0	0	0	27	C	C	CC	56	0	56	0	0	T	T	TT	51	0	51	0	0	T	T	TT	253
9266	505	HaeIII_Both-Ends_CC-19699_CID-677481:932784_num=470	221	D	29	0	0	29	0	G	G	GG	69	0	0	69	0	G	G	GG	47	0	0	47	0	G	G	GG	63	33	0	30	0	A	G	AG	38	0	0	37	1	G	G	GG	246
9267	505	HaeIII_Both-Ends_CC-19699_CID-677481:932784_num=470	258		29	0	0	0	29	C	C	CC	69	0	0	34	35	C	G	GC	47	0	0	28	19	G	C	GC	63	0	0	30	33	C	G	GC	38	0	0	24	14	G	C	GC	246
9294	506	HaeIII_Both-Ends_CC-19824_CID-1464420:1717815_num=470	66		40	0	20	0	20	C	T	TC	50	0	21	0	29	C	T	TC	59	0	21	0	38	C	T	TC	54	0	54	0	0	T	T	TT	45	0	45	0	0	T	T	TT	248
9295	506	HaeIII_Both-Ends_CC-19824_CID-1464420:1717815_num=470	254		40	20	0	20	0	G	A	AG	50	21	0	29	0	G	A	AG	59	20	0	38	1	G	A	AG	54	54	0	0	0	A	A	AA	45	45	0	0	0	A	A	AA	248
9297	507	HaeIII_Both-Ends_CC-19844_CID-1209226:1970346_num=470	75		28	28	0	0	0	A	A	AA	52	27	0	25	0	A	G	AG	56	25	0	31	0	G	A	AG	67	36	0	31	0	A	G	AG	47	26	0	21	0	A	G	AG	250
9298	507	HaeIII_Both-Ends_CC-19844_CID-1209226:1970346_num=470	204		28	0	28	0	0	T	T	TT	52	0	27	0	25	T	C	TC	56	0	25	0	31	C	T	TC	67	0	36	0	31	T	C	TC	47	0	26	0	21	T	C	TC	250
9305	508	HaeIII_Both-Ends_CC-19880_CID-818810:2511451_num=469	242		59	33	0	26	0	A	G	AG	87	87	0	0	0	A	A	AA	93	49	0	44	0	A	G	AG	138	138	0	0	0	A	A	AA	115	115	0	0	0	A	A	AA	492
9306	508	HaeIII_Both-Ends_CC-19880_CID-818810:2511451_num=469	286		59	32	0	26	1	A	G	AG	87	87	0	0	0	A	A	AA	93	49	0	44	0	A	G	AG	138	138	0	0	0	A	A	AA	115	115	0	0	0	A	A	AA	492
9307	509	HaeIII_Both-Ends_CC-19886_CID-743188:1100897_num=469	237	D	103	0	0	103	0	G	G	GG	79	0	0	79	0	G	G	GG	118	0	0	118	0	G	G	GG	92	0	0	54	38	G	C	GC	167	0	0	167	0	G	G	GG	559
9308	509	HaeIII_Both-Ends_CC-19886_CID-743188:1100897_num=469	288	D	103	0	103	0	0	T	T	TT	79	0	79	0	0	T	T	TT	118	0	118	0	0	T	T	TT	92	0	54	0	38	T	C	TC	167	0	167	0	0	T	T	TT	559
9309	509	HaeIII_Both-Ends_CC-19886_CID-743188:1100897_num=469	289	D	103	0	103	0	0	T	T	TT	79	0	79	0	0	T	T	TT	118	0	118	0	0	T	T	TT	92	0	54	0	38	T	C	TC	167	0	166	0	1	T	T	TT	559
9327	510	HaeIII_Both-Ends_CC-19963_CID-308704:1660245_num=469	225		64	38	0	26	0	A	G	AG	97	48	0	49	0	G	A	AG	138	138	0	0	0	A	A	AA	117	117	0	0	0	A	A	AA	77	32	0	45	0	G	A	AG	493
9328	510	HaeIII_Both-Ends_CC-19963_CID-308704:1660245_num=469	289		64	37	0	27	0	A	G	AG	97	49	0	48	0	A	G	AG	138	138	0	0	0	A	A	AA	117	116	1	0	0	A	A	AA	77	32	0	45	0	G	A	AG	493
9332	511	HaeIII_Both-Ends_CC-19987_CID-2595705:2756715_num=469	9		22	0	0	0	22	C	C	CC	41	0	0	0	41	C	C	CC	43	0	23	0	20	T	C	TC	78	0	1	0	77	C	C	CC	53	0	28	0	25	T	C	TC	237
9333	511	HaeIII_Both-Ends_CC-19987_CID-2595705:2756715_num=469	208		22	0	0	0	22	C	C	CC	41	0	0	0	41	C	C	CC	43	0	22	0	21	T	C	TC	78	0	0	0	78	C	C	CC	53	0	27	1	25	T	C	TC	237
9340	512	HaeIII_Both-Ends_CC-20009_CID-1835108:2576747_num=469	209		23	23	0	0	0	A	A	AA	55	0	0	55	0	G	G	GG	60	29	0	31	0	G	A	AG	100	52	0	48	0	A	G	AG	82	82	0	0	0	A	A	AA	320
9341	512	HaeIII_Both-Ends_CC-20009_CID-1835108:2576747_num=469	262		23	0	23	0	0	T	T	TT	55	0	32	0	23	T	C	TC	60	0	60	0	0	T	T	TT	100	0	52	0	48	T	C	TC	82	0	82	0	0	T	T	TT	320
9407	513	HaeIII_Both-Ends_CC-20297_CID-983821:2568284_num=467	75	D	42	0	0	42	0	G	G	GG	47	0	0	47	0	G	G	GG	40	0	0	40	0	G	G	GG	65	32	0	33	0	G	A	AG	72	0	0	72	0	G	G	GG	266
9408	513	HaeIII_Both-Ends_CC-20297_CID-983821:2568284_num=467	289	C	42	0	0	0	42	C	C	CC	47	0	0	0	47	C	C	CC	40	0	26	0	14	T	C	TC	65	0	0	0	65	C	C	CC	72	0	0	0	72	C	C	CC	266
9424	514	HaeIII_Both-Ends_CC-20386_CID-266243:2133797_num=467	31	E	57	0	57	0	0	T	T	TT	51	0	51	0	0	T	T	TT	43	0	43	0	0	T	T	TT	50	0	49	1	0	T	T	TT	45	25	20	0	0	A	T	AT	246
9425	514	HaeIII_Both-Ends_CC-20386_CID-266243:2133797_num=467	255	E	57	0	0	0	57	C	C	CC	51	0	0	0	51	C	C	CC	43	0	0	0	43	C	C	CC	50	0	0	0	50	C	C	CC	45	0	0	25	20	G	C	GC	246
9434	515	HaeIII_Both-Ends_CC-20440_CID-1630286:3347683_num=467	14		35	0	21	0	14	T	C	TC	51	0	0	0	51	C	C	CC	61	0	29	0	32	C	T	TC	50	0	0	0	50	C	C	CC	43	0	19	0	24	C	T	TC	240
9435	515	HaeIII_Both-Ends_CC-20440_CID-1630286:3347683_num=467	296	C	35	0	35	0	0	T	T	TT	51	0	0	0	51	C	C	CC	61	0	29	0	32	C	T	TC	50	0	0	0	50	C	C	CC	43	0	43	0	0	T	T	TT	240
9463	516	HaeIII_Both-Ends_CC-20521_CID-682180:2043483_num=466	209		41	0	19	22	0	G	T	TG	41	0	19	22	0	G	T	TG	57	0	28	29	0	G	T	TG	64	0	0	64	0	G	G	GG	60	0	0	60	0	G	G	GG	263
9464	516	HaeIII_Both-Ends_CC-20521_CID-682180:2043483_num=466	288		41	0	41	0	0	T	T	TT	41	0	19	0	22	C	T	TC	57	0	29	0	28	T	C	TC	64	0	0	0	64	C	C	CC	60	0	0	0	60	C	C	CC	263
9475	517	HaeIII_Both-Ends_CC-20537_CID-563896:1966708_num=466	92	E	47	47	0	0	0	A	A	AA	46	46	0	0	0	A	A	AA	50	0	0	50	0	G	G	GG	41	41	0	0	0	A	A	AA	63	30	0	33	0	G	A	AG	247
9476	517	HaeIII_Both-Ends_CC-20537_CID-563896:1966708_num=466	293	E	47	0	0	0	47	C	C	CC	46	0	0	0	46	C	C	CC	50	0	50	0	0	T	T	TT	41	0	0	0	41	C	C	CC	63	0	33	0	30	T	C	TC	247
9481	518	HaeIII_Both-Ends_CC-20549_CID-44093:2086743_num=466	29		60	0	0	0	60	C	C	CC	106	0	52	0	54	C	T	TC	94	0	0	0	94	C	C	CC	98	0	53	0	45	T	C	TC	114	0	58	0	56	T	C	TC	472
9482	518	HaeIII_Both-Ends_CC-20549_CID-44093:2086743_num=466	269		60	0	29	0	31	C	T	TC	106	0	106	0	0	T	T	TT	94	0	93	0	1	T	T	TT	98	0	53	0	45	T	C	TC	114	0	114	0	0	T	T	TT	472
9484	519	HaeIII_Both-Ends_CC-20553_CID-421993:2922689_num=466	76	B	33	33	0	0	0	A	A	AA	45	19	0	26	0	G	A	AG	70	70	0	0	0	A	A	AA	70	70	0	0	0	A	A	AA	42	42	0	0	0	A	A	AA	260
9485	519	HaeIII_Both-Ends_CC-20553_CID-421993:2922689_num=466	78		33	0	0	33	0	G	G	GG	45	19	0	26	0	G	A	AG	70	0	0	70	0	G	G	GG	70	0	0	70	0	G	G	GG	42	16	0	26	0	G	A	AG	260
9493	520	HaeIII_Both-Ends_CC-20607_CID-242708:975380_num=466	211	A	41	16	0	25	0	G	A	AG	41	0	0	41	0	G	G	GG	63	0	0	63	0	G	G	GG	59	0	0	59	0	G	G	GG	50	0	0	50	0	G	G	GG	254
9494	520	HaeIII_Both-Ends_CC-20607_CID-242708:975380_num=466	285	A	41	16	0	0	25	C	A	AC	41	0	0	0	41	C	C	CC	63	0	0	0	63	C	C	CC	59	0	0	0	59	C	C	CC	50	0	0	0	50	C	C	CC	254
9496	521	HaeIII_Both-Ends_CC-20612_CID-226385:340920_num=466	79	C	29	0	0	29	0	G	G	GG	28	0	0	28	0	G	G	GG	76	35	0	41	0	G	A	AG	53	0	0	53	0	G	G	GG	39	0	0	39	0	G	G	GG	225
9497	521	HaeIII_Both-Ends_CC-20612_CID-226385:340920_num=466	290	C	29	0	29	0	0	T	T	TT	28	0	28	0	0	T	T	TT	76	35	41	0	0	T	A	AT	53	0	53	0	0	T	T	TT	39	0	39	0	0	T	T	TT	225
9499	522	HaeIII_Both-Ends_CC-20624_CID-2050049:3708336_num=466	37		43	0	43	0	0	T	T	TT	55	0	28	0	27	T	C	TC	49	0	49	0	0	T	T	TT	55	0	55	0	0	T	T	TT	48	0	26	0	22	T	C	TC	250
9500	522	HaeIII_Both-Ends_CC-20624_CID-2050049:3708336_num=466	280		43	0	0	43	0	G	G	GG	55	27	0	28	0	G	A	AG	49	0	0	49	0	G	G	GG	55	0	0	55	0	G	G	GG	48	22	0	26	0	G	A	AG	250
9504	523	HaeIII_Both-Ends_CC-20645_CID-1543886:4025863_num=466	7		27	27	0	0	0	A	A	AA	38	0	0	0	38	C	C	CC	72	37	0	0	35	A	C	AC	47	17	0	0	30	C	A	AC	62	32	0	0	30	A	C	AC	246
9505	523	HaeIII_Both-Ends_CC-20645_CID-1543886:4025863_num=466	253		27	0	0	0	27	C	C	CC	38	0	38	0	0	T	T	TT	72	0	35	0	37	C	T	TC	47	0	30	0	17	T	C	TC	62	0	30	0	32	C	T	TC	246
9508	524	HaeIII_Both-Ends_CC-20668_CID-1193313:2195638_num=466	30		42	0	0	42	0	G	G	GG	43	20	0	23	0	G	A	AG	64	0	0	64	0	G	G	GG	56	0	0	56	0	G	G	GG	56	31	0	25	0	A	G	AG	261
9509	524	HaeIII_Both-Ends_CC-20668_CID-1193313:2195638_num=466	231		42	0	0	0	42	C	C	CC	43	0	20	0	23	C	T	TC	64	0	0	0	64	C	C	CC	56	0	0	0	56	C	C	CC	56	0	31	0	25	T	C	TC	261
9517	525	HaeIII_Both-Ends_CC-20721_CID-711127:3321915_num=465	27		35	0	0	12	23	C	G	GC	33	0	0	16	17	C	G	GC	56	0	0	36	20	G	C	GC	46	0	0	26	20	G	C	GC	68	0	0	32	36	C	G	GC	238
9519	525	HaeIII_Both-Ends_CC-20721_CID-711127:3321915_num=465	228		35	0	23	0	12	T	C	TC	33	0	17	0	16	T	C	TC	56	0	20	0	36	C	T	TC	46	1	20	0	25	C	T	TC	68	0	36	0	32	T	C	TC	238
9534	526	HaeIII_Both-Ends_CC-20759_CID-418139:3318598_num=465	26	C	42	0	0	42	0	G	G	GG	44	0	0	44	0	G	G	GG	45	22	0	23	0	G	A	AG	65	0	0	65	0	G	G	GG	56	0	0	56	0	G	G	GG	252
9535	526	HaeIII_Both-Ends_CC-20759_CID-418139:3318598_num=465	238	C	42	42	0	0	0	A	A	AA	44	44	0	0	0	A	A	AA	45	22	0	23	0	G	A	AG	65	65	0	0	0	A	A	AA	56	56	0	0	0	A	A	AA	252
9548	527	HaeIII_Both-Ends_CC-20817_CID-229255:3433286_num=465	6		31	18	0	13	0	A	G	AG	51	31	0	20	0	A	G	AG	55	0	0	55	0	G	G	GG	39	0	0	39	0	G	G	GG	44	0	0	44	0	G	G	GG	220
9549	527	HaeIII_Both-Ends_CC-20817_CID-229255:3433286_num=465	32		31	0	18	0	13	T	C	TC	51	0	51	0	0	T	T	TT	55	0	25	0	30	C	T	TC	39	0	21	0	18	T	C	TC	44	0	18	0	26	C	T	TC	220
9550	527	HaeIII_Both-Ends_CC-20817_CID-229255:3433286_num=465	63		31	0	0	31	0	G	G	GG	51	20	0	31	0	G	A	AG	55	25	0	30	0	G	A	AG	39	21	0	18	0	A	G	AG	44	18	0	26	0	G	A	AG	220
9551	527	HaeIII_Both-Ends_CC-20817_CID-229255:3433286_num=465	221		31	13	0	18	0	G	A	AG	51	0	0	51	0	G	G	GG	55	30	0	25	0	A	G	AG	39	18	0	21	0	G	A	AG	44	26	0	18	0	A	G	AG	220
9559	528	HaeIII_Both-Ends_CC-20852_CID-1637634:2941611_num=465	226		63	20	0	43	0	G	A	AG	66	66	0	0	0	A	A	AA	112	51	0	61	0	G	A	AG	46	46	0	0	0	A	A	AA	37	37	0	0	0	A	A	AA	324
9560	528	HaeIII_Both-Ends_CC-20852_CID-1637634:2941611_num=465	278		63	0	0	20	43	C	G	GC	66	0	0	21	45	C	G	GC	112	0	0	1	111	C	C	CC	46	0	0	46	0	G	G	GG	37	0	0	37	0	G	G	GG	324
9569	529	HaeIII_Both-Ends_CC-20887_CID-1111561:1878764_num=465	284	E	31	0	1	0	30	C	C	CC	66	0	66	0	0	T	T	TT	60	0	60	0	0	T	T	TT	66	0	66	0	0	T	T	TT	83	0	31	0	52	C	T	TC	306
9570	529	HaeIII_Both-Ends_CC-20887_CID-1111561:1878764_num=465	291	E	31	30	0	1	0	A	A	AA	66	0	0	66	0	G	G	GG	60	0	0	60	0	G	G	GG	66	0	0	66	0	G	G	GG	83	52	0	31	0	A	G	AG	306
9575	530	HaeIII_Both-Ends_CC-20906_CID-928366:2193865_num=464	14		40	0	23	0	17	T	C	TC	43	0	21	1	21	C	T	TC	44	0	44	0	0	T	T	TT	46	0	24	0	22	T	C	TC	56	0	56	0	0	T	T	TT	229
9576	530	HaeIII_Both-Ends_CC-20906_CID-928366:2193865_num=464	261		40	0	17	0	23	C	T	TC	43	0	22	0	21	T	C	TC	44	0	0	0	44	C	C	CC	46	0	22	0	24	C	T	TC	56	0	0	0	56	C	C	CC	229
9578	531	HaeIII_Both-Ends_CC-20926_CID-802151:4453163_num=464	242		40	0	0	0	40	C	C	CC	56	0	0	29	27	G	C	GC	67	0	0	34	33	G	C	GC	49	0	0	19	30	C	G	GC	66	0	0	34	32	G	C	GC	278
9579	531	HaeIII_Both-Ends_CC-20926_CID-802151:4453163_num=464	261		40	0	0	0	40	C	C	CC	56	0	29	0	27	T	C	TC	67	0	34	0	33	T	C	TC	49	0	19	0	30	C	T	TC	66	0	34	0	32	T	C	TC	278
9581	532	HaeIII_Both-Ends_CC-20947_CID-648603:993173_num=464	245	D	31	30	0	1	0	A	A	AA	77	0	0	77	0	G	G	GG	67	0	0	67	0	G	G	GG	69	29	0	39	1	G	A	AG	35	35	0	0	0	A	A	AA	279
9582	532	HaeIII_Both-Ends_CC-20947_CID-648603:993173_num=464	275	B	31	0	31	0	0	T	T	TT	77	0	38	39	0	G	T	TG	67	0	67	0	0	T	T	TT	69	0	69	0	0	T	T	TT	35	0	35	0	0	T	T	TT	279
9589	533	HaeIII_Both-Ends_CC-20967_CID-47250:1781738_num=464	74		44	44	0	0	0	A	A	AA	42	27	0	15	0	A	G	AG	72	72	0	0	0	A	A	AA	38	17	0	21	0	G	A	AG	48	27	0	21	0	A	G	AG	244
9590	533	HaeIII_Both-Ends_CC-20967_CID-47250:1781738_num=464	83		44	0	0	44	0	G	G	GG	42	15	0	27	0	G	A	AG	72	0	0	72	0	G	G	GG	38	21	0	17	0	A	G	AG	48	21	0	27	0	G	A	AG	244
9604	534	HaeIII_Both-Ends_CC-21023_CID-23180:3772594_num=464	72		42	15	0	27	0	G	A	AG	36	10	0	26	0	G	A	AG	50	24	0	26	0	G	A	AG	36	12	0	24	0	G	A	AG	64	0	0	64	0	G	G	GG	228
9605	534	HaeIII_Both-Ends_CC-21023_CID-23180:3772594_num=464	82		42	15	0	27	0	G	A	AG	36	10	0	26	0	G	A	AG	50	24	0	26	0	G	A	AG	36	12	0	24	0	G	A	AG	64	0	0	64	0	G	G	GG	228
9609	535	HaeIII_Both-Ends_CC-21052_CID-166227:1958653_num=464	61	D	43	0	0	43	0	G	G	GG	61	0	0	61	0	G	G	GG	42	0	0	41	1	G	G	GG	54	54	0	0	0	A	A	AA	47	0	0	47	0	G	G	GG	247
9610	535	HaeIII_Both-Ends_CC-21052_CID-166227:1958653_num=464	225	D	43	0	0	43	0	G	G	GG	61	0	0	61	0	G	G	GG	42	0	0	42	0	G	G	GG	54	0	24	30	0	G	T	TG	47	0	0	47	0	G	G	GG	247
9611	536	HaeIII_Both-Ends_CC-21056_CID-1603848:2223059_num=464	39		32	0	0	0	32	C	C	CC	35	0	0	16	19	C	G	GC	47	0	0	22	25	C	G	GC	60	0	0	0	60	C	C	CC	58	0	0	27	31	C	G	GC	232
9612	536	HaeIII_Both-Ends_CC-21056_CID-1603848:2223059_num=464	84		32	32	0	0	0	A	A	AA	35	19	0	16	0	A	G	AG	47	25	0	22	0	A	G	AG	60	60	0	0	0	A	A	AA	58	31	0	27	0	A	G	AG	232
9613	537	HaeIII_Both-Ends_CC-21057_CID-158482:236175_num=464	39	A	44	0	22	0	22	C	T	TC	46	0	0	0	46	C	C	CC	60	0	0	0	60	C	C	CC	60	0	0	0	60	C	C	CC	47	0	0	0	47	C	C	CC	257
9614	537	HaeIII_Both-Ends_CC-21057_CID-158482:236175_num=464	282	A	44	0	22	0	22	C	T	TC	46	0	0	0	46	C	C	CC	60	0	0	0	60	C	C	CC	60	0	1	0	59	C	C	CC	47	0	0	0	47	C	C	CC	257
9617	538	HaeIII_Both-Ends_CC-21062_CID-1531069:3375222_num=464	29		39	0	0	0	39	C	C	CC	31	0	0	0	31	C	C	CC	44	0	23	0	21	T	C	TC	59	0	0	0	59	C	C	CC	59	0	31	0	28	T	C	TC	232
9618	538	HaeIII_Both-Ends_CC-21062_CID-1531069:3375222_num=464	60		39	0	0	0	39	C	C	CC	31	0	0	12	19	C	G	GC	44	0	0	44	0	G	G	GG	59	0	0	0	59	C	C	CC	59	0	0	31	28	G	C	GC	232
9619	539	HaeIII_Both-Ends_CC-21073_CID-142539:3750201_num=464	93	C	41	0	0	41	0	G	G	GG	29	0	0	29	0	G	G	GG	66	35	0	31	0	A	G	AG	53	0	0	53	0	G	G	GG	68	0	0	68	0	G	G	GG	257
9620	539	HaeIII_Both-Ends_CC-21073_CID-142539:3750201_num=464	296		41	21	0	20	0	A	G	AG	29	14	0	15	0	G	A	AG	66	35	0	31	0	A	G	AG	53	22	0	31	0	G	A	AG	68	68	0	0	0	A	A	AA	257
9627	540	HaeIII_Both-Ends_CC-21100_CID-1026078:1508249_num=464	97		47	0	0	21	26	C	G	GC	49	0	0	21	28	C	G	GC	44	0	0	44	0	G	G	GG	54	0	0	24	30	C	G	GC	41	0	0	41	0	G	G	GG	235
9628	540	HaeIII_Both-Ends_CC-21100_CID-1026078:1508249_num=464	217		47	0	21	26	0	G	T	TG	49	0	0	49	0	G	G	GG	44	0	21	23	0	G	T	TG	54	0	24	30	0	G	T	TG	41	0	41	0	0	T	T	TT	235
9653	541	HaeIII_Both-Ends_CC-21229_CID-18677:295819_num=463	229		92	49	0	0	43	A	C	AC	76	0	0	0	76	C	C	CC	104	57	0	0	47	A	C	AC	103	60	0	0	43	A	C	AC	108	54	0	0	54	C	A	AC	483
9654	541	HaeIII_Both-Ends_CC-21229_CID-18677:295819_num=463	265		92	49	0	43	0	A	G	AG	76	0	0	76	0	G	G	GG	104	57	0	47	0	A	G	AG	103	60	0	43	0	A	G	AG	108	53	0	54	1	G	A	AG	483
9656	542	HaeIII_Both-Ends_CC-21240_CID-169264:2284109_num=463	274		30	0	0	0	30	C	C	CC	45	0	0	0	45	C	C	CC	69	0	36	0	33	T	C	TC	82	0	52	0	30	T	C	TC	79	0	0	0	79	C	C	CC	305
9657	542	HaeIII_Both-Ends_CC-21240_CID-169264:2284109_num=463	282		30	0	30	0	0	T	T	TT	45	0	45	0	0	T	T	TT	69	0	33	0	36	C	T	TC	82	0	30	0	52	C	T	TC	79	0	79	0	0	T	T	TT	305
9665	543	HaeIII_Both-Ends_CC-21289_CID-1156540:1790275_num=463	49		41	41	0	0	0	A	A	AA	51	28	0	0	23	A	C	AC	44	22	0	0	22	C	A	AC	55	29	0	0	26	A	C	AC	57	34	0	0	23	A	C	AC	248
9666	543	HaeIII_Both-Ends_CC-21289_CID-1156540:1790275_num=463	227		41	23	0	18	0	A	G	AG	51	28	0	23	0	A	G	AG	44	22	0	22	0	G	A	AG	55	0	0	55	0	G	G	GG	57	34	0	23	0	A	G	AG	248
9683	544	HaeIII_Both-Ends_CC-21360_CID-514243:2290357_num=462	4	C	32	0	0	0	32	C	C	CC	48	0	0	0	48	C	C	CC	56	0	25	0	31	C	T	TC	69	0	0	0	69	C	C	CC	42	0	0	0	42	C	C	CC	247
9684	544	HaeIII_Both-Ends_CC-21360_CID-514243:2290357_num=462	27	C	32	0	0	32	0	G	G	GG	48	0	0	48	0	G	G	GG	56	25	0	31	0	G	A	AG	69	0	0	69	0	G	G	GG	42	0	0	42	0	G	G	GG	247
9692	545	HaeIII_Both-Ends_CC-21415_CID-254474:2589494_num=462	240		80	36	0	44	0	G	A	AG	82	48	0	34	0	A	G	AG	66	45	0	21	0	A	G	AG	88	0	0	88	0	G	G	GG	94	0	0	94	0	G	G	GG	410
9693	545	HaeIII_Both-Ends_CC-21415_CID-254474:2589494_num=462	241		80	0	44	0	36	T	C	TC	82	0	34	0	48	C	T	TC	66	0	0	0	66	C	C	CC	88	0	48	0	40	T	C	TC	94	0	63	0	31	T	C	TC	410
9696	546	HaeIII_Both-Ends_CC-21438_CID-1901285:2314548_num=462	205		31	0	0	0	31	C	C	CC	47	0	22	0	25	C	T	TC	54	0	26	0	28	C	T	TC	45	0	45	0	0	T	T	TT	71	0	34	0	37	C	T	TC	248
9697	546	HaeIII_Both-Ends_CC-21438_CID-1901285:2314548_num=462	280		31	0	0	0	31	C	C	CC	47	0	22	0	25	C	T	TC	54	0	26	0	28	C	T	TC	45	0	45	0	0	T	T	TT	71	0	34	0	37	C	T	TC	248
9704	547	HaeIII_Both-Ends_CC-21474_CID-1479132:2480754_num=462	46		33	0	22	0	11	T	C	TC	35	0	17	0	18	C	T	TC	77	0	37	0	40	C	T	TC	48	0	26	0	22	T	C	TC	51	0	51	0	0	T	T	TT	244
9705	547	HaeIII_Both-Ends_CC-21474_CID-1479132:2480754_num=462	76		33	0	22	11	0	T	G	TG	35	0	17	18	0	G	T	TG	77	0	37	40	0	G	T	TG	48	0	26	22	0	T	G	TG	51	0	51	0	0	T	T	TT	244
9706	548	HaeIII_Both-Ends_CC-21486_CID-1317343:1897215_num=462	58		27	0	27	0	0	T	T	TT	29	0	17	12	0	T	G	TG	49	0	49	0	0	T	T	TT	35	0	22	13	0	T	G	TG	89	0	89	0	0	T	T	TT	229
9707	548	HaeIII_Both-Ends_CC-21486_CID-1317343:1897215_num=462	85		27	0	0	27	0	G	G	GG	29	12	0	17	0	G	A	AG	49	0	0	49	0	G	G	GG	35	13	0	22	0	G	A	AG	89	0	0	89	0	G	G	GG	229
9717	549	HaeIII_Both-Ends_CC-21535_CID-831432:1458301_num=461	28		49	0	0	0	49	C	C	CC	49	0	21	0	28	C	T	TC	41	0	41	0	0	T	T	TT	57	0	40	0	17	T	C	TC	46	0	23	0	23	C	T	TC	242
9718	549	HaeIII_Both-Ends_CC-21535_CID-831432:1458301_num=461	204		49	0	49	0	0	T	T	TT	49	0	28	0	21	T	C	TC	41	0	0	0	41	C	C	CC	57	0	17	0	40	C	T	TC	46	0	23	0	23	C	T	TC	242
9723	550	HaeIII_Both-Ends_CC-21561_CID-634173:674573_num=461	207		36	0	36	0	0	T	T	TT	42	0	41	1	0	T	T	TT	50	0	27	0	23	T	C	TC	65	0	25	0	40	C	T	TC	52	0	52	0	0	T	T	TT	245
9724	550	HaeIII_Both-Ends_CC-21561_CID-634173:674573_num=461	297		36	36	0	0	0	A	A	AA	42	21	0	21	0	G	A	AG	50	50	0	0	0	A	A	AA	65	65	0	0	0	A	A	AA	52	32	0	20	0	A	G	AG	245
9757	551	HaeIII_Both-Ends_CC-21687_CID-1544758:1898927_num=461	57		59	27	0	0	32	C	A	AC	66	30	0	0	36	C	A	AC	83	50	0	0	33	A	C	AC	99	99	0	0	0	A	A	AA	134	65	0	0	69	C	A	AC	441
9758	551	HaeIII_Both-Ends_CC-21687_CID-1544758:1898927_num=461	61		59	0	27	0	32	C	T	TC	66	0	30	0	36	C	T	TC	83	0	50	0	33	T	C	TC	99	0	99	0	0	T	T	TT	134	0	65	0	69	C	T	TC	441
9761	552	HaeIII_Both-Ends_CC-21699_CID-1389479:3408540_num=461	17		46	46	0	0	0	A	A	AA	31	20	0	0	11	A	C	AC	53	24	0	0	29	C	A	AC	65	32	0	0	33	C	A	AC	43	20	0	0	23	C	A	AC	238
9762	552	HaeIII_Both-Ends_CC-21699_CID-1389479:3408540_num=461	247		46	0	0	46	0	G	G	GG	31	11	0	20	0	G	A	AG	53	29	0	24	0	A	G	AG	65	33	0	32	0	A	G	AG	43	23	0	20	0	A	G	AG	238
9766	553	HaeIII_Both-Ends_CC-21712_CID-1206265:3081192_num=461	27		49	49	0	0	0	A	A	AA	50	26	0	24	0	A	G	AG	33	18	0	15	0	A	G	AG	61	61	0	0	0	A	A	AA	53	32	0	21	0	A	G	AG	246
9767	553	HaeIII_Both-Ends_CC-21712_CID-1206265:3081192_num=461	219		49	49	0	0	0	A	A	AA	50	26	0	24	0	A	G	AG	33	18	0	15	0	A	G	AG	61	61	0	0	0	A	A	AA	53	32	0	21	0	A	G	AG	246
9809	554	HaeIII_Both-Ends_CC-21939_CID-129133:1515439_num=460	222		31	14	0	16	1	G	A	AG	47	47	0	0	0	A	A	AA	57	31	0	26	0	A	G	AG	45	45	0	0	0	A	A	AA	66	66	0	0	0	A	A	AA	246
9810	554	HaeIII_Both-Ends_CC-21939_CID-129133:1515439_num=460	285		31	16	0	15	0	A	G	AG	47	0	0	47	0	G	G	GG	57	26	0	31	0	G	A	AG	45	0	0	45	0	G	G	GG	66	0	0	66	0	G	G	GG	246
9854	555	HaeIII_Both-Ends_CC-22073_CID-334609:3182463_num=459	91	A	42	0	16	0	26	C	T	TC	41	0	0	0	41	C	C	CC	58	0	0	0	58	C	C	CC	45	0	0	0	45	C	C	CC	73	0	0	0	73	C	C	CC	259
9855	555	HaeIII_Both-Ends_CC-22073_CID-334609:3182463_num=459	253		42	0	0	0	42	C	C	CC	41	0	24	0	17	T	C	TC	58	0	29	0	29	C	T	TC	45	0	45	0	0	T	T	TT	73	0	0	0	73	C	C	CC	259
9863	556	HaeIII_Both-Ends_CC-22155_CID-161801:1578609_num=459	20	C	23	0	0	23	0	G	G	GG	66	0	0	66	0	G	G	GG	52	0	0	26	26	C	G	GC	71	0	0	71	0	G	G	GG	52	0	0	52	0	G	G	GG	264
9864	556	HaeIII_Both-Ends_CC-22155_CID-161801:1578609_num=459	39	C	23	0	23	0	0	T	T	TT	66	0	66	0	0	T	T	TT	52	0	26	26	0	G	T	TG	71	0	71	0	0	T	T	TT	52	0	52	0	0	T	T	TT	264
9903	557	HaeIII_Both-Ends_CC-22324_CID-2673056:3532951_num=458	212		27	0	11	0	16	C	T	TC	32	0	1	0	31	C	C	CC	41	0	14	0	27	C	T	TC	49	0	25	0	24	T	C	TC	81	0	0	0	81	C	C	CC	230
9904	557	HaeIII_Both-Ends_CC-22324_CID-2673056:3532951_num=458	228		27	0	27	0	0	T	T	TT	32	0	14	17	1	G	T	TG	41	0	41	0	0	T	T	TT	49	0	49	0	0	T	T	TT	81	0	37	44	0	G	T	TG	230
9906	558	HaeIII_Both-Ends_CC-22340_CID-2347563:3593157_num=458	5		38	0	38	0	0	T	T	TT	40	0	17	23	0	G	T	TG	60	0	60	0	0	T	T	TT	50	0	50	0	0	T	T	TT	46	0	20	26	0	G	T	TG	234
9907	558	HaeIII_Both-Ends_CC-22340_CID-2347563:3593157_num=458	282	A	38	0	18	0	20	C	T	TC	40	0	0	0	40	C	C	CC	60	0	60	0	0	T	T	TT	50	0	0	0	50	C	C	CC	46	0	0	0	46	C	C	CC	234
9911	559	HaeIII_Both-Ends_CC-22368_CID-181118:2776374_num=458	13		33	17	0	0	16	A	C	AC	52	34	0	0	18	A	C	AC	64	39	0	0	25	A	C	AC	42	0	0	0	42	C	C	CC	47	24	0	0	23	A	C	AC	238
9912	559	HaeIII_Both-Ends_CC-22368_CID-181118:2776374_num=458	248		33	0	17	0	16	T	C	TC	52	0	34	0	18	T	C	TC	64	0	39	0	25	T	C	TC	42	0	0	0	42	C	C	CC	47	0	24	0	23	T	C	TC	238
9916	560	HaeIII_Both-Ends_CC-22381_CID-1536512:2565248_num=458	14		36	18	0	18	0	G	A	AG	43	0	0	43	0	G	G	GG	48	17	0	31	0	G	A	AG	59	25	0	34	0	G	A	AG	40	18	0	22	0	G	A	AG	226
9917	560	HaeIII_Both-Ends_CC-22381_CID-1536512:2565248_num=458	18		36	18	0	0	18	C	A	AC	43	43	0	0	0	A	A	AA	48	31	0	0	17	A	C	AC	59	34	0	0	25	A	C	AC	40	22	0	0	18	A	C	AC	226
9924	561	HaeIII_Both-Ends_CC-22433_CID-944831:1549899_num=457	243	D	34	34	0	0	0	A	A	AA	63	63	0	0	0	A	A	AA	51	51	0	0	0	A	A	AA	51	23	28	0	0	T	A	AT	41	41	0	0	0	A	A	AA	240
9925	561	HaeIII_Both-Ends_CC-22433_CID-944831:1549899_num=457	275		34	12	0	22	0	G	A	AG	63	30	0	33	0	G	A	AG	51	51	0	0	0	A	A	AA	51	0	0	51	0	G	G	GG	41	19	0	22	0	G	A	AG	240
9928	562	HaeIII_Both-Ends_CC-22437_CID-90955:191752_num=457	73		81	0	39	0	42	C	T	TC	55	0	21	0	34	C	T	TC	78	0	22	0	56	C	T	TC	88	0	37	0	51	C	T	TC	124	0	39	0	85	C	T	TC	426
9929	562	HaeIII_Both-Ends_CC-22437_CID-90955:191752_num=457	217		81	1	40	0	40	C	T	TC	55	0	21	0	34	C	T	TC	78	0	24	0	54	C	T	TC	88	0	38	0	50	C	T	TC	124	0	40	1	83	C	T	TC	426
9930	563	HaeIII_Both-Ends_CC-22450_CID-805034:2047922_num=457	25		76	0	0	0	76	C	C	CC	72	0	0	0	72	C	C	CC	85	0	45	0	40	T	C	TC	99	0	0	0	99	C	C	CC	146	0	67	0	79	C	T	TC	478
9931	563	HaeIII_Both-Ends_CC-22450_CID-805034:2047922_num=457	285		76	0	0	76	0	G	G	GG	72	36	0	36	0	G	A	AG	85	40	0	45	0	G	A	AG	99	0	0	99	0	G	G	GG	146	79	0	67	0	A	G	AG	478
9942	564	HaeIII_Both-Ends_CC-22499_CID-384781:1455849_num=457	240		33	0	0	33	0	G	G	GG	36	19	0	17	0	A	G	AG	55	22	0	33	0	G	A	AG	49	21	0	28	0	G	A	AG	59	0	0	59	0	G	G	GG	232
9943	564	HaeIII_Both-Ends_CC-22499_CID-384781:1455849_num=457	290		33	33	0	0	0	A	A	AA	36	17	0	19	0	G	A	AG	55	33	0	22	0	A	G	AG	49	28	0	21	0	A	G	AG	59	57	0	1	1	A	A	AA	232
9946	565	HaeIII_Both-Ends_CC-22505_CID-3389259:4282436_num=457	55	C	39	0	39	0	0	T	T	TT	53	0	53	0	0	T	T	TT	42	0	18	0	24	C	T	TC	54	0	54	0	0	T	T	TT	54	0	54	0	0	T	T	TT	242
9947	565	HaeIII_Both-Ends_CC-22505_CID-3389259:4282436_num=457	211	C	39	0	0	0	39	C	C	CC	53	0	0	0	53	C	C	CC	42	0	24	0	18	T	C	TC	54	0	0	0	54	C	C	CC	54	0	0	0	54	C	C	CC	242
9955	566	HaeIII_Both-Ends_CC-22593_CID-1727804:3432972_num=457	217	A	40	19	0	21	0	G	A	AG	38	0	0	38	0	G	G	GG	59	0	0	59	0	G	G	GG	68	0	0	67	1	G	G	GG	51	0	0	51	0	G	G	GG	256
9956	566	HaeIII_Both-Ends_CC-22593_CID-1727804:3432972_num=457	242	A	40	18	0	21	1	G	A	AG	38	0	0	38	0	G	G	GG	59	0	0	59	0	G	G	GG	68	0	0	68	0	G	G	GG	51	0	0	51	0	G	G	GG	256
9963	567	HaeIII_Both-Ends_CC-22661_CID-889119:2566201_num=456	217		41	0	21	0	20	T	C	TC	54	0	28	0	26	T	C	TC	53	0	22	0	31	C	T	TC	54	0	0	0	54	C	C	CC	54	0	28	0	26	T	C	TC	256
9964	567	HaeIII_Both-Ends_CC-22661_CID-889119:2566201_num=456	260	A	41	0	0	21	20	G	C	GC	54	0	0	0	54	C	C	CC	53	0	0	0	53	C	C	CC	54	0	0	0	54	C	C	CC	54	0	0	0	54	C	C	CC	256
9966	568	HaeIII_Both-Ends_CC-22666_CID-873372:4187368_num=456	17	C	55	0	0	55	0	G	G	GG	109	109	0	0	0	A	A	AA	96	47	0	49	0	G	A	AG	127	127	0	0	0	A	A	AA	86	0	0	86	0	G	G	GG	473
9967	568	HaeIII_Both-Ends_CC-22666_CID-873372:4187368_num=456	272	C	55	0	55	0	0	T	T	TT	109	0	0	0	109	C	C	CC	96	0	49	0	47	T	C	TC	127	0	0	0	127	C	C	CC	86	0	86	0	0	T	T	TT	473
9984	569	HaeIII_Both-Ends_CC-22764_CID-265945:1240602_num=456	46		35	0	0	0	35	C	C	CC	43	0	25	0	18	T	C	TC	51	0	28	0	23	T	C	TC	50	0	27	0	23	T	C	TC	45	0	0	0	45	C	C	CC	224
9985	569	HaeIII_Both-Ends_CC-22764_CID-265945:1240602_num=456	260		35	0	35	0	0	T	T	TT	43	0	18	0	25	C	T	TC	51	0	21	0	30	C	T	TC	50	0	23	0	27	C	T	TC	45	0	45	0	0	T	T	TT	224
10003	570	HaeIII_Both-Ends_CC-22815_CID-173586:273260_num=456	96		38	14	0	24	0	G	A	AG	56	56	0	0	0	A	A	AA	65	32	0	33	0	G	A	AG	140	66	0	74	0	G	A	AG	30	9	0	21	0	G	A	AG	329
10004	570	HaeIII_Both-Ends_CC-22815_CID-173586:273260_num=456	258		38	24	0	0	14	A	C	AC	56	0	0	0	56	C	C	CC	65	34	0	0	31	A	C	AC	140	74	0	0	66	A	C	AC	30	21	0	0	9	A	C	AC	329
10012	571	HaeIII_Both-Ends_CC-22869_CID-1139188:1213123_num=456	42		45	0	0	45	0	G	G	GG	38	0	0	0	38	C	C	CC	31	0	0	0	31	C	C	CC	69	0	0	0	69	C	C	CC	62	0	0	62	0	G	G	GG	245
10013	571	HaeIII_Both-Ends_CC-22869_CID-1139188:1213123_num=456	202		45	22	23	0	0	T	A	AT	38	38	0	0	0	A	A	AA	31	16	14	1	0	A	T	AT	69	68	0	1	0	A	A	AA	62	0	62	0	0	T	T	TT	245
10021	572	HaeIII_Both-Ends_CC-22918_CID-648469:3639610_num=455	10		28	0	15	0	13	T	C	TC	57	0	57	0	0	T	T	TT	43	0	27	0	16	T	C	TC	64	0	28	0	36	C	T	TC	41	0	22	0	19	T	C	TC	233
10022	572	HaeIII_Both-Ends_CC-22918_CID-648469:3639610_num=455	282		28	15	0	13	0	A	G	AG	57	57	0	0	0	A	A	AA	43	27	0	16	0	A	G	AG	64	28	0	36	0	G	A	AG	41	22	0	19	0	A	G	AG	233
10033	573	HaeIII_Both-Ends_CC-22979_CID-268531:2612530_num=455	239		68	68	0	0	0	A	A	AA	93	50	0	43	0	A	G	AG	103	50	0	53	0	G	A	AG	85	36	0	49	0	G	A	AG	131	68	0	63	0	A	G	AG	480
10034	573	HaeIII_Both-Ends_CC-22979_CID-268531:2612530_num=455	258		68	68	0	0	0	A	A	AA	93	50	0	43	0	A	G	AG	103	50	0	53	0	G	A	AG	85	36	0	49	0	G	A	AG	131	68	0	63	0	A	G	AG	480
10068	574	HaeIII_Both-Ends_CC-23137_CID-668540:3400123_num=454	243		52	0	24	28	0	G	T	TG	43	0	0	43	0	G	G	GG	35	0	16	19	0	G	T	TG	51	0	51	0	0	T	T	TT	59	0	0	59	0	G	G	GG	240
10069	574	HaeIII_Both-Ends_CC-23137_CID-668540:3400123_num=454	254		52	24	0	28	0	G	A	AG	43	0	0	43	0	G	G	GG	35	16	0	19	0	G	A	AG	51	51	0	0	0	A	A	AA	59	0	0	59	0	G	G	GG	240
10076	575	HaeIII_Both-Ends_CC-23171_CID-450906:1560943_num=454	16	C	34	0	0	0	34	C	C	CC	53	0	0	0	53	C	C	CC	41	0	0	18	23	C	G	GC	61	0	0	0	61	C	C	CC	69	0	0	0	69	C	C	CC	258
10077	575	HaeIII_Both-Ends_CC-23171_CID-450906:1560943_num=454	64	C	34	0	0	0	34	C	C	CC	53	0	0	0	53	C	C	CC	41	18	0	0	23	C	A	AC	61	0	0	0	61	C	C	CC	69	0	0	0	69	C	C	CC	258
10078	575	HaeIII_Both-Ends_CC-23171_CID-450906:1560943_num=454	204	C	34	0	0	34	0	G	G	GG	53	0	0	53	0	G	G	GG	41	18	0	23	0	G	A	AG	61	0	0	61	0	G	G	GG	69	0	0	69	0	G	G	GG	258
10079	575	HaeIII_Both-Ends_CC-23171_CID-450906:1560943_num=454	210	C	34	34	0	0	0	A	A	AA	53	53	0	0	0	A	A	AA	41	23	0	18	0	A	G	AG	61	61	0	0	0	A	A	AA	69	68	0	1	0	A	A	AA	258
10097	576	HaeIII_Both-Ends_CC-23258_CID-18144:1376254_num=454	97		29	0	0	0	29	C	C	CC	39	0	0	16	23	C	G	GC	94	0	0	32	62	C	G	GC	55	0	0	0	55	C	C	CC	24	0	0	0	24	C	C	CC	241
10098	576	HaeIII_Both-Ends_CC-23258_CID-18144:1376254_num=454	228	B	29	29	0	0	0	A	A	AA	39	23	0	16	0	A	G	AG	94	94	0	0	0	A	A	AA	55	54	0	0	1	A	A	AA	24	24	0	0	0	A	A	AA	241
10099	576	HaeIII_Both-Ends_CC-23258_CID-18144:1376254_num=454	241	B	29	0	0	29	0	G	G	GG	39	0	0	23	16	G	C	GC	94	0	0	94	0	G	G	GG	55	0	0	55	0	G	G	GG	24	0	0	24	0	G	G	GG	241
10100	576	HaeIII_Both-Ends_CC-23258_CID-18144:1376254_num=454	275	C	29	0	0	29	0	G	G	GG	39	0	0	39	0	G	G	GG	94	32	0	62	0	G	A	AG	55	0	0	55	0	G	G	GG	24	0	0	24	0	G	G	GG	241
10101	576	HaeIII_Both-Ends_CC-23258_CID-18144:1376254_num=454	285	B	29	0	0	0	29	C	C	CC	39	0	0	16	23	C	G	GC	94	0	0	0	94	C	C	CC	55	0	0	0	55	C	C	CC	24	0	0	0	24	C	C	CC	241
10105	577	HaeIII_Both-Ends_CC-23283_CID-1462974:2319691_num=454	236		27	0	0	27	0	G	G	GG	47	0	25	22	0	T	G	TG	56	0	0	56	0	G	G	GG	43	0	0	43	0	G	G	GG	52	0	30	22	0	T	G	TG	225
10106	577	HaeIII_Both-Ends_CC-23283_CID-1462974:2319691_num=454	277		27	0	0	0	27	C	C	CC	47	0	0	24	23	G	C	GC	56	0	0	0	56	C	C	CC	43	0	0	0	43	C	C	CC	52	0	0	30	22	G	C	GC	225
10108	578	HaeIII_Both-Ends_CC-23314_CID-1155784:1192677_num=454	210	C	37	0	0	0	37	C	C	CC	34	0	0	0	34	C	C	CC	40	0	19	0	21	C	T	TC	59	0	0	0	59	C	C	CC	73	0	0	0	73	C	C	CC	243
10109	578	HaeIII_Both-Ends_CC-23314_CID-1155784:1192677_num=454	217		37	22	0	15	0	A	G	AG	34	0	0	34	0	G	G	GG	40	19	0	21	0	G	A	AG	59	30	0	29	0	A	G	AG	73	0	0	73	0	G	G	GG	243
10128	579	HaeIII_Both-Ends_CC-23367_CID-66078:3623199_num=453	29	D	41	41	0	0	0	A	A	AA	45	45	0	0	0	A	A	AA	47	47	0	0	0	A	A	AA	47	25	0	0	22	A	C	AC	57	57	0	0	0	A	A	AA	237
10129	579	HaeIII_Both-Ends_CC-23367_CID-66078:3623199_num=453	96		41	15	0	26	0	G	A	AG	45	24	0	21	0	A	G	AG	47	0	0	47	0	G	G	GG	47	47	0	0	0	A	A	AA	57	26	0	31	0	G	A	AG	237
10133	580	HaeIII_Both-Ends_CC-23385_CID-520859:3095682_num=453	76	C	33	0	33	0	0	T	T	TT	54	0	54	0	0	T	T	TT	32	0	14	0	18	C	T	TC	49	0	49	0	0	T	T	TT	61	0	61	0	0	T	T	TT	229
10134	580	HaeIII_Both-Ends_CC-23385_CID-520859:3095682_num=453	263		33	17	0	16	0	A	G	AG	54	0	0	54	0	G	G	GG	32	18	0	14	0	A	G	AG	49	0	0	49	0	G	G	GG	61	27	0	34	0	G	A	AG	229
10135	580	HaeIII_Both-Ends_CC-23385_CID-520859:3095682_num=453	276		33	16	0	17	0	G	A	AG	54	54	0	0	0	A	A	AA	32	14	0	18	0	G	A	AG	49	49	0	0	0	A	A	AA	61	34	0	27	0	A	G	AG	229
10153	581	HaeIII_Both-Ends_CC-23478_CID-1924509:2335419_num=453	77		28	0	17	0	11	T	C	TC	42	0	42	0	0	T	T	TT	71	0	71	0	0	T	T	TT	60	0	60	0	0	T	T	TT	71	0	36	1	34	T	C	TC	272
10154	581	HaeIII_Both-Ends_CC-23478_CID-1924509:2335419_num=453	237		28	0	0	17	11	G	C	GC	42	0	0	42	0	G	G	GG	71	0	0	71	0	G	G	GG	60	0	0	60	0	G	G	GG	71	0	0	36	35	G	C	GC	272
10166	582	HaeIII_Both-Ends_CC-23583_CID-68495:2567833_num=452	58	D	40	40	0	0	0	A	A	AA	102	0	102	0	0	T	T	TT	160	0	160	0	0	T	T	TT	85	36	49	0	0	T	A	AT	48	48	0	0	0	A	A	AA	435
10167	582	HaeIII_Both-Ends_CC-23583_CID-68495:2567833_num=452	60		40	0	0	0	40	C	C	CC	102	0	56	0	46	T	C	TC	160	0	160	0	0	T	T	TT	85	0	49	0	36	T	C	TC	48	0	0	0	48	C	C	CC	435
10178	583	HaeIII_Both-Ends_CC-23628_CID-368603:1927887_num=452	263	D	28	0	0	0	28	C	C	CC	56	0	0	0	56	C	C	CC	82	0	0	0	82	C	C	CC	49	0	25	0	24	T	C	TC	35	0	0	0	35	C	C	CC	250
10179	583	HaeIII_Both-Ends_CC-23628_CID-368603:1927887_num=452	290	D	28	28	0	0	0	A	A	AA	56	56	0	0	0	A	A	AA	82	82	0	0	0	A	A	AA	49	24	25	0	0	T	A	AT	35	35	0	0	0	A	A	AA	250
10181	584	HaeIII_Both-Ends_CC-23657_CID-2659869:3562166_num=452	60	B	40	0	0	0	40	C	C	CC	45	0	19	0	26	C	T	TC	47	0	0	0	47	C	C	CC	57	0	57	0	0	T	T	TT	51	0	0	0	51	C	C	CC	240
10182	584	HaeIII_Both-Ends_CC-23657_CID-2659869:3562166_num=452	217	B	40	0	0	40	0	G	G	GG	45	19	0	26	0	G	A	AG	47	0	0	47	0	G	G	GG	57	57	0	0	0	A	A	AA	51	0	0	51	0	G	G	GG	240
10190	585	HaeIII_Both-Ends_CC-23677_CID-2319624:3456497_num=452	65		37	16	0	21	0	G	A	AG	41	18	0	23	0	G	A	AG	42	22	0	20	0	A	G	AG	64	29	0	35	0	G	A	AG	59	59	0	0	0	A	A	AA	243
10191	585	HaeIII_Both-Ends_CC-23677_CID-2319624:3456497_num=452	214		37	21	0	16	0	A	G	AG	41	23	0	18	0	A	G	AG	42	20	0	22	0	G	A	AG	64	35	0	29	0	A	G	AG	59	0	0	59	0	G	G	GG	243
10192	585	HaeIII_Both-Ends_CC-23677_CID-2319624:3456497_num=452	232		37	16	21	0	0	T	A	AT	41	18	23	0	0	T	A	AT	42	22	20	0	0	A	T	AT	64	29	35	0	0	T	A	AT	59	59	0	0	0	A	A	AA	243
10193	585	HaeIII_Both-Ends_CC-23677_CID-2319624:3456497_num=452	268		37	0	16	0	21	C	T	TC	41	0	0	0	41	C	C	CC	42	0	22	0	20	T	C	TC	64	0	29	0	35	C	T	TC	59	0	28	0	31	C	T	TC	243
10206	586	HaeIII_Both-Ends_CC-23741_CID-1516418:2223168_num=452	14		30	0	18	0	12	T	C	TC	58	0	25	0	33	C	T	TC	63	0	63	0	0	T	T	TT	57	0	57	0	0	T	T	TT	42	0	42	0	0	T	T	TT	250
10207	586	HaeIII_Both-Ends_CC-23741_CID-1516418:2223168_num=452	265		30	0	12	0	18	C	T	TC	58	0	32	0	26	T	C	TC	63	0	0	0	63	C	C	CC	57	0	0	0	57	C	C	CC	42	0	0	0	42	C	C	CC	250
10210	587	HaeIII_Both-Ends_CC-23758_CID-1359440:2892445_num=452	65		39	0	14	25	0	G	T	TG	40	0	17	23	0	G	T	TG	60	0	0	60	0	G	G	GG	60	0	31	29	0	T	G	TG	51	0	0	51	0	G	G	GG	250
10211	587	HaeIII_Both-Ends_CC-23758_CID-1359440:2892445_num=452	239		39	0	0	39	0	G	G	GG	40	23	0	17	0	A	G	AG	60	30	0	30	0	G	A	AG	60	29	0	31	0	G	A	AG	51	25	0	26	0	G	A	AG	250
10214	588	HaeIII_Both-Ends_CC-23766_CID-1142099:1521283_num=452	6		42	0	17	0	25	C	T	TC	46	0	46	0	0	T	T	TT	37	0	37	0	0	T	T	TT	61	0	61	0	0	T	T	TT	47	0	31	0	16	T	C	TC	233
10215	588	HaeIII_Both-Ends_CC-23766_CID-1142099:1521283_num=452	21		42	25	0	17	0	A	G	AG	46	0	0	46	0	G	G	GG	37	0	0	37	0	G	G	GG	61	0	0	61	0	G	G	GG	47	16	0	31	0	G	A	AG	233
10217	589	HaeIII_Both-Ends_CC-23774_CID-1095513:3239015_num=452	16	A	25	0	18	0	7	T	C	TC	38	0	0	0	38	C	C	CC	60	0	0	0	60	C	C	CC	45	0	0	0	45	C	C	CC	65	0	0	0	65	C	C	CC	233
10218	589	HaeIII_Both-Ends_CC-23774_CID-1095513:3239015_num=452	39	A	25	0	7	0	18	C	T	TC	38	0	38	0	0	T	T	TT	60	0	60	0	0	T	T	TT	45	0	45	0	0	T	T	TT	65	1	64	0	0	T	T	TT	233
10232	590	HaeIII_Both-Ends_CC-23840_CID-660669:2762626_num=451	231		34	0	15	0	19	C	T	TC	57	0	27	0	30	C	T	TC	60	0	26	0	34	C	T	TC	64	0	64	0	0	T	T	TT	47	0	22	0	25	C	T	TC	262
10233	590	HaeIII_Both-Ends_CC-23840_CID-660669:2762626_num=451	262		34	19	0	0	15	A	C	AC	57	30	0	0	27	A	C	AC	60	34	0	0	26	A	C	AC	64	0	0	0	64	C	C	CC	47	25	0	0	22	A	C	AC	262
10239	591	HaeIII_Both-Ends_CC-23884_CID-355183:1458219_num=451	229		51	31	20	0	0	A	T	AT	36	19	17	0	0	A	T	AT	43	19	24	0	0	T	A	AT	56	56	0	0	0	A	A	AA	54	24	30	0	0	T	A	AT	240
10240	591	HaeIII_Both-Ends_CC-23884_CID-355183:1458219_num=451	290		51	0	0	31	20	G	C	GC	36	0	0	19	17	G	C	GC	43	0	0	19	24	C	G	GC	56	0	0	56	0	G	G	GG	54	0	0	24	30	C	G	GC	240
10241	592	HaeIII_Both-Ends_CC-23889_CID-3190697:4215632_num=451	7		28	0	11	0	17	C	T	TC	57	0	31	0	26	T	C	TC	38	0	16	0	22	C	T	TC	61	0	33	0	28	T	C	TC	36	0	36	0	0	T	T	TT	220
10242	592	HaeIII_Both-Ends_CC-23889_CID-3190697:4215632_num=451	230		28	17	0	11	0	A	G	AG	57	26	0	31	0	G	A	AG	38	22	0	16	0	A	G	AG	61	29	0	32	0	G	A	AG	36	0	0	36	0	G	G	GG	220
10243	592	HaeIII_Both-Ends_CC-23889_CID-3190697:4215632_num=451	285		28	0	11	0	17	C	T	TC	57	0	31	0	26	T	C	TC	38	0	16	0	22	C	T	TC	61	0	32	0	29	T	C	TC	36	0	36	0	0	T	T	TT	220
10248	593	HaeIII_Both-Ends_CC-23927_CID-223669:724551_num=451	87		29	0	0	14	15	C	G	GC	51	0	0	27	24	G	C	GC	62	0	0	24	38	C	G	GC	46	0	0	18	28	C	G	GC	67	0	0	18	49	C	G	GC	255
10249	593	HaeIII_Both-Ends_CC-23927_CID-223669:724551_num=451	294		29	0	14	15	0	G	T	TG	51	0	27	24	0	T	G	TG	62	0	25	37	0	G	T	TG	46	0	18	28	0	G	T	TG	67	0	18	49	0	G	T	TG	255
10250	594	HaeIII_Both-Ends_CC-23929_CID-220535:794222_num=451	63		51	0	0	0	51	C	C	CC	46	0	0	0	46	C	C	CC	51	0	30	0	21	T	C	TC	57	0	24	0	33	C	T	TC	49	0	0	0	49	C	C	CC	254
10251	594	HaeIII_Both-Ends_CC-23929_CID-220535:794222_num=451	282		51	0	0	51	0	G	G	GG	46	0	0	46	0	G	G	GG	51	0	0	21	30	C	G	GC	57	0	0	33	24	G	C	GC	49	0	0	49	0	G	G	GG	254
10253	595	HaeIII_Both-Ends_CC-23937_CID-2098825:2507065_num=451	205		34	0	14	0	20	C	T	TC	49	0	48	1	0	T	T	TT	57	0	28	0	29	C	T	TC	56	0	31	0	25	T	C	TC	41	0	27	0	14	T	C	TC	237
10254	595	HaeIII_Both-Ends_CC-23937_CID-2098825:2507065_num=451	246		34	14	0	20	0	G	A	AG	49	49	0	0	0	A	A	AA	57	28	0	29	0	G	A	AG	56	31	0	25	0	A	G	AG	41	27	0	14	0	A	G	AG	237
10261	596	HaeIII_Both-Ends_CC-23949_CID-1954716:2155183_num=451	30		38	0	0	0	38	C	C	CC	39	0	13	0	26	C	T	TC	40	0	0	0	40	C	C	CC	68	0	0	0	68	C	C	CC	52	0	22	0	30	C	T	TC	237
10262	596	HaeIII_Both-Ends_CC-23949_CID-1954716:2155183_num=451	46		38	0	0	0	38	C	C	CC	39	0	13	0	26	C	T	TC	40	0	0	0	40	C	C	CC	68	0	0	0	68	C	C	CC	52	0	23	0	29	C	T	TC	237
10263	597	HaeIII_Both-Ends_CC-23951_CID-1915851:2108738_num=451	206		50	0	28	0	22	T	C	TC	49	0	0	0	49	C	C	CC	50	0	25	0	25	C	T	TC	41	0	0	0	41	C	C	CC	64	0	0	0	64	C	C	CC	254
10264	597	HaeIII_Both-Ends_CC-23951_CID-1915851:2108738_num=451	258		50	0	22	0	28	C	T	TC	49	0	19	0	30	C	T	TC	50	0	25	0	25	C	T	TC	41	0	0	0	41	C	C	CC	64	0	29	0	35	C	T	TC	254
10273	598	HaeIII_Both-Ends_CC-23999_CID-1256573:3610796_num=451	222		40	21	0	0	19	A	C	AC	56	28	0	0	28	C	A	AC	55	24	0	0	31	C	A	AC	41	41	0	0	0	A	A	AA	39	39	0	0	0	A	A	AA	231
10274	598	HaeIII_Both-Ends_CC-23999_CID-1256573:3610796_num=451	224		40	0	21	0	19	T	C	TC	56	0	28	0	28	C	T	TC	55	0	24	0	31	C	T	TC	41	0	41	0	0	T	T	TT	39	0	39	0	0	T	T	TT	231
10276	599	HaeIII_Both-Ends_CC-24013_CID-1070882:3141282_num=451	42	C	62	1	0	0	61	C	C	CC	121	0	0	0	121	C	C	CC	101	0	54	0	47	T	C	TC	105	0	0	0	105	C	C	CC	96	0	0	0	96	C	C	CC	485
10277	599	HaeIII_Both-Ends_CC-24013_CID-1070882:3141282_num=451	278	B	62	62	0	0	0	A	A	AA	121	50	0	0	71	C	A	AC	101	101	0	0	0	A	A	AA	105	105	0	0	0	A	A	AA	96	96	0	0	0	A	A	AA	485
10278	599	HaeIII_Both-Ends_CC-24013_CID-1070882:3141282_num=451	282	B	62	0	0	62	0	G	G	GG	121	0	0	51	70	C	G	GC	101	0	0	101	0	G	G	GG	105	0	0	105	0	G	G	GG	96	0	0	96	0	G	G	GG	485
10279	600	HaeIII_Both-Ends_CC-24024_CID-982320:1674856_num=450	210	A	43	14	0	0	29	C	A	AC	52	0	0	0	52	C	C	CC	48	48	0	0	0	A	A	AA	63	63	0	0	0	A	A	AA	40	0	0	0	40	C	C	CC	246
10280	600	HaeIII_Both-Ends_CC-24024_CID-982320:1674856_num=450	283	A	43	0	14	0	29	C	T	TC	52	0	0	0	52	C	C	CC	48	0	48	0	0	T	T	TT	63	0	63	0	0	T	T	TT	40	0	0	0	40	C	C	CC	246
10286	601	HaeIII_Both-Ends_CC-24046_CID-743247:3331700_num=450	264		30	0	17	0	13	T	C	TC	43	0	43	0	0	T	T	TT	51	0	51	0	0	T	T	TT	76	0	36	0	40	C	T	TC	45	0	45	0	0	T	T	TT	245
10287	601	HaeIII_Both-Ends_CC-24046_CID-743247:3331700_num=450	270		30	0	17	0	13	T	C	TC	43	0	43	0	0	T	T	TT	51	0	51	0	0	T	T	TT	76	0	36	0	40	C	T	TC	45	0	45	0	0	T	T	TT	245
10293	602	HaeIII_Both-Ends_CC-24069_CID-543454:3934819_num=450	44		35	16	0	19	0	G	A	AG	41	25	0	16	0	A	G	AG	46	25	0	21	0	A	G	AG	58	31	0	27	0	A	G	AG	46	46	0	0	0	A	A	AA	226
10294	602	HaeIII_Both-Ends_CC-24069_CID-543454:3934819_num=450	257		35	19	0	16	0	A	G	AG	41	16	0	25	0	G	A	AG	46	21	0	25	0	G	A	AG	58	27	0	31	0	G	A	AG	46	0	0	46	0	G	G	GG	226
10331	603	HaeIII_Both-Ends_CC-24257_CID-1234489:3124835_num=450	226		42	21	0	0	21	C	A	AC	39	16	0	0	23	C	A	AC	43	0	0	0	43	C	C	CC	57	0	1	0	56	C	C	CC	65	0	0	0	65	C	C	CC	246
10332	603	HaeIII_Both-Ends_CC-24257_CID-1234489:3124835_num=450	294		42	21	0	0	21	C	A	AC	39	23	0	0	16	A	C	AC	43	43	0	0	0	A	A	AA	57	57	0	0	0	A	A	AA	65	65	0	0	0	A	A	AA	246
10336	604	HaeIII_Both-Ends_CC-24266_CID-1126487:4747647_num=450	228		35	18	0	17	0	A	G	AG	42	42	0	0	0	A	A	AA	57	57	0	0	0	A	A	AA	72	72	0	0	0	A	A	AA	54	31	0	23	0	A	G	AG	260
10337	604	HaeIII_Both-Ends_CC-24266_CID-1126487:4747647_num=450	267		35	17	0	18	0	G	A	AG	42	0	0	42	0	G	G	GG	57	0	0	57	0	G	G	GG	72	0	0	72	0	G	G	GG	54	23	0	31	0	G	A	AG	260
10354	605	HaeIII_Both-Ends_CC-24353_CID-435847:1687940_num=449	269		41	0	41	0	0	T	T	TT	153	0	71	0	82	C	T	TC	88	0	88	0	0	T	T	TT	165	0	56	0	109	C	T	TC	34	0	34	0	0	T	T	TT	481
10355	605	HaeIII_Both-Ends_CC-24353_CID-435847:1687940_num=449	276		41	0	41	0	0	T	T	TT	153	0	71	0	82	C	T	TC	88	0	88	0	0	T	T	TT	165	0	55	0	110	C	T	TC	34	0	34	0	0	T	T	TT	481
10358	606	HaeIII_Both-Ends_CC-24364_CID-376133:1846732_num=449	41		46	0	18	0	28	C	T	TC	38	0	15	0	23	C	T	TC	43	0	16	0	27	C	T	TC	61	0	0	0	61	C	C	CC	60	0	0	0	60	C	C	CC	248
10359	606	HaeIII_Both-Ends_CC-24364_CID-376133:1846732_num=449	47		46	0	28	0	18	T	C	TC	38	0	23	0	15	T	C	TC	43	0	0	0	43	C	C	CC	61	0	61	0	0	T	T	TT	60	0	60	0	0	T	T	TT	248
10375	607	HaeIII_Both-Ends_CC-24450_CID-1755500:2437320_num=449	95		46	17	0	0	29	C	A	AC	53	0	0	0	53	C	C	CC	75	0	0	0	75	C	C	CC	42	20	0	0	22	C	A	AC	41	20	0	0	21	C	A	AC	257
10376	607	HaeIII_Both-Ends_CC-24450_CID-1755500:2437320_num=449	211		46	0	0	17	29	C	G	GC	53	0	0	23	30	C	G	GC	75	0	0	0	75	C	C	CC	42	0	0	41	1	G	G	GG	41	0	0	20	21	C	G	GC	257
10396	608	HaeIII_Both-Ends_CC-24549_CID-76959:3600716_num=448	280		44	0	0	21	23	C	G	GC	36	0	0	36	0	G	G	GG	51	0	0	26	25	G	C	GC	48	0	0	26	22	G	C	GC	74	0	0	43	31	G	C	GC	253
10397	608	HaeIII_Both-Ends_CC-24549_CID-76959:3600716_num=448	287		44	0	21	0	23	C	T	TC	36	0	36	0	0	T	T	TT	51	0	26	0	25	T	C	TC	48	0	26	0	22	T	C	TC	74	0	43	0	31	T	C	TC	253
10398	608	HaeIII_Both-Ends_CC-24549_CID-76959:3600716_num=448	289		44	23	21	0	0	A	T	AT	36	0	36	0	0	T	T	TT	51	25	26	0	0	T	A	AT	48	22	26	0	0	T	A	AT	74	31	43	0	0	T	A	AT	253
10400	609	HaeIII_Both-Ends_CC-24574_CID-585142:2581232_num=448	22		37	0	0	18	19	C	G	GC	38	0	0	0	38	C	C	CC	42	0	0	24	18	G	C	GC	60	0	0	0	60	C	C	CC	49	0	0	0	49	C	C	CC	226
10401	609	HaeIII_Both-Ends_CC-24574_CID-585142:2581232_num=448	265		37	0	37	0	0	T	T	TT	38	0	13	0	25	C	T	TC	42	0	24	0	18	T	C	TC	60	0	31	0	29	T	C	TC	49	0	0	0	49	C	C	CC	226
10404	610	HaeIII_Both-Ends_CC-24589_CID-3886207:4304613_num=448	45	C	45	0	0	45	0	G	G	GG	40	0	0	40	0	G	G	GG	47	21	0	26	0	G	A	AG	34	0	0	34	0	G	G	GG	71	0	0	71	0	G	G	GG	237
10405	610	HaeIII_Both-Ends_CC-24589_CID-3886207:4304613_num=448	278	C	45	0	45	0	0	T	T	TT	40	0	39	0	1	T	T	TT	47	0	26	0	21	T	C	TC	34	0	34	0	0	T	T	TT	71	0	71	0	0	T	T	TT	237
10412	611	HaeIII_Both-Ends_CC-24622_CID-2803229:4245053_num=448	58		32	22	0	10	0	A	G	AG	44	17	0	27	0	G	A	AG	52	0	0	52	0	G	G	GG	41	41	0	0	0	A	A	AA	79	79	0	0	0	A	A	AA	248
10413	611	HaeIII_Both-Ends_CC-24622_CID-2803229:4245053_num=448	276	D	32	0	0	0	32	C	C	CC	44	0	0	0	44	C	C	CC	52	0	0	0	52	C	C	CC	41	0	18	0	23	C	T	TC	79	0	0	0	79	C	C	CC	248
10415	612	HaeIII_Both-Ends_CC-24631_CID-2662049:3538649_num=448	54		46	23	0	23	0	G	A	AG	35	16	0	19	0	G	A	AG	58	58	0	0	0	A	A	AA	34	0	0	34	0	G	G	GG	48	48	0	0	0	A	A	AA	221
10416	612	HaeIII_Both-Ends_CC-24631_CID-2662049:3538649_num=448	88		46	23	0	23	0	G	A	AG	35	19	0	16	0	A	G	AG	58	0	0	58	0	G	G	GG	34	34	0	0	0	A	A	AA	48	0	0	48	0	G	G	GG	221
10422	613	HaeIII_Both-Ends_CC-24643_CID-2508082:3520165_num=448	9		33	0	14	0	19	C	T	TC	58	0	58	0	0	T	T	TT	48	0	26	0	22	T	C	TC	63	0	63	0	0	T	T	TT	45	0	45	0	0	T	T	TT	247
10423	613	HaeIII_Both-Ends_CC-24643_CID-2508082:3520165_num=448	229	E	33	0	33	0	0	T	T	TT	58	0	0	0	58	C	C	CC	48	0	48	0	0	T	T	TT	63	0	0	0	63	C	C	CC	45	0	21	0	24	C	T	TC	247
10431	614	HaeIII_Both-Ends_CC-24666_CID-19971:443813_num=448	14	D	27	0	0	27	0	G	G	GG	37	0	0	37	0	G	G	GG	66	0	0	66	0	G	G	GG	34	20	0	14	0	A	G	AG	72	0	0	72	0	G	G	GG	236
10432	614	HaeIII_Both-Ends_CC-24666_CID-19971:443813_num=448	19		27	0	0	27	0	G	G	GG	37	16	0	21	0	G	A	AG	66	0	0	66	0	G	G	GG	34	0	0	34	0	G	G	GG	72	31	0	41	0	G	A	AG	236
10433	614	HaeIII_Both-Ends_CC-24666_CID-19971:443813_num=448	74		27	0	0	0	27	C	C	CC	37	0	16	0	21	C	T	TC	66	0	0	0	66	C	C	CC	34	0	20	0	14	T	C	TC	72	0	31	0	41	C	T	TC	236
10438	615	HaeIII_Both-Ends_CC-24676_CID-1868878:2758460_num=448	87		40	0	40	0	0	T	T	TT	31	0	0	0	31	C	C	CC	53	0	24	0	29	C	T	TC	34	0	18	0	16	T	C	TC	62	0	62	0	0	T	T	TT	220
10439	615	HaeIII_Both-Ends_CC-24676_CID-1868878:2758460_num=448	88		40	0	0	40	0	G	G	GG	31	31	0	0	0	A	A	AA	53	29	0	24	0	A	G	AG	34	16	0	18	0	G	A	AG	62	0	0	62	0	G	G	GG	220
10441	616	HaeIII_Both-Ends_CC-24692_CID-167902:1597275_num=448	212		50	0	21	0	29	C	T	TC	39	0	17	0	22	C	T	TC	35	0	0	0	35	C	C	CC	61	0	0	0	61	C	C	CC	55	0	0	0	55	C	C	CC	240
10442	616	HaeIII_Both-Ends_CC-24692_CID-167902:1597275_num=448	282		50	0	0	29	21	G	C	GC	39	0	0	22	17	G	C	GC	35	0	0	35	0	G	G	GG	61	0	0	61	0	G	G	GG	55	0	0	55	0	G	G	GG	240
10443	617	HaeIII_Both-Ends_CC-24697_CID-1622608:2872146_num=448	52		60	0	0	60	0	G	G	GG	59	0	0	59	0	G	G	GG	45	24	0	21	0	A	G	AG	42	0	0	42	0	G	G	GG	62	30	0	32	0	G	A	AG	268
10444	617	HaeIII_Both-Ends_CC-24697_CID-1622608:2872146_num=448	274		60	0	0	60	0	G	G	GG	59	0	0	59	0	G	G	GG	45	0	0	21	24	C	G	GC	42	0	0	42	0	G	G	GG	62	0	0	32	30	G	C	GC	268
10456	618	HaeIII_Both-Ends_CC-24776_CID-819001:3624516_num=447	63		34	0	21	0	13	T	C	TC	60	0	0	0	60	C	C	CC	57	0	0	0	57	C	C	CC	52	0	0	0	52	C	C	CC	37	0	18	0	19	C	T	TC	240
10457	618	HaeIII_Both-Ends_CC-24776_CID-819001:3624516_num=447	85		34	0	21	0	13	T	C	TC	60	0	0	0	60	C	C	CC	57	0	0	0	57	C	C	CC	52	0	0	0	52	C	C	CC	37	0	18	0	19	C	T	TC	240
10458	618	HaeIII_Both-Ends_CC-24776_CID-819001:3624516_num=447	225		34	0	20	1	13	T	C	TC	60	0	0	0	60	C	C	CC	57	0	0	0	57	C	C	CC	52	0	0	0	52	C	C	CC	37	0	18	0	19	C	T	TC	240
10473	619	HaeIII_Both-Ends_CC-24813_CID-49148:1189923_num=447	15		25	0	14	0	11	T	C	TC	45	0	0	0	45	C	C	CC	34	0	22	0	12	T	C	TC	77	0	0	0	77	C	C	CC	62	0	33	0	29	T	C	TC	243
10474	619	HaeIII_Both-Ends_CC-24813_CID-49148:1189923_num=447	51		25	25	0	0	0	A	A	AA	45	24	0	21	0	A	G	AG	34	22	0	12	0	A	G	AG	77	77	0	0	0	A	A	AA	62	62	0	0	0	A	A	AA	243
10475	619	HaeIII_Both-Ends_CC-24813_CID-49148:1189923_num=447	81		25	0	25	0	0	T	T	TT	45	0	24	0	21	T	C	TC	34	0	22	0	12	T	C	TC	77	0	77	0	0	T	T	TT	62	0	61	1	0	T	T	TT	243
10476	619	HaeIII_Both-Ends_CC-24813_CID-49148:1189923_num=447	235	C	25	0	0	0	25	C	C	CC	45	0	45	0	0	T	T	TT	34	0	12	0	22	C	T	TC	77	0	0	0	77	C	C	CC	62	0	0	0	62	C	C	CC	243
10477	619	HaeIII_Both-Ends_CC-24813_CID-49148:1189923_num=447	276	C	25	0	25	0	0	T	T	TT	45	0	0	0	45	C	C	CC	34	0	22	0	12	T	C	TC	77	0	77	0	0	T	T	TT	62	0	62	0	0	T	T	TT	243
10479	620	HaeIII_Both-Ends_CC-24820_CID-448927:3218358_num=447	37		31	0	0	31	0	G	G	GG	38	38	0	0	0	A	A	AA	43	23	0	20	0	A	G	AG	47	29	0	18	0	A	G	AG	64	64	0	0	0	A	A	AA	223
10480	620	HaeIII_Both-Ends_CC-24820_CID-448927:3218358_num=447	67		31	0	0	0	31	C	C	CC	38	0	38	0	0	T	T	TT	43	0	23	0	20	T	C	TC	47	0	29	0	18	T	C	TC	64	0	64	0	0	T	T	TT	223
10481	620	HaeIII_Both-Ends_CC-24820_CID-448927:3218358_num=447	295		31	0	0	31	0	G	G	GG	38	38	0	0	0	A	A	AA	43	23	0	20	0	A	G	AG	47	29	0	18	0	A	G	AG	64	64	0	0	0	A	A	AA	223
10493	621	HaeIII_Both-Ends_CC-24845_CID-3139172:4001727_num=447	30		34	0	15	0	19	C	T	TC	42	0	26	0	16	T	C	TC	48	0	48	0	0	T	T	TT	41	0	23	0	18	T	C	TC	60	0	60	0	0	T	T	TT	225
10494	621	HaeIII_Both-Ends_CC-24845_CID-3139172:4001727_num=447	79		34	0	15	19	0	G	T	TG	42	0	26	16	0	T	G	TG	48	0	48	0	0	T	T	TT	41	0	23	18	0	T	G	TG	60	0	60	0	0	T	T	TT	225
10499	622	HaeIII_Both-Ends_CC-24868_CID-2683989:2706747_num=447	15		37	20	0	17	0	A	G	AG	36	20	0	16	0	A	G	AG	50	28	0	22	0	A	G	AG	42	41	0	1	0	A	A	AA	45	21	0	24	0	G	A	AG	210
10500	622	HaeIII_Both-Ends_CC-24868_CID-2683989:2706747_num=447	71		37	20	17	0	0	A	T	AT	36	20	16	0	0	A	T	AT	50	28	22	0	0	A	T	AT	42	42	0	0	0	A	A	AA	45	21	24	0	0	T	A	AT	210
10515	623	HaeIII_Both-Ends_CC-24955_CID-1373919:3811067_num=447	203		31	16	0	15	0	A	G	AG	43	0	0	43	0	G	G	GG	59	28	0	31	0	G	A	AG	43	0	0	43	0	G	G	GG	37	26	0	11	0	A	G	AG	213
10516	623	HaeIII_Both-Ends_CC-24955_CID-1373919:3811067_num=447	226		31	15	16	0	0	T	A	AT	43	43	0	0	0	A	A	AA	59	31	28	0	0	A	T	AT	43	43	0	0	0	A	A	AA	37	11	26	0	0	T	A	AT	213
10527	624	HaeIII_Both-Ends_CC-24989_CID-967112:3033505_num=446	230		31	0	31	0	0	T	T	TT	48	0	18	0	30	C	T	TC	94	0	33	0	61	C	T	TC	53	0	53	0	0	T	T	TT	45	0	45	0	0	T	T	TT	271
10528	624	HaeIII_Both-Ends_CC-24989_CID-967112:3033505_num=446	244		31	0	0	31	0	G	G	GG	48	0	30	18	0	T	G	TG	94	0	61	33	0	T	G	TG	53	0	0	53	0	G	G	GG	45	0	0	45	0	G	G	GG	271
10529	624	HaeIII_Both-Ends_CC-24989_CID-967112:3033505_num=446	267		31	0	31	0	0	T	T	TT	48	0	18	0	30	C	T	TC	94	0	33	0	61	C	T	TC	53	0	53	0	0	T	T	TT	45	0	45	0	0	T	T	TT	271
10542	625	HaeIII_Both-Ends_CC-25060_CID-409582:3707257_num=446	67		47	0	0	0	47	C	C	CC	48	0	22	0	26	C	T	TC	50	0	0	0	50	C	C	CC	54	0	27	0	27	C	T	TC	37	0	0	0	37	C	C	CC	236
10543	625	HaeIII_Both-Ends_CC-25060_CID-409582:3707257_num=446	203		47	0	0	0	47	C	C	CC	48	0	0	22	26	C	G	GC	50	0	0	0	50	C	C	CC	54	0	0	27	27	C	G	GC	37	0	0	0	37	C	C	CC	236
10555	626	HaeIII_Both-Ends_CC-25117_CID-229272:3530597_num=446	93		33	0	0	16	17	C	G	GC	44	0	0	44	0	G	G	GG	37	0	0	0	37	C	C	CC	58	0	0	33	25	G	C	GC	70	0	0	69	1	G	G	GG	242
10556	626	HaeIII_Both-Ends_CC-25117_CID-229272:3530597_num=446	290		33	17	0	16	0	A	G	AG	44	0	0	44	0	G	G	GG	37	37	0	0	0	A	A	AA	58	25	0	33	0	G	A	AG	70	1	0	68	1	G	G	GG	242
10557	626	HaeIII_Both-Ends_CC-25117_CID-229272:3530597_num=446	292		33	17	0	16	0	A	G	AG	44	0	0	44	0	G	G	GG	37	37	0	0	0	A	A	AA	58	25	0	32	1	G	A	AG	70	1	0	69	0	G	G	GG	242
10558	627	HaeIII_Both-Ends_CC-25125_CID-208404:3323465_num=446	24	C	51	0	51	0	0	T	T	TT	58	0	58	0	0	T	T	TT	36	0	18	0	18	C	T	TC	49	0	49	0	0	T	T	TT	47	0	47	0	0	T	T	TT	241
10559	627	HaeIII_Both-Ends_CC-25125_CID-208404:3323465_num=446	213	C	51	0	51	0	0	T	T	TT	58	0	58	0	0	T	T	TT	36	0	18	0	18	C	T	TC	49	0	49	0	0	T	T	TT	47	0	47	0	0	T	T	TT	241
10562	628	HaeIII_Both-Ends_CC-25138_CID-1827665:2589569_num=446	207	D	32	0	1	31	0	G	G	GG	41	0	0	41	0	G	G	GG	65	0	0	65	0	G	G	GG	51	27	0	24	0	A	G	AG	45	0	0	45	0	G	G	GG	234
10563	628	HaeIII_Both-Ends_CC-25138_CID-1827665:2589569_num=446	218		32	0	0	11	21	C	G	GC	41	0	0	24	17	G	C	GC	65	0	0	0	65	C	C	CC	51	0	0	27	24	G	C	GC	45	0	1	18	26	C	G	GC	234
10564	629	HaeIII_Both-Ends_CC-25146_CID-1721918:3036863_num=446	214		38	12	0	26	0	G	A	AG	76	26	0	50	0	G	A	AG	86	27	0	58	1	G	A	AG	62	62	0	0	0	A	A	AA	67	26	0	41	0	G	A	AG	329
10565	629	HaeIII_Both-Ends_CC-25146_CID-1721918:3036863_num=446	224		38	38	0	0	0	A	A	AA	76	26	0	50	0	G	A	AG	86	29	0	57	0	G	A	AG	62	62	0	0	0	A	A	AA	67	25	0	41	1	G	A	AG	329
10573	630	HaeIII_Both-Ends_CC-25186_CID-120733:2424775_num=446	235	B	25	0	0	25	0	G	G	GG	27	11	0	16	0	G	A	AG	63	0	0	63	0	G	G	GG	38	0	0	38	0	G	G	GG	62	0	0	62	0	G	G	GG	215
10574	630	HaeIII_Both-Ends_CC-25186_CID-120733:2424775_num=446	239	B	25	0	0	25	0	G	G	GG	27	0	11	16	0	G	T	TG	63	0	0	63	0	G	G	GG	38	0	0	38	0	G	G	GG	62	0	0	62	0	G	G	GG	215
10590	631	HaeIII_Both-Ends_CC-25271_CID-538556:1858378_num=445	37		37	0	0	0	37	C	C	CC	42	0	18	0	24	C	T	TC	40	0	22	0	18	T	C	TC	61	0	34	0	27	T	C	TC	61	0	0	0	61	C	C	CC	241
10591	631	HaeIII_Both-Ends_CC-25271_CID-538556:1858378_num=445	44	A	37	0	0	22	15	G	C	GC	42	0	0	42	0	G	G	GG	40	0	0	40	0	G	G	GG	61	0	0	61	0	G	G	GG	61	0	0	61	0	G	G	GG	241
10610	632	HaeIII_Both-Ends_CC-25319_CID-3067157:3345664_num=445	19		27	27	0	0	0	A	A	AA	43	20	0	23	0	G	A	AG	31	16	0	15	0	A	G	AG	37	13	0	24	0	G	A	AG	64	0	0	64	0	G	G	GG	202
10611	632	HaeIII_Both-Ends_CC-25319_CID-3067157:3345664_num=445	54		27	0	0	0	27	C	C	CC	43	0	23	0	20	T	C	TC	31	0	15	0	16	C	T	TC	37	0	24	0	13	T	C	TC	64	0	64	0	0	T	T	TT	202
10615	633	HaeIII_Both-Ends_CC-25336_CID-275596:4643655_num=445	40		48	23	25	0	0	T	A	AT	44	20	24	0	0	T	A	AT	49	28	21	0	0	A	T	AT	50	50	0	0	0	A	A	AA	45	20	25	0	0	T	A	AT	236
10616	633	HaeIII_Both-Ends_CC-25336_CID-275596:4643655_num=445	45		48	0	0	48	0	G	G	GG	44	0	0	44	0	G	G	GG	49	28	0	21	0	A	G	AG	50	20	0	30	0	G	A	AG	45	0	0	45	0	G	G	GG	236
10630	634	HaeIII_Both-Ends_CC-25418_CID-1765288:2176249_num=445	84	B	36	36	0	0	0	A	A	AA	36	21	0	0	15	A	C	AC	59	59	0	0	0	A	A	AA	38	0	0	0	38	C	C	CC	44	44	0	0	0	A	A	AA	213
10631	634	HaeIII_Both-Ends_CC-25418_CID-1765288:2176249_num=445	92	B	36	0	36	0	0	T	T	TT	36	0	21	0	15	T	C	TC	59	0	59	0	0	T	T	TT	38	0	0	0	38	C	C	CC	44	0	44	0	0	T	T	TT	213
10646	635	HaeIII_Both-Ends_CC-25490_CID-976499:3177266_num=444	56		32	17	0	15	0	A	G	AG	39	0	0	39	0	G	G	GG	32	16	0	16	0	G	A	AG	44	0	0	43	1	G	G	GG	85	0	0	85	0	G	G	GG	232
10647	635	HaeIII_Both-Ends_CC-25490_CID-976499:3177266_num=444	73		32	17	0	15	0	A	G	AG	39	0	0	38	1	G	G	GG	32	16	0	16	0	G	A	AG	44	0	0	44	0	G	G	GG	85	0	0	85	0	G	G	GG	232
10653	636	HaeIII_Both-Ends_CC-25520_CID-753822:3312187_num=444	229		37	0	37	0	0	T	T	TT	39	0	19	20	0	G	T	TG	64	0	31	33	0	G	T	TG	51	0	51	0	0	T	T	TT	49	0	1	48	0	G	G	GG	240
10654	636	HaeIII_Both-Ends_CC-25520_CID-753822:3312187_num=444	279	B	37	0	37	0	0	T	T	TT	39	0	19	0	20	C	T	TC	64	0	0	0	64	C	C	CC	51	0	51	0	0	T	T	TT	49	0	0	0	49	C	C	CC	240
10662	637	HaeIII_Both-Ends_CC-25568_CID-383892:2405299_num=444	257		25	0	11	0	14	C	T	TC	52	0	24	0	28	C	T	TC	119	0	52	0	67	C	T	TC	29	0	14	0	15	C	T	TC	22	0	7	0	15	C	T	TC	247
10664	637	HaeIII_Both-Ends_CC-25568_CID-383892:2405299_num=444	272		25	0	14	0	11	T	C	TC	52	0	28	0	24	T	C	TC	119	0	67	0	52	T	C	TC	29	0	15	0	14	T	C	TC	22	0	15	0	7	T	C	TC	247
10670	638	HaeIII_Both-Ends_CC-25621_CID-241585:2727660_num=444	15		49	19	0	30	0	G	A	AG	47	24	0	23	0	A	G	AG	58	0	0	58	0	G	G	GG	44	23	0	21	0	A	G	AG	57	21	0	36	0	G	A	AG	255
10671	638	HaeIII_Both-Ends_CC-25621_CID-241585:2727660_num=444	82		49	20	0	29	0	G	A	AG	47	46	0	1	0	A	A	AA	58	31	0	27	0	A	G	AG	44	23	0	21	0	A	G	AG	57	21	0	36	0	G	A	AG	255
10690	639	HaeIII_Both-Ends_CC-25681_CID-160228:526074_num=444	7	C	33	0	33	0	0	T	T	TT	42	0	42	0	0	T	T	TT	51	0	31	0	20	T	C	TC	55	0	55	0	0	T	T	TT	51	0	51	0	0	T	T	TT	232
10691	639	HaeIII_Both-Ends_CC-25681_CID-160228:526074_num=444	203	C	33	0	0	0	33	C	C	CC	42	0	0	0	42	C	C	CC	51	0	0	20	31	C	G	GC	55	0	0	0	55	C	C	CC	51	0	0	0	51	C	C	CC	232
10693	640	HaeIII_Both-Ends_CC-25705_CID-1328333:2993006_num=444	14	A	55	28	0	27	0	A	G	AG	42	0	0	42	0	G	G	GG	41	0	0	41	0	G	G	GG	56	0	0	56	0	G	G	GG	47	0	0	47	0	G	G	GG	241
10694	640	HaeIII_Both-Ends_CC-25705_CID-1328333:2993006_num=444	270	A	55	27	28	0	0	T	A	AT	42	42	0	0	0	A	A	AA	41	41	0	0	0	A	A	AA	56	56	0	0	0	A	A	AA	47	47	0	0	0	A	A	AA	241
10701	641	HaeIII_Both-Ends_CC-25748_CID-863991:1847308_num=443	40	C	21	0	0	21	0	G	G	GG	41	0	0	41	0	G	G	GG	72	37	0	35	0	A	G	AG	48	0	0	48	0	G	G	GG	42	0	0	42	0	G	G	GG	224
10702	641	HaeIII_Both-Ends_CC-25748_CID-863991:1847308_num=443	249		21	0	9	12	0	G	T	TG	41	0	22	19	0	T	G	TG	72	0	0	72	0	G	G	GG	48	0	25	23	0	T	G	TG	42	0	21	21	0	G	T	TG	224
10703	642	HaeIII_Both-Ends_CC-25751_CID-856683:951967_num=443	224	E	75	0	0	0	75	C	C	CC	100	0	0	0	100	C	C	CC	63	0	0	0	63	C	C	CC	124	0	0	0	124	C	C	CC	101	0	50	0	51	C	T	TC	463
10704	642	HaeIII_Both-Ends_CC-25751_CID-856683:951967_num=443	240	E	75	0	0	75	0	G	G	GG	100	0	0	100	0	G	G	GG	63	0	0	63	0	G	G	GG	124	0	0	124	0	G	G	GG	101	50	0	51	0	G	A	AG	463
10705	642	HaeIII_Both-Ends_CC-25751_CID-856683:951967_num=443	283		75	0	38	0	37	T	C	TC	100	0	49	0	51	C	T	TC	63	0	0	0	63	C	C	CC	124	0	60	0	64	C	T	TC	101	0	0	0	101	C	C	CC	463
10706	643	HaeIII_Both-Ends_CC-25753_CID-843174:1529792_num=443	59		42	0	27	15	0	T	G	TG	63	1	31	31	0	G	T	TG	94	0	48	46	0	T	G	TG	117	0	55	62	0	G	T	TG	74	0	27	47	0	G	T	TG	390
10707	643	HaeIII_Both-Ends_CC-25753_CID-843174:1529792_num=443	209	B	42	0	0	0	42	C	C	CC	63	0	29	0	34	C	T	TC	94	0	0	0	94	C	C	CC	117	0	0	0	117	C	C	CC	74	0	0	0	74	C	C	CC	390
10713	644	HaeIII_Both-Ends_CC-25787_CID-61371:2402115_num=443	7		38	0	38	0	0	T	T	TT	43	0	43	0	0	T	T	TT	51	0	26	25	0	T	G	TG	61	0	61	0	0	T	T	TT	51	0	28	23	0	T	G	TG	244
10714	644	HaeIII_Both-Ends_CC-25787_CID-61371:2402115_num=443	231		38	0	0	0	38	C	C	CC	43	0	0	0	43	C	C	CC	51	0	25	0	26	C	T	TC	61	0	0	0	61	C	C	CC	51	0	23	0	28	C	T	TC	244
10716	645	HaeIII_Both-Ends_CC-25793_CID-583823:1752896_num=443	223	B	36	0	0	0	36	C	C	CC	32	0	15	0	17	C	T	TC	56	0	0	0	56	C	C	CC	48	0	48	0	0	T	T	TT	59	0	0	0	59	C	C	CC	231
10717	645	HaeIII_Both-Ends_CC-25793_CID-583823:1752896_num=443	224	B	36	36	0	0	0	A	A	AA	32	17	0	15	0	A	G	AG	56	56	0	0	0	A	A	AA	48	0	0	48	0	G	G	GG	59	59	0	0	0	A	A	AA	231
10739	646	HaeIII_Both-Ends_CC-25894_CID-2174583:3397285_num=443	93	E	42	0	0	42	0	G	G	GG	38	0	0	38	0	G	G	GG	44	0	0	44	0	G	G	GG	65	0	0	65	0	G	G	GG	63	24	0	39	0	G	A	AG	252
10740	646	HaeIII_Both-Ends_CC-25894_CID-2174583:3397285_num=443	219		42	0	42	0	0	T	T	TT	38	0	38	0	0	T	T	TT	44	0	44	0	0	T	T	TT	65	0	22	0	43	C	T	TC	63	0	39	0	24	T	C	TC	252
10745	647	HaeIII_Both-Ends_CC-25921_CID-189010:3362650_num=443	36	E	47	0	0	0	47	C	C	CC	45	0	0	0	45	C	C	CC	51	0	0	0	51	C	C	CC	47	0	0	0	47	C	C	CC	58	0	25	0	33	C	T	TC	248
10746	647	HaeIII_Both-Ends_CC-25921_CID-189010:3362650_num=443	235	E	47	0	0	0	47	C	C	CC	45	0	0	0	45	C	C	CC	51	0	0	0	51	C	C	CC	47	0	0	0	47	C	C	CC	58	0	0	25	33	C	G	GC	248
10764	648	HaeIII_Both-Ends_CC-26019_CID-856360:1918565_num=442	21		35	14	0	21	0	G	A	AG	55	28	0	27	0	A	G	AG	57	57	0	0	0	A	A	AA	63	63	0	0	0	A	A	AA	52	28	0	24	0	A	G	AG	262
10765	648	HaeIII_Both-Ends_CC-26019_CID-856360:1918565_num=442	250		35	14	0	21	0	G	A	AG	55	28	0	27	0	A	G	AG	57	57	0	0	0	A	A	AA	63	63	0	0	0	A	A	AA	52	28	0	24	0	A	G	AG	262
10778	649	HaeIII_Both-Ends_CC-26073_CID-465866:3066682_num=442	60		37	0	0	16	21	C	G	GC	40	0	0	21	19	G	C	GC	40	0	0	17	23	C	G	GC	40	0	0	40	0	G	G	GG	52	0	0	0	52	C	C	CC	209
10779	649	HaeIII_Both-Ends_CC-26073_CID-465866:3066682_num=442	92		37	0	0	21	16	G	C	GC	40	0	0	19	21	C	G	GC	40	0	0	23	17	G	C	GC	40	0	0	0	40	C	C	CC	52	0	0	52	0	G	G	GG	209
10788	650	HaeIII_Both-Ends_CC-26105_CID-316300:3137105_num=442	48		34	0	16	0	18	C	T	TC	50	0	50	0	0	T	T	TT	61	0	61	0	0	T	T	TT	54	0	54	0	0	T	T	TT	48	0	29	0	19	T	C	TC	247
10789	650	HaeIII_Both-Ends_CC-26105_CID-316300:3137105_num=442	267		34	0	34	0	0	T	T	TT	50	0	28	0	22	T	C	TC	61	0	29	0	32	C	T	TC	54	0	54	0	0	T	T	TT	48	0	48	0	0	T	T	TT	247
10827	651	HaeIII_Both-Ends_CC-26236_CID-1266560:1469620_num=442	260		35	17	0	18	0	G	A	AG	52	24	0	28	0	G	A	AG	42	25	0	17	0	A	G	AG	55	0	0	55	0	G	G	GG	53	53	0	0	0	A	A	AA	237
10828	651	HaeIII_Both-Ends_CC-26236_CID-1266560:1469620_num=442	295		35	0	0	0	35	C	C	CC	52	0	0	0	52	C	C	CC	42	0	17	0	25	C	T	TC	55	0	28	1	26	T	C	TC	53	0	0	0	53	C	C	CC	237
10830	652	HaeIII_Both-Ends_CC-26255_CID-1095432:1403352_num=442	26	A	27	14	0	13	0	A	G	AG	30	30	0	0	0	A	A	AA	67	67	0	0	0	A	A	AA	48	48	0	0	0	A	A	AA	52	52	0	0	0	A	A	AA	224
10831	652	HaeIII_Both-Ends_CC-26255_CID-1095432:1403352_num=442	223	A	27	13	13	0	1	T	A	AT	30	0	30	0	0	T	T	TT	67	0	66	1	0	T	T	TT	48	0	48	0	0	T	T	TT	52	0	52	0	0	T	T	TT	224
10835	653	HaeIII_Both-Ends_CC-26266_CID-974228:3265060_num=441	53	D	35	35	0	0	0	A	A	AA	33	33	0	0	0	A	A	AA	46	46	0	0	0	A	A	AA	46	26	0	20	0	A	G	AG	55	55	0	0	0	A	A	AA	215
10836	653	HaeIII_Both-Ends_CC-26266_CID-974228:3265060_num=441	284	D	35	0	0	0	35	C	C	CC	33	0	0	0	33	C	C	CC	46	0	0	0	46	C	C	CC	46	0	20	0	26	C	T	TC	55	0	0	0	55	C	C	CC	215
10844	654	HaeIII_Both-Ends_CC-26336_CID-482555:3483724_num=441	25		28	13	0	15	0	G	A	AG	47	47	0	0	0	A	A	AA	54	54	0	0	0	A	A	AA	53	53	0	0	0	A	A	AA	52	23	0	29	0	G	A	AG	234
10845	654	HaeIII_Both-Ends_CC-26336_CID-482555:3483724_num=441	80	E	28	0	0	28	0	G	G	GG	47	0	0	47	0	G	G	GG	54	0	0	54	0	G	G	GG	53	0	0	53	0	G	G	GG	52	29	0	23	0	A	G	AG	234
10849	655	HaeIII_Both-Ends_CC-26350_CID-383964:3146224_num=441	65	C	47	47	0	0	0	A	A	AA	46	46	0	0	0	A	A	AA	50	37	0	0	13	A	C	AC	54	54	0	0	0	A	A	AA	39	39	0	0	0	A	A	AA	236
10850	655	HaeIII_Both-Ends_CC-26350_CID-383964:3146224_num=441	220	C	47	0	0	47	0	G	G	GG	46	1	0	45	0	G	G	GG	50	13	0	37	0	G	A	AG	54	0	0	54	0	G	G	GG	39	0	0	39	0	G	G	GG	236
10861	656	HaeIII_Both-Ends_CC-26424_CID-2223927:2833865_num=441	58		31	31	0	0	0	A	A	AA	52	0	0	52	0	G	G	GG	53	28	0	25	0	A	G	AG	55	34	0	21	0	A	G	AG	41	41	0	0	0	A	A	AA	232
10862	656	HaeIII_Both-Ends_CC-26424_CID-2223927:2833865_num=441	291		31	31	0	0	0	A	A	AA	52	0	0	0	52	C	C	CC	53	28	0	0	25	A	C	AC	55	34	1	0	20	A	C	AC	41	41	0	0	0	A	A	AA	232
10870	657	HaeIII_Both-Ends_CC-26442_CID-1865197:3381640_num=441	240		38	0	0	38	0	G	G	GG	50	24	1	25	0	G	A	AG	54	30	0	24	0	A	G	AG	48	0	0	48	0	G	G	GG	64	36	0	27	1	A	G	AG	254
10871	657	HaeIII_Both-Ends_CC-26442_CID-1865197:3381640_num=441	252		38	18	0	20	0	G	A	AG	50	0	0	50	0	G	G	GG	54	24	0	30	0	G	A	AG	48	0	0	48	0	G	G	GG	64	28	0	36	0	G	A	AG	254
10872	658	HaeIII_Both-Ends_CC-26443_CID-1836258:2744254_num=441	5	B	33	0	33	0	0	T	T	TT	59	0	30	0	29	T	C	TC	50	0	50	0	0	T	T	TT	53	0	53	0	0	T	T	TT	47	0	47	0	0	T	T	TT	242
10873	658	HaeIII_Both-Ends_CC-26443_CID-1836258:2744254_num=441	19	D	33	0	0	33	0	G	G	GG	59	0	0	59	0	G	G	GG	50	50	0	0	0	A	A	AA	53	19	0	34	0	G	A	AG	47	0	0	47	0	G	G	GG	242
10874	658	HaeIII_Both-Ends_CC-26443_CID-1836258:2744254_num=441	76		33	0	0	0	33	C	C	CC	59	29	0	0	30	C	A	AC	50	50	0	0	0	A	A	AA	53	19	0	0	34	C	A	AC	47	0	0	0	47	C	C	CC	242
10883	659	HaeIII_Both-Ends_CC-26480_CID-1442522:4658264_num=441	45		46	0	27	0	19	T	C	TC	51	0	25	0	26	C	T	TC	49	0	29	0	20	T	C	TC	55	0	55	0	0	T	T	TT	47	0	18	0	29	C	T	TC	248
10884	659	HaeIII_Both-Ends_CC-26480_CID-1442522:4658264_num=441	280		46	0	0	27	19	G	C	GC	51	0	0	25	26	C	G	GC	49	0	0	29	20	G	C	GC	55	0	0	55	0	G	G	GG	47	0	0	18	29	C	G	GC	248
10886	660	HaeIII_Both-Ends_CC-26495_CID-1327861:2095849_num=441	48		25	25	0	0	0	A	A	AA	44	21	0	23	0	G	A	AG	87	87	0	0	0	A	A	AA	51	28	0	23	0	A	G	AG	31	31	0	0	0	A	A	AA	238
10887	660	HaeIII_Both-Ends_CC-26495_CID-1327861:2095849_num=441	295		25	0	0	25	0	G	G	GG	44	23	0	21	0	A	G	AG	87	0	0	87	0	G	G	GG	51	23	0	28	0	G	A	AG	31	0	0	31	0	G	G	GG	238
10897	661	HaeIII_Both-Ends_CC-26576_CID-607987:3101064_num=440	55		37	0	17	0	20	C	T	TC	33	0	19	0	14	T	C	TC	57	0	31	0	26	T	C	TC	36	0	0	0	36	C	C	CC	53	0	25	1	27	C	T	TC	216
10898	661	HaeIII_Both-Ends_CC-26576_CID-607987:3101064_num=440	243		37	0	17	0	20	C	T	TC	33	0	19	0	14	T	C	TC	57	0	31	0	26	T	C	TC	36	0	0	0	36	C	C	CC	53	0	25	0	28	C	T	TC	216
10901	662	HaeIII_Both-Ends_CC-26588_CID-540658:2796871_num=440	216	C	44	44	0	0	0	A	A	AA	36	36	0	0	0	A	A	AA	43	20	0	23	0	G	A	AG	53	53	0	0	0	A	A	AA	51	51	0	0	0	A	A	AA	227
10902	662	HaeIII_Both-Ends_CC-26588_CID-540658:2796871_num=440	246	C	44	0	0	0	44	C	C	CC	36	0	0	0	36	C	C	CC	43	23	0	0	20	A	C	AC	53	0	0	0	53	C	C	CC	51	0	0	0	51	C	C	CC	227
10914	663	HaeIII_Both-Ends_CC-26650_CID-2712589:3057049_num=440	86		31	12	0	19	0	G	A	AG	49	16	0	33	0	G	A	AG	48	26	0	22	0	A	G	AG	49	25	0	24	0	A	G	AG	63	33	0	30	0	A	G	AG	240
10915	663	HaeIII_Both-Ends_CC-26650_CID-2712589:3057049_num=440	96		31	0	19	0	12	T	C	TC	49	0	32	1	16	T	C	TC	48	0	21	1	26	C	T	TC	49	0	24	0	25	C	T	TC	63	0	30	0	33	C	T	TC	240
10916	663	HaeIII_Both-Ends_CC-26650_CID-2712589:3057049_num=440	280		31	0	19	0	12	T	C	TC	49	0	33	0	16	T	C	TC	48	0	22	0	26	C	T	TC	49	0	24	0	25	C	T	TC	63	0	30	0	33	C	T	TC	240
10917	664	HaeIII_Both-Ends_CC-26660_CID-260400:483285_num=440	217		51	0	23	0	28	C	T	TC	35	0	0	0	35	C	C	CC	42	0	0	0	42	C	C	CC	41	0	0	0	41	C	C	CC	72	0	37	0	35	T	C	TC	241
10918	664	HaeIII_Both-Ends_CC-26660_CID-260400:483285_num=440	222		51	23	0	28	0	G	A	AG	35	0	0	35	0	G	G	GG	42	0	0	42	0	G	G	GG	41	0	0	41	0	G	G	GG	72	37	0	35	0	A	G	AG	241
10932	665	HaeIII_Both-Ends_CC-26720_CID-1693607:3036870_num=440	61		39	0	21	0	18	T	C	TC	39	0	17	0	22	C	T	TC	57	0	27	0	30	C	T	TC	46	0	18	0	28	C	T	TC	37	0	11	0	26	C	T	TC	218
10933	665	HaeIII_Both-Ends_CC-26720_CID-1693607:3036870_num=440	225		39	0	21	0	18	T	C	TC	39	0	17	0	22	C	T	TC	57	0	27	0	30	C	T	TC	46	0	18	0	28	C	T	TC	37	0	11	0	26	C	T	TC	218
10934	665	HaeIII_Both-Ends_CC-26720_CID-1693607:3036870_num=440	226	C	39	0	0	39	0	G	G	GG	39	0	0	39	0	G	G	GG	57	30	0	27	0	A	G	AG	46	0	0	46	0	G	G	GG	37	0	0	37	0	G	G	GG	218
10948	666	HaeIII_Both-Ends_CC-26762_CID-1165822:1744426_num=440	244		34	34	0	0	0	A	A	AA	51	26	0	0	25	A	C	AC	56	0	0	0	56	C	C	CC	52	23	0	0	29	C	A	AC	48	48	0	0	0	A	A	AA	241
10949	666	HaeIII_Both-Ends_CC-26762_CID-1165822:1744426_num=440	277		34	0	34	0	0	T	T	TT	51	0	26	0	25	T	C	TC	56	0	0	0	56	C	C	CC	52	0	23	0	29	C	T	TC	48	0	48	0	0	T	T	TT	241
10950	667	HaeIII_Both-Ends_CC-26764_CID-1129232:1303432_num=440	20		34	34	0	0	0	A	A	AA	50	50	0	0	0	A	A	AA	37	37	0	0	0	A	A	AA	56	25	0	31	0	G	A	AG	46	22	0	24	0	G	A	AG	223
10951	667	HaeIII_Both-Ends_CC-26764_CID-1129232:1303432_num=440	74		34	0	0	0	34	C	C	CC	50	0	0	0	50	C	C	CC	37	0	0	0	37	C	C	CC	56	0	31	0	25	T	C	TC	46	0	24	0	22	T	C	TC	223
10952	667	HaeIII_Both-Ends_CC-26764_CID-1129232:1303432_num=440	233		34	34	0	0	0	A	A	AA	50	50	0	0	0	A	A	AA	37	37	0	0	0	A	A	AA	56	25	0	31	0	G	A	AG	46	22	0	24	0	G	A	AG	223
10964	668	HaeIII_Both-Ends_CC-26826_CID-70327:2022930_num=439	65		32	0	0	0	32	C	C	CC	50	0	0	0	50	C	C	CC	46	0	23	0	23	C	T	TC	45	0	18	0	27	C	T	TC	43	0	0	0	43	C	C	CC	216
10965	668	HaeIII_Both-Ends_CC-26826_CID-70327:2022930_num=439	74		32	0	0	32	0	G	G	GG	50	0	0	50	0	G	G	GG	46	0	23	23	0	G	T	TG	45	0	18	27	0	G	T	TG	43	0	0	43	0	G	G	GG	216
10968	669	HaeIII_Both-Ends_CC-26836_CID-637780:795043_num=439	216		46	25	0	21	0	A	G	AG	35	18	0	17	0	A	G	AG	44	0	0	44	0	G	G	GG	56	0	0	56	0	G	G	GG	60	29	0	31	0	G	A	AG	241
10969	669	HaeIII_Both-Ends_CC-26836_CID-637780:795043_num=439	286		46	0	21	0	25	C	T	TC	35	0	17	0	18	C	T	TC	44	0	44	0	0	T	T	TT	56	0	56	0	0	T	T	TT	60	0	31	0	29	T	C	TC	241
10977	670	HaeIII_Both-Ends_CC-26865_CID-512008:2056867_num=439	209	D	37	0	37	0	0	T	T	TT	45	0	45	0	0	T	T	TT	42	0	42	0	0	T	T	TT	41	0	15	26	0	G	T	TG	46	0	46	0	0	T	T	TT	211
10978	670	HaeIII_Both-Ends_CC-26865_CID-512008:2056867_num=439	230	D	37	0	0	0	37	C	C	CC	45	0	0	0	45	C	C	CC	42	0	0	0	42	C	C	CC	41	0	26	0	15	T	C	TC	46	0	0	0	46	C	C	CC	211
10987	671	HaeIII_Both-Ends_CC-26916_CID-2996506:3101502_num=439	64	A	36	17	0	0	19	C	A	AC	42	42	0	0	0	A	A	AA	61	61	0	0	0	A	A	AA	48	48	0	0	0	A	A	AA	55	55	0	0	0	A	A	AA	242
10988	671	HaeIII_Both-Ends_CC-26916_CID-2996506:3101502_num=439	240	A	36	0	19	0	17	T	C	TC	42	0	0	0	42	C	C	CC	61	0	0	0	61	C	C	CC	48	0	0	0	48	C	C	CC	55	0	0	0	55	C	C	CC	242
10989	672	HaeIII_Both-Ends_CC-26919_CID-2879342:3339651_num=439	73		27	0	14	0	13	T	C	TC	54	0	25	0	29	C	T	TC	37	0	37	0	0	T	T	TT	67	0	33	0	34	C	T	TC	51	0	51	0	0	T	T	TT	236
10990	672	HaeIII_Both-Ends_CC-26919_CID-2879342:3339651_num=439	272		27	0	0	14	13	G	C	GC	54	0	0	25	29	C	G	GC	37	0	0	37	0	G	G	GG	67	0	0	33	34	C	G	GC	51	0	0	51	0	G	G	GG	236
10998	673	HaeIII_Both-Ends_CC-26966_CID-2036437:2588981_num=439	265		26	0	7	0	19	C	T	TC	44	0	0	0	44	C	C	CC	64	0	29	0	35	C	T	TC	43	0	29	0	14	T	C	TC	56	0	22	0	34	C	T	TC	233
10999	673	HaeIII_Both-Ends_CC-26966_CID-2036437:2588981_num=439	269		26	0	7	0	19	C	T	TC	44	0	0	0	44	C	C	CC	64	0	29	0	35	C	T	TC	43	0	30	0	13	T	C	TC	56	0	22	0	34	C	T	TC	233
11014	674	HaeIII_Both-Ends_CC-27023_CID-1377822:3735950_num=439	271	D	34	34	0	0	0	A	A	AA	39	0	0	39	0	G	G	GG	63	1	0	62	0	G	G	GG	54	32	0	22	0	A	G	AG	69	69	0	0	0	A	A	AA	259
11015	674	HaeIII_Both-Ends_CC-27023_CID-1377822:3735950_num=439	293	D	34	0	34	0	0	T	T	TT	39	0	0	0	39	C	C	CC	63	0	1	0	62	C	C	CC	54	0	32	0	22	T	C	TC	69	0	69	0	0	T	T	TT	259
11022	675	HaeIII_Both-Ends_CC-27047_CID-1031517:4800138_num=439	36		31	0	16	0	15	T	C	TC	49	0	49	0	0	T	T	TT	40	0	25	0	15	T	C	TC	47	0	27	0	20	T	C	TC	55	0	34	0	21	T	C	TC	222
11023	675	HaeIII_Both-Ends_CC-27047_CID-1031517:4800138_num=439	85		31	15	0	16	0	G	A	AG	49	0	0	49	0	G	G	GG	40	15	0	25	0	G	A	AG	47	20	0	27	0	G	A	AG	55	21	0	34	0	G	A	AG	222
11026	676	HaeIII_Both-Ends_CC-27056_CID-956809:3301476_num=438	215		45	0	28	0	17	T	C	TC	37	0	0	0	37	C	C	CC	62	0	27	0	35	C	T	TC	43	0	0	0	43	C	C	CC	57	0	34	0	23	T	C	TC	244
11027	676	HaeIII_Both-Ends_CC-27056_CID-956809:3301476_num=438	251		45	0	0	45	0	G	G	GG	37	24	0	13	0	A	G	AG	62	35	0	27	0	A	G	AG	43	14	0	29	0	G	A	AG	57	23	0	34	0	G	A	AG	244
11028	676	HaeIII_Both-Ends_CC-27056_CID-956809:3301476_num=438	278		45	0	0	45	0	G	G	GG	37	24	0	13	0	A	G	AG	62	35	0	27	0	A	G	AG	43	13	0	30	0	G	A	AG	57	23	0	34	0	G	A	AG	244
11029	676	HaeIII_Both-Ends_CC-27056_CID-956809:3301476_num=438	291		45	0	0	45	0	G	G	GG	37	24	0	13	0	A	G	AG	62	35	0	27	0	A	G	AG	43	14	0	29	0	G	A	AG	57	23	0	34	0	G	A	AG	244
11058	677	HaeIII_Both-Ends_CC-27195_CID-218498:4430075_num=438	14		26	0	10	0	16	C	T	TC	30	0	30	0	0	T	T	TT	57	0	23	0	34	C	T	TC	53	0	53	0	0	T	T	TT	61	0	32	0	29	T	C	TC	227
11059	677	HaeIII_Both-Ends_CC-27195_CID-218498:4430075_num=438	55		26	16	0	0	10	A	C	AC	30	0	0	0	30	C	C	CC	57	0	0	0	57	C	C	CC	53	0	0	0	53	C	C	CC	61	29	0	0	32	C	A	AC	227
11060	677	HaeIII_Both-Ends_CC-27195_CID-218498:4430075_num=438	208		26	0	10	0	16	C	T	TC	30	0	30	0	0	T	T	TT	57	0	57	0	0	T	T	TT	53	0	53	0	0	T	T	TT	61	0	32	0	29	T	C	TC	227
11068	678	HaeIII_Both-Ends_CC-27234_CID-155927:899698_num=438	4	E	27	0	0	27	0	G	G	GG	46	0	0	46	0	G	G	GG	53	0	0	53	0	G	G	GG	54	0	0	54	0	G	G	GG	45	23	0	22	0	A	G	AG	225
11069	678	HaeIII_Both-Ends_CC-27234_CID-155927:899698_num=438	229	E	27	27	0	0	0	A	A	AA	46	46	0	0	0	A	A	AA	53	53	0	0	0	A	A	AA	54	54	0	0	0	A	A	AA	45	22	23	0	0	T	A	AT	225
11074	679	HaeIII_Both-Ends_CC-27277_CID-1173265:3072572_num=438	3		25	0	0	25	0	G	G	GG	38	21	0	17	0	A	G	AG	39	39	0	0	0	A	A	AA	54	37	0	17	0	A	G	AG	72	72	0	0	0	A	A	AA	228
11075	679	HaeIII_Both-Ends_CC-27277_CID-1173265:3072572_num=438	28		25	0	0	25	0	G	G	GG	38	21	0	17	0	A	G	AG	39	39	0	0	0	A	A	AA	54	37	0	17	0	A	G	AG	72	72	0	0	0	A	A	AA	228
11076	679	HaeIII_Both-Ends_CC-27277_CID-1173265:3072572_num=438	292		25	0	0	0	25	C	C	CC	38	0	21	0	17	T	C	TC	39	0	39	0	0	T	T	TT	54	0	37	0	17	T	C	TC	72	0	72	0	0	T	T	TT	228
11077	679	HaeIII_Both-Ends_CC-27277_CID-1173265:3072572_num=438	297		25	0	0	0	25	C	C	CC	38	0	21	0	17	T	C	TC	39	0	39	0	0	T	T	TT	54	0	37	0	17	T	C	TC	72	0	72	0	0	T	T	TT	228
11078	680	HaeIII_Both-Ends_CC-27283_CID-1132119:3702875_num=438	254		38	0	38	0	0	T	T	TT	56	0	29	0	27	T	C	TC	43	0	19	0	24	C	T	TC	54	0	54	0	0	T	T	TT	49	0	49	0	0	T	T	TT	240
11079	680	HaeIII_Both-Ends_CC-27283_CID-1132119:3702875_num=438	256		38	0	38	0	0	T	T	TT	56	0	29	0	27	T	C	TC	43	0	19	0	24	C	T	TC	54	0	54	0	0	T	T	TT	49	0	49	0	0	T	T	TT	240
11085	681	HaeIII_Both-Ends_CC-27333_CID-791266:3577545_num=437	5	C	27	27	0	0	0	A	A	AA	52	52	0	0	0	A	A	AA	48	22	0	26	0	G	A	AG	51	51	0	0	0	A	A	AA	60	60	0	0	0	A	A	AA	238
11086	681	HaeIII_Both-Ends_CC-27333_CID-791266:3577545_num=437	58	C	27	0	0	0	27	C	C	CC	52	0	0	0	52	C	C	CC	48	0	0	26	22	G	C	GC	51	0	0	0	51	C	C	CC	60	0	0	0	60	C	C	CC	238
11087	682	HaeIII_Both-Ends_CC-27334_CID-788023:1637870_num=437	85		43	22	0	21	0	A	G	AG	48	23	0	25	0	G	A	AG	43	43	0	0	0	A	A	AA	55	55	0	0	0	A	A	AA	38	38	0	0	0	A	A	AA	227
11088	682	HaeIII_Both-Ends_CC-27334_CID-788023:1637870_num=437	215		43	0	0	0	43	C	C	CC	48	0	23	0	25	C	T	TC	43	0	43	0	0	T	T	TT	55	0	24	0	31	C	T	TC	38	0	20	1	17	T	C	TC	227
11116	683	HaeIII_Both-Ends_CC-27395_CID-412393:989172_num=437	56		40	0	0	1	39	C	C	CC	49	21	0	0	28	C	A	AC	33	0	0	0	33	C	C	CC	53	24	0	0	29	C	A	AC	56	28	0	0	28	C	A	AC	231
11117	683	HaeIII_Both-Ends_CC-27395_CID-412393:989172_num=437	225		40	0	0	0	40	C	C	CC	49	0	21	0	28	C	T	TC	33	0	0	0	33	C	C	CC	53	0	23	0	30	C	T	TC	56	0	28	0	28	C	T	TC	231
11123	684	HaeIII_Both-Ends_CC-27414_CID-3198539:4072199_num=437	43		38	0	24	0	14	T	C	TC	41	0	41	0	0	T	T	TT	51	0	51	0	0	T	T	TT	60	0	29	0	31	C	T	TC	56	0	55	1	0	T	T	TT	246
11124	684	HaeIII_Both-Ends_CC-27414_CID-3198539:4072199_num=437	228		38	0	24	0	14	T	C	TC	41	0	41	0	0	T	T	TT	51	0	51	0	0	T	T	TT	60	0	29	0	31	C	T	TC	56	0	56	0	0	T	T	TT	246
11130	685	HaeIII_Both-Ends_CC-27451_CID-242750:3467147_num=437	209		22	0	12	0	10	T	C	TC	37	0	18	0	19	C	T	TC	58	0	35	1	22	T	C	TC	64	0	63	1	0	T	T	TT	61	0	36	0	25	T	C	TC	242
11131	685	HaeIII_Both-Ends_CC-27451_CID-242750:3467147_num=437	221		22	22	0	0	0	A	A	AA	37	18	0	19	0	G	A	AG	58	34	0	24	0	A	G	AG	64	63	0	0	1	A	A	AA	61	36	0	25	0	A	G	AG	242
11133	686	HaeIII_Both-Ends_CC-27461_CID-22528:2169199_num=437	261		38	20	0	18	0	A	G	AG	42	24	0	18	0	A	G	AG	50	25	0	25	0	G	A	AG	40	40	0	0	0	A	A	AA	60	34	1	25	0	A	G	AG	230
11134	686	HaeIII_Both-Ends_CC-27461_CID-22528:2169199_num=437	280		38	20	0	18	0	A	G	AG	42	42	0	0	0	A	A	AA	50	50	0	0	0	A	A	AA	40	40	0	0	0	A	A	AA	60	34	0	26	0	A	G	AG	230
11138	687	HaeIII_Both-Ends_CC-27470_CID-2153960:3331813_num=437	34	E	24	0	0	24	0	G	G	GG	51	0	0	51	0	G	G	GG	67	0	0	67	0	G	G	GG	48	0	0	48	0	G	G	GG	41	0	20	21	0	G	T	TG	231
11139	687	HaeIII_Both-Ends_CC-27470_CID-2153960:3331813_num=437	248	E	24	0	0	24	0	G	G	GG	51	0	0	51	0	G	G	GG	67	0	0	67	0	G	G	GG	48	0	0	48	0	G	G	GG	41	20	0	21	0	G	A	AG	231
11162	688	HaeIII_Both-Ends_CC-27558_CID-1168335:3152693_num=437	232	D	34	0	0	34	0	G	G	GG	52	0	0	52	0	G	G	GG	44	0	0	44	0	G	G	GG	59	0	0	29	30	C	G	GC	38	0	0	38	0	G	G	GG	227
11163	688	HaeIII_Both-Ends_CC-27558_CID-1168335:3152693_num=437	234	D	34	0	34	0	0	T	T	TT	52	0	52	0	0	T	T	TT	44	0	44	0	0	T	T	TT	59	0	29	0	30	C	T	TC	38	0	38	0	0	T	T	TT	227
11164	689	HaeIII_Both-Ends_CC-27565_CID-1122904:1792241_num=437	281	C	28	0	0	0	28	C	C	CC	67	0	0	0	67	C	C	CC	82	0	42	0	40	T	C	TC	53	0	0	0	53	C	C	CC	89	0	0	0	89	C	C	CC	319
11165	689	HaeIII_Both-Ends_CC-27565_CID-1122904:1792241_num=437	284		28	0	0	0	28	C	C	CC	67	0	46	0	21	T	C	TC	82	0	82	0	0	T	T	TT	53	0	0	0	53	C	C	CC	89	0	58	0	31	T	C	TC	319
11170	690	HaeIII_Both-Ends_CC-27601_CID-857425:3382470_num=436	13		24	24	0	0	0	A	A	AA	40	24	0	16	0	A	G	AG	49	49	0	0	0	A	A	AA	56	28	0	28	0	G	A	AG	56	56	0	0	0	A	A	AA	225
11171	690	HaeIII_Both-Ends_CC-27601_CID-857425:3382470_num=436	213		24	0	24	0	0	T	T	TT	40	0	24	0	16	T	C	TC	49	0	49	0	0	T	T	TT	56	0	28	0	28	C	T	TC	56	0	56	0	0	T	T	TT	225
11172	691	HaeIII_Both-Ends_CC-27605_CID-835168:2955596_num=436	13		32	14	0	18	0	G	A	AG	35	18	0	17	0	A	G	AG	56	0	0	56	0	G	G	GG	46	0	0	46	0	G	G	GG	41	18	0	23	0	G	A	AG	210
11173	691	HaeIII_Both-Ends_CC-27605_CID-835168:2955596_num=436	16		32	0	18	0	14	T	C	TC	35	0	17	0	18	C	T	TC	56	0	28	0	28	C	T	TC	46	0	22	0	24	C	T	TC	41	0	23	0	18	T	C	TC	210
11176	692	HaeIII_Both-Ends_CC-27629_CID-704673:2389623_num=436	18		26	0	0	26	0	G	G	GG	49	0	21	28	0	G	T	TG	73	0	0	73	0	G	G	GG	50	0	19	31	0	G	T	TG	35	0	19	16	0	T	G	TG	233
11177	692	HaeIII_Both-Ends_CC-27629_CID-704673:2389623_num=436	218		26	0	26	0	0	T	T	TT	49	0	28	0	21	T	C	TC	73	0	73	0	0	T	T	TT	50	0	30	0	20	T	C	TC	35	0	16	0	19	C	T	TC	233
11178	693	HaeIII_Both-Ends_CC-27637_CID-641730:3216762_num=436	10		24	0	7	0	17	C	T	TC	29	0	9	0	20	C	T	TC	41	0	41	0	0	T	T	TT	50	0	0	0	50	C	C	CC	48	0	21	0	27	C	T	TC	192
11179	693	HaeIII_Both-Ends_CC-27637_CID-641730:3216762_num=436	45		24	0	7	0	17	C	T	TC	29	0	9	0	20	C	T	TC	41	0	41	0	0	T	T	TT	50	0	0	0	50	C	C	CC	48	0	21	0	27	C	T	TC	192
11180	694	HaeIII_Both-Ends_CC-27638_CID-640555:4839725_num=436	24		25	0	12	0	13	C	T	TC	45	0	19	0	26	C	T	TC	46	0	0	0	46	C	C	CC	55	0	0	0	55	C	C	CC	47	0	17	0	30	C	T	TC	218
11181	694	HaeIII_Both-Ends_CC-27638_CID-640555:4839725_num=436	30		25	0	0	12	13	C	G	GC	45	0	0	19	26	C	G	GC	46	0	0	0	46	C	C	CC	55	0	0	0	55	C	C	CC	47	0	0	17	30	C	G	GC	218
11187	695	HaeIII_Both-Ends_CC-27664_CID-459786:582582_num=436	17		37	20	0	17	0	A	G	AG	36	0	0	36	0	G	G	GG	50	0	0	50	0	G	G	GG	65	0	0	65	0	G	G	GG	49	24	0	25	0	G	A	AG	237
11188	695	HaeIII_Both-Ends_CC-27664_CID-459786:582582_num=436	242		37	20	0	17	0	A	G	AG	36	0	0	36	0	G	G	GG	50	0	0	50	0	G	G	GG	65	0	0	65	0	G	G	GG	49	24	0	25	0	G	A	AG	237
11192	696	HaeIII_Both-Ends_CC-27678_CID-421333:924127_num=436	45		42	42	0	0	0	A	A	AA	37	37	0	0	0	A	A	AA	58	29	0	0	29	C	A	AC	48	30	0	0	18	A	C	AC	63	63	0	0	0	A	A	AA	248
11193	696	HaeIII_Both-Ends_CC-27678_CID-421333:924127_num=436	214		42	42	0	0	0	A	A	AA	37	37	0	0	0	A	A	AA	58	29	0	29	0	G	A	AG	48	30	0	18	0	A	G	AG	63	63	0	0	0	A	A	AA	248
11194	697	HaeIII_Both-Ends_CC-27680_CID-410551:3355523_num=436	70		37	0	0	18	19	C	G	GC	43	0	0	23	20	G	C	GC	42	0	0	0	42	C	C	CC	54	0	0	54	0	G	G	GG	48	0	0	48	0	G	G	GG	224
11195	697	HaeIII_Both-Ends_CC-27680_CID-410551:3355523_num=436	287		37	19	0	18	0	A	G	AG	43	20	0	23	0	G	A	AG	42	42	0	0	0	A	A	AA	54	0	0	54	0	G	G	GG	48	0	0	48	0	G	G	GG	224
11203	698	HaeIII_Both-Ends_CC-27743_CID-242350:667906_num=436	222		30	0	0	0	30	C	C	CC	71	0	42	0	29	T	C	TC	117	0	72	0	45	T	C	TC	55	0	0	0	55	C	C	CC	30	0	0	0	30	C	C	CC	303
11204	698	HaeIII_Both-Ends_CC-27743_CID-242350:667906_num=436	297		30	0	0	30	0	G	G	GG	71	42	0	29	0	A	G	AG	117	72	0	45	0	A	G	AG	55	0	0	55	0	G	G	GG	30	0	0	30	0	G	G	GG	303
11209	699	HaeIII_Both-Ends_CC-27766_CID-1956240:3125296_num=436	34		41	0	0	41	0	G	G	GG	49	26	0	23	0	A	G	AG	49	0	0	49	0	G	G	GG	54	29	0	25	0	A	G	AG	60	0	0	60	0	G	G	GG	253
11210	699	HaeIII_Both-Ends_CC-27766_CID-1956240:3125296_num=436	245		41	0	19	0	22	C	T	TC	49	0	0	0	49	C	C	CC	49	0	0	0	49	C	C	CC	54	0	0	0	54	C	C	CC	60	0	31	0	29	T	C	TC	253
11211	700	HaeIII_Both-Ends_CC-27770_CID-1919868:2112495_num=436	10		34	20	0	14	0	A	G	AG	27	18	0	9	0	A	G	AG	37	37	0	0	0	A	A	AA	55	55	0	0	0	A	A	AA	49	30	0	19	0	A	G	AG	202
11212	700	HaeIII_Both-Ends_CC-27770_CID-1919868:2112495_num=436	275		34	0	20	14	0	T	G	TG	27	0	18	9	0	T	G	TG	37	0	37	0	0	T	T	TT	55	0	55	0	0	T	T	TT	49	0	30	19	0	T	G	TG	202
11213	700	HaeIII_Both-Ends_CC-27770_CID-1919868:2112495_num=436	279		34	0	20	0	14	T	C	TC	27	0	18	0	9	T	C	TC	37	0	37	0	0	T	T	TT	55	0	55	0	0	T	T	TT	49	0	30	0	19	T	C	TC	202
11235	701	HaeIII_Both-Ends_CC-27890_CID-827045:1756625_num=435	211	D	35	35	0	0	0	A	A	AA	50	50	0	0	0	A	A	AA	58	56	1	1	0	A	A	AA	81	25	0	56	0	G	A	AG	60	58	0	1	1	A	A	AA	284
11236	701	HaeIII_Both-Ends_CC-27890_CID-827045:1756625_num=435	287	D	35	0	0	35	0	G	G	GG	50	0	0	50	0	G	G	GG	58	0	0	58	0	G	G	GG	81	56	0	25	0	A	G	AG	60	0	0	60	0	G	G	GG	284
11247	702	HaeIII_Both-Ends_CC-27930_CID-558048:3082079_num=435	229		23	0	0	13	10	G	C	GC	42	0	0	0	42	C	C	CC	42	0	0	0	42	C	C	CC	56	1	0	29	26	G	C	GC	72	0	0	33	39	C	G	GC	235
11248	702	HaeIII_Both-Ends_CC-27930_CID-558048:3082079_num=435	272		23	0	13	0	10	T	C	TC	42	0	0	0	42	C	C	CC	42	0	1	0	41	C	C	CC	56	0	30	0	26	T	C	TC	72	0	33	0	39	C	T	TC	235
11260	703	HaeIII_Both-Ends_CC-27993_CID-2868097:3561546_num=435	222		30	11	0	19	0	G	A	AG	38	25	0	13	0	A	G	AG	47	0	0	47	0	G	G	GG	53	53	0	0	0	A	A	AA	60	0	1	59	0	G	G	GG	228
11261	703	HaeIII_Both-Ends_CC-27993_CID-2868097:3561546_num=435	241		30	1	0	29	0	G	G	GG	38	13	0	25	0	G	A	AG	47	23	0	24	0	G	A	AG	53	0	0	53	0	G	G	GG	60	25	0	35	0	G	A	AG	228
11262	704	HaeIII_Both-Ends_CC-27997_CID-275563:2540114_num=435	30	B	36	0	36	0	0	T	T	TT	39	21	18	0	0	A	T	AT	49	0	49	0	0	T	T	TT	51	0	51	0	0	T	T	TT	61	0	61	0	0	T	T	TT	236
11263	704	HaeIII_Both-Ends_CC-27997_CID-275563:2540114_num=435	219		36	23	0	13	0	A	G	AG	39	39	0	0	0	A	A	AA	49	29	0	20	0	A	G	AG	51	28	0	23	0	A	G	AG	61	25	0	36	0	G	A	AG	236
11264	705	HaeIII_Both-Ends_CC-28002_CID-263170:456118_num=435	216	C	30	0	30	0	0	T	T	TT	52	0	52	0	0	T	T	TT	56	0	34	0	22	T	C	TC	45	0	45	0	0	T	T	TT	57	0	56	0	1	T	T	TT	240
11265	705	HaeIII_Both-Ends_CC-28002_CID-263170:456118_num=435	278		30	13	0	17	0	G	A	AG	52	0	1	51	0	G	G	GG	56	22	0	34	0	G	A	AG	45	0	0	45	0	G	G	GG	57	0	0	57	0	G	G	GG	240
11268	706	HaeIII_Both-Ends_CC-28039_CID-2205644:2523885_num=435	10		36	0	14	0	22	C	T	TC	37	0	37	0	0	T	T	TT	58	0	37	0	21	T	C	TC	64	0	64	0	0	T	T	TT	45	0	45	0	0	T	T	TT	240
11269	706	HaeIII_Both-Ends_CC-28039_CID-2205644:2523885_num=435	206		36	22	0	14	0	A	G	AG	37	0	0	37	0	G	G	GG	58	21	0	37	0	G	A	AG	64	0	0	64	0	G	G	GG	45	0	0	45	0	G	G	GG	240
11281	707	HaeIII_Both-Ends_CC-28083_CID-1628457:3335123_num=435	13		27	27	0	0	0	A	A	AA	39	19	0	20	0	G	A	AG	60	0	0	60	0	G	G	GG	61	27	0	34	0	G	A	AG	48	48	0	0	0	A	A	AA	235
11282	707	HaeIII_Both-Ends_CC-28083_CID-1628457:3335123_num=435	94		27	18	0	0	9	A	C	AC	39	38	0	0	1	A	A	AA	60	59	0	0	1	A	A	AA	61	61	0	0	0	A	A	AA	48	23	0	0	25	C	A	AC	235
11283	707	HaeIII_Both-Ends_CC-28083_CID-1628457:3335123_num=435	234		27	0	0	27	0	G	G	GG	39	19	0	20	0	G	A	AG	60	0	0	60	0	G	G	GG	61	27	0	33	1	G	A	AG	48	0	0	48	0	G	G	GG	235
11289	708	HaeIII_Both-Ends_CC-28112_CID-1206110:3438856_num=435	222		51	51	0	0	0	A	A	AA	44	22	0	22	0	G	A	AG	43	0	0	43	0	G	G	GG	57	0	0	57	0	G	G	GG	52	24	0	28	0	G	A	AG	247
11290	708	HaeIII_Both-Ends_CC-28112_CID-1206110:3438856_num=435	251		51	0	0	51	0	G	G	GG	44	0	0	22	22	C	G	GC	43	0	0	0	43	C	C	CC	57	0	0	0	57	C	C	CC	52	0	0	24	28	C	G	GC	247
11303	709	HaeIII_Both-Ends_CC-28136_CID-1015550:1939833_num=435	248		33	0	17	0	16	T	C	TC	51	0	28	1	22	T	C	TC	34	0	0	0	34	C	C	CC	60	0	60	0	0	T	T	TT	61	0	61	0	0	T	T	TT	239
11304	709	HaeIII_Both-Ends_CC-28136_CID-1015550:1939833_num=435	297	A	33	17	0	16	0	A	G	AG	51	50	1	0	0	A	A	AA	34	34	0	0	0	A	A	AA	60	59	0	0	1	A	A	AA	61	61	0	0	0	A	A	AA	239
11318	710	HaeIII_Both-Ends_CC-28229_CID-430372:2947687_num=434	30	C	27	0	0	27	0	G	G	GG	46	0	0	46	0	G	G	GG	66	31	0	35	0	G	A	AG	55	55	0	0	0	A	A	AA	49	0	0	49	0	G	G	GG	243
11319	710	HaeIII_Both-Ends_CC-28229_CID-430372:2947687_num=434	59	C	27	0	27	0	0	T	T	TT	46	0	46	0	0	T	T	TT	66	0	35	0	31	T	C	TC	55	0	0	0	55	C	C	CC	49	0	49	0	0	T	T	TT	243
11320	711	HaeIII_Both-Ends_CC-28231_CID-427232:1849475_num=434	56	B	31	0	0	0	31	C	C	CC	36	0	17	0	19	C	T	TC	65	0	0	0	65	C	C	CC	49	0	0	0	49	C	C	CC	51	0	0	0	51	C	C	CC	232
11321	711	HaeIII_Both-Ends_CC-28231_CID-427232:1849475_num=434	80	B	31	0	0	0	31	C	C	CC	36	0	17	0	19	C	T	TC	65	0	0	0	65	C	C	CC	49	0	0	0	49	C	C	CC	51	0	0	0	51	C	C	CC	232
11330	712	HaeIII_Both-Ends_CC-28274_CID-300791:1355734_num=434	202		75	0	0	39	36	G	C	GC	89	0	0	0	89	C	C	CC	108	0	0	52	56	C	G	GC	93	0	0	92	1	G	G	GG	89	0	0	41	48	C	G	GC	454
11331	712	HaeIII_Both-Ends_CC-28274_CID-300791:1355734_num=434	234		75	0	75	0	0	T	T	TT	89	50	39	0	0	A	T	AT	108	0	108	0	0	T	T	TT	93	0	93	0	0	T	T	TT	89	48	41	0	0	A	T	AT	454
11333	713	HaeIII_Both-Ends_CC-28284_CID-2810737:3986760_num=434	15	B	46	0	0	0	46	C	C	CC	31	0	12	0	19	C	T	TC	51	0	50	0	1	T	T	TT	54	0	0	0	54	C	C	CC	44	0	0	0	44	C	C	CC	226
11334	713	HaeIII_Both-Ends_CC-28284_CID-2810737:3986760_num=434	38		46	22	0	0	24	C	A	AC	31	31	0	0	0	A	A	AA	51	50	0	0	1	A	A	AA	54	0	0	0	54	C	C	CC	44	26	0	0	18	A	C	AC	226
11335	714	HaeIII_Both-Ends_CC-28301_CID-24997:1135540_num=434	50		32	0	18	0	14	T	C	TC	35	0	18	0	17	T	C	TC	43	0	24	0	19	T	C	TC	48	0	48	0	0	T	T	TT	51	0	24	0	27	C	T	TC	209
11336	714	HaeIII_Both-Ends_CC-28301_CID-24997:1135540_num=434	53		32	0	18	0	14	T	C	TC	35	0	18	0	17	T	C	TC	43	0	24	0	19	T	C	TC	48	0	48	0	0	T	T	TT	51	0	24	0	27	C	T	TC	209
11368	715	HaeIII_Both-Ends_CC-28455_CID-812955:2556941_num=433	207	C	27	27	0	0	0	A	A	AA	46	45	0	1	0	A	A	AA	75	36	0	39	0	G	A	AG	52	52	0	0	0	A	A	AA	26	26	0	0	0	A	A	AA	226
11369	715	HaeIII_Both-Ends_CC-28455_CID-812955:2556941_num=433	210		27	0	17	0	10	T	C	TC	46	0	19	0	27	C	T	TC	75	0	0	0	75	C	C	CC	52	0	0	0	52	C	C	CC	26	0	17	0	9	T	C	TC	226
11374	716	HaeIII_Both-Ends_CC-28488_CID-551979:1488617_num=433	204	D	23	0	0	23	0	G	G	GG	37	0	0	37	0	G	G	GG	58	0	0	57	1	G	G	GG	61	30	0	31	0	G	A	AG	41	0	0	41	0	G	G	GG	220
11375	716	HaeIII_Both-Ends_CC-28488_CID-551979:1488617_num=433	293	D	23	0	0	23	0	G	G	GG	37	0	0	37	0	G	G	GG	58	0	0	58	0	G	G	GG	61	30	0	31	0	G	A	AG	41	0	0	41	0	G	G	GG	220
11407	717	HaeIII_Both-Ends_CC-28605_CID-210728:770891_num=433	9		32	14	0	18	0	G	A	AG	35	0	0	35	0	G	G	GG	46	46	0	0	0	A	A	AA	59	0	0	59	0	G	G	GG	51	21	0	30	0	G	A	AG	223
11408	717	HaeIII_Both-Ends_CC-28605_CID-210728:770891_num=433	220		32	0	18	0	14	T	C	TC	35	0	35	0	0	T	T	TT	46	0	0	0	46	C	C	CC	59	0	59	0	0	T	T	TT	51	0	30	0	21	T	C	TC	223
11423	718	HaeIII_Both-Ends_CC-28720_CID-938632:2519938_num=432	78		56	0	0	56	0	G	G	GG	33	0	0	33	0	G	G	GG	43	25	0	18	0	A	G	AG	42	20	0	22	0	G	A	AG	65	0	0	65	0	G	G	GG	239
11424	718	HaeIII_Both-Ends_CC-28720_CID-938632:2519938_num=432	297		56	0	0	0	56	C	C	CC	33	0	0	0	33	C	C	CC	43	0	25	0	18	T	C	TC	42	0	20	0	22	C	T	TC	65	0	0	0	65	C	C	CC	239
11439	719	HaeIII_Both-Ends_CC-28794_CID-553018:3812102_num=432	235		35	17	0	18	0	G	A	AG	27	27	0	0	0	A	A	AA	65	33	0	32	0	A	G	AG	50	18	0	32	0	G	A	AG	45	18	0	27	0	G	A	AG	222
11440	719	HaeIII_Both-Ends_CC-28794_CID-553018:3812102_num=432	252		35	17	0	0	18	C	A	AC	27	27	0	0	0	A	A	AA	65	33	0	0	32	A	C	AC	50	19	0	0	31	C	A	AC	45	18	0	0	27	C	A	AC	222
11441	719	HaeIII_Both-Ends_CC-28794_CID-553018:3812102_num=432	289		35	17	18	0	0	T	A	AT	27	27	0	0	0	A	A	AA	65	33	32	0	0	A	T	AT	50	19	31	0	0	T	A	AT	45	18	27	0	0	T	A	AT	222
11444	720	HaeIII_Both-Ends_CC-28824_CID-380035:2044355_num=432	89		38	0	12	26	0	G	T	TG	42	0	12	30	0	G	T	TG	47	0	14	33	0	G	T	TG	50	0	19	31	0	G	T	TG	45	0	15	30	0	G	T	TG	222
11445	720	HaeIII_Both-Ends_CC-28824_CID-380035:2044355_num=432	203	E	38	38	0	0	0	A	A	AA	42	42	0	0	0	A	A	AA	47	0	0	47	0	G	G	GG	50	50	0	0	0	A	A	AA	45	27	0	18	0	A	G	AG	222
11458	721	HaeIII_Both-Ends_CC-28904_CID-2086737:2489711_num=432	95	C	32	0	0	0	32	C	C	CC	46	0	0	0	46	C	C	CC	70	0	32	0	38	C	T	TC	49	0	49	0	0	T	T	TT	45	0	1	0	44	C	C	CC	242
11459	721	HaeIII_Both-Ends_CC-28904_CID-2086737:2489711_num=432	283	C	32	32	0	0	0	A	A	AA	46	46	0	0	0	A	A	AA	70	37	33	0	0	A	T	AT	49	0	49	0	0	T	T	TT	45	44	1	0	0	A	A	AA	242
11475	722	HaeIII_Both-Ends_CC-28938_CID-1802614:4026571_num=432	11		41	0	0	0	41	C	C	CC	30	0	30	0	0	T	T	TT	59	0	28	0	31	C	T	TC	46	0	46	0	0	T	T	TT	52	0	23	0	29	C	T	TC	228
11476	722	HaeIII_Both-Ends_CC-28938_CID-1802614:4026571_num=432	218		41	41	0	0	0	A	A	AA	30	0	0	30	0	G	G	GG	59	31	0	28	0	A	G	AG	46	1	0	45	0	G	G	GG	52	29	0	23	0	A	G	AG	228
11479	723	HaeIII_Both-Ends_CC-28954_CID-1621508:3364180_num=432	243		36	0	0	0	36	C	C	CC	44	0	0	0	44	C	C	CC	68	0	43	0	25	T	C	TC	76	0	54	0	22	T	C	TC	61	0	0	0	61	C	C	CC	285
11480	723	HaeIII_Both-Ends_CC-28954_CID-1621508:3364180_num=432	294		36	0	0	0	36	C	C	CC	44	0	0	0	44	C	C	CC	68	0	0	43	25	G	C	GC	76	0	0	53	23	G	C	GC	61	0	0	0	61	C	C	CC	285
11486	724	HaeIII_Both-Ends_CC-29009_CID-1020261:1441953_num=432	207	D	49	0	0	0	49	C	C	CC	65	0	0	0	65	C	C	CC	25	0	25	0	0	T	T	TT	54	0	17	1	36	C	T	TC	59	0	0	0	59	C	C	CC	252
11487	724	HaeIII_Both-Ends_CC-29009_CID-1020261:1441953_num=432	209	D	49	0	49	0	0	T	T	TT	65	0	65	0	0	T	T	TT	25	0	0	0	25	C	C	CC	54	0	36	0	18	T	C	TC	59	0	59	0	0	T	T	TT	252
11488	724	HaeIII_Both-Ends_CC-29009_CID-1020261:1441953_num=432	210	D	49	0	0	49	0	G	G	GG	65	0	0	65	0	G	G	GG	25	0	0	0	25	C	C	CC	54	0	0	36	18	G	C	GC	59	0	0	59	0	G	G	GG	252
11503	725	HaeIII_Both-Ends_CC-29105_CID-435929:437796_num=431	73		22	0	11	0	11	C	T	TC	55	0	28	0	27	T	C	TC	51	0	27	0	24	T	C	TC	54	0	29	0	25	T	C	TC	43	0	43	0	0	T	T	TT	225
11504	725	HaeIII_Both-Ends_CC-29105_CID-435929:437796_num=431	241		22	11	0	11	0	G	A	AG	55	27	0	28	0	G	A	AG	51	24	0	27	0	G	A	AG	54	25	0	29	0	G	A	AG	43	0	0	43	0	G	G	GG	225
11531	726	HaeIII_Both-Ends_CC-29270_CID-1268183:1945426_num=431	36		45	0	0	0	45	C	C	CC	48	0	0	0	48	C	C	CC	40	0	0	0	40	C	C	CC	50	0	20	0	30	C	T	TC	45	0	22	0	23	C	T	TC	228
11532	726	HaeIII_Both-Ends_CC-29270_CID-1268183:1945426_num=431	280		45	0	27	0	18	T	C	TC	48	0	48	0	0	T	T	TT	40	0	19	0	21	C	T	TC	50	0	30	0	20	T	C	TC	45	0	23	0	22	T	C	TC	228
11534	727	HaeIII_Both-Ends_CC-29272_CID-124626:4077737_num=431	56		32	0	0	15	17	C	G	GC	34	0	0	17	17	C	G	GC	43	0	0	0	43	C	C	CC	55	0	0	24	31	C	G	GC	53	0	0	0	53	C	C	CC	217
11535	727	HaeIII_Both-Ends_CC-29272_CID-124626:4077737_num=431	297		32	15	0	17	0	G	A	AG	34	17	0	17	0	G	A	AG	43	0	0	43	0	G	G	GG	55	24	0	31	0	G	A	AG	53	0	0	53	0	G	G	GG	217
11537	728	HaeIII_Both-Ends_CC-29297_CID-999953:2707137_num=430	10	E	84	0	0	84	0	G	G	GG	72	0	0	72	0	G	G	GG	89	0	0	89	0	G	G	GG	101	0	0	101	0	G	G	GG	94	38	0	56	0	G	A	AG	440
11538	728	HaeIII_Both-Ends_CC-29297_CID-999953:2707137_num=430	86	E	84	84	0	0	0	A	A	AA	72	72	0	0	0	A	A	AA	89	89	0	0	0	A	A	AA	101	101	0	0	0	A	A	AA	94	56	38	0	0	A	T	AT	440
11544	729	HaeIII_Both-Ends_CC-29337_CID-777275:1048866_num=430	235	D	37	0	37	0	0	T	T	TT	48	0	48	0	0	T	T	TT	38	0	38	0	0	T	T	TT	71	0	25	0	46	C	T	TC	56	0	56	0	0	T	T	TT	250
11545	729	HaeIII_Both-Ends_CC-29337_CID-777275:1048866_num=430	239	D	37	37	0	0	0	A	A	AA	48	48	0	0	0	A	A	AA	38	38	0	0	0	A	A	AA	71	25	0	0	46	C	A	AC	56	56	0	0	0	A	A	AA	250
11565	730	HaeIII_Both-Ends_CC-29463_CID-2610306:3035410_num=430	3		36	0	36	0	0	T	T	TT	40	0	12	0	28	C	T	TC	25	0	1	0	24	C	C	CC	67	0	35	0	32	T	C	TC	39	0	39	0	0	T	T	TT	207
11566	730	HaeIII_Both-Ends_CC-29463_CID-2610306:3035410_num=430	232		36	0	0	36	0	G	G	GG	40	12	0	28	0	G	A	AG	25	0	0	25	0	G	G	GG	67	35	0	32	0	A	G	AG	39	0	0	39	0	G	G	GG	207
11578	731	HaeIII_Both-Ends_CC-29500_CID-2160902:4447519_num=430	47		25	14	0	0	11	A	C	AC	54	0	0	0	54	C	C	CC	39	19	0	0	20	C	A	AC	69	0	0	0	69	C	C	CC	46	0	0	0	46	C	C	CC	233
11579	731	HaeIII_Both-Ends_CC-29500_CID-2160902:4447519_num=430	236		25	0	0	14	11	G	C	GC	54	0	0	0	54	C	C	CC	39	0	0	19	20	C	G	GC	69	0	0	0	69	C	C	CC	46	0	0	0	46	C	C	CC	233
11583	732	HaeIII_Both-Ends_CC-29530_CID-1811061:2549097_num=430	205		48	0	16	0	32	C	T	TC	72	0	27	0	45	C	T	TC	79	0	32	0	47	C	T	TC	60	0	60	0	0	T	T	TT	68	0	32	0	36	C	T	TC	327
11584	732	HaeIII_Both-Ends_CC-29530_CID-1811061:2549097_num=430	231		48	0	16	0	32	C	T	TC	72	0	27	0	45	C	T	TC	79	0	32	0	47	C	T	TC	60	0	59	0	1	T	T	TT	68	0	32	0	36	C	T	TC	327
11589	733	HaeIII_Both-Ends_CC-29541_CID-1716052:2110430_num=430	224	A	29	1	15	0	13	T	C	TC	47	0	0	0	47	C	C	CC	60	0	0	0	60	C	C	CC	45	0	0	0	45	C	C	CC	42	0	0	0	42	C	C	CC	223
11590	733	HaeIII_Both-Ends_CC-29541_CID-1716052:2110430_num=430	252		29	0	0	29	0	G	G	GG	47	22	0	25	0	G	A	AG	60	26	0	34	0	G	A	AG	45	0	0	45	0	G	G	GG	42	23	0	19	0	A	G	AG	223
11600	734	HaeIII_Both-Ends_CC-29594_CID-1109714:2000964_num=430	71		29	0	29	0	0	T	T	TT	32	0	32	0	0	T	T	TT	53	0	21	32	0	G	T	TG	47	0	26	21	0	T	G	TG	70	0	38	32	0	T	G	TG	231
11601	734	HaeIII_Both-Ends_CC-29594_CID-1109714:2000964_num=430	235		29	29	0	0	0	A	A	AA	32	32	0	0	0	A	A	AA	53	21	0	32	0	G	A	AG	47	26	0	21	0	A	G	AG	70	38	0	32	0	A	G	AG	231
11602	735	HaeIII_Both-Ends_CC-29608_CID-1013864:2003468_num=430	3		26	7	0	19	0	G	A	AG	49	1	0	48	0	G	G	GG	52	18	0	34	0	G	A	AG	50	0	0	50	0	G	G	GG	44	22	0	22	0	G	A	AG	221
11603	735	HaeIII_Both-Ends_CC-29608_CID-1013864:2003468_num=430	63		26	0	7	0	19	C	T	TC	49	0	1	0	48	C	C	CC	52	0	18	0	34	C	T	TC	50	0	0	0	50	C	C	CC	44	0	22	0	22	C	T	TC	221
11604	735	HaeIII_Both-Ends_CC-29608_CID-1013864:2003468_num=430	216		26	0	0	19	7	G	C	GC	49	0	0	48	1	G	G	GG	52	0	0	34	18	G	C	GC	50	0	0	50	0	G	G	GG	44	0	0	23	21	G	C	GC	221
11615	736	HaeIII_Both-Ends_CC-29698_CID-3546505:3652029_num=429	35		32	0	32	0	0	T	T	TT	38	0	15	0	23	C	T	TC	51	0	27	0	24	T	C	TC	50	0	50	0	0	T	T	TT	45	0	45	0	0	T	T	TT	216
11616	736	HaeIII_Both-Ends_CC-29698_CID-3546505:3652029_num=429	279		32	32	0	0	0	A	A	AA	38	15	0	0	23	C	A	AC	51	27	0	0	24	A	C	AC	50	50	0	0	0	A	A	AA	45	45	0	0	0	A	A	AA	216
11620	737	HaeIII_Both-Ends_CC-29745_CID-2579956:3201731_num=429	219		28	0	20	0	8	T	C	TC	40	0	15	0	25	C	T	TC	49	0	20	0	29	C	T	TC	63	0	0	0	63	C	C	CC	48	1	22	0	25	C	T	TC	228
11621	737	HaeIII_Both-Ends_CC-29745_CID-2579956:3201731_num=429	279		28	20	0	8	0	A	G	AG	40	15	0	25	0	G	A	AG	49	20	0	29	0	G	A	AG	63	0	0	63	0	G	G	GG	48	22	0	26	0	G	A	AG	228
11632	738	HaeIII_Both-Ends_CC-29817_CID-1723302:1991715_num=429	287		25	12	0	13	0	G	A	AG	32	11	0	21	0	G	A	AG	81	0	0	81	0	G	G	GG	33	33	0	0	0	A	A	AA	54	21	0	33	0	G	A	AG	225
11633	738	HaeIII_Both-Ends_CC-29817_CID-1723302:1991715_num=429	290		25	13	0	12	0	A	G	AG	32	21	0	11	0	A	G	AG	81	81	0	0	0	A	A	AA	33	0	0	33	0	G	G	GG	54	33	0	21	0	A	G	AG	225
11636	739	HaeIII_Both-Ends_CC-29845_CID-1449079:1848527_num=429	27	A	34	0	21	0	13	T	C	TC	42	0	0	0	42	C	C	CC	74	0	0	0	74	C	C	CC	36	0	0	0	36	C	C	CC	50	0	0	0	50	C	C	CC	236
11637	739	HaeIII_Both-Ends_CC-29845_CID-1449079:1848527_num=429	255	A	34	0	0	21	13	G	C	GC	42	0	0	0	42	C	C	CC	74	0	0	0	74	C	C	CC	36	1	0	0	35	C	C	CC	50	0	0	0	50	C	C	CC	236
11642	740	HaeIII_Both-Ends_CC-29857_CID-137883:3488988_num=429	34		24	14	0	10	0	A	G	AG	55	25	0	30	0	G	A	AG	80	40	0	40	0	G	A	AG	49	49	0	0	0	A	A	AA	25	9	0	16	0	G	A	AG	233
11643	740	HaeIII_Both-Ends_CC-29857_CID-137883:3488988_num=429	291	C	24	0	0	0	24	C	C	CC	55	0	0	0	55	C	C	CC	80	0	40	0	40	C	T	TC	49	0	0	0	49	C	C	CC	25	0	0	0	25	C	C	CC	233
11644	741	HaeIII_Both-Ends_CC-29860_CID-1372545:1673425_num=429	59	D	49	0	49	0	0	T	T	TT	47	0	47	0	0	T	T	TT	48	0	48	0	0	T	T	TT	48	0	22	0	26	C	T	TC	38	0	38	0	0	T	T	TT	230
11645	741	HaeIII_Both-Ends_CC-29860_CID-1372545:1673425_num=429	206	D	49	0	0	0	49	C	C	CC	47	0	0	0	47	C	C	CC	48	0	0	0	48	C	C	CC	48	0	26	0	22	T	C	TC	38	0	0	0	38	C	C	CC	230
11652	742	HaeIII_Both-Ends_CC-29900_CID-964429:2364870_num=428	11		28	14	14	0	0	T	A	AT	37	37	0	0	0	A	A	AA	36	21	15	0	0	A	T	AT	50	50	0	0	0	A	A	AA	71	36	35	0	0	A	T	AT	222
11653	742	HaeIII_Both-Ends_CC-29900_CID-964429:2364870_num=428	26		28	0	14	0	14	C	T	TC	37	0	37	0	0	T	T	TT	36	0	21	0	15	T	C	TC	50	0	50	0	0	T	T	TT	71	0	36	1	34	T	C	TC	222
11658	743	HaeIII_Both-Ends_CC-29914_CID-886265:1699459_num=428	206		44	22	0	22	0	G	A	AG	46	0	0	46	0	G	G	GG	55	55	0	0	0	A	A	AA	37	37	0	0	0	A	A	AA	44	27	0	17	0	A	G	AG	226
11659	743	HaeIII_Both-Ends_CC-29914_CID-886265:1699459_num=428	252		44	44	0	0	0	A	A	AA	46	46	0	0	0	A	A	AA	55	32	0	0	23	A	C	AC	37	20	0	0	17	A	C	AC	44	17	0	0	27	C	A	AC	226
11661	744	HaeIII_Both-Ends_CC-29921_CID-840459:3130082_num=428	13		42	0	0	30	12	G	C	GC	29	0	0	16	13	G	C	GC	47	0	0	28	19	G	C	GC	43	0	0	43	0	G	G	GG	40	0	0	28	12	G	C	GC	201
11662	744	HaeIII_Both-Ends_CC-29921_CID-840459:3130082_num=428	42		42	0	12	0	30	C	T	TC	29	0	13	0	16	C	T	TC	47	0	19	0	28	C	T	TC	43	0	0	0	43	C	C	CC	40	0	12	0	28	C	T	TC	201
11663	744	HaeIII_Both-Ends_CC-29921_CID-840459:3130082_num=428	261	C	42	42	0	0	0	A	A	AA	29	29	0	0	0	A	A	AA	47	28	0	19	0	A	G	AG	43	43	0	0	0	A	A	AA	40	40	0	0	0	A	A	AA	201
11664	744	HaeIII_Both-Ends_CC-29921_CID-840459:3130082_num=428	279		42	30	0	0	12	A	C	AC	29	16	0	0	13	A	C	AC	47	28	0	0	19	A	C	AC	43	43	0	0	0	A	A	AA	40	28	0	0	12	A	C	AC	201
11674	745	HaeIII_Both-Ends_CC-29974_CID-468112:2580863_num=428	22	B	29	0	0	29	0	G	G	GG	32	0	15	17	0	G	T	TG	46	0	0	46	0	G	G	GG	53	0	0	53	0	G	G	GG	71	0	0	71	0	G	G	GG	231
11675	745	HaeIII_Both-Ends_CC-29974_CID-468112:2580863_num=428	85	B	29	0	0	0	29	C	C	CC	32	0	15	0	17	C	T	TC	46	0	0	0	46	C	C	CC	53	0	0	0	53	C	C	CC	71	1	0	0	70	C	C	CC	231
11676	745	HaeIII_Both-Ends_CC-29974_CID-468112:2580863_num=428	91		29	0	0	0	29	C	C	CC	32	0	32	0	0	T	T	TT	46	0	25	0	21	T	C	TC	53	0	26	0	27	C	T	TC	71	0	71	0	0	T	T	TT	231
11677	745	HaeIII_Both-Ends_CC-29974_CID-468112:2580863_num=428	208		29	0	29	0	0	T	T	TT	32	0	15	0	17	C	T	TC	46	0	21	0	25	C	T	TC	53	0	27	0	26	T	C	TC	71	0	0	0	71	C	C	CC	231
11681	746	HaeIII_Both-Ends_CC-29989_CID-373632:1232071_num=428	261		28	18	0	10	0	A	G	AG	29	29	0	0	0	A	A	AA	45	21	0	24	0	G	A	AG	60	0	0	60	0	G	G	GG	57	23	0	34	0	G	A	AG	219
11682	746	HaeIII_Both-Ends_CC-29989_CID-373632:1232071_num=428	271		28	18	0	10	0	A	G	AG	29	29	0	0	0	A	A	AA	45	21	0	24	0	G	A	AG	60	1	0	59	0	G	G	GG	57	22	0	35	0	G	A	AG	219
11683	747	HaeIII_Both-Ends_CC-29991_CID-371973:1570210_num=428	236	A	25	13	0	0	12	A	C	AC	39	0	0	0	39	C	C	CC	48	0	0	0	48	C	C	CC	45	0	1	0	44	C	C	CC	57	0	0	0	57	C	C	CC	214
11684	747	HaeIII_Both-Ends_CC-29991_CID-371973:1570210_num=428	246	A	25	0	0	13	12	G	C	GC	39	0	0	0	39	C	C	CC	48	0	0	0	48	C	C	CC	45	0	0	0	45	C	C	CC	57	0	0	0	57	C	C	CC	214
11698	748	HaeIII_Both-Ends_CC-30084_CID-189405:2689876_num=428	15	A	37	0	20	0	17	T	C	TC	42	0	0	0	42	C	C	CC	80	0	0	0	80	C	C	CC	42	0	0	0	42	C	C	CC	26	0	0	0	26	C	C	CC	227
11699	748	HaeIII_Both-Ends_CC-30084_CID-189405:2689876_num=428	56	A	37	17	0	20	0	G	A	AG	42	42	0	0	0	A	A	AA	80	79	0	1	0	A	A	AA	42	42	0	0	0	A	A	AA	26	25	0	1	0	A	A	AA	227
11700	749	HaeIII_Both-Ends_CC-30090_CID-1834423:2004494_num=428	15		42	23	0	0	19	A	C	AC	41	41	0	0	0	A	A	AA	53	53	0	0	0	A	A	AA	47	47	0	0	0	A	A	AA	65	33	0	0	32	A	C	AC	248
11701	749	HaeIII_Both-Ends_CC-30090_CID-1834423:2004494_num=428	253		42	0	23	0	19	T	C	TC	41	0	19	0	22	C	T	TC	53	0	53	0	0	T	T	TT	47	0	25	0	22	T	C	TC	65	0	34	0	31	T	C	TC	248
11702	749	HaeIII_Both-Ends_CC-30090_CID-1834423:2004494_num=428	258		42	23	0	19	0	A	G	AG	41	19	0	22	0	G	A	AG	53	53	0	0	0	A	A	AA	47	25	0	22	0	A	G	AG	65	34	0	31	0	A	G	AG	248
11724	750	HaeIII_Both-Ends_CC-30253_CID-508158:3730414_num=427	78		33	0	0	33	0	G	G	GG	36	18	0	18	0	G	A	AG	58	23	0	35	0	G	A	AG	54	26	0	28	0	G	A	AG	42	24	0	18	0	A	G	AG	223
11725	750	HaeIII_Both-Ends_CC-30253_CID-508158:3730414_num=427	225		33	0	0	0	33	C	C	CC	36	18	0	0	18	C	A	AC	58	23	0	0	35	C	A	AC	54	26	0	0	28	C	A	AC	42	24	0	0	18	A	C	AC	223
11730	751	HaeIII_Both-Ends_CC-30273_CID-408980:2840647_num=427	4		40	0	0	14	26	C	G	GC	52	0	0	52	0	G	G	GG	47	0	0	21	26	C	G	GC	57	0	0	26	31	C	G	GC	59	0	0	26	33	C	G	GC	255
11731	751	HaeIII_Both-Ends_CC-30273_CID-408980:2840647_num=427	259		40	26	0	14	0	A	G	AG	52	22	0	30	0	G	A	AG	47	26	0	21	0	A	G	AG	57	31	0	26	0	A	G	AG	59	59	0	0	0	A	A	AA	255
11734	752	HaeIII_Both-Ends_CC-30299_CID-3036002:3068588_num=427	94		43	0	17	0	26	C	T	TC	37	1	20	0	16	T	C	TC	53	0	52	1	0	T	T	TT	34	0	15	0	19	C	T	TC	29	0	28	0	1	T	T	TT	196
11735	752	HaeIII_Both-Ends_CC-30299_CID-3036002:3068588_num=427	258		43	0	26	0	17	T	C	TC	37	0	17	0	20	C	T	TC	53	0	0	0	53	C	C	CC	34	0	19	0	15	T	C	TC	29	0	0	0	29	C	C	CC	196
11766	753	HaeIII_Both-Ends_CC-30473_CID-1094269:4164990_num=427	53		48	0	0	48	0	G	G	GG	40	14	0	26	0	G	A	AG	33	12	0	21	0	G	A	AG	44	0	0	44	0	G	G	GG	49	0	0	49	0	G	G	GG	214
11767	753	HaeIII_Both-Ends_CC-30473_CID-1094269:4164990_num=427	78		48	0	48	0	0	T	T	TT	40	14	26	0	0	T	A	AT	33	12	21	0	0	T	A	AT	44	0	44	0	0	T	T	TT	49	0	49	0	0	T	T	TT	214
11771	754	HaeIII_Both-Ends_CC-30489_CID-991396:3260978_num=426	236		21	9	0	12	0	G	A	AG	48	23	0	25	0	G	A	AG	69	31	0	38	0	G	A	AG	56	33	0	23	0	A	G	AG	28	0	0	28	0	G	G	GG	222
11772	754	HaeIII_Both-Ends_CC-30489_CID-991396:3260978_num=426	272		21	9	0	12	0	G	A	AG	48	22	0	25	1	G	A	AG	69	31	0	38	0	G	A	AG	56	33	0	23	0	A	G	AG	28	0	0	28	0	G	G	GG	222
11774	755	HaeIII_Both-Ends_CC-30501_CID-931607:2010727_num=426	247	A	49	33	0	0	16	A	C	AC	54	0	0	0	54	C	C	CC	70	0	0	0	70	C	C	CC	87	0	0	0	87	C	C	CC	77	0	0	0	77	C	C	CC	337
11777	755	HaeIII_Both-Ends_CC-30501_CID-931607:2010727_num=426	289	A	49	0	33	0	16	T	C	TC	54	0	0	0	54	C	C	CC	70	0	0	0	70	C	C	CC	87	0	0	0	87	C	C	CC	77	0	0	0	77	C	C	CC	337
11779	756	HaeIII_Both-Ends_CC-30507_CID-897000:1554630_num=426	89		39	0	0	17	22	C	G	GC	33	0	0	17	16	G	C	GC	46	0	0	46	0	G	G	GG	53	0	0	53	0	G	G	GG	60	0	0	28	32	C	G	GC	231
11780	756	HaeIII_Both-Ends_CC-30507_CID-897000:1554630_num=426	271		39	22	0	17	0	A	G	AG	33	16	0	17	0	G	A	AG	46	0	0	46	0	G	G	GG	53	0	0	53	0	G	G	GG	60	32	0	28	0	A	G	AG	231
11790	757	HaeIII_Both-Ends_CC-30548_CID-614480:3243670_num=426	51		29	0	0	15	14	G	C	GC	41	0	0	20	21	C	G	GC	52	0	0	0	52	C	C	CC	52	0	0	52	0	G	G	GG	47	0	0	47	0	G	G	GG	221
11791	757	HaeIII_Both-Ends_CC-30548_CID-614480:3243670_num=426	228		29	0	14	0	15	C	T	TC	41	0	21	0	20	T	C	TC	52	0	52	0	0	T	T	TT	52	0	0	0	52	C	C	CC	47	0	0	0	47	C	C	CC	221
11792	758	HaeIII_Both-Ends_CC-30566_CID-486452:2614039_num=426	19		39	0	0	0	39	C	C	CC	45	0	0	24	21	G	C	GC	55	0	0	24	31	C	G	GC	59	0	0	32	27	G	C	GC	40	0	0	23	17	G	C	GC	238
11793	758	HaeIII_Both-Ends_CC-30566_CID-486452:2614039_num=426	67		39	21	0	18	0	A	G	AG	45	45	0	0	0	A	A	AA	55	24	0	31	0	G	A	AG	59	59	0	0	0	A	A	AA	40	23	0	17	0	A	G	AG	238
11794	758	HaeIII_Both-Ends_CC-30566_CID-486452:2614039_num=426	274		39	0	21	0	18	T	C	TC	45	0	45	0	0	T	T	TT	55	0	24	0	31	C	T	TC	59	0	59	0	0	T	T	TT	40	0	23	0	17	T	C	TC	238
11814	759	HaeIII_Both-Ends_CC-30633_CID-2523078:3221569_num=426	23		24	0	13	0	11	T	C	TC	39	0	0	0	39	C	C	CC	54	0	25	0	29	C	T	TC	52	0	26	0	26	C	T	TC	40	0	0	0	40	C	C	CC	209
11815	759	HaeIII_Both-Ends_CC-30633_CID-2523078:3221569_num=426	252		24	11	0	13	0	G	A	AG	39	39	0	0	0	A	A	AA	54	29	0	25	0	A	G	AG	52	26	0	26	0	G	A	AG	40	40	0	0	0	A	A	AA	209
11825	760	HaeIII_Both-Ends_CC-30664_CID-2064372:2165116_num=426	97	A	22	0	7	15	0	G	T	TG	56	0	56	0	0	T	T	TT	70	0	0	70	0	G	G	GG	59	0	59	0	0	T	T	TT	55	0	55	0	0	T	T	TT	262
11826	760	HaeIII_Both-Ends_CC-30664_CID-2064372:2165116_num=426	296	A	22	0	15	0	7	T	C	TC	56	0	0	0	56	C	C	CC	70	0	70	0	0	T	T	TT	59	0	0	0	59	C	C	CC	55	0	0	0	55	C	C	CC	262
11827	761	HaeIII_Both-Ends_CC-30671_CID-1963439:2813358_num=426	17		33	18	0	0	15	A	C	AC	57	34	0	0	23	A	C	AC	67	30	0	0	37	C	A	AC	48	48	0	0	0	A	A	AA	38	38	0	0	0	A	A	AA	243
11828	761	HaeIII_Both-Ends_CC-30671_CID-1963439:2813358_num=426	257		33	0	0	15	18	C	G	GC	57	0	0	23	34	C	G	GC	67	0	0	37	30	G	C	GC	48	0	0	0	48	C	C	CC	38	0	0	0	38	C	C	CC	243
11829	761	HaeIII_Both-Ends_CC-30671_CID-1963439:2813358_num=426	266		33	0	18	15	0	T	G	TG	57	0	34	23	0	T	G	TG	67	0	30	37	0	G	T	TG	48	0	48	0	0	T	T	TT	38	0	38	0	0	T	T	TT	243
11836	762	HaeIII_Both-Ends_CC-30704_CID-1650070:4542950_num=426	21		36	0	36	0	0	T	T	TT	41	0	23	0	18	T	C	TC	60	0	0	0	60	C	C	CC	45	0	23	0	22	T	C	TC	42	0	42	0	0	T	T	TT	224
11837	762	HaeIII_Both-Ends_CC-30704_CID-1650070:4542950_num=426	79		36	0	36	0	0	T	T	TT	41	18	23	0	0	T	A	AT	60	60	0	0	0	A	A	AA	45	22	23	0	0	T	A	AT	42	0	42	0	0	T	T	TT	224
11867	763	HaeIII_Both-Ends_CC-30908_CID-2479449:3034103_num=425	278		23	0	14	0	9	T	C	TC	43	0	0	0	43	C	C	CC	84	0	46	0	38	T	C	TC	52	0	0	0	52	C	C	CC	25	0	11	0	14	C	T	TC	227
11868	763	HaeIII_Both-Ends_CC-30908_CID-2479449:3034103_num=425	287		23	0	9	0	14	C	T	TC	43	0	21	0	22	C	T	TC	84	0	38	0	46	C	T	TC	52	0	52	0	0	T	T	TT	25	0	14	0	11	T	C	TC	227
11870	764	HaeIII_Both-Ends_CC-30912_CID-2423554:2561101_num=425	211	C	25	0	0	0	25	C	C	CC	49	0	0	0	49	C	C	CC	62	0	36	0	26	T	C	TC	67	0	0	0	67	C	C	CC	50	0	0	0	50	C	C	CC	253
11871	764	HaeIII_Both-Ends_CC-30912_CID-2423554:2561101_num=425	245		25	0	12	0	13	C	T	TC	49	0	49	0	0	T	T	TT	62	0	26	0	36	C	T	TC	67	0	67	0	0	T	T	TT	50	0	24	0	26	C	T	TC	253
11878	765	HaeIII_Both-Ends_CC-30929_CID-2166383:2364603_num=425	15		29	0	10	0	19	C	T	TC	43	0	22	0	21	T	C	TC	48	0	25	0	23	T	C	TC	29	0	12	0	17	C	T	TC	64	0	29	0	35	C	T	TC	213
11879	765	HaeIII_Both-Ends_CC-30929_CID-2166383:2364603_num=425	227		29	0	0	19	10	G	C	GC	43	0	0	21	22	C	G	GC	48	0	0	23	25	C	G	GC	29	0	0	17	12	G	C	GC	64	0	0	35	29	G	C	GC	213
11880	765	HaeIII_Both-Ends_CC-30929_CID-2166383:2364603_num=425	237		29	10	0	19	0	G	A	AG	43	22	0	21	0	A	G	AG	48	25	0	23	0	A	G	AG	29	12	0	17	0	G	A	AG	64	30	0	34	0	G	A	AG	213
11882	766	HaeIII_Both-Ends_CC-30935_CID-2129677:3033630_num=425	70		35	0	16	0	19	C	T	TC	44	0	23	0	21	T	C	TC	59	0	29	0	30	C	T	TC	55	0	31	0	24	T	C	TC	35	0	0	0	35	C	C	CC	228
11883	766	HaeIII_Both-Ends_CC-30935_CID-2129677:3033630_num=425	265		35	0	16	0	19	C	T	TC	44	0	23	0	21	T	C	TC	59	0	29	0	30	C	T	TC	55	0	31	0	24	T	C	TC	35	0	0	0	35	C	C	CC	228
11887	767	HaeIII_Both-Ends_CC-30952_CID-187016:254025_num=425	86	B	51	51	0	0	0	A	A	AA	35	18	0	17	0	A	G	AG	54	54	0	0	0	A	A	AA	38	38	0	0	0	A	A	AA	57	57	0	0	0	A	A	AA	235
11888	767	HaeIII_Both-Ends_CC-30952_CID-187016:254025_num=425	96	B	51	0	0	51	0	G	G	GG	35	0	17	18	0	G	T	TG	54	0	0	54	0	G	G	GG	38	0	0	38	0	G	G	GG	57	0	0	57	0	G	G	GG	235
11889	767	HaeIII_Both-Ends_CC-30952_CID-187016:254025_num=425	235	B	51	0	51	0	0	T	T	TT	35	0	18	0	17	T	C	TC	54	0	54	0	0	T	T	TT	38	0	38	0	0	T	T	TT	57	0	57	0	0	T	T	TT	235
11900	768	HaeIII_Both-Ends_CC-31015_CID-1314865:3346126_num=425	75	C	35	35	0	0	0	A	A	AA	40	40	0	0	0	A	A	AA	63	37	0	26	0	A	G	AG	41	41	0	0	0	A	A	AA	71	71	0	0	0	A	A	AA	250
11901	768	HaeIII_Both-Ends_CC-31015_CID-1314865:3346126_num=425	243	C	35	0	0	35	0	G	G	GG	40	0	0	40	0	G	G	GG	63	0	0	37	26	G	C	GC	41	1	0	40	0	G	G	GG	71	0	0	71	0	G	G	GG	250
11902	769	HaeIII_Both-Ends_CC-31016_CID-1306316:4239188_num=425	220	E	25	0	0	25	0	G	G	GG	50	0	0	50	0	G	G	GG	49	0	0	48	1	G	G	GG	54	0	0	54	0	G	G	GG	53	23	0	30	0	G	A	AG	231
11903	769	HaeIII_Both-Ends_CC-31016_CID-1306316:4239188_num=425	277	E	25	0	0	24	1	G	G	GG	50	0	0	50	0	G	G	GG	49	0	0	49	0	G	G	GG	54	0	0	53	1	G	G	GG	53	22	0	30	1	G	A	AG	231
11904	770	HaeIII_Both-Ends_CC-31019_CID-1271656:2274271_num=425	277		30	30	0	0	0	A	A	AA	53	21	0	32	0	G	A	AG	28	27	0	0	1	A	A	AA	66	66	0	0	0	A	A	AA	39	21	0	18	0	A	G	AG	216
11905	770	HaeIII_Both-Ends_CC-31019_CID-1271656:2274271_num=425	286		30	0	0	0	30	C	C	CC	53	0	32	0	21	T	C	TC	28	0	0	0	28	C	C	CC	66	0	0	0	66	C	C	CC	39	0	18	0	21	C	T	TC	216
11906	771	HaeIII_Both-Ends_CC-31034_CID-1106854:1140239_num=425	79		35	0	14	21	0	G	T	TG	40	0	24	16	0	T	G	TG	34	0	16	18	0	G	T	TG	47	0	0	47	0	G	G	GG	62	0	24	38	0	G	T	TG	218
11907	771	HaeIII_Both-Ends_CC-31034_CID-1106854:1140239_num=425	93		35	14	0	21	0	G	A	AG	40	24	0	16	0	A	G	AG	34	16	0	18	0	G	A	AG	47	0	0	47	0	G	G	GG	62	24	0	38	0	G	A	AG	218
11908	771	HaeIII_Both-Ends_CC-31034_CID-1106854:1140239_num=425	238		35	21	0	14	0	A	G	AG	40	16	0	24	0	G	A	AG	34	18	0	16	0	A	G	AG	47	47	0	0	0	A	A	AA	62	38	0	24	0	A	G	AG	218
11909	771	HaeIII_Both-Ends_CC-31034_CID-1106854:1140239_num=425	282		35	0	21	0	14	T	C	TC	40	0	16	0	24	C	T	TC	34	0	18	0	16	T	C	TC	47	0	47	0	0	T	T	TT	62	0	38	0	24	T	C	TC	218
11910	772	HaeIII_Both-Ends_CC-31039_CID-1040052:1855867_num=425	7	C	30	0	0	0	30	C	C	CC	38	0	0	0	38	C	C	CC	39	0	18	0	21	C	T	TC	50	0	0	0	50	C	C	CC	52	0	0	0	52	C	C	CC	209
11911	772	HaeIII_Both-Ends_CC-31039_CID-1040052:1855867_num=425	237	C	30	0	0	0	30	C	C	CC	38	0	0	0	38	C	C	CC	39	0	18	0	21	C	T	TC	50	0	0	0	50	C	C	CC	52	0	0	0	52	C	C	CC	209
11912	772	HaeIII_Both-Ends_CC-31039_CID-1040052:1855867_num=425	264	C	30	0	0	30	0	G	G	GG	38	0	0	38	0	G	G	GG	39	18	0	21	0	G	A	AG	50	0	0	50	0	G	G	GG	52	0	0	52	0	G	G	GG	209
11913	772	HaeIII_Both-Ends_CC-31039_CID-1040052:1855867_num=425	276	C	30	30	0	0	0	A	A	AA	38	38	0	0	0	A	A	AA	39	21	0	18	0	A	G	AG	50	50	0	0	0	A	A	AA	52	52	0	0	0	A	A	AA	209
11919	773	HaeIII_Both-Ends_CC-31074_CID-812344:1444399_num=424	27		40	0	19	21	0	G	T	TG	53	0	0	53	0	G	G	GG	53	0	26	27	0	G	T	TG	48	0	17	31	0	G	T	TG	37	0	19	18	0	T	G	TG	231
11920	773	HaeIII_Both-Ends_CC-31074_CID-812344:1444399_num=424	213		40	21	0	19	0	A	G	AG	53	53	0	0	0	A	A	AA	53	27	0	26	0	A	G	AG	48	31	0	17	0	A	G	AG	37	18	0	19	0	G	A	AG	231
11926	774	HaeIII_Both-Ends_CC-31116_CID-606373:1675941_num=424	206		36	0	21	0	15	T	C	TC	34	0	19	0	15	T	C	TC	66	0	0	0	66	C	C	CC	49	0	20	0	29	C	T	TC	56	0	0	0	56	C	C	CC	241
11927	774	HaeIII_Both-Ends_CC-31116_CID-606373:1675941_num=424	218		36	0	21	0	15	T	C	TC	34	0	18	0	16	T	C	TC	66	0	0	0	66	C	C	CC	49	0	20	0	29	C	T	TC	56	0	0	0	56	C	C	CC	241
11944	775	HaeIII_Both-Ends_CC-31205_CID-254678:2735352_num=424	85	B	31	0	0	0	31	C	C	CC	38	17	0	0	21	C	A	AC	38	0	0	0	38	C	C	CC	50	0	0	0	50	C	C	CC	64	0	0	0	64	C	C	CC	221
11945	775	HaeIII_Both-Ends_CC-31205_CID-254678:2735352_num=424	87	B	31	0	0	0	31	C	C	CC	38	0	17	0	21	C	T	TC	38	0	0	0	38	C	C	CC	50	0	0	0	50	C	C	CC	64	0	0	0	64	C	C	CC	221
11949	776	HaeIII_Both-Ends_CC-31230_CID-2187710:3953557_num=424	73		33	0	0	0	33	C	C	CC	54	0	28	0	26	T	C	TC	50	0	50	0	0	T	T	TT	53	0	26	0	27	C	T	TC	64	0	0	0	64	C	C	CC	254
11950	776	HaeIII_Both-Ends_CC-31230_CID-2187710:3953557_num=424	205		33	0	0	0	33	C	C	CC	54	0	28	0	26	T	C	TC	50	0	50	0	0	T	T	TT	53	0	26	0	27	C	T	TC	64	0	0	0	64	C	C	CC	254
11955	777	HaeIII_Both-Ends_CC-31245_CID-2025887:3538406_num=424	204	A	33	0	17	0	16	T	C	TC	38	1	37	0	0	T	T	TT	55	0	54	0	1	T	T	TT	58	0	58	0	0	T	T	TT	50	0	1	0	49	C	C	CC	234
11956	777	HaeIII_Both-Ends_CC-31245_CID-2025887:3538406_num=424	217	A	33	17	0	16	0	A	G	AG	38	38	0	0	0	A	A	AA	55	55	0	0	0	A	A	AA	58	58	0	0	0	A	A	AA	50	1	0	49	0	G	G	GG	234
11957	777	HaeIII_Both-Ends_CC-31245_CID-2025887:3538406_num=424	249	A	33	0	16	0	17	C	T	TC	38	0	0	0	38	C	C	CC	55	0	0	0	55	C	C	CC	58	0	0	0	58	C	C	CC	50	0	49	0	1	T	T	TT	234
11965	778	HaeIII_Both-Ends_CC-31284_CID-1546426:2486074_num=424	238	B	30	0	0	0	30	C	C	CC	42	0	22	0	20	T	C	TC	54	0	0	0	54	C	C	CC	51	0	51	0	0	T	T	TT	41	0	41	0	0	T	T	TT	218
11966	778	HaeIII_Both-Ends_CC-31284_CID-1546426:2486074_num=424	275	A	30	0	15	0	15	C	T	TC	42	1	41	0	0	T	T	TT	54	0	54	0	0	T	T	TT	51	0	51	0	0	T	T	TT	41	0	41	0	0	T	T	TT	218
11971	779	HaeIII_Both-Ends_CC-31308_CID-1381851:3158601_num=424	96		32	17	0	15	0	A	G	AG	33	16	0	16	1	G	A	AG	60	31	0	29	0	A	G	AG	44	44	0	0	0	A	A	AA	49	20	0	29	0	G	A	AG	218
11972	779	HaeIII_Both-Ends_CC-31308_CID-1381851:3158601_num=424	271		32	0	0	15	17	C	G	GC	33	0	0	16	17	C	G	GC	60	0	0	29	31	C	G	GC	44	0	0	0	44	C	C	CC	49	0	0	29	20	G	C	GC	218
11973	780	HaeIII_Both-Ends_CC-31315_CID-1327742:2661810_num=424	206		58	23	0	35	0	G	A	AG	33	17	0	16	0	A	G	AG	53	19	0	34	0	G	A	AG	36	16	0	20	0	G	A	AG	78	25	0	53	0	G	A	AG	258
11974	780	HaeIII_Both-Ends_CC-31315_CID-1327742:2661810_num=424	225		58	0	23	0	35	C	T	TC	33	0	17	0	16	T	C	TC	53	0	19	0	34	C	T	TC	36	0	16	0	20	C	T	TC	78	0	25	0	53	C	T	TC	258
11987	781	HaeIII_Both-Ends_CC-31385_CID-793876:3376988_num=423	207		47	47	0	0	0	A	A	AA	24	24	0	0	0	A	A	AA	42	20	1	21	0	G	A	AG	41	20	0	21	0	G	A	AG	67	67	0	0	0	A	A	AA	221
11988	781	HaeIII_Both-Ends_CC-31385_CID-793876:3376988_num=423	244		47	0	0	0	47	C	C	CC	24	0	0	0	24	C	C	CC	42	0	22	0	20	T	C	TC	41	0	21	0	20	T	C	TC	67	0	0	0	67	C	C	CC	221
12021	782	HaeIII_Both-Ends_CC-31544_CID-2334340:4705860_num=423	35		33	33	0	0	0	A	A	AA	32	0	0	32	0	G	G	GG	44	27	0	17	0	A	G	AG	47	27	0	20	0	A	G	AG	65	64	0	0	1	A	A	AA	221
12022	782	HaeIII_Both-Ends_CC-31544_CID-2334340:4705860_num=423	215		33	0	0	33	0	G	G	GG	32	13	0	19	0	G	A	AG	44	0	0	44	0	G	G	GG	47	20	0	27	0	G	A	AG	65	0	0	65	0	G	G	GG	221
12026	783	HaeIII_Both-Ends_CC-31578_CID-1872556:3397864_num=423	39		37	0	18	0	19	C	T	TC	51	0	0	0	51	C	C	CC	53	0	0	0	53	C	C	CC	53	0	24	0	29	C	T	TC	48	0	0	0	48	C	C	CC	242
12027	783	HaeIII_Both-Ends_CC-31578_CID-1872556:3397864_num=423	241		37	0	18	0	19	C	T	TC	51	0	0	0	51	C	C	CC	53	0	0	0	53	C	C	CC	53	0	24	0	29	C	T	TC	48	0	0	0	48	C	C	CC	242
12043	784	HaeIII_Both-Ends_CC-31642_CID-1214904:3039714_num=423	69		41	0	41	0	0	T	T	TT	49	0	23	0	26	C	T	TC	52	0	30	0	22	T	C	TC	46	0	29	0	17	T	C	TC	31	0	31	0	0	T	T	TT	219
12044	784	HaeIII_Both-Ends_CC-31642_CID-1214904:3039714_num=423	236		41	0	41	0	0	T	T	TT	49	0	23	0	26	C	T	TC	52	0	30	0	22	T	C	TC	46	0	29	0	17	T	C	TC	31	0	31	0	0	T	T	TT	219
12047	785	HaeIII_Both-Ends_CC-31657_CID-1075654:3610958_num=423	7	E	28	28	0	0	0	A	A	AA	30	0	0	30	0	G	G	GG	31	0	0	31	0	G	G	GG	50	0	0	50	0	G	G	GG	60	29	0	31	0	G	A	AG	199
12048	785	HaeIII_Both-Ends_CC-31657_CID-1075654:3610958_num=423	284		28	0	0	28	0	G	G	GG	30	15	0	15	0	G	A	AG	31	31	0	0	0	A	A	AA	50	50	0	0	0	A	A	AA	60	31	0	29	0	A	G	AG	199
12060	786	HaeIII_Both-Ends_CC-31698_CID-79547:83171_num=422	84		111	65	0	46	0	A	G	AG	33	33	0	0	0	A	A	AA	202	116	0	86	0	A	G	AG	98	97	0	1	0	A	A	AA	72	72	0	0	0	A	A	AA	516
12063	786	HaeIII_Both-Ends_CC-31698_CID-79547:83171_num=422	266		111	63	1	0	47	A	C	AC	33	33	0	0	0	A	A	AA	202	116	0	0	86	A	C	AC	98	98	0	0	0	A	A	AA	72	72	0	0	0	A	A	AA	516
12064	786	HaeIII_Both-Ends_CC-31698_CID-79547:83171_num=422	271		111	0	0	47	64	C	G	GC	33	0	0	0	33	C	C	CC	202	0	0	85	117	C	G	GC	98	0	0	0	98	C	C	CC	72	0	0	0	72	C	C	CC	516
12070	787	HaeIII_Both-Ends_CC-31730_CID-630483:2671061_num=422	18		27	0	0	27	0	G	G	GG	45	26	0	19	0	A	G	AG	59	30	0	29	0	A	G	AG	38	0	0	38	0	G	G	GG	57	57	0	0	0	A	A	AA	226
12071	787	HaeIII_Both-Ends_CC-31730_CID-630483:2671061_num=422	251		27	19	0	8	0	A	G	AG	45	26	0	19	0	A	G	AG	59	59	0	0	0	A	A	AA	38	21	0	17	0	A	G	AG	57	57	0	0	0	A	A	AA	226
12072	787	HaeIII_Both-Ends_CC-31730_CID-630483:2671061_num=422	291		27	8	0	19	0	G	A	AG	45	19	0	26	0	G	A	AG	59	0	0	59	0	G	G	GG	38	17	0	21	0	G	A	AG	57	0	0	57	0	G	G	GG	226
12080	788	HaeIII_Both-Ends_CC-31746_CID-497072:821988_num=422	232	C	47	0	0	47	0	G	G	GG	99	0	99	0	0	T	T	TT	67	0	42	25	0	T	G	TG	85	0	85	0	0	T	T	TT	49	0	0	49	0	G	G	GG	347
12081	788	HaeIII_Both-Ends_CC-31746_CID-497072:821988_num=422	262	A	47	0	0	18	29	C	G	GC	99	0	0	99	0	G	G	GG	67	0	0	67	0	G	G	GG	85	0	0	85	0	G	G	GG	49	0	0	49	0	G	G	GG	347
12084	789	HaeIII_Both-Ends_CC-31760_CID-432578:1530146_num=422	22	C	43	0	0	0	43	C	C	CC	52	0	0	0	52	C	C	CC	32	0	17	0	15	T	C	TC	39	0	0	0	39	C	C	CC	64	0	0	0	64	C	C	CC	230
12085	789	HaeIII_Both-Ends_CC-31760_CID-432578:1530146_num=422	80	C	43	1	42	0	0	T	T	TT	52	0	52	0	0	T	T	TT	32	0	15	0	17	C	T	TC	39	0	38	1	0	T	T	TT	64	0	64	0	0	T	T	TT	230
12089	790	HaeIII_Both-Ends_CC-31790_CID-318486:3342635_num=422	44	C	33	0	0	33	0	G	G	GG	50	0	0	50	0	G	G	GG	47	23	0	24	0	G	A	AG	45	0	0	45	0	G	G	GG	52	0	0	52	0	G	G	GG	227
12090	790	HaeIII_Both-Ends_CC-31790_CID-318486:3342635_num=422	230	C	33	0	0	33	0	G	G	GG	50	0	0	50	0	G	G	GG	47	0	23	24	0	G	T	TG	45	0	0	45	0	G	G	GG	52	0	0	52	0	G	G	GG	227
12112	791	HaeIII_Both-Ends_CC-31913_CID-150675:1999486_num=422	6		38	38	0	0	0	A	A	AA	38	19	0	18	1	A	G	AG	56	34	0	22	0	A	G	AG	50	50	0	0	0	A	A	AA	29	29	0	0	0	A	A	AA	211
12113	791	HaeIII_Both-Ends_CC-31913_CID-150675:1999486_num=422	224		38	38	0	0	0	A	A	AA	38	20	0	18	0	A	G	AG	56	34	0	22	0	A	G	AG	50	50	0	0	0	A	A	AA	29	29	0	0	0	A	A	AA	211
12114	791	HaeIII_Both-Ends_CC-31913_CID-150675:1999486_num=422	262		38	0	0	38	0	G	G	GG	38	18	0	20	0	G	A	AG	56	22	0	33	1	G	A	AG	50	0	0	49	1	G	G	GG	29	0	0	29	0	G	G	GG	211
12131	792	HaeIII_Both-Ends_CC-31982_CID-932074:4438078_num=421	56	A	42	23	0	19	0	A	G	AG	36	36	0	0	0	A	A	AA	36	36	0	0	0	A	A	AA	52	52	0	0	0	A	A	AA	56	56	0	0	0	A	A	AA	222
12132	792	HaeIII_Both-Ends_CC-31982_CID-932074:4438078_num=421	73	A	42	0	19	0	23	C	T	TC	36	0	0	0	36	C	C	CC	36	0	0	0	36	C	C	CC	52	0	0	0	52	C	C	CC	56	0	0	0	56	C	C	CC	222
12182	793	HaeIII_Both-Ends_CC-32143_CID-2551796:3271486_num=421	93		34	15	0	19	0	G	A	AG	45	21	0	24	0	G	A	AG	58	34	0	24	0	A	G	AG	45	28	0	17	0	A	G	AG	47	47	0	0	0	A	A	AA	229
12183	793	HaeIII_Both-Ends_CC-32143_CID-2551796:3271486_num=421	203		34	0	33	1	0	T	T	TT	45	0	21	0	24	C	T	TC	58	0	33	1	24	T	C	TC	45	0	28	0	17	T	C	TC	47	0	47	0	0	T	T	TT	229
12226	794	HaeIII_Both-Ends_CC-32395_CID-3735166:4387351_num=420	246	E	41	0	0	0	41	C	C	CC	37	0	0	0	37	C	C	CC	36	0	36	0	0	T	T	TT	65	0	0	0	65	C	C	CC	41	0	16	0	25	C	T	TC	220
12227	794	HaeIII_Both-Ends_CC-32395_CID-3735166:4387351_num=420	257	E	41	0	0	0	41	C	C	CC	37	0	0	0	37	C	C	CC	36	0	36	0	0	T	T	TT	65	0	0	0	65	C	C	CC	41	0	16	0	25	C	T	TC	220
12240	795	HaeIII_Both-Ends_CC-32462_CID-2461022:3386723_num=420	92		30	11	19	0	0	T	A	AT	39	19	20	0	0	T	A	AT	49	49	0	0	0	A	A	AA	45	17	28	0	0	T	A	AT	48	25	23	0	0	A	T	AT	211
12241	795	HaeIII_Both-Ends_CC-32462_CID-2461022:3386723_num=420	220		30	19	0	11	0	A	G	AG	39	20	0	19	0	A	G	AG	49	23	0	26	0	G	A	AG	45	45	0	0	0	A	A	AA	48	48	0	0	0	A	A	AA	211
12256	796	HaeIII_Both-Ends_CC-32535_CID-151375:2154801_num=420	77	A	33	0	19	0	14	T	C	TC	35	0	0	0	35	C	C	CC	47	0	0	0	47	C	C	CC	45	0	0	0	45	C	C	CC	51	0	0	0	51	C	C	CC	211
12257	796	HaeIII_Both-Ends_CC-32535_CID-151375:2154801_num=420	255	A	33	19	0	14	0	A	G	AG	35	0	0	35	0	G	G	GG	47	0	0	47	0	G	G	GG	45	0	0	45	0	G	G	GG	51	0	0	51	0	G	G	GG	211
12258	797	HaeIII_Both-Ends_CC-32538_CID-1503980:3154930_num=420	39		34	12	0	22	0	G	A	AG	42	42	0	0	0	A	A	AA	64	33	0	31	0	A	G	AG	31	0	0	31	0	G	G	GG	44	44	0	0	0	A	A	AA	215
12259	797	HaeIII_Both-Ends_CC-32538_CID-1503980:3154930_num=420	74		34	0	21	0	13	T	C	TC	42	0	0	0	42	C	C	CC	64	0	31	0	33	C	T	TC	31	0	31	0	0	T	T	TT	44	0	0	0	44	C	C	CC	215
12267	798	HaeIII_Both-Ends_CC-32564_CID-1270916:2715695_num=420	11	E	36	0	36	0	0	T	T	TT	39	0	39	0	0	T	T	TT	59	0	59	0	0	T	T	TT	47	0	47	0	0	T	T	TT	46	0	21	0	25	C	T	TC	227
12268	798	HaeIII_Both-Ends_CC-32564_CID-1270916:2715695_num=420	93	E	36	0	36	0	0	T	T	TT	39	0	38	1	0	T	T	TT	59	0	59	0	0	T	T	TT	47	0	47	0	0	T	T	TT	46	0	21	25	0	G	T	TG	227
12272	799	HaeIII_Both-Ends_CC-32588_CID-104760:453321_num=420	27		41	0	21	0	20	T	C	TC	38	0	38	0	0	T	T	TT	46	0	25	0	21	T	C	TC	50	0	50	0	0	T	T	TT	59	0	59	0	0	T	T	TT	234
12273	799	HaeIII_Both-Ends_CC-32588_CID-104760:453321_num=420	59		41	0	20	0	21	C	T	TC	38	0	0	0	38	C	C	CC	46	0	21	0	25	C	T	TC	50	0	0	0	50	C	C	CC	59	0	0	0	59	C	C	CC	234
12274	799	HaeIII_Both-Ends_CC-32588_CID-104760:453321_num=420	260		41	0	21	0	20	T	C	TC	38	0	38	0	0	T	T	TT	46	0	25	0	21	T	C	TC	50	0	50	0	0	T	T	TT	59	0	59	0	0	T	T	TT	234
12275	799	HaeIII_Both-Ends_CC-32588_CID-104760:453321_num=420	294		41	0	20	0	21	C	T	TC	38	0	0	0	38	C	C	CC	46	0	21	0	25	C	T	TC	50	0	0	0	50	C	C	CC	59	0	0	0	59	C	C	CC	234
12311	800	HaeIII_Both-Ends_CC-32754_CID-242500:3932474_num=419	264	C	21	0	0	21	0	G	G	GG	43	0	0	43	0	G	G	GG	72	37	0	35	0	A	G	AG	55	0	0	55	0	G	G	GG	33	1	0	32	0	G	G	GG	224
12312	800	HaeIII_Both-Ends_CC-32754_CID-242500:3932474_num=419	288	A	21	0	10	0	11	C	T	TC	43	0	0	0	43	C	C	CC	72	0	0	0	72	C	C	CC	55	0	0	0	55	C	C	CC	33	0	0	0	33	C	C	CC	224
12319	801	HaeIII_Both-Ends_CC-32796_CID-1892064:3193642_num=419	4	D	34	34	0	0	0	A	A	AA	52	52	0	0	0	A	A	AA	51	0	0	51	0	G	G	GG	42	24	0	18	0	A	G	AG	39	39	0	0	0	A	A	AA	218
12320	801	HaeIII_Both-Ends_CC-32796_CID-1892064:3193642_num=419	279	D	34	0	0	34	0	G	G	GG	52	0	0	52	0	G	G	GG	51	0	51	0	0	T	T	TT	42	0	18	24	0	G	T	TG	39	0	0	39	0	G	G	GG	218
12323	802	HaeIII_Both-Ends_CC-32803_CID-180514:3555551_num=419	31	E	48	0	48	0	0	T	T	TT	41	0	41	0	0	T	T	TT	43	0	43	0	0	T	T	TT	55	0	55	0	0	T	T	TT	46	0	25	0	21	T	C	TC	233
12324	802	HaeIII_Both-Ends_CC-32803_CID-180514:3555551_num=419	209		48	48	0	0	0	A	A	AA	41	41	0	0	0	A	A	AA	43	23	0	20	0	A	G	AG	55	55	0	0	0	A	A	AA	46	25	0	21	0	A	G	AG	233
12325	802	HaeIII_Both-Ends_CC-32803_CID-180514:3555551_num=419	260		48	0	0	0	48	C	C	CC	41	0	0	0	41	C	C	CC	43	20	0	0	23	C	A	AC	55	0	0	0	55	C	C	CC	46	21	0	0	25	C	A	AC	233
12330	803	HaeIII_Both-Ends_CC-32850_CID-1409315:2033616_num=419	5	B	34	0	0	34	0	G	G	GG	32	17	0	15	0	A	G	AG	57	0	0	57	0	G	G	GG	57	0	0	57	0	G	G	GG	51	0	0	51	0	G	G	GG	231
12331	803	HaeIII_Both-Ends_CC-32850_CID-1409315:2033616_num=419	28	A	34	0	0	15	19	C	G	GC	32	0	0	0	32	C	C	CC	57	0	0	0	57	C	C	CC	57	0	0	0	57	C	C	CC	51	0	0	0	51	C	C	CC	231
12332	804	HaeIII_Both-Ends_CC-32851_CID-1389636:3690236_num=419	12	C	32	0	0	0	32	C	C	CC	58	0	0	0	58	C	C	CC	57	0	26	0	31	C	T	TC	40	0	0	0	40	C	C	CC	46	0	0	0	46	C	C	CC	233
12333	804	HaeIII_Both-Ends_CC-32851_CID-1389636:3690236_num=419	225	C	32	0	32	0	0	T	T	TT	58	0	58	0	0	T	T	TT	57	0	31	0	26	T	C	TC	40	0	40	0	0	T	T	TT	46	0	46	0	0	T	T	TT	233
12344	805	HaeIII_Both-Ends_CC-32923_CID-870343:2140692_num=418	274	A	29	0	8	0	21	C	T	TC	51	0	0	0	51	C	C	CC	60	0	0	0	60	C	C	CC	53	0	0	0	53	C	C	CC	42	0	0	0	42	C	C	CC	235
12345	805	HaeIII_Both-Ends_CC-32923_CID-870343:2140692_num=418	286		29	0	8	0	21	C	T	TC	51	0	0	0	51	C	C	CC	60	0	35	0	25	T	C	TC	53	0	1	0	52	C	C	CC	42	0	0	0	42	C	C	CC	235
12346	806	HaeIII_Both-Ends_CC-32934_CID-834403:1780329_num=418	3		45	0	45	0	0	T	T	TT	37	26	11	0	0	A	T	AT	47	0	47	0	0	T	T	TT	42	17	25	0	0	T	A	AT	46	0	46	0	0	T	T	TT	217
12347	806	HaeIII_Both-Ends_CC-32934_CID-834403:1780329_num=418	269		45	0	19	0	26	C	T	TC	37	0	11	0	26	C	T	TC	47	0	47	0	0	T	T	TT	42	0	25	0	17	T	C	TC	46	0	21	0	25	C	T	TC	217
12351	807	HaeIII_Both-Ends_CC-32966_CID-655976:2714326_num=418	30	D	23	23	0	0	0	A	A	AA	42	42	0	0	0	A	A	AA	79	79	0	0	0	A	A	AA	57	23	0	34	0	G	A	AG	23	23	0	0	0	A	A	AA	224
12352	807	HaeIII_Both-Ends_CC-32966_CID-655976:2714326_num=418	59		23	12	0	11	0	A	G	AG	42	19	0	23	0	G	A	AG	79	40	0	38	1	A	G	AG	57	0	0	57	0	G	G	GG	23	11	0	12	0	G	A	AG	224
12361	808	HaeIII_Both-Ends_CC-32981_CID-522508:2389607_num=418	6		23	12	0	11	0	A	G	AG	30	20	0	10	0	A	G	AG	59	59	0	0	0	A	A	AA	45	26	0	19	0	A	G	AG	42	25	0	17	0	A	G	AG	199
12362	808	HaeIII_Both-Ends_CC-32981_CID-522508:2389607_num=418	28		23	11	0	12	0	G	A	AG	30	10	0	20	0	G	A	AG	59	0	0	59	0	G	G	GG	45	19	0	26	0	G	A	AG	42	17	0	25	0	G	A	AG	199
12366	809	HaeIII_Both-Ends_CC-33000_CID-417808:974855_num=418	247	E	28	0	28	0	0	T	T	TT	44	0	44	0	0	T	T	TT	45	0	45	0	0	T	T	TT	49	0	49	0	0	T	T	TT	61	0	20	0	41	C	T	TC	227
12367	809	HaeIII_Both-Ends_CC-33000_CID-417808:974855_num=418	254	E	28	0	0	0	28	C	C	CC	44	0	0	0	44	C	C	CC	45	0	1	0	44	C	C	CC	49	0	0	0	49	C	C	CC	61	0	41	0	20	T	C	TC	227
12368	810	HaeIII_Both-Ends_CC-33001_CID-417225:2549843_num=418	22	B	46	0	0	46	0	G	G	GG	91	24	0	67	0	G	A	AG	54	0	0	54	0	G	G	GG	76	0	0	76	0	G	G	GG	76	0	0	76	0	G	G	GG	343
12370	810	HaeIII_Both-Ends_CC-33001_CID-417225:2549843_num=418	245	B	46	0	46	0	0	T	T	TT	91	0	67	0	24	T	C	TC	54	0	54	0	0	T	T	TT	76	0	76	0	0	T	T	TT	76	0	76	0	0	T	T	TT	343
12371	810	HaeIII_Both-Ends_CC-33001_CID-417225:2549843_num=418	256	B	46	0	0	46	0	G	G	GG	91	24	0	67	0	G	A	AG	54	0	0	54	0	G	G	GG	76	0	0	76	0	G	G	GG	76	0	0	76	0	G	G	GG	343
12397	811	HaeIII_Both-Ends_CC-33107_CID-2094292:3361791_num=418	11		29	0	16	0	13	T	C	TC	34	0	23	0	11	T	C	TC	67	0	67	0	0	T	T	TT	39	0	39	0	0	T	T	TT	55	0	55	0	0	T	T	TT	224
12398	811	HaeIII_Both-Ends_CC-33107_CID-2094292:3361791_num=418	203		29	0	16	13	0	T	G	TG	34	0	23	11	0	T	G	TG	67	0	67	0	0	T	T	TT	39	0	39	0	0	T	T	TT	55	0	55	0	0	T	T	TT	224
12410	812	HaeIII_Both-Ends_CC-33148_CID-169989:2924500_num=418	258		70	0	32	0	38	C	T	TC	28	0	28	0	0	T	T	TT	89	0	47	0	42	T	C	TC	36	0	0	0	36	C	C	CC	147	0	147	0	0	T	T	TT	370
12411	812	HaeIII_Both-Ends_CC-33148_CID-169989:2924500_num=418	262		70	38	0	32	0	A	G	AG	28	0	0	28	0	G	G	GG	89	42	0	47	0	G	A	AG	36	36	0	0	0	A	A	AA	147	0	0	147	0	G	G	GG	370
12417	813	HaeIII_Both-Ends_CC-33179_CID-1326887:3671342_num=418	226		37	18	0	19	0	G	A	AG	32	17	0	15	0	A	G	AG	70	70	0	0	0	A	A	AA	52	29	0	23	0	A	G	AG	41	19	0	22	0	G	A	AG	232
12418	813	HaeIII_Both-Ends_CC-33179_CID-1326887:3671342_num=418	270	E	37	0	0	0	37	C	C	CC	32	0	0	0	32	C	C	CC	70	0	0	0	70	C	C	CC	52	0	0	0	52	C	C	CC	41	0	22	0	19	T	C	TC	232
12421	814	HaeIII_Both-Ends_CC-33193_CID-1208171:2526035_num=418	203		37	20	0	17	0	A	G	AG	40	24	1	15	0	A	G	AG	46	46	0	0	0	A	A	AA	53	53	0	0	0	A	A	AA	45	24	0	21	0	A	G	AG	221
12422	814	HaeIII_Both-Ends_CC-33193_CID-1208171:2526035_num=418	281		37	0	20	0	17	T	C	TC	40	0	25	0	15	T	C	TC	46	0	46	0	0	T	T	TT	53	0	53	0	0	T	T	TT	45	0	24	0	21	T	C	TC	221
12462	815	HaeIII_Both-Ends_CC-33361_CID-368645:1198070_num=417	49		42	0	16	26	0	G	T	TG	52	0	25	27	0	G	T	TG	66	0	35	31	0	T	G	TG	54	0	25	29	0	G	T	TG	77	0	42	35	0	T	G	TG	291
12463	815	HaeIII_Both-Ends_CC-33361_CID-368645:1198070_num=417	249	B	42	0	42	0	0	T	T	TT	52	27	25	0	0	A	T	AT	66	0	66	0	0	T	T	TT	54	54	0	0	0	A	A	AA	77	0	77	0	0	T	T	TT	291
12465	816	HaeIII_Both-Ends_CC-33372_CID-3277836:3394587_num=417	10		29	13	0	16	0	G	A	AG	42	42	0	0	0	A	A	AA	41	19	0	22	0	G	A	AG	60	60	0	0	0	A	A	AA	47	47	0	0	0	A	A	AA	219
12466	816	HaeIII_Both-Ends_CC-33372_CID-3277836:3394587_num=417	235	C	29	29	0	0	0	A	A	AA	42	42	0	0	0	A	A	AA	41	19	0	0	22	C	A	AC	60	60	0	0	0	A	A	AA	47	47	0	0	0	A	A	AA	219
12467	816	HaeIII_Both-Ends_CC-33372_CID-3277836:3394587_num=417	286	A	29	16	1	12	0	A	G	AG	42	0	0	42	0	G	G	GG	41	0	0	41	0	G	G	GG	60	1	0	59	0	G	G	GG	47	0	0	47	0	G	G	GG	219
12469	817	HaeIII_Both-Ends_CC-33386_CID-2892919:3211996_num=417	69	D	74	0	0	0	74	C	C	CC	83	0	0	0	83	C	C	CC	98	0	0	0	98	C	C	CC	82	0	36	0	46	C	T	TC	102	0	0	0	102	C	C	CC	439
12470	817	HaeIII_Both-Ends_CC-33386_CID-2892919:3211996_num=417	271	D	74	0	74	0	0	T	T	TT	83	0	83	0	0	T	T	TT	98	0	98	0	0	T	T	TT	82	0	46	0	36	T	C	TC	102	0	102	0	0	T	T	TT	439
12472	818	HaeIII_Both-Ends_CC-33428_CID-2186871:3604604_num=417	218		24	0	13	0	11	T	C	TC	30	0	30	0	0	T	T	TT	46	0	16	0	30	C	T	TC	32	0	31	0	1	T	T	TT	66	0	28	0	38	C	T	TC	198
12473	818	HaeIII_Both-Ends_CC-33428_CID-2186871:3604604_num=417	249		24	13	0	11	0	A	G	AG	30	19	0	11	0	A	G	AG	46	0	0	46	0	G	G	GG	32	32	0	0	0	A	A	AA	66	0	0	66	0	G	G	GG	198
12474	818	HaeIII_Both-Ends_CC-33428_CID-2186871:3604604_num=417	289		24	11	0	13	0	G	A	AG	30	0	0	30	0	G	G	GG	46	29	0	17	0	A	G	AG	32	0	0	32	0	G	G	GG	66	38	0	28	0	A	G	AG	198
12489	819	HaeIII_Both-Ends_CC-33485_CID-155184:3535643_num=417	255		52	29	0	23	0	A	G	AG	49	0	0	49	0	G	G	GG	41	20	0	21	0	G	A	AG	41	15	0	26	0	G	A	AG	47	1	0	46	0	G	G	GG	230
12490	819	HaeIII_Both-Ends_CC-33485_CID-155184:3535643_num=417	257		52	29	23	0	0	A	T	AT	49	23	26	0	0	T	A	AT	41	20	21	0	0	T	A	AT	41	14	26	1	0	T	A	AT	47	1	45	0	1	T	T	TT	230
12492	820	HaeIII_Both-Ends_CC-33501_CID-1358945:4036034_num=417	209		62	62	0	0	0	A	A	AA	87	46	41	0	0	A	T	AT	76	32	44	0	0	T	A	AT	90	90	0	0	0	A	A	AA	114	57	57	0	0	T	A	AT	429
12493	820	HaeIII_Both-Ends_CC-33501_CID-1358945:4036034_num=417	240	D	62	0	0	0	62	C	C	CC	87	0	0	0	87	C	C	CC	76	0	0	0	76	C	C	CC	90	0	43	1	46	C	T	TC	114	0	0	0	114	C	C	CC	429
12498	821	HaeIII_Both-Ends_CC-33512_CID-1172806:1382287_num=417	24		31	0	21	0	10	T	C	TC	85	0	48	0	37	T	C	TC	129	0	84	0	45	T	C	TC	116	0	38	0	78	C	T	TC	38	0	21	0	17	T	C	TC	399
12500	821	HaeIII_Both-Ends_CC-33512_CID-1172806:1382287_num=417	252		31	0	10	0	21	C	T	TC	85	0	37	0	48	C	T	TC	129	0	45	0	84	C	T	TC	116	0	78	0	38	T	C	TC	38	0	16	1	21	C	T	TC	399
12502	821	HaeIII_Both-Ends_CC-33512_CID-1172806:1382287_num=417	290		31	0	21	0	10	T	C	TC	85	0	48	0	37	T	C	TC	129	0	84	0	45	T	C	TC	116	0	37	0	79	C	T	TC	38	0	21	0	17	T	C	TC	399
12513	822	HaeIII_Both-Ends_CC-33538_CID-988474:2441198_num=416	238		38	0	16	1	21	C	T	TC	40	0	23	0	17	T	C	TC	47	0	0	0	47	C	C	CC	45	0	17	0	28	C	T	TC	60	0	0	0	60	C	C	CC	230
12514	822	HaeIII_Both-Ends_CC-33538_CID-988474:2441198_num=416	278		38	0	21	0	17	T	C	TC	40	0	17	0	23	C	T	TC	47	0	21	0	26	C	T	TC	45	0	0	0	45	C	C	CC	60	0	60	0	0	T	T	TT	230
12537	823	HaeIII_Both-Ends_CC-33670_CID-3321332:3344969_num=416	34		52	0	0	25	27	C	G	GC	44	0	0	0	44	C	C	CC	35	0	0	0	35	C	C	CC	57	0	0	30	27	G	C	GC	47	0	0	0	47	C	C	CC	235
12538	823	HaeIII_Both-Ends_CC-33670_CID-3321332:3344969_num=416	265		52	25	27	0	0	T	A	AT	44	0	44	0	0	T	T	TT	35	0	35	0	0	T	T	TT	57	30	27	0	0	A	T	AT	47	0	47	0	0	T	T	TT	235
12545	824	HaeIII_Both-Ends_CC-33703_CID-2619606:2812545_num=416	94	C	29	0	0	0	29	C	C	CC	45	0	45	0	0	T	T	TT	57	0	31	0	26	T	C	TC	64	0	64	0	0	T	T	TT	42	1	0	0	41	C	C	CC	237
12546	824	HaeIII_Both-Ends_CC-33703_CID-2619606:2812545_num=416	225	C	29	0	0	0	29	C	C	CC	45	0	45	0	0	T	T	TT	57	0	31	0	26	T	C	TC	64	0	64	0	0	T	T	TT	42	0	0	0	42	C	C	CC	237
12550	825	HaeIII_Both-Ends_CC-33751_CID-192806:436160_num=416	21		119	52	0	67	0	G	A	AG	131	63	0	68	0	G	A	AG	127	58	0	69	0	G	A	AG	69	1	0	68	0	G	G	GG	119	60	0	59	0	A	G	AG	565
12551	825	HaeIII_Both-Ends_CC-33751_CID-192806:436160_num=416	45		119	52	0	67	0	G	A	AG	131	63	0	68	0	G	A	AG	127	58	0	69	0	G	A	AG	69	1	0	68	0	G	G	GG	119	60	0	59	0	A	G	AG	565
12552	825	HaeIII_Both-Ends_CC-33751_CID-192806:436160_num=416	57		119	52	0	67	0	G	A	AG	131	63	0	68	0	G	A	AG	127	58	0	69	0	G	A	AG	69	1	0	68	0	G	G	GG	119	60	0	59	0	A	G	AG	565
12553	825	HaeIII_Both-Ends_CC-33751_CID-192806:436160_num=416	74		119	52	0	67	0	G	A	AG	131	63	0	68	0	G	A	AG	127	58	0	69	0	G	A	AG	69	1	0	68	0	G	G	GG	119	60	0	59	0	A	G	AG	565
12554	825	HaeIII_Both-Ends_CC-33751_CID-192806:436160_num=416	76		119	0	52	67	0	G	T	TG	131	0	63	68	0	G	T	TG	127	0	58	69	0	G	T	TG	69	0	1	68	0	G	G	GG	119	0	60	59	0	T	G	TG	565
12555	825	HaeIII_Both-Ends_CC-33751_CID-192806:436160_num=416	94		119	52	67	0	0	T	A	AT	131	63	68	0	0	T	A	AT	127	58	69	0	0	T	A	AT	69	1	68	0	0	T	T	TT	119	60	59	0	0	A	T	AT	565
12556	825	HaeIII_Both-Ends_CC-33751_CID-192806:436160_num=416	218		119	2	0	66	51	G	C	GC	131	0	0	68	63	G	C	GC	127	0	0	69	58	G	C	GC	69	0	0	68	1	G	G	GG	119	0	0	59	60	C	G	GC	565
12557	825	HaeIII_Both-Ends_CC-33751_CID-192806:436160_num=416	226		119	0	52	0	67	C	T	TC	131	0	63	0	68	C	T	TC	127	0	58	0	69	C	T	TC	69	0	1	0	68	C	C	CC	119	0	60	0	59	T	C	TC	565
12558	825	HaeIII_Both-Ends_CC-33751_CID-192806:436160_num=416	268		119	52	67	0	0	T	A	AT	131	63	68	0	0	T	A	AT	127	58	69	0	0	T	A	AT	69	1	68	0	0	T	T	TT	119	60	59	0	0	A	T	AT	565
12585	826	HaeIII_Both-Ends_CC-33909_CID-660182:3335428_num=415	43		45	0	0	23	22	G	C	GC	40	0	0	25	15	G	C	GC	49	0	0	20	29	C	G	GC	52	0	0	52	0	G	G	GG	54	0	0	23	31	C	G	GC	240
12586	826	HaeIII_Both-Ends_CC-33909_CID-660182:3335428_num=415	208		45	0	1	44	0	G	G	GG	40	0	15	25	0	G	T	TG	49	0	0	49	0	G	G	GG	52	0	0	52	0	G	G	GG	54	0	31	23	0	T	G	TG	240
12593	827	HaeIII_Both-Ends_CC-33926_CID-54264:1189941_num=415	92	D	37	0	0	37	0	G	G	GG	44	0	0	44	0	G	G	GG	42	0	0	42	0	G	G	GG	54	26	0	28	0	G	A	AG	56	0	0	56	0	G	G	GG	233
12594	827	HaeIII_Both-Ends_CC-33926_CID-54264:1189941_num=415	256	D	37	0	0	0	37	C	C	CC	44	0	0	0	44	C	C	CC	42	0	0	0	42	C	C	CC	54	0	26	0	28	C	T	TC	56	0	0	0	56	C	C	CC	233
12595	827	HaeIII_Both-Ends_CC-33926_CID-54264:1189941_num=415	295	D	37	0	0	0	37	C	C	CC	44	0	0	0	44	C	C	CC	42	0	0	0	42	C	C	CC	54	0	26	0	28	C	T	TC	56	0	0	0	56	C	C	CC	233
12607	828	HaeIII_Both-Ends_CC-33965_CID-3570766:3729126_num=415	227		38	20	0	18	0	A	G	AG	38	12	0	26	0	G	A	AG	57	29	0	28	0	A	G	AG	32	11	0	21	0	G	A	AG	62	62	0	0	0	A	A	AA	227
12608	828	HaeIII_Both-Ends_CC-33965_CID-3570766:3729126_num=415	270		38	0	0	38	0	G	G	GG	38	0	0	38	0	G	G	GG	57	28	0	29	0	G	A	AG	32	21	0	11	0	A	G	AG	62	0	0	62	0	G	G	GG	227
12609	829	HaeIII_Both-Ends_CC-33973_CID-3365323:3394353_num=415	33		37	21	0	16	0	A	G	AG	52	0	0	52	0	G	G	GG	34	0	0	34	0	G	G	GG	65	36	0	29	0	A	G	AG	51	28	0	23	0	A	G	AG	239
12610	829	HaeIII_Both-Ends_CC-33973_CID-3365323:3394353_num=415	232		37	0	0	16	21	C	G	GC	52	0	0	52	0	G	G	GG	34	0	0	34	0	G	G	GG	65	0	0	29	36	C	G	GC	51	0	0	23	28	C	G	GC	239
12613	830	HaeIII_Both-Ends_CC-33988_CID-291915:3265527_num=415	71	B	30	30	0	0	0	A	A	AA	36	20	16	0	0	A	T	AT	68	68	0	0	0	A	A	AA	54	54	0	0	0	A	A	AA	52	52	0	0	0	A	A	AA	240
12614	830	HaeIII_Both-Ends_CC-33988_CID-291915:3265527_num=415	215	B	30	0	0	30	0	G	G	GG	36	16	0	20	0	G	A	AG	68	0	0	68	0	G	G	GG	54	0	0	54	0	G	G	GG	52	0	0	52	0	G	G	GG	240
12626	831	HaeIII_Both-Ends_CC-34113_CID-1473746:4327497_num=415	92	D	32	0	32	0	0	T	T	TT	31	0	31	0	0	T	T	TT	59	0	59	0	0	T	T	TT	49	0	20	0	29	C	T	TC	63	0	63	0	0	T	T	TT	234
12627	831	HaeIII_Both-Ends_CC-34113_CID-1473746:4327497_num=415	290		32	0	16	0	16	C	T	TC	31	0	17	0	14	T	C	TC	59	0	0	0	59	C	C	CC	49	0	0	0	49	C	C	CC	63	0	28	0	35	C	T	TC	234
12630	832	HaeIII_Both-Ends_CC-34128_CID-1325825:2134061_num=415	43		40	40	0	0	0	A	A	AA	51	51	0	0	0	A	A	AA	43	22	21	0	0	A	T	AT	42	24	18	0	0	A	T	AT	47	47	0	0	0	A	A	AA	223
12631	832	HaeIII_Both-Ends_CC-34128_CID-1325825:2134061_num=415	285		40	40	0	0	0	A	A	AA	51	51	0	0	0	A	A	AA	43	22	0	21	0	A	G	AG	42	24	0	18	0	A	G	AG	47	47	0	0	0	A	A	AA	223
12632	833	HaeIII_Both-Ends_CC-34134_CID-1298929:2430379_num=415	228		57	0	30	0	27	T	C	TC	90	0	53	0	37	T	C	TC	107	0	107	0	0	T	T	TT	99	0	56	0	43	T	C	TC	74	0	74	0	0	T	T	TT	427
12633	833	HaeIII_Both-Ends_CC-34134_CID-1298929:2430379_num=415	280		57	0	27	0	30	C	T	TC	90	0	37	0	53	C	T	TC	107	0	0	0	107	C	C	CC	99	0	43	0	56	C	T	TC	74	0	0	0	74	C	C	CC	427
12643	834	HaeIII_Both-Ends_CC-34182_CID-938072:2868171_num=414	67	B	68	0	0	0	68	C	C	CC	78	0	38	0	40	C	T	TC	105	0	104	0	1	T	T	TT	83	0	83	0	0	T	T	TT	110	0	108	2	0	T	T	TT	444
12644	834	HaeIII_Both-Ends_CC-34182_CID-938072:2868171_num=414	227	B	68	0	0	68	0	G	G	GG	78	38	0	40	0	G	A	AG	105	105	0	0	0	A	A	AA	83	83	0	0	0	A	A	AA	110	110	0	0	0	A	A	AA	444
12645	834	HaeIII_Both-Ends_CC-34182_CID-938072:2868171_num=414	228	B	68	0	0	0	68	C	C	CC	78	0	38	0	40	C	T	TC	105	0	104	0	1	T	T	TT	83	0	83	0	0	T	T	TT	110	0	110	0	0	T	T	TT	444
12665	835	HaeIII_Both-Ends_CC-34235_CID-550393:2227723_num=414	14	D	21	0	21	0	0	T	T	TT	51	0	51	0	0	T	T	TT	73	0	73	0	0	T	T	TT	43	0	19	0	24	C	T	TC	41	0	41	0	0	T	T	TT	229
12666	835	HaeIII_Both-Ends_CC-34235_CID-550393:2227723_num=414	205	D	21	0	0	0	21	C	C	CC	51	0	0	0	51	C	C	CC	73	0	0	0	73	C	C	CC	43	0	24	0	19	T	C	TC	41	0	0	0	41	C	C	CC	229
12672	836	HaeIII_Both-Ends_CC-34267_CID-411422:3843721_num=414	6		24	24	0	0	0	A	A	AA	29	17	0	12	0	A	G	AG	47	20	0	27	0	G	A	AG	45	19	0	26	0	G	A	AG	37	0	0	37	0	G	G	GG	182
12673	836	HaeIII_Both-Ends_CC-34267_CID-411422:3843721_num=414	12		24	0	0	24	0	G	G	GG	29	0	12	17	0	G	T	TG	47	0	27	20	0	T	G	TG	45	0	26	19	0	T	G	TG	37	0	37	0	0	T	T	TT	182
12674	837	HaeIII_Both-Ends_CC-34270_CID-404867:2715515_num=414	71	B	25	0	0	25	0	G	G	GG	32	0	0	16	16	C	G	GC	52	0	0	52	0	G	G	GG	56	0	0	56	0	G	G	GG	56	0	0	56	0	G	G	GG	221
12675	837	HaeIII_Both-Ends_CC-34270_CID-404867:2715515_num=414	271		25	0	10	15	0	G	T	TG	32	0	16	16	0	G	T	TG	52	0	0	52	0	G	G	GG	56	0	0	56	0	G	G	GG	56	0	28	28	0	G	T	TG	221
12678	838	HaeIII_Both-Ends_CC-34297_CID-3273152:3277980_num=414	14		35	0	0	35	0	G	G	GG	31	18	0	13	0	A	G	AG	55	22	0	33	0	G	A	AG	46	0	0	46	0	G	G	GG	53	0	0	53	0	G	G	GG	220
12679	838	HaeIII_Both-Ends_CC-34297_CID-3273152:3277980_num=414	72		35	0	0	0	35	C	C	CC	31	0	18	0	13	T	C	TC	55	0	22	0	33	C	T	TC	46	0	0	0	46	C	C	CC	53	0	0	0	53	C	C	CC	220
12683	839	HaeIII_Both-Ends_CC-34319_CID-2705992:4009492_num=414	67		33	16	0	17	0	G	A	AG	46	46	0	0	0	A	A	AA	56	56	0	0	0	A	A	AA	42	18	0	24	0	G	A	AG	38	38	0	0	0	A	A	AA	215
12684	839	HaeIII_Both-Ends_CC-34319_CID-2705992:4009492_num=414	254		33	16	0	0	17	C	A	AC	46	46	0	0	0	A	A	AA	56	56	0	0	0	A	A	AA	42	18	0	0	24	C	A	AC	38	37	0	1	0	A	A	AA	215
12709	840	HaeIII_Both-Ends_CC-34460_CID-1088018:1919933_num=414	235		44	0	23	0	21	T	C	TC	38	0	16	0	22	C	T	TC	34	0	34	0	0	T	T	TT	54	0	54	0	0	T	T	TT	53	0	22	0	31	C	T	TC	223
12710	840	HaeIII_Both-Ends_CC-34460_CID-1088018:1919933_num=414	271		44	0	23	0	21	T	C	TC	38	0	16	0	22	C	T	TC	34	0	34	0	0	T	T	TT	54	0	54	0	0	T	T	TT	53	0	22	0	31	C	T	TC	223
12715	841	HaeIII_Both-Ends_CC-34504_CID-801510:1841201_num=413	55		34	0	18	0	16	T	C	TC	46	0	0	0	46	C	C	CC	32	0	0	0	32	C	C	CC	42	0	0	0	42	C	C	CC	55	0	26	0	29	C	T	TC	209
12716	841	HaeIII_Both-Ends_CC-34504_CID-801510:1841201_num=413	249		34	16	0	18	0	G	A	AG	46	46	0	0	0	A	A	AA	32	32	0	0	0	A	A	AA	42	42	0	0	0	A	A	AA	55	29	0	26	0	A	G	AG	209
12767	842	HaeIII_Both-Ends_CC-34820_CID-82349:1363906_num=412	219	D	29	0	29	0	0	T	T	TT	39	0	39	0	0	T	T	TT	57	0	57	0	0	T	T	TT	71	0	29	0	42	C	T	TC	50	0	50	0	0	T	T	TT	246
12768	842	HaeIII_Both-Ends_CC-34820_CID-82349:1363906_num=412	231	D	29	0	0	0	29	C	C	CC	39	0	1	0	38	C	C	CC	57	0	1	0	56	C	C	CC	71	0	42	0	29	T	C	TC	50	0	0	0	50	C	C	CC	246
12780	843	HaeIII_Both-Ends_CC-34858_CID-529800:1932948_num=412	204		53	0	0	0	53	C	C	CC	84	0	58	0	26	T	C	TC	98	0	47	0	51	C	T	TC	58	0	0	0	58	C	C	CC	65	0	0	0	65	C	C	CC	358
12781	843	HaeIII_Both-Ends_CC-34858_CID-529800:1932948_num=412	227	C	53	53	0	0	0	A	A	AA	84	0	0	84	0	G	G	GG	98	51	0	47	0	A	G	AG	58	0	0	58	0	G	G	GG	65	65	0	0	0	A	A	AA	358
12798	844	HaeIII_Both-Ends_CC-34947_CID-254957:3063913_num=412	13	D	74	74	0	0	0	A	A	AA	84	84	0	0	0	A	A	AA	76	76	0	0	0	A	A	AA	100	54	46	0	0	A	T	AT	89	89	0	0	0	A	A	AA	423
12799	844	HaeIII_Both-Ends_CC-34947_CID-254957:3063913_num=412	237		74	74	0	0	0	A	A	AA	84	84	0	0	0	A	A	AA	76	36	0	40	0	G	A	AG	100	54	0	46	0	A	G	AG	89	89	0	0	0	A	A	AA	423
12800	845	HaeIII_Both-Ends_CC-34958_CID-242611:4097950_num=412	82		30	18	0	12	0	A	G	AG	46	26	0	20	0	A	G	AG	62	32	0	30	0	A	G	AG	35	0	0	35	0	G	G	GG	45	45	0	0	0	A	A	AA	218
12801	845	HaeIII_Both-Ends_CC-34958_CID-242611:4097950_num=412	230		30	18	0	12	0	A	G	AG	46	26	0	20	0	A	G	AG	62	32	0	30	0	A	G	AG	35	0	0	35	0	G	G	GG	45	45	0	0	0	A	A	AA	218
12825	846	HaeIII_Both-Ends_CC-35087_CID-1103070:2345554_num=412	8		32	0	15	0	17	C	T	TC	35	0	35	0	0	T	T	TT	45	0	0	0	45	C	C	CC	47	0	22	0	25	C	T	TC	58	0	58	0	0	T	T	TT	217
12826	846	HaeIII_Both-Ends_CC-35087_CID-1103070:2345554_num=412	283		32	0	17	0	15	T	C	TC	35	0	0	0	35	C	C	CC	45	0	45	0	0	T	T	TT	47	0	25	0	22	T	C	TC	58	0	0	0	58	C	C	CC	217
12829	847	HaeIII_Both-Ends_CC-35106_CID-93868:3309209_num=411	206		40	0	12	28	0	G	T	TG	30	0	30	0	0	T	T	TT	73	0	73	0	0	T	T	TT	39	0	21	18	0	T	G	TG	42	0	42	0	0	T	T	TT	224
12830	847	HaeIII_Both-Ends_CC-35106_CID-93868:3309209_num=411	213		40	0	28	0	12	T	C	TC	30	0	0	0	30	C	C	CC	73	0	0	0	73	C	C	CC	39	0	18	0	21	C	T	TC	42	0	0	0	42	C	C	CC	224
12835	848	HaeIII_Both-Ends_CC-35123_CID-829739:2891348_num=411	212		33	0	33	0	0	T	T	TT	33	0	16	0	17	C	T	TC	43	0	21	0	22	C	T	TC	51	0	26	0	25	T	C	TC	37	0	0	0	37	C	C	CC	197
12836	848	HaeIII_Both-Ends_CC-35123_CID-829739:2891348_num=411	240		33	0	0	0	33	C	C	CC	33	0	17	0	16	T	C	TC	43	0	22	0	21	T	C	TC	51	0	25	0	26	C	T	TC	37	0	37	0	0	T	T	TT	197
12839	849	HaeIII_Both-Ends_CC-35127_CID-793723:830422_num=411	67		37	0	25	0	12	T	C	TC	45	0	45	0	0	T	T	TT	42	0	0	0	42	C	C	CC	42	0	20	0	22	C	T	TC	38	0	38	0	0	T	T	TT	204
12840	849	HaeIII_Both-Ends_CC-35127_CID-793723:830422_num=411	244	A	37	25	0	12	0	A	G	AG	45	45	0	0	0	A	A	AA	42	42	0	0	0	A	A	AA	42	42	0	0	0	A	A	AA	38	38	0	0	0	A	A	AA	204
12842	850	HaeIII_Both-Ends_CC-35134_CID-767924:878278_num=411	253		61	0	38	0	23	T	C	TC	70	0	52	0	18	T	C	TC	25	0	25	0	0	T	T	TT	55	0	55	0	0	T	T	TT	51	0	51	0	0	T	T	TT	262
12843	850	HaeIII_Both-Ends_CC-35134_CID-767924:878278_num=411	256		61	0	23	0	38	C	T	TC	70	0	18	0	52	C	T	TC	25	0	0	0	25	C	C	CC	55	0	0	0	55	C	C	CC	51	0	0	0	51	C	C	CC	262
12844	850	HaeIII_Both-Ends_CC-35134_CID-767924:878278_num=411	271		61	0	0	23	38	C	G	GC	70	0	0	18	52	C	G	GC	25	0	0	0	25	C	C	CC	55	0	0	0	55	C	C	CC	51	0	0	0	51	C	C	CC	262
12892	851	HaeIII_Both-Ends_CC-35332_CID-1727132:4220075_num=411	41	E	73	0	73	0	0	T	T	TT	60	0	1	0	59	C	C	CC	127	0	127	0	0	T	T	TT	83	0	83	0	0	T	T	TT	89	0	39	0	50	C	T	TC	432
12893	851	HaeIII_Both-Ends_CC-35332_CID-1727132:4220075_num=411	256	E	73	0	0	0	73	C	C	CC	60	59	0	0	1	A	A	AA	127	0	0	0	127	C	C	CC	83	0	0	0	83	C	C	CC	89	50	0	0	39	A	C	AC	432
12897	852	HaeIII_Both-Ends_CC-35352_CID-153392:3238049_num=411	235		36	23	0	13	0	A	G	AG	36	19	0	17	0	A	G	AG	45	0	0	45	0	G	G	GG	45	23	0	22	0	A	G	AG	57	57	0	0	0	A	A	AA	219
12898	852	HaeIII_Both-Ends_CC-35352_CID-153392:3238049_num=411	297		36	23	0	13	0	A	G	AG	36	19	0	17	0	A	G	AG	45	0	0	45	0	G	G	GG	45	45	0	0	0	A	A	AA	57	57	0	0	0	A	A	AA	219
12903	853	HaeIII_Both-Ends_CC-35365_CID-1429844:3091153_num=411	85		21	0	0	0	21	C	C	CC	43	0	22	0	21	T	C	TC	69	0	37	0	32	T	C	TC	39	0	18	0	21	C	T	TC	43	0	17	0	26	C	T	TC	215
12904	853	HaeIII_Both-Ends_CC-35365_CID-1429844:3091153_num=411	241		21	0	0	0	21	C	C	CC	43	22	0	0	21	A	C	AC	69	37	0	0	32	A	C	AC	39	18	0	0	21	C	A	AC	43	17	0	0	26	C	A	AC	215
12914	854	HaeIII_Both-Ends_CC-35402_CID-1061378:1337763_num=411	88		33	0	17	16	0	T	G	TG	50	0	0	50	0	G	G	GG	37	0	0	37	0	G	G	GG	49	0	22	27	0	G	T	TG	42	0	17	25	0	G	T	TG	211
12915	854	HaeIII_Both-Ends_CC-35402_CID-1061378:1337763_num=411	230		33	0	17	0	16	T	C	TC	50	0	0	0	50	C	C	CC	37	0	0	0	37	C	C	CC	49	0	22	0	27	C	T	TC	42	0	17	0	25	C	T	TC	211
12920	855	HaeIII_Both-Ends_CC-35446_CID-737159:892684_num=410	45		41	0	41	0	0	T	T	TT	38	0	21	0	17	T	C	TC	39	0	39	0	0	T	T	TT	47	0	27	0	20	T	C	TC	54	0	54	0	0	T	T	TT	219
12921	855	HaeIII_Both-Ends_CC-35446_CID-737159:892684_num=410	254		41	0	0	41	0	G	G	GG	38	17	0	21	0	G	A	AG	39	0	0	39	0	G	G	GG	47	20	0	27	0	G	A	AG	54	0	0	54	0	G	G	GG	219
12928	856	HaeIII_Both-Ends_CC-35489_CID-508501:1800815_num=410	54		41	21	0	20	0	A	G	AG	47	18	0	29	0	G	A	AG	47	15	0	32	0	G	A	AG	51	30	0	21	0	A	G	AG	47	47	0	0	0	A	A	AA	233
12929	856	HaeIII_Both-Ends_CC-35489_CID-508501:1800815_num=410	218		41	21	0	0	20	A	C	AC	47	18	0	0	29	C	A	AC	47	15	0	0	32	C	A	AC	51	30	0	0	21	A	C	AC	47	47	0	0	0	A	A	AA	233
12937	857	HaeIII_Both-Ends_CC-35519_CID-351186:525108_num=410	89		53	0	0	52	1	G	G	GG	46	0	0	20	26	C	G	GC	25	0	0	16	9	G	C	GC	50	0	0	50	0	G	G	GG	45	0	0	22	23	C	G	GC	219
12938	857	HaeIII_Both-Ends_CC-35519_CID-351186:525108_num=410	252		53	53	0	0	0	A	A	AA	46	20	0	26	0	G	A	AG	25	16	0	9	0	A	G	AG	50	50	0	0	0	A	A	AA	45	22	0	23	0	G	A	AG	219
12942	858	HaeIII_Both-Ends_CC-35531_CID-3110247:3521598_num=410	11		45	26	19	0	0	A	T	AT	38	38	0	0	0	A	A	AA	37	37	0	0	0	A	A	AA	49	24	25	0	0	T	A	AT	46	30	16	0	0	A	T	AT	215
12943	858	HaeIII_Both-Ends_CC-35531_CID-3110247:3521598_num=410	31		45	0	0	0	45	C	C	CC	38	0	16	0	22	C	T	TC	37	0	22	0	15	T	C	TC	49	0	0	0	49	C	C	CC	46	0	0	0	46	C	C	CC	215
12951	859	HaeIII_Both-Ends_CC-35589_CID-2099848:3333289_num=410	36		24	11	0	13	0	G	A	AG	47	17	0	30	0	G	A	AG	42	0	0	42	0	G	G	GG	54	19	0	35	0	G	A	AG	42	0	0	42	0	G	G	GG	209
12952	859	HaeIII_Both-Ends_CC-35589_CID-2099848:3333289_num=410	73		24	0	0	11	13	C	G	GC	47	0	0	17	30	C	G	GC	42	0	0	0	42	C	C	CC	54	0	0	19	35	C	G	GC	42	0	0	0	42	C	C	CC	209
12954	860	HaeIII_Both-Ends_CC-35593_CID-2042092:3192456_num=410	22		33	20	0	13	0	A	G	AG	44	24	0	20	0	A	G	AG	44	44	0	0	0	A	A	AA	45	29	0	16	0	A	G	AG	59	36	0	23	0	A	G	AG	225
12955	860	HaeIII_Both-Ends_CC-35593_CID-2042092:3192456_num=410	72		33	20	0	13	0	A	G	AG	44	24	0	20	0	A	G	AG	44	44	0	0	0	A	A	AA	45	29	0	16	0	A	G	AG	59	35	0	24	0	A	G	AG	225
12958	861	HaeIII_Both-Ends_CC-35602_CID-188841:1734365_num=410	290		41	12	0	29	0	G	A	AG	54	17	0	37	0	G	A	AG	50	50	0	0	0	A	A	AA	79	1	0	78	0	G	G	GG	94	29	0	65	0	G	A	AG	318
12959	861	HaeIII_Both-Ends_CC-35602_CID-188841:1734365_num=410	293		41	12	0	29	0	G	A	AG	54	17	0	37	0	G	A	AG	50	50	0	0	0	A	A	AA	79	1	0	78	0	G	G	GG	94	29	0	65	0	G	A	AG	318
12969	862	HaeIII_Both-Ends_CC-35655_CID-1349888:2889458_num=410	209		34	0	0	34	0	G	G	GG	34	0	0	16	18	C	G	GC	47	0	0	47	0	G	G	GG	43	0	0	23	20	G	C	GC	43	0	0	25	18	G	C	GC	201
12970	862	HaeIII_Both-Ends_CC-35655_CID-1349888:2889458_num=410	229		34	0	33	0	1	T	T	TT	34	0	16	0	18	C	T	TC	47	0	46	1	0	T	T	TT	43	0	23	0	20	T	C	TC	43	0	25	0	18	T	C	TC	201
12978	863	HaeIII_Both-Ends_CC-35693_CID-1008460:3904211_num=410	96	A	36	18	0	18	0	G	A	AG	30	30	0	0	0	A	A	AA	39	0	0	39	0	G	G	GG	64	64	0	0	0	A	A	AA	34	34	0	0	0	A	A	AA	203
12979	863	HaeIII_Both-Ends_CC-35693_CID-1008460:3904211_num=410	98		36	36	0	0	0	A	A	AA	30	15	0	15	0	G	A	AG	39	39	0	0	0	A	A	AA	64	64	0	0	0	A	A	AA	34	17	0	17	0	G	A	AG	203
12980	863	HaeIII_Both-Ends_CC-35693_CID-1008460:3904211_num=410	239		36	36	0	0	0	A	A	AA	30	15	0	15	0	G	A	AG	39	39	0	0	0	A	A	AA	64	64	0	0	0	A	A	AA	34	17	0	17	0	G	A	AG	203
12997	864	HaeIII_Both-Ends_CC-35778_CID-50908:152602_num=409	277	B	31	31	0	0	0	A	A	AA	46	29	1	0	16	A	C	AC	59	59	0	0	0	A	A	AA	52	52	0	0	0	A	A	AA	36	36	0	0	0	A	A	AA	224
12998	864	HaeIII_Both-Ends_CC-35778_CID-50908:152602_num=409	289	B	31	0	0	31	0	G	G	GG	46	17	0	29	0	G	A	AG	59	0	0	59	0	G	G	GG	52	0	0	52	0	G	G	GG	36	0	0	36	0	G	G	GG	224
12999	865	HaeIII_Both-Ends_CC-35782_CID-49751:3653616_num=409	35		23	0	16	0	7	T	C	TC	44	0	24	0	20	T	C	TC	33	0	0	0	33	C	C	CC	76	0	76	0	0	T	T	TT	43	0	43	0	0	T	T	TT	219
13000	865	HaeIII_Both-Ends_CC-35782_CID-49751:3653616_num=409	71		23	7	0	16	0	G	A	AG	44	20	0	24	0	G	A	AG	33	33	0	0	0	A	A	AA	76	0	0	76	0	G	G	GG	43	0	0	43	0	G	G	GG	219
13005	866	HaeIII_Both-Ends_CC-35826_CID-336648:1220284_num=409	16		23	9	0	14	0	G	A	AG	40	0	0	40	0	G	G	GG	45	0	0	45	0	G	G	GG	45	18	0	27	0	G	A	AG	56	0	0	56	0	G	G	GG	209
13006	866	HaeIII_Both-Ends_CC-35826_CID-336648:1220284_num=409	70		23	0	9	0	14	C	T	TC	40	0	0	0	40	C	C	CC	45	0	0	0	45	C	C	CC	45	0	18	0	27	C	T	TC	56	0	0	0	56	C	C	CC	209
13019	867	HaeIII_Both-Ends_CC-35920_CID-1802540:2684177_num=409	68		31	0	0	0	31	C	C	CC	36	0	0	0	36	C	C	CC	42	0	19	0	23	C	T	TC	48	0	20	0	28	C	T	TC	69	0	25	0	44	C	T	TC	226
13020	867	HaeIII_Both-Ends_CC-35920_CID-1802540:2684177_num=409	239		31	0	0	0	31	C	C	CC	36	0	0	0	36	C	C	CC	42	0	0	19	23	C	G	GC	48	0	0	20	28	C	G	GC	69	0	0	25	44	C	G	GC	226
13021	867	HaeIII_Both-Ends_CC-35920_CID-1802540:2684177_num=409	243		31	0	11	0	20	C	T	TC	36	0	15	0	21	C	T	TC	42	0	23	0	19	T	C	TC	48	0	28	0	20	T	C	TC	69	0	0	0	69	C	C	CC	226
13027	868	HaeIII_Both-Ends_CC-35931_CID-172962:1569254_num=409	65		36	0	17	0	19	C	T	TC	28	0	0	0	28	C	C	CC	56	0	0	0	56	C	C	CC	40	0	19	0	21	C	T	TC	52	0	21	0	31	C	T	TC	212
13028	868	HaeIII_Both-Ends_CC-35931_CID-172962:1569254_num=409	98		36	17	0	19	0	G	A	AG	28	0	0	28	0	G	G	GG	56	0	0	56	0	G	G	GG	40	19	0	21	0	G	A	AG	52	21	0	31	0	G	A	AG	212
13030	869	HaeIII_Both-Ends_CC-35944_CID-1584817:2388647_num=409	24	A	33	18	0	15	0	A	G	AG	42	42	0	0	0	A	A	AA	54	54	0	0	0	A	A	AA	56	56	0	0	0	A	A	AA	45	45	0	0	0	A	A	AA	230
13031	869	HaeIII_Both-Ends_CC-35944_CID-1584817:2388647_num=409	66	D	33	0	0	0	33	C	C	CC	42	0	0	0	42	C	C	CC	54	54	0	0	0	A	A	AA	56	28	0	0	28	C	A	AC	45	0	0	0	45	C	C	CC	230
13066	870	HaeIII_Both-Ends_CC-36169_CID-2414385:2506988_num=408	62		36	18	0	18	0	G	A	AG	42	0	0	42	0	G	G	GG	47	21	0	26	0	G	A	AG	39	19	0	20	0	G	A	AG	54	26	0	28	0	G	A	AG	218
13067	870	HaeIII_Both-Ends_CC-36169_CID-2414385:2506988_num=408	265		36	0	18	0	18	C	T	TC	42	0	0	0	42	C	C	CC	47	0	21	0	26	C	T	TC	39	0	19	0	20	C	T	TC	54	0	26	0	28	C	T	TC	218
13069	871	HaeIII_Both-Ends_CC-36183_CID-2188197:3351322_num=408	275	C	36	0	0	0	36	C	C	CC	51	0	0	0	51	C	C	CC	49	0	27	0	22	T	C	TC	43	0	0	0	43	C	C	CC	32	0	0	0	32	C	C	CC	211
13070	871	HaeIII_Both-Ends_CC-36183_CID-2188197:3351322_num=408	281		36	36	0	0	0	A	A	AA	51	27	0	24	0	A	G	AG	49	49	0	0	0	A	A	AA	43	21	0	22	0	G	A	AG	32	15	0	17	0	G	A	AG	211
13073	872	HaeIII_Both-Ends_CC-36200_CID-1959359:1964025_num=408	65		42	0	22	0	20	T	C	TC	34	0	23	0	11	T	C	TC	50	0	17	0	33	C	T	TC	38	0	19	0	19	C	T	TC	58	0	28	0	30	C	T	TC	222
13074	872	HaeIII_Both-Ends_CC-36200_CID-1959359:1964025_num=408	269		42	0	20	22	0	G	T	TG	34	0	11	23	0	G	T	TG	50	0	33	17	0	T	G	TG	38	1	19	18	0	T	G	TG	58	0	30	28	0	T	G	TG	222
13075	873	HaeIII_Both-Ends_CC-36202_CID-1919336:3261921_num=408	22		40	16	0	24	0	G	A	AG	42	15	0	27	0	G	A	AG	43	24	0	19	0	A	G	AG	42	0	0	42	0	G	G	GG	37	20	0	17	0	A	G	AG	204
13076	873	HaeIII_Both-Ends_CC-36202_CID-1919336:3261921_num=408	203		40	0	24	0	16	T	C	TC	42	0	42	0	0	T	T	TT	43	0	19	0	24	C	T	TC	42	0	42	0	0	T	T	TT	37	0	37	0	0	T	T	TT	204
13084	874	HaeIII_Both-Ends_CC-36264_CID-1254440:2795891_num=408	28		39	0	0	0	39	C	C	CC	23	13	0	0	10	A	C	AC	61	0	0	0	61	C	C	CC	61	18	0	0	43	C	A	AC	54	24	0	0	30	C	A	AC	238
13085	874	HaeIII_Both-Ends_CC-36264_CID-1254440:2795891_num=408	249		39	0	26	0	13	T	C	TC	23	0	0	0	23	C	C	CC	61	0	61	0	0	T	T	TT	61	0	43	0	18	T	C	TC	54	0	30	0	24	T	C	TC	238
13086	874	HaeIII_Both-Ends_CC-36264_CID-1254440:2795891_num=408	282		39	13	0	26	0	G	A	AG	23	23	0	0	0	A	A	AA	61	0	0	61	0	G	G	GG	61	18	0	43	0	G	A	AG	54	24	0	30	0	G	A	AG	238
13094	875	HaeIII_Both-Ends_CC-36279_CID-1162453:1519669_num=408	212	A	74	0	41	33	0	T	G	TG	82	0	82	0	0	T	T	TT	75	0	75	0	0	T	T	TT	92	0	92	0	0	T	T	TT	100	0	100	0	0	T	T	TT	423
13095	875	HaeIII_Both-Ends_CC-36279_CID-1162453:1519669_num=408	258		74	0	33	41	0	G	T	TG	82	0	32	50	0	G	T	TG	75	0	45	30	0	T	G	TG	92	0	47	45	0	T	G	TG	100	0	100	0	0	T	T	TT	423
13103	876	HaeIII_Both-Ends_CC-36317_CID-95022:2037529_num=407	81	C	34	34	0	0	0	A	A	AA	33	0	0	33	0	G	G	GG	69	34	0	35	0	G	A	AG	41	0	0	40	1	G	G	GG	40	40	0	0	0	A	A	AA	217
13104	876	HaeIII_Both-Ends_CC-36317_CID-95022:2037529_num=407	265	A	34	0	0	17	17	C	G	GC	33	0	0	33	0	G	G	GG	69	0	0	69	0	G	G	GG	41	0	0	41	0	G	G	GG	40	0	0	40	0	G	G	GG	217
13105	877	HaeIII_Both-Ends_CC-36320_CID-932256:2540991_num=407	7		39	0	0	0	39	C	C	CC	34	0	15	0	19	C	T	TC	22	0	0	0	22	C	C	CC	51	0	23	0	28	C	T	TC	62	0	27	0	35	C	T	TC	208
13106	877	HaeIII_Both-Ends_CC-36320_CID-932256:2540991_num=407	27		39	0	39	0	0	T	T	TT	34	0	19	15	0	T	G	TG	22	0	22	0	0	T	T	TT	51	0	28	23	0	T	G	TG	62	0	35	27	0	T	G	TG	208
13110	878	HaeIII_Both-Ends_CC-36347_CID-778561:3301858_num=407	67		25	0	25	0	0	T	T	TT	39	0	18	0	21	C	T	TC	44	0	27	0	17	T	C	TC	43	0	43	0	0	T	T	TT	56	0	56	0	0	T	T	TT	207
13111	878	HaeIII_Both-Ends_CC-36347_CID-778561:3301858_num=407	75		25	0	0	0	25	C	C	CC	39	0	21	0	18	T	C	TC	44	0	17	0	27	C	T	TC	43	0	0	0	43	C	C	CC	56	0	0	0	56	C	C	CC	207
13118	879	HaeIII_Both-Ends_CC-36366_CID-652639:3043276_num=407	15		35	0	0	35	0	G	G	GG	51	0	24	27	0	G	T	TG	48	0	21	27	0	G	T	TG	49	0	0	49	0	G	G	GG	31	0	0	31	0	G	G	GG	214
13119	879	HaeIII_Both-Ends_CC-36366_CID-652639:3043276_num=407	227	C	35	35	0	0	0	A	A	AA	51	0	0	51	0	G	G	GG	48	27	0	21	0	A	G	AG	49	0	0	49	0	G	G	GG	31	31	0	0	0	A	A	AA	214
13122	880	HaeIII_Both-Ends_CC-36380_CID-529555:3063377_num=407	26		43	29	0	14	0	A	G	AG	41	28	0	13	0	A	G	AG	21	21	0	0	0	A	A	AA	70	42	0	28	0	A	G	AG	46	28	0	18	0	A	G	AG	221
13123	880	HaeIII_Both-Ends_CC-36380_CID-529555:3063377_num=407	40		43	14	0	29	0	G	A	AG	41	13	0	28	0	G	A	AG	21	0	0	21	0	G	G	GG	70	28	0	42	0	G	A	AG	46	18	0	28	0	G	A	AG	221
13127	881	HaeIII_Both-Ends_CC-36393_CID-483286:1042229_num=407	56		32	0	20	0	12	T	C	TC	35	0	0	0	35	C	C	CC	48	0	0	0	48	C	C	CC	49	0	23	0	26	C	T	TC	53	0	0	0	53	C	C	CC	217
13128	881	HaeIII_Both-Ends_CC-36393_CID-483286:1042229_num=407	211		32	0	12	0	20	C	T	TC	35	0	0	0	35	C	C	CC	48	0	48	0	0	T	T	TT	49	0	0	0	49	C	C	CC	53	0	28	0	25	T	C	TC	217
13149	882	HaeIII_Both-Ends_CC-36487_CID-2316058:3427062_num=407	75		30	13	0	17	0	G	A	AG	34	12	0	22	0	G	A	AG	36	36	0	0	0	A	A	AA	50	50	0	0	0	A	A	AA	62	62	0	0	0	A	A	AA	212
13150	882	HaeIII_Both-Ends_CC-36487_CID-2316058:3427062_num=407	209		30	0	0	0	30	C	C	CC	34	0	12	0	22	C	T	TC	36	0	12	0	24	C	T	TC	50	0	25	0	25	C	T	TC	62	0	0	0	62	C	C	CC	212
13155	883	HaeIII_Both-Ends_CC-36532_CID-1756617:3555475_num=407	10		29	15	0	14	0	A	G	AG	39	21	0	18	0	A	G	AG	65	0	0	65	0	G	G	GG	46	0	0	46	0	G	G	GG	25	15	0	10	0	A	G	AG	204
13156	883	HaeIII_Both-Ends_CC-36532_CID-1756617:3555475_num=407	279		29	0	0	29	0	G	G	GG	39	0	0	39	0	G	G	GG	65	34	0	31	0	A	G	AG	46	0	0	46	0	G	G	GG	25	10	0	15	0	G	A	AG	204
13157	883	HaeIII_Both-Ends_CC-36532_CID-1756617:3555475_num=407	293		29	14	0	15	0	G	A	AG	39	18	0	21	0	G	A	AG	65	31	0	34	0	G	A	AG	46	46	0	0	0	A	A	AA	25	0	0	25	0	G	G	GG	204
13167	884	HaeIII_Both-Ends_CC-36572_CID-1414739:3715179_num=407	209		21	10	0	11	0	G	A	AG	45	19	0	26	0	G	A	AG	44	19	0	25	0	G	A	AG	36	36	0	0	0	A	A	AA	47	47	0	0	0	A	A	AA	193
13168	884	HaeIII_Both-Ends_CC-36572_CID-1414739:3715179_num=407	276	A	21	10	0	11	0	G	A	AG	45	45	0	0	0	A	A	AA	44	44	0	0	0	A	A	AA	36	36	0	0	0	A	A	AA	47	47	0	0	0	A	A	AA	193
13192	885	HaeIII_Both-Ends_CC-36690_CID-528096:4230947_num=406	250		39	0	0	39	0	G	G	GG	39	0	0	39	0	G	G	GG	41	18	0	23	0	G	A	AG	57	1	0	56	0	G	G	GG	37	18	0	19	0	G	A	AG	213
13193	885	HaeIII_Both-Ends_CC-36690_CID-528096:4230947_num=406	252		39	0	0	39	0	G	G	GG	39	0	0	39	0	G	G	GG	41	18	0	23	0	G	A	AG	57	1	0	56	0	G	G	GG	37	18	0	19	0	G	A	AG	213
13194	885	HaeIII_Both-Ends_CC-36690_CID-528096:4230947_num=406	262		39	0	0	39	0	G	G	GG	39	0	0	39	0	G	G	GG	41	18	0	23	0	G	A	AG	57	1	0	56	0	G	G	GG	37	18	0	19	0	G	A	AG	213
13210	886	HaeIII_Both-Ends_CC-36781_CID-2711786:3366583_num=406	236	C	32	32	0	0	0	A	A	AA	46	46	0	0	0	A	A	AA	54	20	0	34	0	G	A	AG	46	46	0	0	0	A	A	AA	30	30	0	0	0	A	A	AA	208
13211	886	HaeIII_Both-Ends_CC-36781_CID-2711786:3366583_num=406	293	C	32	0	0	32	0	G	G	GG	46	0	0	46	0	G	G	GG	54	34	0	20	0	A	G	AG	46	0	0	46	0	G	G	GG	30	0	0	30	0	G	G	GG	208
13236	887	HaeIII_Both-Ends_CC-36868_CID-1632194:3432320_num=406	60		24	10	0	14	0	G	A	AG	47	46	0	1	0	A	A	AA	51	31	0	20	0	A	G	AG	41	14	0	27	0	G	A	AG	47	24	0	23	0	A	G	AG	210
13237	887	HaeIII_Both-Ends_CC-36868_CID-1632194:3432320_num=406	72		24	14	0	10	0	A	G	AG	47	0	0	47	0	G	G	GG	51	20	0	31	0	G	A	AG	41	27	0	14	0	A	G	AG	47	23	0	24	0	G	A	AG	210
13244	888	HaeIII_Both-Ends_CC-36929_CID-1048551:3438642_num=406	12	B	38	0	0	38	0	G	G	GG	46	28	0	18	0	A	G	AG	34	0	0	34	0	G	G	GG	54	0	0	54	0	G	G	GG	48	0	0	48	0	G	G	GG	220
13245	888	HaeIII_Both-Ends_CC-36929_CID-1048551:3438642_num=406	241	B	38	0	38	0	0	T	T	TT	46	0	18	0	28	C	T	TC	34	0	34	0	0	T	T	TT	54	0	54	0	0	T	T	TT	48	0	48	0	0	T	T	TT	220
13246	889	HaeIII_Both-Ends_CC-36945_CID-90279:4458306_num=405	51	A	26	10	0	0	16	C	A	AC	36	0	0	0	36	C	C	CC	42	0	0	0	42	C	C	CC	44	0	0	0	44	C	C	CC	71	0	0	0	71	C	C	CC	219
13247	889	HaeIII_Both-Ends_CC-36945_CID-90279:4458306_num=405	261	A	26	0	0	10	16	C	G	GC	36	0	0	0	36	C	C	CC	42	0	0	0	42	C	C	CC	44	0	0	0	44	C	C	CC	71	0	0	0	71	C	C	CC	219
13270	890	HaeIII_Both-Ends_CC-37027_CID-452406:936300_num=405	226		36	0	0	36	0	G	G	GG	27	0	0	27	0	G	G	GG	66	42	0	24	0	A	G	AG	58	39	0	19	0	A	G	AG	68	0	0	68	0	G	G	GG	255
13271	890	HaeIII_Both-Ends_CC-37027_CID-452406:936300_num=405	246		36	0	36	0	0	T	T	TT	27	0	27	0	0	T	T	TT	66	0	24	0	42	C	T	TC	58	0	19	0	39	C	T	TC	68	0	68	0	0	T	T	TT	255
13303	891	HaeIII_Both-Ends_CC-37189_CID-1603712:1782113_num=405	98	E	28	0	0	28	0	G	G	GG	39	0	0	39	0	G	G	GG	78	0	1	77	0	G	G	GG	52	0	0	52	0	G	G	GG	31	0	0	11	20	C	G	GC	228
13304	891	HaeIII_Both-Ends_CC-37189_CID-1603712:1782113_num=405	255		28	0	16	0	12	T	C	TC	39	0	21	0	18	T	C	TC	78	0	78	0	0	T	T	TT	52	0	27	0	25	T	C	TC	31	0	20	0	11	T	C	TC	228
13308	892	HaeIII_Both-Ends_CC-37205_CID-1447861:2847620_num=405	220	A	36	21	0	15	0	A	G	AG	47	0	0	47	0	G	G	GG	42	0	0	42	0	G	G	GG	60	0	0	60	0	G	G	GG	36	0	0	36	0	G	G	GG	221
13309	892	HaeIII_Both-Ends_CC-37205_CID-1447861:2847620_num=405	244		36	0	0	0	36	C	C	CC	47	0	47	0	0	T	T	TT	42	0	22	0	20	T	C	TC	60	0	29	0	31	C	T	TC	36	0	19	0	17	T	C	TC	221
13321	893	HaeIII_Both-Ends_CC-37272_CID-980345:1992767_num=404	92		32	0	0	32	0	G	G	GG	44	0	0	44	0	G	G	GG	58	29	0	29	0	G	A	AG	50	22	0	28	0	G	A	AG	25	0	0	25	0	G	G	GG	209
13322	893	HaeIII_Both-Ends_CC-37272_CID-980345:1992767_num=404	94		32	0	0	32	0	G	G	GG	44	0	0	44	0	G	G	GG	58	29	0	29	0	G	A	AG	50	22	0	28	0	G	A	AG	25	0	0	25	0	G	G	GG	209
13326	894	HaeIII_Both-Ends_CC-37298_CID-818705:1427073_num=404	65		22	12	0	10	0	A	G	AG	43	43	0	0	0	A	A	AA	64	64	0	0	0	A	A	AA	41	41	0	0	0	A	A	AA	43	28	0	15	0	A	G	AG	213
13327	894	HaeIII_Both-Ends_CC-37298_CID-818705:1427073_num=404	279		22	10	0	12	0	G	A	AG	43	0	0	43	0	G	G	GG	64	0	0	64	0	G	G	GG	41	0	0	41	0	G	G	GG	43	15	0	28	0	G	A	AG	213
13334	895	HaeIII_Both-Ends_CC-37355_CID-507634:2763620_num=404	5		50	31	0	0	19	A	C	AC	39	0	0	0	39	C	C	CC	58	0	0	0	58	C	C	CC	68	44	0	0	24	A	C	AC	46	0	0	0	46	C	C	CC	261
13335	895	HaeIII_Both-Ends_CC-37355_CID-507634:2763620_num=404	266		50	19	0	31	0	G	A	AG	39	39	0	0	0	A	A	AA	58	58	0	0	0	A	A	AA	68	24	0	44	0	G	A	AG	46	46	0	0	0	A	A	AA	261
13336	895	HaeIII_Both-Ends_CC-37355_CID-507634:2763620_num=404	274		50	19	0	31	0	G	A	AG	39	39	0	0	0	A	A	AA	58	58	0	0	0	A	A	AA	68	24	0	44	0	G	A	AG	46	46	0	0	0	A	A	AA	261
13375	896	HaeIII_Both-Ends_CC-37528_CID-1794104:2230783_num=404	61	E	22	0	22	0	0	T	T	TT	22	0	22	0	0	T	T	TT	32	0	32	0	0	T	T	TT	41	0	41	0	0	T	T	TT	27	0	19	0	8	T	C	TC	144
13376	896	HaeIII_Both-Ends_CC-37528_CID-1794104:2230783_num=404	236	E	22	0	0	22	0	G	G	GG	22	0	0	22	0	G	G	GG	32	0	0	32	0	G	G	GG	41	0	0	41	0	G	G	GG	27	8	0	19	0	G	A	AG	144
13392	897	HaeIII_Both-Ends_CC-37608_CID-1273510:3353208_num=404	66		33	0	0	33	0	G	G	GG	35	19	0	16	0	A	G	AG	38	0	0	38	0	G	G	GG	48	48	0	0	0	A	A	AA	54	23	0	31	0	G	A	AG	208
13393	897	HaeIII_Both-Ends_CC-37608_CID-1273510:3353208_num=404	212		33	0	0	33	0	G	G	GG	35	0	19	16	0	T	G	TG	38	0	0	38	0	G	G	GG	48	0	48	0	0	T	T	TT	54	0	23	31	0	G	T	TG	208
13396	898	HaeIII_Both-Ends_CC-37640_CID-1015037:3793919_num=404	95	D	38	0	0	38	0	G	G	GG	44	0	0	44	0	G	G	GG	54	0	0	54	0	G	G	GG	40	20	0	20	0	G	A	AG	65	0	0	65	0	G	G	GG	241
13397	898	HaeIII_Both-Ends_CC-37640_CID-1015037:3793919_num=404	263	D	38	0	0	38	0	G	G	GG	44	0	0	44	0	G	G	GG	54	0	0	54	0	G	G	GG	40	20	0	20	0	G	A	AG	65	0	0	65	0	G	G	GG	241
13399	899	HaeIII_Both-Ends_CC-37667_CID-88954:1424938_num=403	86	D	22	0	0	22	0	G	G	GG	47	0	0	47	0	G	G	GG	57	0	0	57	0	G	G	GG	49	23	0	26	0	G	A	AG	38	0	0	38	0	G	G	GG	213
13400	899	HaeIII_Both-Ends_CC-37667_CID-88954:1424938_num=403	232	D	22	0	0	22	0	G	G	GG	47	0	0	47	0	G	G	GG	57	0	0	57	0	G	G	GG	49	23	0	26	0	G	A	AG	38	0	0	38	0	G	G	GG	213
13404	900	HaeIII_Both-Ends_CC-37685_CID-799856:2822023_num=403	81		37	0	0	17	20	C	G	GC	49	0	0	49	0	G	G	GG	38	0	0	0	38	C	C	CC	55	0	0	31	24	G	C	GC	40	0	0	40	0	G	G	GG	219
13405	900	HaeIII_Both-Ends_CC-37685_CID-799856:2822023_num=403	205		37	17	0	20	0	G	A	AG	49	49	0	0	0	A	A	AA	38	0	0	38	0	G	G	GG	55	31	0	24	0	A	G	AG	40	40	0	0	0	A	A	AA	219
13409	901	HaeIII_Both-Ends_CC-37708_CID-709687:711672_num=403	261	C	26	0	0	0	26	C	C	CC	38	0	0	0	38	C	C	CC	49	0	24	0	25	C	T	TC	55	0	0	0	55	C	C	CC	46	0	0	0	46	C	C	CC	214
13410	901	HaeIII_Both-Ends_CC-37708_CID-709687:711672_num=403	286	C	26	26	0	0	0	A	A	AA	38	38	0	0	0	A	A	AA	49	25	24	0	0	A	T	AT	55	55	0	0	0	A	A	AA	46	46	0	0	0	A	A	AA	214
13411	902	HaeIII_Both-Ends_CC-37709_CID-709197:2723600_num=403	3		22	14	0	0	8	A	C	AC	39	23	1	0	15	A	C	AC	58	29	0	0	29	C	A	AC	52	52	0	0	0	A	A	AA	60	26	0	0	34	C	A	AC	231
13412	902	HaeIII_Both-Ends_CC-37709_CID-709197:2723600_num=403	215		22	0	14	8	0	T	G	TG	39	0	24	15	0	T	G	TG	58	0	29	29	0	G	T	TG	52	0	52	0	0	T	T	TT	60	0	26	34	0	G	T	TG	231
13413	903	HaeIII_Both-Ends_CC-37714_CID-678492:3375690_num=403	30		29	0	0	29	0	G	G	GG	31	17	0	14	0	A	G	AG	33	33	0	0	0	A	A	AA	63	35	0	28	0	A	G	AG	26	26	0	0	0	A	A	AA	182
13414	903	HaeIII_Both-Ends_CC-37714_CID-678492:3375690_num=403	64		29	0	0	0	29	C	C	CC	31	0	17	0	14	T	C	TC	33	0	33	0	0	T	T	TT	63	0	35	0	28	T	C	TC	26	0	26	0	0	T	T	TT	182
13415	903	HaeIII_Both-Ends_CC-37714_CID-678492:3375690_num=403	253		29	0	0	29	0	G	G	GG	31	17	0	14	0	A	G	AG	33	33	0	0	0	A	A	AA	63	34	0	28	1	A	G	AG	26	25	0	0	1	A	A	AA	182
13419	904	HaeIII_Both-Ends_CC-37744_CID-496375:1956002_num=403	88		31	0	16	0	15	T	C	TC	53	0	0	0	53	C	C	CC	61	0	0	0	61	C	C	CC	47	0	0	0	47	C	C	CC	38	0	24	0	14	T	C	TC	230
13420	904	HaeIII_Both-Ends_CC-37744_CID-496375:1956002_num=403	293		31	15	0	0	16	C	A	AC	53	53	0	0	0	A	A	AA	61	61	0	0	0	A	A	AA	47	47	0	0	0	A	A	AA	38	14	0	0	24	C	A	AC	230
13456	905	HaeIII_Both-Ends_CC-37906_CID-1500878:3479016_num=403	46		38	0	0	38	0	G	G	GG	36	20	0	16	0	A	G	AG	53	25	0	28	0	G	A	AG	52	0	0	52	0	G	G	GG	32	0	0	32	0	G	G	GG	211
13457	905	HaeIII_Both-Ends_CC-37906_CID-1500878:3479016_num=403	74		38	0	0	0	38	C	C	CC	36	0	0	0	36	C	C	CC	53	0	27	0	26	T	C	TC	52	0	0	0	52	C	C	CC	32	0	18	0	14	T	C	TC	211
13472	906	HaeIII_Both-Ends_CC-37967_CID-947620:1552296_num=402	3		31	0	17	0	14	T	C	TC	34	1	17	0	16	T	C	TC	31	1	17	0	13	T	C	TC	60	0	60	0	0	T	T	TT	47	0	47	0	0	T	T	TT	203
13473	906	HaeIII_Both-Ends_CC-37967_CID-947620:1552296_num=402	62		31	0	0	31	0	G	G	GG	34	17	0	17	0	G	A	AG	31	17	0	14	0	A	G	AG	60	37	0	23	0	A	G	AG	47	23	0	24	0	G	A	AG	203
13474	907	HaeIII_Both-Ends_CC-37971_CID-925955:3302368_num=402	212	D	28	0	0	28	0	G	G	GG	33	0	0	33	0	G	G	GG	65	0	0	65	0	G	G	GG	64	43	0	21	0	A	G	AG	67	0	0	67	0	G	G	GG	257
13475	907	HaeIII_Both-Ends_CC-37971_CID-925955:3302368_num=402	289	C	28	0	0	28	0	G	G	GG	33	0	0	33	0	G	G	GG	65	45	0	20	0	A	G	AG	64	0	0	64	0	G	G	GG	67	0	0	67	0	G	G	GG	257
13487	908	HaeIII_Both-Ends_CC-38030_CID-556464:1746932_num=402	74	A	31	0	12	0	19	C	T	TC	38	0	38	0	0	T	T	TT	47	0	47	0	0	T	T	TT	43	0	43	0	0	T	T	TT	40	0	40	0	0	T	T	TT	199
13488	908	HaeIII_Both-Ends_CC-38030_CID-556464:1746932_num=402	238	A	31	0	19	0	12	T	C	TC	38	0	0	0	38	C	C	CC	47	0	0	0	47	C	C	CC	43	0	0	0	43	C	C	CC	40	0	0	0	40	C	C	CC	199
13492	909	HaeIII_Both-Ends_CC-38056_CID-403010:1606890_num=402	229	D	36	0	0	36	0	G	G	GG	36	36	0	0	0	A	A	AA	54	0	0	54	0	G	G	GG	43	30	0	13	0	A	G	AG	49	0	0	49	0	G	G	GG	218
13493	909	HaeIII_Both-Ends_CC-38056_CID-403010:1606890_num=402	240	D	36	36	0	0	0	A	A	AA	36	0	0	36	0	G	G	GG	54	54	0	0	0	A	A	AA	43	13	0	30	0	G	A	AG	49	49	0	0	0	A	A	AA	218
13495	910	HaeIII_Both-Ends_CC-38068_CID-350241:1652803_num=402	38		41	0	0	0	41	C	C	CC	36	0	0	19	17	G	C	GC	34	0	0	17	17	C	G	GC	46	0	0	0	46	C	C	CC	47	0	0	0	47	C	C	CC	204
[truncated: 8,947 more rows]

## Sheet: Sheet2
Table S3
					Sample_Ip390（A）								Sample_Ip391（B）								Sample_Ip392（C）								Sample_Ip393（D）								Sample_Ip394（E）
No.	HaploID	Reference (SEED Consensus) ID	Position	specific allele	Depth	A	T	G	C	Haplotype 1	Haplotype 2	Genotype	Depth	A	T	G	C	Haplotype 1	Haplotype 2	Genotype	Depth	A	T	G	C	Haplotype 1	Haplotype 2	Genotype	Depth	A	T	G	C	Haplotype 1	Haplotype 2	Genotype	Depth	A	T	G	C	Haplotype 1	Haplotype 2	Genotype	TotalDepth
201	1	HaeIII_Both-Ends_CC-205_CID-81521:180386_num=9732	33		100	0	0	65	35	ND	ND	GC	42	0	1	30	11	ND	ND	GC	106	0	0	70	36	ND	ND	GC	35	0	0	25	10	ND	ND	GC	58	0	0	40	18	ND	ND	GC	341
202	1	HaeIII_Both-Ends_CC-205_CID-81521:180386_num=9732	232		100	0	0	58	42	ND	ND	GC	42	0	0	27	15	ND	ND	GC	106	1	0	63	42	ND	ND	GC	35	0	0	24	11	ND	ND	GC	58	0	0	31	27	ND	ND	GC	341
343	2	HaeIII_Both-Ends_CC-347_CID-1311432:1633565_num=6742	73		149	66	0	83	0	ND	ND	AG	195	81	0	114	0	ND	ND	AG	191	50	1	140	0	ND	ND	AG	271	101	0	170	0	ND	ND	AG	277	119	0	158	0	ND	ND	AG	1083
345	2	HaeIII_Both-Ends_CC-347_CID-1311432:1633565_num=6742	231		149	84	1	64	0	ND	ND	AG	195	116	0	79	0	ND	ND	AG	191	123	0	67	1	ND	ND	AG	271	178	1	92	0	ND	ND	AG	277	162	0	115	0	ND	ND	AG	1083
355	3	HaeIII_Both-Ends_CC-357_CID-115136:187739_num=6569	211		72	45	0	27	0	ND	ND	AG	115	77	0	38	0	ND	ND	AG	105	70	0	35	0	ND	ND	AG	77	55	0	22	0	ND	ND	AG	74	51	0	23	0	ND	ND	AG	443
357	3	HaeIII_Both-Ends_CC-357_CID-115136:187739_num=6569	222		72	31	0	41	0	ND	ND	AG	115	64	0	51	0	ND	ND	AG	105	53	0	52	0	ND	ND	AG	77	43	0	34	0	ND	ND	AG	74	42	0	32	0	ND	ND	AG	443
358	3	HaeIII_Both-Ends_CC-357_CID-115136:187739_num=6569	225		72	0	40	0	32	ND	ND	TC	115	0	51	0	64	ND	ND	TC	105	0	52	0	53	ND	ND	TC	77	0	34	0	43	ND	ND	TC	74	0	31	0	43	ND	ND	TC	443
380	4	HaeIII_Both-Ends_CC-377_CID-121766:1113581_num=6300	68		43	29	0	14	0	ND	ND	AG	82	34	0	48	0	ND	ND	AG	120	65	0	55	0	ND	ND	AG	105	52	0	53	0	ND	ND	AG	56	34	0	22	0	ND	ND	AG	406
381	4	HaeIII_Both-Ends_CC-377_CID-121766:1113581_num=6300	93		43	25	0	18	0	ND	ND	AG	82	36	0	46	0	ND	ND	AG	120	65	0	55	0	ND	ND	AG	105	60	0	45	0	ND	ND	AG	56	36	0	20	0	ND	ND	AG	406
427	5	HaeIII_Both-Ends_CC-414_CID-1120567:1233604_num=5834	80		136	0	65	0	71	ND	ND	TC	133	0	62	0	71	ND	ND	TC	119	0	62	0	57	ND	ND	TC	126	0	55	0	71	ND	ND	TC	89	0	29	0	60	ND	ND	TC	603
428	5	HaeIII_Both-Ends_CC-414_CID-1120567:1233604_num=5834	227		136	0	58	0	78	ND	ND	TC	133	0	53	2	78	ND	ND	TC	119	0	47	0	72	ND	ND	TC	126	0	64	0	62	ND	ND	TC	89	0	43	0	46	ND	ND	TC	603
429	5	HaeIII_Both-Ends_CC-414_CID-1120567:1233604_num=5834	246		136	68	68	0	0	ND	ND	AT	133	42	91	0	0	ND	ND	AT	119	40	79	0	0	ND	ND	AT	126	42	84	0	0	ND	ND	AT	89	25	64	0	0	ND	ND	AT	603
490	6	HaeIII_Both-Ends_CC-468_CID-354444:1229593_num=5221	82		150	0	0	104	46	ND	ND	GC	163	0	0	105	58	ND	ND	GC	259	0	0	146	113	ND	ND	GC	228	0	0	124	104	ND	ND	GC	141	0	0	90	51	ND	ND	GC	941
491	6	HaeIII_Both-Ends_CC-468_CID-354444:1229593_num=5221	218		150	0	95	55	0	ND	ND	TG	163	1	82	77	3	ND	ND	TG	259	1	107	149	2	ND	ND	TG	228	2	113	112	1	ND	ND	TG	141	0	85	55	1	ND	ND	TG	941
492	6	HaeIII_Both-Ends_CC-468_CID-354444:1229593_num=5221	276		150	104	0	0	46	ND	ND	AC	163	96	0	0	67	ND	ND	AC	259	136	0	0	123	ND	ND	AC	228	111	0	0	117	ND	ND	AC	141	84	0	0	57	ND	ND	AC	941
500	7	HaeIII_Both-Ends_CC-474_CID-1199398:1691259_num=5178	242		174	66	108	0	0	ND	ND	AT	231	102	129	0	0	ND	ND	AT	252	93	159	0	0	ND	ND	AT	263	113	150	0	0	ND	ND	AT	189	66	123	0	0	ND	ND	AT	1109
502	7	HaeIII_Both-Ends_CC-474_CID-1199398:1691259_num=5178	291		174	0	0	54	120	ND	ND	GC	231	0	1	77	153	ND	ND	GC	252	0	0	70	182	ND	ND	GC	263	0	0	69	194	ND	ND	GC	189	0	0	58	131	ND	ND	GC	1109
544	8	HaeIII_Both-Ends_CC-484_CID-1102385:1367262_num=5065	249		39	0	20	0	19	ND	ND	TC	41	0	28	0	13	ND	ND	TC	48	0	26	0	22	ND	ND	TC	51	0	20	0	31	ND	ND	TC	48	0	26	0	22	ND	ND	TC	227
545	8	HaeIII_Both-Ends_CC-484_CID-1102385:1367262_num=5065	266		39	19	0	20	0	ND	ND	AG	41	21	0	20	0	ND	ND	AG	48	22	0	26	0	ND	ND	AG	51	13	0	38	0	ND	ND	AG	48	24	0	23	1	ND	ND	AG	227
648	9	HaeIII_Both-Ends_CC-554_CID-172037:245266_num=4526	31		36	0	0	11	25	ND	ND	GC	68	0	1	18	49	ND	ND	GC	62	0	0	22	40	ND	ND	GC	51	0	0	25	26	ND	ND	GC	28	0	0	8	20	ND	ND	GC	245
649	9	HaeIII_Both-Ends_CC-554_CID-172037:245266_num=4526	35		36	0	0	13	23	ND	ND	GC	68	0	0	17	51	ND	ND	GC	62	0	0	25	37	ND	ND	GC	51	0	0	17	34	ND	ND	GC	28	0	0	10	18	ND	ND	GC	245
650	9	HaeIII_Both-Ends_CC-554_CID-172037:245266_num=4526	98		36	11	0	25	0	ND	ND	AG	68	23	0	45	0	ND	ND	AG	62	22	0	40	0	ND	ND	AG	51	25	0	26	0	ND	ND	AG	28	9	0	19	0	ND	ND	AG	245
652	9	HaeIII_Both-Ends_CC-554_CID-172037:245266_num=4526	265		36	25	0	11	0	ND	ND	AG	68	48	0	19	1	ND	ND	AG	62	40	0	22	0	ND	ND	AG	51	26	0	25	0	ND	ND	AG	28	20	0	8	0	ND	ND	AG	245
653	9	HaeIII_Both-Ends_CC-554_CID-172037:245266_num=4526	295		36	17	0	19	0	ND	ND	AG	68	26	0	42	0	ND	ND	AG	62	28	0	34	0	ND	ND	AG	51	34	0	17	0	ND	ND	AG	28	11	0	17	0	ND	ND	AG	245
764	11	HaeIII_Both-Ends_CC-629_CID-554861:628831_num=4018	11	A	191	0	87	104	0	ND	ND	TG	163	1	0	161	1	ND	ND	GG	192	0	0	192	0	ND	ND	GG	153	0	0	153	0	ND	ND	GG	148	0	0	148	0	ND	ND	GG	847
766	11	HaeIII_Both-Ends_CC-629_CID-554861:628831_num=4018	240	A	191	115	0	76	0	ND	ND	AG	163	163	0	0	0	ND	ND	AA	192	192	0	0	0	ND	ND	AA	153	153	0	0	0	ND	ND	AA	148	148	0	0	0	ND	ND	AA	847
767	11	HaeIII_Both-Ends_CC-629_CID-554861:628831_num=4018	269	A	191	115	0	76	0	ND	ND	AG	163	163	0	0	0	ND	ND	AA	192	192	0	0	0	ND	ND	AA	153	153	0	0	0	ND	ND	AA	148	148	0	0	0	ND	ND	AA	847
768	11	HaeIII_Both-Ends_CC-629_CID-554861:628831_num=4018	284		191	0	106	0	85	ND	ND	TC	163	0	57	0	106	ND	ND	TC	192	0	64	0	128	ND	ND	TC	153	0	94	0	59	ND	ND	TC	148	0	91	0	57	ND	ND	TC	847
770	11	HaeIII_Both-Ends_CC-629_CID-554861:628831_num=4018	293		191	0	0	84	107	ND	ND	GC	163	0	0	106	57	ND	ND	GC	192	0	0	128	64	ND	ND	GC	153	0	0	58	95	ND	ND	GC	148	0	1	57	90	ND	ND	GC	847
944	13	HaeIII_Both-Ends_CC-762_CID-230002:314749_num=3319	285		93	0	41	0	52	ND	ND	TC	188	0	91	0	97	ND	ND	TC	243	0	93	0	150	ND	ND	TC	231	0	102	0	129	ND	ND	TC	115	0	54	0	61	ND	ND	TC	870
945	13	HaeIII_Both-Ends_CC-762_CID-230002:314749_num=3319	292		93	33	0	59	1	ND	ND	AG	188	55	0	132	1	ND	ND	AG	243	93	0	150	0	ND	ND	AG	231	68	0	162	1	ND	ND	AG	115	37	0	78	0	ND	ND	AG	870
952	14	HaeIII_Both-Ends_CC-768_CID-539938:2947435_num=3292	23		116	77	0	39	0	ND	ND	AG	293	187	0	106	0	ND	ND	AG	197	122	0	75	0	ND	ND	AG	292	193	0	99	0	ND	ND	AG	247	147	0	100	0	ND	ND	AG	1145
953	14	HaeIII_Both-Ends_CC-768_CID-539938:2947435_num=3292	248		116	36	0	80	0	ND	ND	AG	293	102	0	191	0	ND	ND	AG	197	101	0	96	0	ND	ND	AG	292	87	1	204	0	ND	ND	AG	247	81	0	166	0	ND	ND	AG	1145
964	16	HaeIII_Both-Ends_CC-773_CID-122425:810885_num=3257	204		107	78	0	29	0	ND	ND	AG	172	118	0	54	0	ND	ND	AG	231	147	0	83	1	ND	ND	AG	174	114	0	60	0	ND	ND	AG	234	160	0	74	0	ND	ND	AG	918
966	16	HaeIII_Both-Ends_CC-773_CID-122425:810885_num=3257	264		107	63	0	44	0	ND	ND	AG	172	67	0	105	0	ND	ND	AG	231	110	0	121	0	ND	ND	AG	174	96	0	78	0	ND	ND	AG	234	95	0	139	0	ND	ND	AG	918
997	17	HaeIII_Both-Ends_CC-787_CID-657700:736772_num=3206	32		123	0	0	83	40	ND	ND	GC	202	0	0	137	65	ND	ND	GC	245	0	0	150	95	ND	ND	GC	211	0	0	127	84	ND	ND	GC	147	0	0	95	52	ND	ND	GC	928
998	17	HaeIII_Both-Ends_CC-787_CID-657700:736772_num=3206	287		123	60	63	0	0	ND	ND	AT	202	100	102	0	0	ND	ND	AT	245	106	139	0	0	ND	ND	AT	211	92	119	0	0	ND	ND	AT	147	66	81	0	0	ND	ND	AT	928
1006	18	HaeIII_Both-Ends_CC-797_CID-272554:372610_num=3178	43		95	0	47	48	0	ND	ND	TG	116	0	53	63	0	ND	ND	TG	142	0	67	75	0	ND	ND	TG	120	0	54	66	0	ND	ND	TG	190	0	91	99	0	ND	ND	TG	663
1008	18	HaeIII_Both-Ends_CC-797_CID-272554:372610_num=3178	205		95	49	0	45	1	ND	ND	AG	116	42	0	74	0	ND	ND	AG	142	54	0	88	0	ND	ND	AG	120	53	0	67	0	ND	ND	AG	190	70	0	120	0	ND	ND	AG	663
1067	19	HaeIII_Both-Ends_CC-830_CID-510365:1661513_num=3065	211		67	25	0	0	42	ND	ND	AC	108	49	0	0	59	ND	ND	AC	128	66	0	0	62	ND	ND	AC	112	48	0	0	64	ND	ND	AC	120	63	0	0	57	ND	ND	AC	535
1068	19	HaeIII_Both-Ends_CC-830_CID-510365:1661513_num=3065	219		67	0	25	0	42	ND	ND	TC	108	0	43	0	65	ND	ND	TC	128	0	56	0	72	ND	ND	TC	112	1	34	0	77	ND	ND	TC	120	0	47	0	73	ND	ND	TC	535
1118	20	HaeIII_Both-Ends_CC-860_CID-16072:385008_num=2915	259		103	0	0	63	40	ND	ND	GC	148	0	0	103	45	ND	ND	GC	145	0	0	94	51	ND	ND	GC	85	0	0	56	29	ND	ND	GC	157	0	0	117	40	ND	ND	GC	638
1119	20	HaeIII_Both-Ends_CC-860_CID-16072:385008_num=2915	261		103	35	68	0	0	ND	ND	AT	148	50	98	0	0	ND	ND	AT	145	44	101	0	0	ND	ND	AT	85	25	60	0	0	ND	ND	AT	157	74	83	0	0	ND	ND	AT	638
1126	21	HaeIII_Both-Ends_CC-867_CID-69963:488083_num=2891	13		96	70	0	26	0	ND	ND	AG	122	84	0	38	0	ND	ND	AG	147	101	0	46	0	ND	ND	AG	148	68	0	80	0	ND	ND	AG	158	158	0	0	0	ND	ND	AA	671
1128	21	HaeIII_Both-Ends_CC-867_CID-69963:488083_num=2891	86		96	60	0	36	0	ND	ND	AG	122	87	0	35	0	ND	ND	AG	147	103	0	44	0	ND	ND	AG	148	105	0	43	0	ND	ND	AG	158	115	0	43	0	ND	ND	AG	671
1179	22	HaeIII_Both-Ends_CC-886_CID-711439:1334455_num=2818	268		246	82	0	164	0	ND	ND	AG	137	59	0	78	0	ND	ND	AG	236	74	0	162	0	ND	ND	AG	220	74	0	146	0	ND	ND	AG	288	77	0	211	0	ND	ND	AG	1127
1181	22	HaeIII_Both-Ends_CC-886_CID-711439:1334455_num=2818	292		246	0	88	0	158	ND	ND	TC	137	0	65	0	72	ND	ND	TC	236	0	81	0	155	ND	ND	TC	220	0	81	0	139	ND	ND	TC	288	0	83	0	205	ND	ND	TC	1127
1406	24	HaeIII_Both-Ends_CC-1071_CID-455747:470949_num=2312	243		56	28	0	0	28	ND	ND	AC	55	32	0	0	23	ND	ND	AC	40	19	0	0	21	ND	ND	AC	59	30	0	0	29	ND	ND	AC	89	52	0	0	37	ND	ND	AC	299
1407	24	HaeIII_Both-Ends_CC-1071_CID-455747:470949_num=2312	254		56	0	0	19	37	ND	ND	GC	55	0	0	15	40	ND	ND	GC	40	0	0	11	29	ND	ND	GC	59	0	0	22	37	ND	ND	GC	89	0	0	26	63	ND	ND	GC	299
1460	27	HaeIII_Both-Ends_CC-1108_CID-185274:432039_num=2218	241		31	0	9	0	22	ND	ND	TC	66	0	19	0	47	ND	ND	TC	29	0	9	0	20	ND	ND	TC	40	0	13	0	27	ND	ND	TC	76	0	26	0	50	ND	ND	TC	242
1461	27	HaeIII_Both-Ends_CC-1108_CID-185274:432039_num=2218	265		31	12	0	0	19	ND	ND	AC	66	24	0	0	42	ND	ND	AC	29	8	0	0	21	ND	ND	AC	40	21	0	0	19	ND	ND	AC	76	32	0	0	44	ND	ND	AC	242
1627	31	HaeIII_Both-Ends_CC-1218_CID-278555:2623030_num=1995	14		122	0	31	91	0	ND	ND	TG	213	0	70	143	0	ND	ND	TG	248	0	127	121	0	ND	ND	TG	224	0	77	147	0	ND	ND	TG	224	0	75	149	0	ND	ND	TG	1031
1630	31	HaeIII_Both-Ends_CC-1218_CID-278555:2623030_num=1995	76		122	50	0	72	0	ND	ND	AG	213	105	0	108	0	ND	ND	AG	248	92	1	155	0	ND	ND	AG	224	67	0	157	0	ND	ND	AG	224	108	0	116	0	ND	ND	AG	1031
1641	32	HaeIII_Both-Ends_CC-1224_CID-505133:2658412_num=1986	213		39	12	0	27	0	ND	ND	AG	55	26	0	29	0	ND	ND	AG	39	18	0	21	0	ND	ND	AG	38	18	0	19	1	ND	ND	AG	109	40	1	68	0	ND	ND	AG	280
1642	32	HaeIII_Both-Ends_CC-1224_CID-505133:2658412_num=1986	220		39	0	24	15	0	ND	ND	TG	55	0	33	21	1	ND	ND	TG	39	0	23	16	0	ND	ND	TG	38	0	24	14	0	ND	ND	TG	109	0	62	47	0	ND	ND	TG	280
1643	32	HaeIII_Both-Ends_CC-1224_CID-505133:2658412_num=1986	224		39	0	12	0	27	ND	ND	TC	55	0	26	0	29	ND	ND	TC	39	0	18	0	21	ND	ND	TC	38	0	18	0	20	ND	ND	TC	109	0	41	0	68	ND	ND	TC	280
1644	32	HaeIII_Both-Ends_CC-1224_CID-505133:2658412_num=1986	283		39	27	0	12	0	ND	ND	AG	55	29	0	26	0	ND	ND	AG	39	21	0	18	0	ND	ND	AG	38	20	0	18	0	ND	ND	AG	109	68	0	41	0	ND	ND	AG	280
1728	33	HaeIII_Both-Ends_CC-1273_CID-332746:362113_num=1890	246		56	0	0	40	16	ND	ND	GC	47	0	0	21	26	ND	ND	GC	63	0	0	43	20	ND	ND	GC	40	0	0	18	22	ND	ND	GC	55	0	1	23	31	ND	ND	GC	261
1731	33	HaeIII_Both-Ends_CC-1273_CID-332746:362113_num=1890	297		56	0	34	22	0	ND	ND	TG	47	0	0	47	0	ND	ND	GG	63	0	23	40	0	ND	ND	TG	40	0	0	40	0	ND	ND	GG	55	0	0	55	0	ND	ND	GG	261
1749	34	HaeIII_Both-Ends_CC-1299_CID-1132253:1382287_num=1844	257		79	0	0	26	53	ND	ND	GC	204	0	0	76	128	ND	ND	GC	261	0	0	82	179	ND	ND	GC	173	0	0	75	98	ND	ND	GC	95	0	0	26	69	ND	ND	GC	812
1750	34	HaeIII_Both-Ends_CC-1299_CID-1132253:1382287_num=1844	266		79	30	48	0	1	ND	ND	AT	204	85	117	1	1	ND	ND	AT	261	98	162	0	1	ND	ND	AT	173	84	89	0	0	ND	ND	AT	95	36	59	0	0	ND	ND	AT	812
1852	37	HaeIII_Both-Ends_CC-1357_CID-396421:1036830_num=1763	22		132	0	52	80	0	ND	ND	TG	174	0	75	99	0	ND	ND	TG	116	0	58	58	0	ND	ND	TG	134	0	53	81	0	ND	ND	TG	256	0	113	142	1	ND	ND	TG	812
1853	37	HaeIII_Both-Ends_CC-1357_CID-396421:1036830_num=1763	204		132	1	61	70	0	ND	ND	TG	174	0	75	99	0	ND	ND	TG	116	0	51	65	0	ND	ND	TG	134	0	57	77	0	ND	ND	TG	256	0	107	149	0	ND	ND	TG	812
1965	38	HaeIII_Both-Ends_CC-1415_CID-364222:470950_num=1673	5		105	40	65	0	0	ND	ND	AT	46	0	46	0	0	ND	ND	TT	115	52	63	0	0	ND	ND	AT	83	25	58	0	0	ND	ND	AT	145	37	108	0	0	ND	ND	AT	494
1967	38	HaeIII_Both-Ends_CC-1415_CID-364222:470950_num=1673	12		105	0	0	41	64	ND	ND	GC	46	0	0	0	46	ND	ND	CC	115	0	1	52	62	ND	ND	GC	83	0	0	25	58	ND	ND	GC	145	0	0	37	108	ND	ND	GC	494
1968	38	HaeIII_Both-Ends_CC-1415_CID-364222:470950_num=1673	32		105	0	61	0	44	ND	ND	TC	46	0	31	0	15	ND	ND	TC	115	0	70	0	45	ND	ND	TC	83	0	53	0	30	ND	ND	TC	145	0	96	0	49	ND	ND	TC	494
2006	41	HaeIII_Both-Ends_CC-1447_CID-31643:143111_num=1637	30		69	22	0	47	0	ND	ND	AG	124	39	0	85	0	ND	ND	AG	151	61	0	90	0	ND	ND	AG	126	84	0	42	0	ND	ND	AG	50	1	0	49	0	ND	ND	GG	520
2007	41	HaeIII_Both-Ends_CC-1447_CID-31643:143111_num=1637	98		69	0	38	31	0	ND	ND	TG	124	0	59	65	0	ND	ND	TG	151	0	95	56	0	ND	ND	TG	126	0	126	0	0	ND	ND	TT	50	0	1	49	0	ND	ND	GG	520
2126	43	HaeIII_Both-Ends_CC-1527_CID-1368270:1437651_num=1524	76		42	29	0	13	0	ND	ND	AG	44	26	0	18	0	ND	ND	AG	198	129	0	69	0	ND	ND	AG	30	16	0	14	0	ND	ND	AG	29	21	0	8	0	ND	ND	AG	343
2128	43	HaeIII_Both-Ends_CC-1527_CID-1368270:1437651_num=1524	254		42	0	16	0	26	ND	ND	TC	44	0	44	0	0	ND	ND	TT	198	0	78	0	120	ND	ND	TC	30	0	30	0	0	ND	ND	TT	29	0	8	0	21	ND	ND	TC	343
2130	43	HaeIII_Both-Ends_CC-1527_CID-1368270:1437651_num=1524	267		42	30	0	12	0	ND	ND	AG	44	44	0	0	0	ND	ND	AA	198	136	0	62	0	ND	ND	AG	30	30	0	0	0	ND	ND	AA	29	20	0	9	0	ND	ND	AG	343
2158	45	HaeIII_Both-Ends_CC-1556_CID-51676:61733_num=1491	259		27	0	0	15	12	ND	ND	GC	63	0	0	30	33	ND	ND	GC	110	0	0	53	57	ND	ND	GC	89	0	0	26	63	ND	ND	GC	81	0	1	47	33	ND	ND	GC	370
2159	45	HaeIII_Both-Ends_CC-1556_CID-51676:61733_num=1491	273		27	0	0	15	12	ND	ND	GC	63	0	0	32	31	ND	ND	GC	110	0	0	59	51	ND	ND	GC	89	0	0	66	23	ND	ND	GC	81	0	0	38	43	ND	ND	GC	370
2161	45	HaeIII_Both-Ends_CC-1556_CID-51676:61733_num=1491	298		27	0	12	0	15	ND	ND	TC	63	0	30	0	33	ND	ND	TC	110	0	50	0	60	ND	ND	TC	89	0	24	0	65	ND	ND	TC	81	0	43	0	38	ND	ND	TC	370
2177	46	HaeIII_Both-Ends_CC-1574_CID-105710:1783583_num=1471	5		145	0	104	0	41	ND	ND	TC	114	0	114	0	0	ND	ND	TT	283	0	198	0	85	ND	ND	TC	93	0	93	0	0	ND	ND	TT	159	0	112	0	47	ND	ND	TC	794
2178	46	HaeIII_Both-Ends_CC-1574_CID-105710:1783583_num=1471	16		145	0	86	0	59	ND	ND	TC	114	1	113	0	0	ND	ND	TT	283	0	149	0	134	ND	ND	TC	93	0	93	0	0	ND	ND	TT	159	0	84	0	75	ND	ND	TC	794
2180	46	HaeIII_Both-Ends_CC-1574_CID-105710:1783583_num=1471	41		145	66	0	79	0	ND	ND	AG	114	79	0	35	0	ND	ND	AG	283	105	0	178	0	ND	ND	AG	93	65	0	28	0	ND	ND	AG	159	61	0	98	0	ND	ND	AG	794
2183	46	HaeIII_Both-Ends_CC-1574_CID-105710:1783583_num=1471	261		145	0	66	79	0	ND	ND	TG	114	0	79	35	0	ND	ND	TG	283	0	105	178	0	ND	ND	TG	93	0	65	28	0	ND	ND	TG	159	0	61	98	0	ND	ND	TG	794
2184	46	HaeIII_Both-Ends_CC-1574_CID-105710:1783583_num=1471	275		145	0	0	59	86	ND	ND	GC	114	0	0	0	114	ND	ND	CC	283	0	0	134	149	ND	ND	GC	93	0	0	0	93	ND	ND	CC	159	0	0	74	85	ND	ND	GC	794
2193	47	HaeIII_Both-Ends_CC-1580_CID-815098:1513556_num=1461	39		66	0	17	49	0	ND	ND	TG	144	0	40	104	0	ND	ND	TG	176	0	53	123	0	ND	ND	TG	144	0	40	104	0	ND	ND	TG	58	0	16	42	0	ND	ND	TG	588
2194	47	HaeIII_Both-Ends_CC-1580_CID-815098:1513556_num=1461	223		66	0	0	41	25	ND	ND	GC	144	0	0	84	60	ND	ND	GC	176	0	0	70	106	ND	ND	GC	144	0	1	53	90	ND	ND	GC	58	0	0	40	18	ND	ND	GC	588
2199	48	HaeIII_Both-Ends_CC-1583_CID-1922904:3133049_num=1458	52		105	0	34	0	71	ND	ND	TC	143	0	52	0	91	ND	ND	TC	188	0	83	0	105	ND	ND	TC	148	0	68	0	80	ND	ND	TC	162	0	56	0	106	ND	ND	TC	746
2200	48	HaeIII_Both-Ends_CC-1583_CID-1922904:3133049_num=1458	56		105	55	0	50	0	ND	ND	AG	143	52	0	91	0	ND	ND	AG	188	115	0	73	0	ND	ND	AG	148	147	0	1	0	ND	ND	AA	162	99	0	63	0	ND	ND	AG	746
2297	52	HaeIII_Both-Ends_CC-1642_CID-902655:3572280_num=1401	24		88	0	65	0	23	ND	ND	TC	100	0	68	0	32	ND	ND	TC	118	0	76	0	42	ND	ND	TC	112	0	71	0	41	ND	ND	TC	140	0	85	0	55	ND	ND	TC	558
2298	52	HaeIII_Both-Ends_CC-1642_CID-902655:3572280_num=1401	45		88	0	23	65	0	ND	ND	TG	100	0	29	71	0	ND	ND	TG	118	0	37	80	1	ND	ND	TG	112	0	40	72	0	ND	ND	TG	140	0	55	85	0	ND	ND	TG	558
2313	53	HaeIII_Both-Ends_CC-1655_CID-51676:79547_num=1389	6		92	0	0	26	66	ND	ND	GC	128	0	0	51	77	ND	ND	GC	121	0	1	65	55	ND	ND	GC	117	0	0	51	66	ND	ND	GC	183	0	1	71	111	ND	ND	GC	641
2316	53	HaeIII_Both-Ends_CC-1655_CID-51676:79547_num=1389	213		92	28	0	64	0	ND	ND	AG	128	39	0	89	0	ND	ND	AG	121	51	0	70	0	ND	ND	AG	117	33	0	84	0	ND	ND	AG	183	81	0	102	0	ND	ND	AG	641
2319	53	HaeIII_Both-Ends_CC-1655_CID-51676:79547_num=1389	233		92	0	0	37	55	ND	ND	GC	128	0	0	57	71	ND	ND	GC	121	0	0	43	78	ND	ND	GC	117	0	0	38	79	ND	ND	GC	183	0	1	79	103	ND	ND	GC	641
2388	56	HaeIII_Both-Ends_CC-1692_CID-315393:1011174_num=1352	39		148	0	107	0	41	ND	ND	TC	80	0	55	0	25	ND	ND	TC	127	0	84	0	43	ND	ND	TC	45	0	29	0	16	ND	ND	TC	60	0	44	0	16	ND	ND	TC	460
2389	56	HaeIII_Both-Ends_CC-1692_CID-315393:1011174_num=1352	93		148	0	0	108	40	ND	ND	GC	80	0	0	59	21	ND	ND	GC	127	0	0	94	33	ND	ND	GC	45	0	0	32	13	ND	ND	GC	60	0	0	43	17	ND	ND	GC	460
2390	56	HaeIII_Both-Ends_CC-1692_CID-315393:1011174_num=1352	211		148	0	0	108	40	ND	ND	GC	80	0	0	59	21	ND	ND	GC	127	0	0	94	33	ND	ND	GC	45	0	0	32	13	ND	ND	GC	60	0	0	43	17	ND	ND	GC	460
2391	56	HaeIII_Both-Ends_CC-1692_CID-315393:1011174_num=1352	296		148	74	0	74	0	ND	ND	AG	80	42	0	38	0	ND	ND	AG	127	71	0	55	1	ND	ND	AG	45	23	0	22	0	ND	ND	AG	60	23	0	37	0	ND	ND	AG	460
2408	58	HaeIII_Both-Ends_CC-1700_CID-1106016:1216556_num=1347	260		82	25	0	57	0	ND	ND	AG	141	42	1	98	0	ND	ND	AG	97	28	0	69	0	ND	ND	AG	145	51	0	94	0	ND	ND	AG	77	42	0	35	0	ND	ND	AG	542
2409	58	HaeIII_Both-Ends_CC-1700_CID-1106016:1216556_num=1347	266		82	0	42	0	40	ND	ND	TC	141	0	68	0	73	ND	ND	TC	97	1	37	0	59	ND	ND	TC	145	0	45	0	100	ND	ND	TC	77	0	20	0	57	ND	ND	TC	542
2410	58	HaeIII_Both-Ends_CC-1700_CID-1106016:1216556_num=1347	270		82	40	0	42	0	ND	ND	AG	141	73	0	68	0	ND	ND	AG	97	59	0	38	0	ND	ND	AG	145	100	0	45	0	ND	ND	AG	77	57	0	20	0	ND	ND	AG	542
2411	59	HaeIII_Both-Ends_CC-1701_CID-93757:1080457_num=1346	205		98	56	0	42	0	ND	ND	AG	119	70	0	49	0	ND	ND	AG	261	143	0	118	0	ND	ND	AG	92	41	0	51	0	ND	ND	AG	79	43	0	36	0	ND	ND	AG	649
2412	59	HaeIII_Both-Ends_CC-1701_CID-93757:1080457_num=1346	226		98	42	0	56	0	ND	ND	AG	119	49	0	70	0	ND	ND	AG	261	118	0	143	0	ND	ND	AG	92	51	0	41	0	ND	ND	AG	79	36	0	43	0	ND	ND	AG	649
2413	59	HaeIII_Both-Ends_CC-1701_CID-93757:1080457_num=1346	233		98	0	42	0	56	ND	ND	TC	119	0	47	0	72	ND	ND	TC	261	0	113	0	148	ND	ND	TC	92	0	51	0	41	ND	ND	TC	79	0	34	0	45	ND	ND	TC	649
2490	62	HaeIII_Both-Ends_CC-1745_CID-762998:2773067_num=1306	12		92	0	61	0	31	ND	ND	TC	98	0	63	0	35	ND	ND	TC	153	0	111	0	42	ND	ND	TC	179	0	179	0	0	ND	ND	TT	191	0	191	0	0	ND	ND	TT	713
2491	62	HaeIII_Both-Ends_CC-1745_CID-762998:2773067_num=1306	28		92	65	27	0	0	ND	ND	AT	98	69	29	0	0	ND	ND	AT	153	97	56	0	0	ND	ND	AT	179	94	85	0	0	ND	ND	AT	191	95	96	0	0	ND	ND	AT	713
2590	64	HaeIII_Both-Ends_CC-1829_CID-189231:1242977_num=1236	54		173	59	0	0	114	ND	ND	AC	64	0	0	0	64	ND	ND	CC	232	69	0	0	163	ND	ND	AC	173	0	0	0	173	ND	ND	CC	66	0	0	0	66	ND	ND	CC	708
2591	64	HaeIII_Both-Ends_CC-1829_CID-189231:1242977_num=1236	69		173	0	0	88	85	ND	ND	GC	64	0	0	0	64	ND	ND	CC	232	0	0	106	126	ND	ND	GC	173	0	0	81	92	ND	ND	GC	66	0	0	0	66	ND	ND	CC	708
2741	67	HaeIII_Both-Ends_CC-1915_CID-354808:1661583_num=1168	266		290	0	189	0	101	ND	ND	TC	160	0	82	0	78	ND	ND	TC	188	0	78	0	110	ND	ND	TC	54	0	25	0	29	ND	ND	TC	249	0	87	0	162	ND	ND	TC	941
2743	67	HaeIII_Both-Ends_CC-1915_CID-354808:1661583_num=1168	286		290	0	2	155	133	ND	ND	GC	160	0	0	101	59	ND	ND	GC	188	0	0	108	80	ND	ND	GC	54	0	0	38	16	ND	ND	GC	249	0	1	128	120	ND	ND	GC	941
2757	68	HaeIII_Both-Ends_CC-1928_CID-199389:2113032_num=1158	219		101	51	0	50	0	ND	ND	AG	94	50	0	44	0	ND	ND	AG	125	66	0	59	0	ND	ND	AG	137	77	0	60	0	ND	ND	AG	131	77	0	54	0	ND	ND	AG	588
2758	68	HaeIII_Both-Ends_CC-1928_CID-199389:2113032_num=1158	275		101	63	0	0	38	ND	ND	AC	94	50	0	0	44	ND	ND	AC	125	73	0	0	52	ND	ND	AC	137	84	0	0	53	ND	ND	AC	131	81	0	0	50	ND	ND	AC	588
2759	68	HaeIII_Both-Ends_CC-1928_CID-199389:2113032_num=1158	289		101	0	38	0	63	ND	ND	TC	94	0	44	0	50	ND	ND	TC	125	0	51	0	74	ND	ND	TC	137	0	54	0	83	ND	ND	TC	131	0	50	0	81	ND	ND	TC	588
2793	69	HaeIII_Both-Ends_CC-1946_CID-17628:324216_num=1148	68		133	0	70	0	63	ND	ND	TC	160	0	86	0	74	ND	ND	TC	270	0	184	0	86	ND	ND	TC	216	0	73	0	143	ND	ND	TC	118	0	71	0	47	ND	ND	TC	897
2794	69	HaeIII_Both-Ends_CC-1946_CID-17628:324216_num=1148	210		133	0	0	70	63	ND	ND	GC	160	0	0	86	74	ND	ND	GC	270	0	0	184	86	ND	ND	GC	216	0	0	73	143	ND	ND	GC	118	0	0	71	47	ND	ND	GC	897
2795	69	HaeIII_Both-Ends_CC-1946_CID-17628:324216_num=1148	218		133	0	70	0	63	ND	ND	TC	160	1	85	0	74	ND	ND	TC	270	0	183	0	87	ND	ND	TC	216	0	73	0	143	ND	ND	TC	118	0	71	0	47	ND	ND	TC	897
2797	69	HaeIII_Both-Ends_CC-1946_CID-17628:324216_num=1148	265		133	69	0	63	1	ND	ND	AG	160	86	0	74	0	ND	ND	AG	270	183	0	86	1	ND	ND	AG	216	73	0	143	0	ND	ND	AG	118	71	0	47	0	ND	ND	AG	897
2798	69	HaeIII_Both-Ends_CC-1946_CID-17628:324216_num=1148	297		133	0	35	0	98	ND	ND	TC	160	0	0	0	160	ND	ND	CC	270	0	100	0	170	ND	ND	TC	216	0	0	0	216	ND	ND	CC	118	0	34	0	84	ND	ND	TC	897
2918	73	HaeIII_Both-Ends_CC-2035_CID-1039379:1233892_num=1100	77		80	0	58	0	22	ND	ND	TC	145	0	85	0	60	ND	ND	TC	236	0	159	0	77	ND	ND	TC	133	1	70	1	61	ND	ND	TC	83	0	47	0	36	ND	ND	TC	677
2919	73	HaeIII_Both-Ends_CC-2035_CID-1039379:1233892_num=1100	211		80	0	25	0	55	ND	ND	TC	145	0	49	0	96	ND	ND	TC	236	0	73	0	163	ND	ND	TC	133	0	50	0	83	ND	ND	TC	83	0	23	0	60	ND	ND	TC	677
2923	73	HaeIII_Both-Ends_CC-2035_CID-1039379:1233892_num=1100	278		80	0	26	0	54	ND	ND	TC	145	0	61	0	84	ND	ND	TC	236	0	84	0	152	ND	ND	TC	133	0	57	0	76	ND	ND	TC	83	0	28	0	55	ND	ND	TC	677
2953	74	HaeIII_Both-Ends_CC-2051_CID-36725:1638853_num=1092	95		174	0	0	75	99	ND	ND	GC	244	0	0	110	134	ND	ND	GC	206	0	0	104	102	ND	ND	GC	184	0	0	85	99	ND	ND	GC	117	0	0	55	62	ND	ND	GC	925
2955	74	HaeIII_Both-Ends_CC-2051_CID-36725:1638853_num=1092	239		174	91	0	83	0	ND	ND	AG	244	131	0	113	0	ND	ND	AG	206	106	0	100	0	ND	ND	AG	184	94	0	90	0	ND	ND	AG	117	43	0	74	0	ND	ND	AG	925
2957	74	HaeIII_Both-Ends_CC-2051_CID-36725:1638853_num=1092	267		174	92	0	82	0	ND	ND	AG	244	118	0	126	0	ND	ND	AG	206	94	0	112	0	ND	ND	AG	184	74	0	110	0	ND	ND	AG	117	44	0	73	0	ND	ND	AG	925
2984	75	HaeIII_Both-Ends_CC-2067_CID-206533:1784979_num=1083	47		121	0	0	87	34	ND	ND	GC	58	0	0	0	58	ND	ND	CC	239	0	0	155	84	ND	ND	GC	54	0	0	0	54	ND	ND	CC	115	0	0	73	42	ND	ND	GC	587
2985	75	HaeIII_Both-Ends_CC-2067_CID-206533:1784979_num=1083	80		121	39	0	82	0	ND	ND	AG	58	58	0	0	0	ND	ND	AA	239	97	0	142	0	ND	ND	AG	54	54	0	0	0	ND	ND	AA	115	47	0	68	0	ND	ND	AG	587
2987	75	HaeIII_Both-Ends_CC-2067_CID-206533:1784979_num=1083	206		121	44	0	77	0	ND	ND	AG	58	0	0	58	0	ND	ND	GG	239	82	0	157	0	ND	ND	AG	54	0	0	54	0	ND	ND	GG	115	41	1	73	0	ND	ND	AG	587
2989	75	HaeIII_Both-Ends_CC-2067_CID-206533:1784979_num=1083	223		121	87	0	34	0	ND	ND	AG	58	0	0	58	0	ND	ND	GG	239	155	0	84	0	ND	ND	AG	54	0	0	54	0	ND	ND	GG	115	73	0	42	0	ND	ND	AG	587
2990	75	HaeIII_Both-Ends_CC-2067_CID-206533:1784979_num=1083	228		121	87	1	33	0	ND	ND	AG	58	0	0	58	0	ND	ND	GG	239	155	0	84	0	ND	ND	AG	54	0	0	54	0	ND	ND	GG	115	73	0	42	0	ND	ND	AG	587
2991	75	HaeIII_Both-Ends_CC-2067_CID-206533:1784979_num=1083	264		121	77	0	44	0	ND	ND	AG	58	58	0	0	0	ND	ND	AA	239	157	0	82	0	ND	ND	AG	54	54	0	0	0	ND	ND	AA	115	74	0	41	0	ND	ND	AG	587
3015	77	HaeIII_Both-Ends_CC-2079_CID-438813:565646_num=1076	73		39	39	0	0	0	ND	ND	AA	87	34	0	0	53	ND	ND	AC	121	64	0	0	57	ND	ND	AC	88	54	0	0	34	ND	ND	AC	34	10	0	0	24	ND	ND	AC	369
3016	77	HaeIII_Both-Ends_CC-2079_CID-438813:565646_num=1076	86		39	0	0	39	0	ND	ND	GG	87	24	0	62	1	ND	ND	AG	121	35	0	86	0	ND	ND	AG	88	29	0	59	0	ND	ND	AG	34	11	0	23	0	ND	ND	AG	369
3017	77	HaeIII_Both-Ends_CC-2079_CID-438813:565646_num=1076	217		39	0	39	0	0	ND	ND	TT	87	0	47	40	0	ND	ND	TG	121	0	63	58	0	ND	ND	TG	88	0	54	34	0	ND	ND	TG	34	0	19	15	0	ND	ND	TG	369
3018	77	HaeIII_Both-Ends_CC-2079_CID-438813:565646_num=1076	245		39	0	0	0	39	ND	ND	CC	87	0	25	0	62	ND	ND	TC	121	0	35	0	86	ND	ND	TC	88	0	29	0	59	ND	ND	TC	34	0	11	0	23	ND	ND	TC	369
3019	77	HaeIII_Both-Ends_CC-2079_CID-438813:565646_num=1076	272		39	39	0	0	0	ND	ND	AA	87	61	0	0	26	ND	ND	AC	121	85	0	0	36	ND	ND	AC	88	59	0	0	29	ND	ND	AC	34	23	0	0	11	ND	ND	AC	369
3076	79	HaeIII_Both-Ends_CC-2122_CID-320661:692636_num=1057	20		73	34	0	0	39	ND	ND	AC	76	0	0	0	76	ND	ND	CC	162	86	0	0	76	ND	ND	AC	150	0	0	0	150	ND	ND	CC	132	0	0	0	132	ND	ND	CC	593
3077	79	HaeIII_Both-Ends_CC-2122_CID-320661:692636_num=1057	55	D	73	73	0	0	0	ND	ND	AA	76	76	0	0	0	ND	ND	AA	162	162	0	0	0	ND	ND	AA	150	81	0	69	0	ND	ND	AG	132	132	0	0	0	ND	ND	AA	593
3078	79	HaeIII_Both-Ends_CC-2122_CID-320661:692636_num=1057	73	D	73	0	73	0	0	ND	ND	TT	76	0	76	0	0	ND	ND	TT	162	0	162	0	0	ND	ND	TT	150	0	46	104	0	ND	ND	TG	132	0	132	0	0	ND	ND	TT	593
3080	79	HaeIII_Both-Ends_CC-2122_CID-320661:692636_num=1057	234		73	0	38	0	35	ND	ND	TC	76	0	0	0	76	ND	ND	CC	162	0	88	0	74	ND	ND	TC	150	0	0	0	150	ND	ND	CC	132	0	0	0	132	ND	ND	CC	593
3083	79	HaeIII_Both-Ends_CC-2122_CID-320661:692636_num=1057	268	D	73	73	0	0	0	ND	ND	AA	76	76	0	0	0	ND	ND	AA	162	162	0	0	0	ND	ND	AA	150	77	0	73	0	ND	ND	AG	132	132	0	0	0	ND	ND	AA	593
3140	82	HaeIII_Both-Ends_CC-2160_CID-470951:728187_num=1040	80		51	0	0	20	31	ND	ND	GC	68	0	0	43	25	ND	ND	GC	57	0	0	40	17	ND	ND	GC	81	0	0	53	28	ND	ND	GC	105	0	0	60	45	ND	ND	GC	362
3141	82	HaeIII_Both-Ends_CC-2160_CID-470951:728187_num=1040	84	C	51	0	0	51	0	ND	ND	GG	68	0	0	68	0	ND	ND	GG	57	0	23	34	0	ND	ND	TG	81	0	0	81	0	ND	ND	GG	105	0	0	105	0	ND	ND	GG	362
3156	84	HaeIII_Both-Ends_CC-2163_CID-72664:2559310_num=1039	206		88	39	0	49	0	ND	ND	AG	112	47	0	65	0	ND	ND	AG	170	79	0	91	0	ND	ND	AG	130	57	0	73	0	ND	ND	AG	126	59	0	66	1	ND	ND	AG	626
3158	84	HaeIII_Both-Ends_CC-2163_CID-72664:2559310_num=1039	250		88	0	58	0	30	ND	ND	TC	112	0	76	0	36	ND	ND	TC	170	0	108	0	62	ND	ND	TC	130	0	83	0	47	ND	ND	TC	126	0	83	1	42	ND	ND	TC	626
3166	85	HaeIII_Both-Ends_CC-2172_CID-1268819:2012947_num=1035	96		50	0	22	0	28	ND	ND	TC	69	0	21	0	48	ND	ND	TC	68	0	23	0	45	ND	ND	TC	69	0	23	0	46	ND	ND	TC	93	0	29	0	64	ND	ND	TC	349
3167	85	HaeIII_Both-Ends_CC-2172_CID-1268819:2012947_num=1035	246		50	0	34	0	16	ND	ND	TC	69	0	37	0	32	ND	ND	TC	68	0	41	0	27	ND	ND	TC	69	0	46	0	23	ND	ND	TC	93	0	56	0	37	ND	ND	TC	349
3192	87	HaeIII_Both-Ends_CC-2192_CID-1766984:2530630_num=1025	38		49	25	0	0	24	ND	ND	AC	46	24	0	0	22	ND	ND	AC	27	15	0	0	12	ND	ND	AC	69	40	0	0	29	ND	ND	AC	62	42	0	0	20	ND	ND	AC	253
3193	87	HaeIII_Both-Ends_CC-2192_CID-1766984:2530630_num=1025	208		49	0	18	31	0	ND	ND	TG	46	0	13	33	0	ND	ND	TG	27	0	15	12	0	ND	ND	TG	69	0	40	29	0	ND	ND	TG	62	0	27	35	0	ND	ND	TG	253
3194	87	HaeIII_Both-Ends_CC-2192_CID-1766984:2530630_num=1025	213		49	31	0	0	18	ND	ND	AC	46	33	0	0	13	ND	ND	AC	27	12	0	0	15	ND	ND	AC	69	29	0	0	40	ND	ND	AC	62	35	0	0	27	ND	ND	AC	253
3195	87	HaeIII_Both-Ends_CC-2192_CID-1766984:2530630_num=1025	273		49	25	0	24	0	ND	ND	AG	46	24	0	22	0	ND	ND	AG	27	15	0	12	0	ND	ND	AG	69	40	0	29	0	ND	ND	AG	62	42	0	20	0	ND	ND	AG	253
3196	88	HaeIII_Both-Ends_CC-2194_CID-108030:2568298_num=1024	55		115	0	0	76	39	ND	ND	GC	104	0	0	0	104	ND	ND	CC	246	0	0	168	78	ND	ND	GC	92	0	0	0	92	ND	ND	CC	107	0	0	67	40	ND	ND	GC	664
3197	88	HaeIII_Both-Ends_CC-2194_CID-108030:2568298_num=1024	205		115	0	41	0	74	ND	ND	TC	104	0	0	0	104	ND	ND	CC	246	0	108	0	138	ND	ND	TC	92	0	0	0	92	ND	ND	CC	107	0	45	0	62	ND	ND	TC	664
3206	89	HaeIII_Both-Ends_CC-2198_CID-881076:1831450_num=1020	85		87	60	0	26	1	ND	ND	AG	88	62	0	26	0	ND	ND	AG	101	73	0	28	0	ND	ND	AG	130	69	0	61	0	ND	ND	AG	95	46	0	49	0	ND	ND	AG	501
3207	89	HaeIII_Both-Ends_CC-2198_CID-881076:1831450_num=1020	253		87	0	39	48	0	ND	ND	TG	88	0	35	53	0	ND	ND	TG	101	0	43	58	0	ND	ND	TG	130	0	69	61	0	ND	ND	TG	95	0	46	49	0	ND	ND	TG	501
3282	92	HaeIII_Both-Ends_CC-2260_CID-681861:1488805_num=980	33		27	15	0	12	0	ND	ND	AG	44	22	0	22	0	ND	ND	AG	29	11	0	18	0	ND	ND	AG	43	19	0	24	0	ND	ND	AG	102	44	0	58	0	ND	ND	AG	245
3287	92	HaeIII_Both-Ends_CC-2260_CID-681861:1488805_num=980	281		27	14	0	0	13	ND	ND	AC	44	28	0	0	16	ND	ND	AC	29	17	0	0	12	ND	ND	AC	43	27	0	0	16	ND	ND	AC	102	70	0	0	32	ND	ND	AC	245
3298	93	HaeIII_Both-Ends_CC-2272_CID-30585:312756_num=975	76		220	0	60	0	160	ND	ND	TC	112	0	67	0	45	ND	ND	TC	162	0	42	0	120	ND	ND	TC	178	0	84	0	94	ND	ND	TC	198	0	96	0	102	ND	ND	TC	870
3299	93	HaeIII_Both-Ends_CC-2272_CID-30585:312756_num=975	80		220	0	111	109	0	ND	ND	TG	112	0	67	45	0	ND	ND	TG	162	0	92	70	0	ND	ND	TG	178	0	84	94	0	ND	ND	TG	198	0	97	101	0	ND	ND	TG	870
3300	93	HaeIII_Both-Ends_CC-2272_CID-30585:312756_num=975	95		220	0	160	0	60	ND	ND	TC	112	0	45	0	67	ND	ND	TC	162	0	120	0	42	ND	ND	TC	178	0	93	0	85	ND	ND	TC	198	0	102	0	96	ND	ND	TC	870
3301	93	HaeIII_Both-Ends_CC-2272_CID-30585:312756_num=975	228		220	160	0	60	0	ND	ND	AG	112	45	0	67	0	ND	ND	AG	162	120	0	42	0	ND	ND	AG	178	93	0	85	0	ND	ND	AG	198	102	0	96	0	ND	ND	AG	870
3304	93	HaeIII_Both-Ends_CC-2272_CID-30585:312756_num=975	280		220	0	60	160	0	ND	ND	TG	112	0	67	45	0	ND	ND	TG	162	0	42	120	0	ND	ND	TG	178	0	84	94	0	ND	ND	TG	198	0	96	102	0	ND	ND	TG	870
3332	94	HaeIII_Both-Ends_CC-2285_CID-2750362:3036936_num=970	9		54	0	16	0	38	ND	ND	TC	102	0	27	0	75	ND	ND	TC	201	1	54	1	145	ND	ND	TC	87	0	30	0	57	ND	ND	TC	24	0	7	0	17	ND	ND	TC	468
3333	94	HaeIII_Both-Ends_CC-2285_CID-2750362:3036936_num=970	22		54	0	0	18	36	ND	ND	GC	102	0	0	34	68	ND	ND	GC	201	0	0	74	127	ND	ND	GC	87	0	0	36	51	ND	ND	GC	24	0	0	9	15	ND	ND	GC	468
3358	95	HaeIII_Both-Ends_CC-2307_CID-1019345:1860157_num=965	12		77	26	0	51	0	ND	ND	AG	91	44	0	47	0	ND	ND	AG	95	32	0	63	0	ND	ND	AG	82	42	0	40	0	ND	ND	AG	144	57	0	87	0	ND	ND	AG	489
3359	95	HaeIII_Both-Ends_CC-2307_CID-1019345:1860157_num=965	35		77	32	45	0	0	ND	ND	AT	91	47	44	0	0	ND	ND	AT	95	63	32	0	0	ND	ND	AT	82	40	42	0	0	ND	ND	AT	144	87	57	0	0	ND	ND	AT	489
3360	95	HaeIII_Both-Ends_CC-2307_CID-1019345:1860157_num=965	89		77	51	0	26	0	ND	ND	AG	91	47	0	44	0	ND	ND	AG	95	63	0	32	0	ND	ND	AG	82	40	0	42	0	ND	ND	AG	144	87	0	57	0	ND	ND	AG	489
3397	97	HaeIII_Both-Ends_CC-2332_CID-531364:1007552_num=954	89		273	0	123	150	0	ND	ND	TG	127	0	40	87	0	ND	ND	TG	150	0	64	86	0	ND	ND	TG	242	0	90	152	0	ND	ND	TG	188	0	63	125	0	ND	ND	TG	980
3398	97	HaeIII_Both-Ends_CC-2332_CID-531364:1007552_num=954	208		273	1	96	1	175	ND	ND	TC	127	0	69	0	58	ND	ND	TC	150	0	70	0	80	ND	ND	TC	242	0	115	1	126	ND	ND	TC	188	0	103	0	85	ND	ND	TC	980
3417	98	HaeIII_Both-Ends_CC-2345_CID-80404:1441492_num=950	246		104	64	0	0	40	ND	ND	AC	67	67	0	0	0	ND	ND	AA	180	97	0	0	83	ND	ND	AC	51	51	0	0	0	ND	ND	AA	95	50	0	0	45	ND	ND	AC	497
3420	98	HaeIII_Both-Ends_CC-2345_CID-80404:1441492_num=950	275		104	44	0	60	0	ND	ND	AG	67	0	0	67	0	ND	ND	GG	180	67	0	113	0	ND	ND	AG	51	0	0	51	0	ND	ND	GG	95	37	0	58	0	ND	ND	AG	497
3430	99	HaeIII_Both-Ends_CC-2350_CID-2813387:3191519_num=949	14		89	56	0	33	0	ND	ND	AG	131	72	0	59	0	ND	ND	AG	74	43	0	31	0	ND	ND	AG	102	61	0	41	0	ND	ND	AG	270	150	0	120	0	ND	ND	AG	666
3431	99	HaeIII_Both-Ends_CC-2350_CID-2813387:3191519_num=949	37		89	44	0	45	0	ND	ND	AG	131	69	0	62	0	ND	ND	AG	74	40	0	34	0	ND	ND	AG	102	48	0	54	0	ND	ND	AG	270	159	0	111	0	ND	ND	AG	666
3433	99	HaeIII_Both-Ends_CC-2350_CID-2813387:3191519_num=949	248		89	0	35	0	54	ND	ND	TC	131	0	48	0	83	ND	ND	TC	74	0	31	0	43	ND	ND	TC	102	0	45	0	57	ND	ND	TC	270	0	87	0	183	ND	ND	TC	666
3434	99	HaeIII_Both-Ends_CC-2350_CID-2813387:3191519_num=949	283		89	0	31	0	58	ND	ND	TC	131	0	49	0	82	ND	ND	TC	74	0	30	0	44	ND	ND	TC	102	0	37	0	65	ND	ND	TC	270	0	110	0	160	ND	ND	TC	666
3543	101	HaeIII_Both-Ends_CC-2429_CID-120416:1928394_num=916	256		65	0	24	0	41	ND	ND	TC	117	0	43	0	74	ND	ND	TC	280	0	95	0	185	ND	ND	TC	95	0	34	0	61	ND	ND	TC	39	0	10	0	29	ND	ND	TC	596
3544	101	HaeIII_Both-Ends_CC-2429_CID-120416:1928394_num=916	284		65	0	29	0	36	ND	ND	TC	117	0	60	0	57	ND	ND	TC	280	0	157	0	123	ND	ND	TC	95	0	42	0	53	ND	ND	TC	39	0	25	0	14	ND	ND	TC	596
3600	104	HaeIII_Both-Ends_CC-2480_CID-226370:684360_num=897	29		50	0	21	0	29	ND	ND	TC	56	0	26	0	30	ND	ND	TC	49	0	22	0	27	ND	ND	TC	87	0	43	0	44	ND	ND	TC	69	0	30	0	39	ND	ND	TC	311
3602	104	HaeIII_Both-Ends_CC-2480_CID-226370:684360_num=897	208		50	31	0	19	0	ND	ND	AG	56	35	0	21	0	ND	ND	AG	49	27	0	22	0	ND	ND	AG	87	46	0	41	0	ND	ND	AG	69	42	0	27	0	ND	ND	AG	311
3632	105	HaeIII_Both-Ends_CC-2499_CID-196261:1505135_num=888	20		72	0	0	0	72	ND	ND	CC	96	0	0	26	70	ND	ND	GC	124	0	0	33	91	ND	ND	GC	120	0	0	35	85	ND	ND	GC	130	0	0	45	85	ND	ND	GC	542
3633	105	HaeIII_Both-Ends_CC-2499_CID-196261:1505135_num=888	24		72	27	0	45	0	ND	ND	AG	96	54	0	42	0	ND	ND	AG	124	51	0	73	0	ND	ND	AG	120	51	0	69	0	ND	ND	AG	130	64	0	66	0	ND	ND	AG	542
3634	105	HaeIII_Both-Ends_CC-2499_CID-196261:1505135_num=888	79		72	0	0	72	0	ND	ND	GG	96	0	0	64	32	ND	ND	GC	124	0	0	89	35	ND	ND	GC	120	0	0	85	35	ND	ND	GC	130	0	0	85	45	ND	ND	GC	542
3747	108	HaeIII_Both-Ends_CC-2581_CID-656822:1059011_num=858	59		76	0	25	0	51	ND	ND	TC	121	0	41	0	80	ND	ND	TC	63	0	35	0	28	ND	ND	TC	111	0	54	0	57	ND	ND	TC	195	0	106	0	89	ND	ND	TC	566
3748	108	HaeIII_Both-Ends_CC-2581_CID-656822:1059011_num=858	205		76	0	35	0	41	ND	ND	TC	121	0	50	0	71	ND	ND	TC	63	0	0	0	63	ND	ND	CC	111	0	0	0	111	ND	ND	CC	195	0	58	0	137	ND	ND	TC	566
3751	108	HaeIII_Both-Ends_CC-2581_CID-656822:1059011_num=858	235		76	41	0	35	0	ND	ND	AG	121	71	0	50	0	ND	ND	AG	63	63	0	0	0	ND	ND	AA	111	111	0	0	0	ND	ND	AA	195	137	0	58	0	ND	ND	AG	566
3752	108	HaeIII_Both-Ends_CC-2581_CID-656822:1059011_num=858	279		76	43	0	0	33	ND	ND	AC	121	67	0	0	54	ND	ND	AC	63	17	0	0	46	ND	ND	AC	111	42	0	0	69	ND	ND	AC	195	73	0	0	122	ND	ND	AC	566
3786	112	HaeIII_Both-Ends_CC-2603_CID-531468:2850948_num=852	78		74	0	49	25	0	ND	ND	TG	59	0	34	25	0	ND	ND	TG	104	0	67	37	0	ND	ND	TG	107	0	64	43	0	ND	ND	TG	120	0	83	37	0	ND	ND	TG	464
3787	112	HaeIII_Both-Ends_CC-2603_CID-531468:2850948_num=852	240		74	26	0	48	0	ND	ND	AG	59	34	0	25	0	ND	ND	AG	104	48	0	56	0	ND	ND	AG	107	64	0	43	0	ND	ND	AG	120	63	0	57	0	ND	ND	AG	464
3847	113	HaeIII_Both-Ends_CC-2638_CID-597519:1473671_num=835	217		100	0	0	0	100	ND	ND	CC	167	1	0	0	166	ND	ND	CC	285	0	87	0	198	ND	ND	TC	188	0	59	0	129	ND	ND	TC	135	0	0	0	135	ND	ND	CC	875
3848	113	HaeIII_Both-Ends_CC-2638_CID-597519:1473671_num=835	260		100	47	0	0	53	ND	ND	AC	167	67	0	0	100	ND	ND	AC	285	105	0	0	180	ND	ND	AC	188	83	0	0	105	ND	ND	AC	135	66	0	0	69	ND	ND	AC	875
3867	115	HaeIII_Both-Ends_CC-2654_CID-160309:701034_num=831	65		116	0	56	60	0	ND	ND	TG	43	0	29	14	0	ND	ND	TG	161	0	102	59	0	ND	ND	TG	33	0	17	16	0	ND	ND	TG	44	0	28	16	0	ND	ND	TG	397
3868	115	HaeIII_Both-Ends_CC-2654_CID-160309:701034_num=831	83		116	0	0	73	43	ND	ND	GC	43	0	0	24	19	ND	ND	GC	161	0	0	105	56	ND	ND	GC	33	0	0	16	17	ND	ND	GC	44	0	0	26	18	ND	ND	GC	397
3870	115	HaeIII_Both-Ends_CC-2654_CID-160309:701034_num=831	269		116	35	81	0	0	ND	ND	AT	43	15	28	0	0	ND	ND	AT	161	55	106	0	0	ND	ND	AT	33	16	17	0	0	ND	ND	AT	44	12	32	0	0	ND	ND	AT	397
3875	116	HaeIII_Both-Ends_CC-2662_CID-911527:1649351_num=827	37		74	0	54	20	0	ND	ND	TG	84	0	58	26	0	ND	ND	TG	116	0	72	44	0	ND	ND	TG	63	0	40	23	0	ND	ND	TG	123	0	85	38	0	ND	ND	TG	460
3876	116	HaeIII_Both-Ends_CC-2662_CID-911527:1649351_num=827	253		74	33	0	41	0	ND	ND	AG	84	32	0	52	0	ND	ND	AG	116	41	0	75	0	ND	ND	AG	63	17	0	46	0	ND	ND	AG	123	47	0	76	0	ND	ND	AG	460
3920	118	HaeIII_Both-Ends_CC-2692_CID-365446:1014834_num=819	44		68	0	22	0	46	ND	ND	TC	126	0	63	0	63	ND	ND	TC	77	0	34	0	43	ND	ND	TC	110	0	56	0	54	ND	ND	TC	213	0	102	0	111	ND	ND	TC	594
3921	118	HaeIII_Both-Ends_CC-2692_CID-365446:1014834_num=819	87		68	0	25	43	0	ND	ND	TG	126	0	50	76	0	ND	ND	TG	77	0	29	48	0	ND	ND	TG	110	0	50	60	0	ND	ND	TG	213	0	90	123	0	ND	ND	TG	594
3923	118	HaeIII_Both-Ends_CC-2692_CID-365446:1014834_num=819	251		68	0	46	0	22	ND	ND	TC	126	0	63	0	63	ND	ND	TC	77	0	43	0	34	ND	ND	TC	110	0	54	0	56	ND	ND	TC	213	0	110	1	102	ND	ND	TC	594
3961	119	HaeIII_Both-Ends_CC-2729_CID-87861:554864_num=812	37		188	0	0	87	101	ND	ND	GC	213	0	0	140	73	ND	ND	GC	152	0	0	53	99	ND	ND	GC	270	0	0	145	125	ND	ND	GC	212	0	0	114	98	ND	ND	GC	1035
3962	119	HaeIII_Both-Ends_CC-2729_CID-87861:554864_num=812	235		188	136	0	52	0	ND	ND	AG	213	155	0	58	0	ND	ND	AG	152	110	0	42	0	ND	ND	AG	270	181	0	89	0	ND	ND	AG	212	144	0	68	0	ND	ND	AG	1035
3981	120	HaeIII_Both-Ends_CC-2750_CID-400715:439586_num=805	71		43	0	0	0	43	ND	ND	CC	108	0	64	0	44	ND	ND	TC	89	0	50	0	39	ND	ND	TC	51	0	0	0	51	ND	ND	CC	70	0	0	0	70	ND	ND	CC	361
3982	120	HaeIII_Both-Ends_CC-2750_CID-400715:439586_num=805	221		43	0	0	0	43	ND	ND	CC	108	0	63	0	45	ND	ND	TC	89	0	38	0	51	ND	ND	TC	51	0	0	0	51	ND	ND	CC	70	0	0	0	70	ND	ND	CC	361
3983	120	HaeIII_Both-Ends_CC-2750_CID-400715:439586_num=805	234		43	0	0	43	0	ND	ND	GG	108	64	0	44	0	ND	ND	AG	89	38	0	51	0	ND	ND	AG	51	0	0	51	0	ND	ND	GG	70	0	0	70	0	ND	ND	GG	361
3985	120	HaeIII_Both-Ends_CC-2750_CID-400715:439586_num=805	295		43	43	0	0	0	ND	ND	AA	108	44	0	64	0	ND	ND	AG	89	31	0	58	0	ND	ND	AG	51	51	0	0	0	ND	ND	AA	70	70	0	0	0	ND	ND	AA	361
4064	123	HaeIII_Both-Ends_CC-2808_CID-196261:1505131_num=789	206		45	15	0	0	30	ND	ND	AC	25	8	0	0	17	ND	ND	AC	67	34	0	0	33	ND	ND	AC	39	18	0	0	21	ND	ND	AC	64	19	0	0	45	ND	ND	AC	240
4065	123	HaeIII_Both-Ends_CC-2808_CID-196261:1505131_num=789	207		45	0	15	30	0	ND	ND	TG	25	0	9	16	0	ND	ND	TG	67	0	35	32	0	ND	ND	TG	39	0	19	20	0	ND	ND	TG	64	0	25	39	0	ND	ND	TG	240
4150	129	HaeIII_Both-Ends_CC-2889_CID-185274:575773_num=771	5		35	0	0	19	16	ND	ND	GC	62	0	0	20	42	ND	ND	GC	46	0	0	20	26	ND	ND	GC	38	1	0	10	27	ND	ND	GC	117	0	0	52	65	ND	ND	GC	298
4151	129	HaeIII_Both-Ends_CC-2889_CID-185274:575773_num=771	8		35	13	0	22	0	ND	ND	AG	62	16	0	46	0	ND	ND	AG	46	12	0	34	0	ND	ND	AG	38	10	0	28	0	ND	ND	AG	117	32	0	85	0	ND	ND	AG	298
4152	129	HaeIII_Both-Ends_CC-2889_CID-185274:575773_num=771	57		35	16	0	0	19	ND	ND	AC	62	42	0	0	20	ND	ND	AC	46	26	0	0	20	ND	ND	AC	38	25	0	0	13	ND	ND	AC	117	70	0	0	47	ND	ND	AC	298
4201	133	HaeIII_Both-Ends_CC-2945_CID-310326:2530342_num=760	15		36	0	22	0	14	ND	ND	TC	98	0	31	0	67	ND	ND	TC	122	0	49	0	73	ND	ND	TC	96	0	49	0	47	ND	ND	TC	42	0	21	0	21	ND	ND	TC	394
4202	133	HaeIII_Both-Ends_CC-2945_CID-310326:2530342_num=760	205		36	0	14	0	22	ND	ND	TC	98	0	67	0	31	ND	ND	TC	122	0	73	0	49	ND	ND	TC	96	0	46	0	50	ND	ND	TC	42	0	21	0	21	ND	ND	TC	394
4203	133	HaeIII_Both-Ends_CC-2945_CID-310326:2530342_num=760	265		36	0	14	0	22	ND	ND	TC	98	0	40	0	58	ND	ND	TC	122	0	73	0	49	ND	ND	TC	96	0	46	0	50	ND	ND	TC	42	0	21	0	21	ND	ND	TC	394
4204	133	HaeIII_Both-Ends_CC-2945_CID-310326:2530342_num=760	273	B	36	36	0	0	0	ND	ND	AA	98	70	1	0	27	ND	ND	AC	122	122	0	0	0	ND	ND	AA	96	96	0	0	0	ND	ND	AA	42	41	0	0	1	ND	ND	AA	394
4225	134	HaeIII_Both-Ends_CC-2963_CID-87784:554402_num=755	11		90	0	0	57	33	ND	ND	GC	125	0	0	69	56	ND	ND	GC	78	0	0	47	31	ND	ND	GC	192	0	1	120	71	ND	ND	GC	100	0	0	65	35	ND	ND	GC	585
4231	134	HaeIII_Both-Ends_CC-2963_CID-87784:554402_num=755	266		90	0	45	0	45	ND	ND	TC	125	0	71	0	54	ND	ND	TC	78	0	34	0	44	ND	ND	TC	192	0	114	1	77	ND	ND	TC	100	0	60	0	40	ND	ND	TC	585
4232	134	HaeIII_Both-Ends_CC-2963_CID-87784:554402_num=755	283		90	0	31	0	59	ND	ND	TC	125	0	60	0	65	ND	ND	TC	78	0	35	0	43	ND	ND	TC	192	0	89	0	103	ND	ND	TC	100	0	39	0	61	ND	ND	TC	585
4329	139	HaeIII_Both-Ends_CC-3073_CID-694317:749338_num=736	48		59	0	21	0	38	ND	ND	TC	42	0	0	0	42	ND	ND	CC	112	0	47	1	64	ND	ND	TC	62	0	0	1	61	ND	ND	CC	71	0	30	0	41	ND	ND	TC	346
4330	139	HaeIII_Both-Ends_CC-3073_CID-694317:749338_num=736	67		59	0	28	0	31	ND	ND	TC	42	0	22	0	20	ND	ND	TC	112	0	40	0	72	ND	ND	TC	62	0	25	0	37	ND	ND	TC	71	0	21	0	50	ND	ND	TC	346
4331	139	HaeIII_Both-Ends_CC-3073_CID-694317:749338_num=736	94		59	0	0	21	38	ND	ND	GC	42	0	0	0	42	ND	ND	CC	112	0	0	47	65	ND	ND	GC	62	0	0	0	62	ND	ND	CC	71	0	0	30	41	ND	ND	GC	346
4332	139	HaeIII_Both-Ends_CC-3073_CID-694317:749338_num=736	220		59	0	0	38	21	ND	ND	GC	42	0	0	42	0	ND	ND	GG	112	0	0	65	47	ND	ND	GC	62	0	0	62	0	ND	ND	GG	71	0	0	40	31	ND	ND	GC	346
4343	141	HaeIII_Both-Ends_CC-3086_CID-5583:1019345_num=735	230		71	0	48	23	0	ND	ND	TG	92	0	45	47	0	ND	ND	TG	50	0	32	18	0	ND	ND	TG	43	0	25	18	0	ND	ND	TG	78	0	47	31	0	ND	ND	TG	334
4346	141	HaeIII_Both-Ends_CC-3086_CID-5583:1019345_num=735	268		71	39	0	0	32	ND	ND	AC	92	58	0	0	34	ND	ND	AC	50	35	0	0	15	ND	ND	AC	43	25	0	0	18	ND	ND	AC	78	42	0	0	36	ND	ND	AC	334
4451	149	HaeIII_Both-Ends_CC-3201_CID-801039:2252100_num=720	93		58	20	38	0	0	ND	ND	AT	59	23	36	0	0	ND	ND	AT	251	90	161	0	0	ND	ND	AT	39	16	23	0	0	ND	ND	AT	46	20	25	1	0	ND	ND	AT	453
4452	149	HaeIII_Both-Ends_CC-3201_CID-801039:2252100_num=720	245		58	28	0	30	0	ND	ND	AG	59	29	0	30	0	ND	ND	AG	251	111	0	139	1	ND	ND	AG	39	20	0	19	0	ND	ND	AG	46	23	0	23	0	ND	ND	AG	453
4468	151	HaeIII_Both-Ends_CC-3224_CID-854144:1483011_num=717	14		70	0	45	0	25	ND	ND	TC	168	0	103	2	63	ND	ND	TC	203	0	131	0	72	ND	ND	TC	132	0	83	0	49	ND	ND	TC	47	0	28	0	19	ND	ND	TC	620
4471	151	HaeIII_Both-Ends_CC-3224_CID-854144:1483011_num=717	230		70	0	43	0	27	ND	ND	TC	168	0	101	0	67	ND	ND	TC	203	0	122	0	81	ND	ND	TC	132	0	80	0	52	ND	ND	TC	47	0	25	0	22	ND	ND	TC	620
4473	152	HaeIII_Both-Ends_CC-3226_CID-522729:1897776_num=717	32		85	0	0	85	0	ND	ND	GG	66	35	0	31	0	ND	ND	AG	94	0	0	94	0	ND	ND	GG	77	0	0	77	0	ND	ND	GG	60	29	0	31	0	ND	ND	AG	382
4474	152	HaeIII_Both-Ends_CC-3226_CID-522729:1897776_num=717	49		85	0	0	0	85	ND	ND	CC	66	0	35	0	31	ND	ND	TC	94	0	0	0	94	ND	ND	CC	77	0	0	0	77	ND	ND	CC	60	0	29	0	31	ND	ND	TC	382
4475	152	HaeIII_Both-Ends_CC-3226_CID-522729:1897776_num=717	260		85	36	0	49	0	ND	ND	AG	66	17	0	49	0	ND	ND	AG	94	38	0	56	0	ND	ND	AG	77	37	0	40	0	ND	ND	AG	60	17	0	43	0	ND	ND	AG	382
4476	152	HaeIII_Both-Ends_CC-3226_CID-522729:1897776_num=717	281		85	85	0	0	0	ND	ND	AA	66	31	0	35	0	ND	ND	AG	94	94	0	0	0	ND	ND	AA	77	77	0	0	0	ND	ND	AA	60	31	0	29	0	ND	ND	AG	382
4518	156	HaeIII_Both-Ends_CC-3289_CID-224211:3112834_num=708	211		52	0	26	0	26	ND	ND	TC	56	0	38	0	18	ND	ND	TC	100	0	66	0	34	ND	ND	TC	57	0	26	0	31	ND	ND	TC	117	0	56	0	61	ND	ND	TC	382
4519	156	HaeIII_Both-Ends_CC-3289_CID-224211:3112834_num=708	285		52	25	0	27	0	ND	ND	AG	56	26	0	30	0	ND	ND	AG	100	33	0	66	1	ND	ND	AG	57	26	0	31	0	ND	ND	AG	117	55	0	61	1	ND	ND	AG	382
4520	156	HaeIII_Both-Ends_CC-3289_CID-224211:3112834_num=708	288		52	26	26	0	0	ND	ND	AT	56	30	26	0	0	ND	ND	AT	100	66	34	0	0	ND	ND	AT	57	31	26	0	0	ND	ND	AT	117	61	56	0	0	ND	ND	AT	382
4571	160	HaeIII_Both-Ends_CC-3359_CID-76292:181372_num=701	61		23	0	0	8	15	ND	ND	GC	25	0	0	12	13	ND	ND	GC	65	0	0	36	29	ND	ND	GC	22	0	0	8	14	ND	ND	GC	56	0	0	16	40	ND	ND	GC	191
4576	160	HaeIII_Both-Ends_CC-3359_CID-76292:181372_num=701	280		23	0	0	9	14	ND	ND	GC	25	0	0	13	12	ND	ND	GC	65	0	0	24	41	ND	ND	GC	22	0	0	14	8	ND	ND	GC	56	0	0	35	21	ND	ND	GC	191
4811	180	HaeIII_Both-Ends_CC-3846_CID-196267:1505125_num=663	69		129	0	82	47	0	ND	ND	TG	58	0	21	37	0	ND	ND	TG	139	0	51	88	0	ND	ND	TG	119	0	69	50	0	ND	ND	TG	138	0	78	60	0	ND	ND	TG	583
4812	180	HaeIII_Both-Ends_CC-3846_CID-196267:1505125_num=663	228		129	36	0	0	93	ND	ND	AC	58	28	0	0	30	ND	ND	AC	139	73	0	0	66	ND	ND	AC	119	41	0	0	78	ND	ND	AC	138	47	0	0	91	ND	ND	AC	583
4813	180	HaeIII_Both-Ends_CC-3846_CID-196267:1505125_num=663	238		129	82	0	47	0	ND	ND	AG	58	22	0	36	0	ND	ND	AG	139	52	0	87	0	ND	ND	AG	119	69	0	49	1	ND	ND	AG	138	79	0	59	0	ND	ND	AG	583
4814	180	HaeIII_Both-Ends_CC-3846_CID-196267:1505125_num=663	278		129	0	83	46	0	ND	ND	TG	58	0	22	36	0	ND	ND	TG	139	0	51	88	0	ND	ND	TG	119	0	69	50	0	ND	ND	TG	138	0	78	60	0	ND	ND	TG	583
4836	182	HaeIII_Both-Ends_CC-3934_CID-731679:1583490_num=657	260		33	12	0	0	21	ND	ND	AC	78	41	0	0	37	ND	ND	AC	46	22	0	0	24	ND	ND	AC	36	15	0	0	21	ND	ND	AC	145	70	0	0	75	ND	ND	AC	338
4837	182	HaeIII_Both-Ends_CC-3934_CID-731679:1583490_num=657	279		33	13	20	0	0	ND	ND	AT	78	27	51	0	0	ND	ND	AT	46	18	28	0	0	ND	ND	AT	36	18	18	0	0	ND	ND	AT	145	61	84	0	0	ND	ND	AT	338
4906	187	HaeIII_Both-Ends_CC-4140_CID-3264233:3397012_num=647	245		42	17	0	25	0	ND	ND	AG	130	66	0	64	0	ND	ND	AG	181	70	0	111	0	ND	ND	AG	113	60	0	53	0	ND	ND	AG	62	30	0	32	0	ND	ND	AG	528
4907	187	HaeIII_Both-Ends_CC-4140_CID-3264233:3397012_num=647	294		42	19	0	23	0	ND	ND	AG	130	67	0	63	0	ND	ND	AG	181	74	0	106	1	ND	ND	AG	113	61	0	52	0	ND	ND	AG	62	30	0	32	0	ND	ND	AG	528
4957	193	HaeIII_Both-Ends_CC-4255_CID-226364:897816_num=643	19		59	43	0	16	0	ND	ND	AG	54	39	0	15	0	ND	ND	AG	96	42	0	54	0	ND	ND	AG	49	27	0	22	0	ND	ND	AG	96	70	0	26	0	ND	ND	AG	354
4961	193	HaeIII_Both-Ends_CC-4255_CID-226364:897816_num=643	232		59	0	43	16	0	ND	ND	TG	54	0	39	15	0	ND	ND	TG	96	0	42	54	0	ND	ND	TG	49	0	27	22	0	ND	ND	TG	96	0	70	26	0	ND	ND	TG	354
4962	193	HaeIII_Both-Ends_CC-4255_CID-226364:897816_num=643	269		59	0	26	0	33	ND	ND	TC	54	0	18	0	36	ND	ND	TC	96	0	25	0	71	ND	ND	TC	49	0	0	0	49	ND	ND	CC	96	0	0	0	96	ND	ND	CC	354
4972	194	HaeIII_Both-Ends_CC-4304_CID-2301121:2603865_num=641	210		89	0	0	25	64	ND	ND	GC	104	0	0	42	62	ND	ND	GC	130	0	0	58	72	ND	ND	GC	109	0	0	34	75	ND	ND	GC	64	0	0	16	48	ND	ND	GC	496
4973	194	HaeIII_Both-Ends_CC-4304_CID-2301121:2603865_num=641	250	A	89	53	0	35	1	ND	ND	AG	104	102	1	0	1	ND	ND	AA	130	127	1	0	2	ND	ND	AA	109	108	0	0	1	ND	ND	AA	64	63	0	0	1	ND	ND	AA	496
4980	195	HaeIII_Both-Ends_CC-4344_CID-404711:1530142_num=639	83		55	0	26	0	29	ND	ND	TC	138	0	138	0	0	ND	ND	TT	67	0	67	0	0	ND	ND	TT	114	0	53	0	61	ND	ND	TC	139	0	139	0	0	ND	ND	TT	513
4981	195	HaeIII_Both-Ends_CC-4344_CID-404711:1530142_num=639	204		55	0	27	0	28	ND	ND	TC	138	0	85	0	53	ND	ND	TC	67	0	35	0	32	ND	ND	TC	114	0	55	0	59	ND	ND	TC	139	0	92	0	47	ND	ND	TC	513
4982	195	HaeIII_Both-Ends_CC-4344_CID-404711:1530142_num=639	206		55	0	29	0	26	ND	ND	TC	138	0	89	0	49	ND	ND	TC	67	0	38	0	29	ND	ND	TC	114	0	61	0	53	ND	ND	TC	139	0	79	0	60	ND	ND	TC	513
4983	195	HaeIII_Both-Ends_CC-4344_CID-404711:1530142_num=639	221		55	0	28	0	27	ND	ND	TC	138	0	1	0	137	ND	ND	CC	67	0	0	0	67	ND	ND	CC	114	0	59	0	55	ND	ND	TC	139	0	0	0	139	ND	ND	CC	513
4984	195	HaeIII_Both-Ends_CC-4344_CID-404711:1530142_num=639	224		55	0	0	0	55	ND	ND	CC	138	0	53	0	85	ND	ND	TC	67	0	32	0	35	ND	ND	TC	114	0	0	0	114	ND	ND	CC	139	0	47	0	92	ND	ND	TC	513
5074	200	HaeIII_Both-Ends_CC-4580_CID-151995:3512853_num=631	204		133	0	0	50	83	ND	ND	GC	45	0	0	0	45	ND	ND	CC	296	1	0	94	201	ND	ND	GC	170	0	0	65	105	ND	ND	GC	23	0	0	0	23	ND	ND	CC	667
5075	200	HaeIII_Both-Ends_CC-4580_CID-151995:3512853_num=631	213		133	40	0	0	93	ND	ND	AC	45	22	0	0	23	ND	ND	AC	296	101	0	0	195	ND	ND	AC	170	49	1	0	120	ND	ND	AC	23	14	0	0	9	ND	ND	AC	667
5484	242	HaeIII_Both-Ends_CC-5778_CID-254494:362113_num=597	246		72	0	0	41	31	ND	ND	GC	42	0	0	19	23	ND	ND	GC	88	0	0	42	46	ND	ND	GC	31	0	0	16	15	ND	ND	GC	47	0	0	31	16	ND	ND	GC	280
5486	242	HaeIII_Both-Ends_CC-5778_CID-254494:362113_num=597	277		72	0	1	39	32	ND	ND	GC	42	0	0	28	14	ND	ND	GC	88	0	0	35	53	ND	ND	GC	31	0	0	17	14	ND	ND	GC	47	0	0	31	16	ND	ND	GC	280
5665	260	HaeIII_Both-Ends_CC-6272_CID-1365841:2269450_num=587	52		65	0	0	0	65	ND	ND	CC	106	0	0	0	106	ND	ND	CC	293	0	84	0	209	ND	ND	TC	87	0	33	0	54	ND	ND	TC	78	0	0	0	78	ND	ND	CC	629
5667	260	HaeIII_Both-Ends_CC-6272_CID-1365841:2269450_num=587	71	D	65	0	0	0	65	ND	ND	CC	106	0	0	0	106	ND	ND	CC	293	0	0	0	293	ND	ND	CC	87	0	27	0	60	ND	ND	TC	78	0	0	0	78	ND	ND	CC	629
5770	271	HaeIII_Both-Ends_CC-6515_CID-81630:364843_num=581	21		84	0	0	56	28	ND	ND	GC	57	0	0	41	16	ND	ND	GC	109	0	0	73	36	ND	ND	GC	38	0	0	25	13	ND	ND	GC	61	0	0	33	28	ND	ND	GC	349
5771	271	HaeIII_Both-Ends_CC-6515_CID-81630:364843_num=581	53		84	0	35	0	49	ND	ND	TC	57	0	19	0	38	ND	ND	TC	109	0	57	0	52	ND	ND	TC	38	0	10	0	28	ND	ND	TC	61	0	16	0	45	ND	ND	TC	349
5773	271	HaeIII_Both-Ends_CC-6515_CID-81630:364843_num=581	225		84	0	35	49	0	ND	ND	TG	57	0	20	37	0	ND	ND	TG	109	0	59	50	0	ND	ND	TG	38	0	13	25	0	ND	ND	TG	61	0	17	44	0	ND	ND	TG	349
5775	271	HaeIII_Both-Ends_CC-6515_CID-81630:364843_num=581	265		84	1	0	55	28	ND	ND	GC	57	1	0	29	27	ND	ND	GC	109	1	0	70	38	ND	ND	GC	38	0	0	18	20	ND	ND	GC	61	0	0	31	30	ND	ND	GC	349
5777	271	HaeIII_Both-Ends_CC-6515_CID-81630:364843_num=581	292		84	60	0	0	24	ND	ND	AC	57	34	0	0	23	ND	ND	AC	109	61	1	1	46	ND	ND	AC	38	12	0	0	26	ND	ND	AC	61	25	0	0	36	ND	ND	AC	349
5833	278	HaeIII_Both-Ends_CC-6637_CID-664225:1382340_num=579	290		61	0	25	0	36	ND	ND	TC	102	0	48	0	54	ND	ND	TC	241	0	97	0	144	ND	ND	TC	93	0	53	0	40	ND	ND	TC	66	0	22	0	44	ND	ND	TC	563
5834	278	HaeIII_Both-Ends_CC-6637_CID-664225:1382340_num=579	291		61	33	0	28	0	ND	ND	AG	102	51	0	51	0	ND	ND	AG	241	138	0	103	0	ND	ND	AG	93	38	0	55	0	ND	ND	AG	66	42	0	24	0	ND	ND	AG	563
6403	333	HaeIII_Both-Ends_CC-8555_CID-979001:1839052_num=552	61	B	42	0	0	42	0	ND	ND	GG	124	35	0	89	0	ND	ND	AG	92	0	0	92	0	ND	ND	GG	71	0	0	71	0	ND	ND	GG	42	0	0	42	0	ND	ND	GG	371
6404	333	HaeIII_Both-Ends_CC-8555_CID-979001:1839052_num=552	69	B	42	0	0	0	42	ND	ND	CC	124	0	64	0	60	ND	ND	TC	92	0	0	0	92	ND	ND	CC	71	0	0	0	71	ND	ND	CC	42	0	0	0	42	ND	ND	CC	371
6405	333	HaeIII_Both-Ends_CC-8555_CID-979001:1839052_num=552	96	B	42	42	0	0	0	ND	ND	AA	124	60	0	64	0	ND	ND	AG	92	92	0	0	0	ND	ND	AA	71	71	0	0	0	ND	ND	AA	42	42	0	0	0	ND	ND	AA	371
6445	337	HaeIII_Both-Ends_CC-8668_CID-193267:629269_num=551	59		71	49	0	22	0	ND	ND	AG	101	63	0	37	1	ND	ND	AG	61	35	0	26	0	ND	ND	AG	65	41	0	24	0	ND	ND	AG	116	70	0	46	0	ND	ND	AG	414
6447	337	HaeIII_Both-Ends_CC-8668_CID-193267:629269_num=551	243		71	0	31	0	40	ND	ND	TC	101	0	33	0	68	ND	ND	TC	61	0	28	0	33	ND	ND	TC	65	0	29	0	36	ND	ND	TC	116	0	44	0	72	ND	ND	TC	414
6627	355	HaeIII_Both-Ends_CC-9354_CID-1181044:1744032_num=543	207	C	47	0	47	0	0	ND	ND	TT	71	0	70	1	0	ND	ND	TT	67	0	43	0	24	ND	ND	TC	56	0	56	0	0	ND	ND	TT	136	0	136	0	0	ND	ND	TT	377
6628	355	HaeIII_Both-Ends_CC-9354_CID-1181044:1744032_num=543	265		47	0	14	0	33	ND	ND	TC	71	0	25	0	46	ND	ND	TC	67	0	34	0	33	ND	ND	TC	56	0	17	0	39	ND	ND	TC	136	0	55	0	81	ND	ND	TC	377
6780	373	HaeIII_Both-Ends_CC-9948_CID-725791:1643455_num=536	208		31	17	0	0	14	ND	ND	AC	87	62	0	0	25	ND	ND	AC	258	188	0	0	70	ND	ND	AC	152	88	0	0	64	ND	ND	AC	37	27	0	0	10	ND	ND	AC	565
6781	373	HaeIII_Both-Ends_CC-9948_CID-725791:1643455_num=536	244		31	0	18	13	0	ND	ND	TG	87	0	51	36	0	ND	ND	TG	258	0	147	111	0	ND	ND	TG	152	0	87	65	0	ND	ND	TG	37	0	20	17	0	ND	ND	TG	565
6782	373	HaeIII_Both-Ends_CC-9948_CID-725791:1643455_num=536	275		31	14	0	17	0	ND	ND	AG	87	25	0	62	0	ND	ND	AG	258	70	0	188	0	ND	ND	AG	152	64	0	88	0	ND	ND	AG	37	10	0	27	0	ND	ND	AG	565
6883	381	HaeIII_Both-Ends_CC-10238_CID-1139883:1288713_num=534	23		156	55	0	101	0	ND	ND	AG	131	51	0	80	0	ND	ND	AG	158	57	0	101	0	ND	ND	AG	170	69	0	101	0	ND	ND	AG	243	61	0	182	0	ND	ND	AG	858
6884	381	HaeIII_Both-Ends_CC-10238_CID-1139883:1288713_num=534	89		156	0	67	89	0	ND	ND	TG	131	0	79	52	0	ND	ND	TG	158	0	59	99	0	ND	ND	TG	170	0	99	71	0	ND	ND	TG	243	0	117	126	0	ND	ND	TG	858
6885	381	HaeIII_Both-Ends_CC-10238_CID-1139883:1288713_num=534	217		156	0	55	0	101	ND	ND	TC	131	0	51	0	80	ND	ND	TC	158	0	57	0	101	ND	ND	TC	170	0	69	0	101	ND	ND	TC	243	0	61	0	182	ND	ND	TC	858
6886	381	HaeIII_Both-Ends_CC-10238_CID-1139883:1288713_num=534	285		156	0	55	0	101	ND	ND	TC	131	0	51	0	80	ND	ND	TC	158	0	57	0	101	ND	ND	TC	170	0	69	0	101	ND	ND	TC	243	0	61	0	182	ND	ND	TC	858
7518	438	HaeIII_Both-Ends_CC-12738_CID-138001:147517_num=513	210		41	0	0	0	41	ND	ND	CC	83	0	0	22	61	ND	ND	GC	70	0	0	20	50	ND	ND	GC	63	0	0	0	63	ND	ND	CC	60	0	0	0	60	ND	ND	CC	317
7520	438	HaeIII_Both-Ends_CC-12738_CID-138001:147517_num=513	248		41	16	0	25	0	ND	ND	AG	83	59	0	24	0	ND	ND	AG	70	33	0	37	0	ND	ND	AG	63	32	0	31	0	ND	ND	AG	60	34	0	26	0	ND	ND	AG	317
7835	468	HaeIII_Both-Ends_CC-13957_CID-71506:274118_num=503	93		83	33	0	50	0	ND	ND	AG	30	30	0	0	0	ND	ND	AA	108	45	0	63	0	ND	ND	AG	32	32	0	0	0	ND	ND	AA	149	60	0	89	0	ND	ND	AG	402
7837	468	HaeIII_Both-Ends_CC-13957_CID-71506:274118_num=503	233		83	0	58	25	0	ND	ND	TG	30	0	0	30	0	ND	ND	GG	108	0	79	29	0	ND	ND	TG	32	0	0	32	0	ND	ND	GG	149	0	109	40	0	ND	ND	TG	402
8037	482	HaeIII_Both-Ends_CC-14835_CID-85325:1900126_num=497	230	D	27	27	0	0	0	ND	ND	AA	58	58	0	0	0	ND	ND	AA	42	42	0	0	0	ND	ND	AA	148	48	0	100	0	ND	ND	AG	24	24	0	0	0	ND	ND	AA	299
8038	482	HaeIII_Both-Ends_CC-14835_CID-85325:1900126_num=497	251	D	27	27	0	0	0	ND	ND	AA	58	57	0	1	0	ND	ND	AA	42	42	0	0	0	ND	ND	AA	148	48	0	100	0	ND	ND	AG	24	24	0	0	0	ND	ND	AA	299
8039	482	HaeIII_Both-Ends_CC-14835_CID-85325:1900126_num=497	264	D	27	0	0	27	0	ND	ND	GG	58	0	0	58	0	ND	ND	GG	42	0	0	42	0	ND	ND	GG	148	0	42	106	0	ND	ND	TG	24	0	0	24	0	ND	ND	GG	299
8049	485	HaeIII_Both-Ends_CC-14860_CID-532713:2360419_num=497	53		44	23	0	21	0	ND	ND	AG	58	20	0	38	0	ND	ND	AG	43	28	0	15	0	ND	ND	AG	50	17	0	33	0	ND	ND	AG	54	35	0	19	0	ND	ND	AG	249
8050	485	HaeIII_Both-Ends_CC-14860_CID-532713:2360419_num=497	72		44	0	29	0	15	ND	ND	TC	58	0	36	0	22	ND	ND	TC	43	0	28	0	15	ND	ND	TC	50	0	26	0	24	ND	ND	TC	54	0	35	0	19	ND	ND	TC	249
8051	485	HaeIII_Both-Ends_CC-14860_CID-532713:2360419_num=497	254		44	0	23	0	21	ND	ND	TC	58	0	20	0	38	ND	ND	TC	43	0	28	0	15	ND	ND	TC	50	0	17	0	33	ND	ND	TC	54	0	35	0	19	ND	ND	TC	249
8052	485	HaeIII_Both-Ends_CC-14860_CID-532713:2360419_num=497	276		44	15	0	29	0	ND	ND	AG	58	22	0	36	0	ND	ND	AG	43	15	0	28	0	ND	ND	AG	50	24	0	26	0	ND	ND	AG	54	19	0	35	0	ND	ND	AG	249
8057	486	HaeIII_Both-Ends_CC-14879_CID-388101:1741119_num=497	233		44	13	0	0	31	ND	ND	AC	86	62	0	0	24	ND	ND	AC	111	46	0	0	65	ND	ND	AC	61	24	0	0	37	ND	ND	AC	55	19	0	0	36	ND	ND	AC	357
8058	486	HaeIII_Both-Ends_CC-14879_CID-388101:1741119_num=497	247		44	31	0	13	0	ND	ND	AG	86	24	0	62	0	ND	ND	AG	111	65	0	46	0	ND	ND	AG	61	37	0	24	0	ND	ND	AG	55	36	0	19	0	ND	ND	AG	357
8059	486	HaeIII_Both-Ends_CC-14879_CID-388101:1741119_num=497	286		44	0	13	0	31	ND	ND	TC	86	0	24	0	62	ND	ND	TC	111	0	39	0	72	ND	ND	TC	61	0	21	0	40	ND	ND	TC	55	0	25	0	30	ND	ND	TC	357
8074	489	HaeIII_Both-Ends_CC-14950_CID-177623:263576_num=497	12		89	61	28	0	0	ND	ND	AT	50	30	20	0	0	ND	ND	AT	118	52	66	0	0	ND	ND	AT	21	14	7	0	0	ND	ND	AT	34	18	16	0	0	ND	ND	AT	312
8075	489	HaeIII_Both-Ends_CC-14950_CID-177623:263576_num=497	73		89	41	0	48	0	ND	ND	AG	50	23	0	27	0	ND	ND	AG	118	88	0	30	0	ND	ND	AG	21	11	0	10	0	ND	ND	AG	34	24	0	10	0	ND	ND	AG	312
8079	489	HaeIII_Both-Ends_CC-14950_CID-177623:263576_num=497	288		89	49	0	39	1	ND	ND	AG	50	26	0	24	0	ND	ND	AG	118	56	0	62	0	ND	ND	AG	21	11	0	10	0	ND	ND	AG	34	13	0	21	0	ND	ND	AG	312
8537	536	HaeIII_Both-Ends_CC-16750_CID-233967:329978_num=486	211		66	0	37	0	29	ND	ND	TC	70	0	43	0	27	ND	ND	TC	101	0	66	0	35	ND	ND	TC	74	0	44	0	30	ND	ND	TC	113	0	64	0	49	ND	ND	TC	424
8538	536	HaeIII_Both-Ends_CC-16750_CID-233967:329978_num=486	257		66	25	0	41	0	ND	ND	AG	70	32	0	38	0	ND	ND	AG	101	47	0	54	0	ND	ND	AG	74	35	0	39	0	ND	ND	AG	113	51	0	62	0	ND	ND	AG	424
8744	557	HaeIII_Both-Ends_CC-17569_CID-935690:3227056_num=481	217		50	1	21	0	28	ND	ND	TC	64	0	24	0	40	ND	ND	TC	38	0	18	0	20	ND	ND	TC	47	0	15	0	32	ND	ND	TC	120	0	46	0	74	ND	ND	TC	319
8745	557	HaeIII_Both-Ends_CC-17569_CID-935690:3227056_num=481	242		50	31	0	19	0	ND	ND	AG	64	41	0	23	0	ND	ND	AG	38	22	0	16	0	ND	ND	AG	47	23	0	24	0	ND	ND	AG	120	72	0	48	0	ND	ND	AG	319
8784	562	HaeIII_Both-Ends_CC-17711_CID-177981:715598_num=481	16		91	62	0	29	0	ND	ND	AG	62	62	0	0	0	ND	ND	AA	182	116	1	65	0	ND	ND	AG	49	49	0	0	0	ND	ND	AA	126	70	0	56	0	ND	ND	AG	510
8789	562	HaeIII_Both-Ends_CC-17711_CID-177981:715598_num=481	258		91	0	45	46	0	ND	ND	TG	62	0	62	0	0	ND	ND	TT	182	0	76	106	0	ND	ND	TG	49	0	49	0	0	ND	ND	TT	126	0	48	78	0	ND	ND	TG	510
8790	562	HaeIII_Both-Ends_CC-17711_CID-177981:715598_num=481	288		91	46	0	45	0	ND	ND	AG	62	0	0	62	0	ND	ND	GG	182	106	0	76	0	ND	ND	AG	49	0	0	49	0	ND	ND	GG	126	78	0	48	0	ND	ND	AG	510
8861	569	HaeIII_Both-Ends_CC-17999_CID-519266:558179_num=479	15		57	0	23	0	34	ND	ND	TC	74	0	20	0	54	ND	ND	TC	104	0	40	0	64	ND	ND	TC	54	0	21	0	33	ND	ND	TC	146	0	46	0	100	ND	ND	TC	435
8865	569	HaeIII_Both-Ends_CC-17999_CID-519266:558179_num=479	242		57	36	0	21	0	ND	ND	AG	74	44	0	30	0	ND	ND	AG	104	74	0	30	0	ND	ND	AG	54	31	0	23	0	ND	ND	AG	146	89	0	57	0	ND	ND	AG	435
8867	569	HaeIII_Both-Ends_CC-17999_CID-519266:558179_num=479	280		57	0	36	0	21	ND	ND	TC	74	0	45	0	29	ND	ND	TC	104	0	73	0	31	ND	ND	TC	54	0	33	0	21	ND	ND	TC	146	0	89	0	57	ND	ND	TC	435
8886	572	HaeIII_Both-Ends_CC-18080_CID-204464:3399861_num=479	31		82	0	54	28	0	ND	ND	TG	56	0	20	36	0	ND	ND	TG	79	0	37	42	0	ND	ND	TG	82	0	32	50	0	ND	ND	TG	92	0	44	48	0	ND	ND	TG	391
8887	572	HaeIII_Both-Ends_CC-18080_CID-204464:3399861_num=479	50		82	53	0	29	0	ND	ND	AG	56	26	0	30	0	ND	ND	AG	79	46	0	33	0	ND	ND	AG	82	32	1	49	0	ND	ND	AG	92	48	0	44	0	ND	ND	AG	391
8889	572	HaeIII_Both-Ends_CC-18080_CID-204464:3399861_num=479	220		82	0	28	0	54	ND	ND	TC	56	0	30	0	26	ND	ND	TC	79	0	32	0	47	ND	ND	TC	82	0	49	0	33	ND	ND	TC	92	0	44	0	48	ND	ND	TC	391
9737	661	HaeIII_Both-Ends_CC-21602_CID-331057:2091638_num=461	90		85	0	0	46	39	ND	ND	GC	67	0	0	34	33	ND	ND	GC	167	0	0	167	0	ND	ND	GG	71	0	0	34	37	ND	ND	GC	75	0	0	29	46	ND	ND	GC	465
9738	661	HaeIII_Both-Ends_CC-21602_CID-331057:2091638_num=461	207		85	0	47	38	0	ND	ND	TG	67	0	33	34	0	ND	ND	TG	167	0	167	0	0	ND	ND	TT	71	0	41	30	0	ND	ND	TG	75	0	51	24	0	ND	ND	TG	465
9739	661	HaeIII_Both-Ends_CC-21602_CID-331057:2091638_num=461	294		85	0	37	0	48	ND	ND	TC	67	0	33	0	34	ND	ND	TC	167	0	0	0	167	ND	ND	CC	71	0	30	0	41	ND	ND	TC	75	0	20	0	55	ND	ND	TC	465
10424	725	HaeIII_Both-Ends_CC-24645_CID-245266:1748762_num=448	6		108	0	74	0	34	ND	ND	TC	245	0	154	1	90	ND	ND	TC	221	0	91	0	130	ND	ND	TC	177	0	92	0	85	ND	ND	TC	102	0	68	0	34	ND	ND	TC	853
10427	725	HaeIII_Both-Ends_CC-24645_CID-245266:1748762_num=448	247		108	67	0	41	0	ND	ND	AG	245	146	0	99	0	ND	ND	AG	221	117	0	104	0	ND	ND	AG	177	71	0	106	0	ND	ND	AG	102	50	0	52	0	ND	ND	AG	853
10428	725	HaeIII_Both-Ends_CC-24645_CID-245266:1748762_num=448	278		108	0	75	0	33	ND	ND	TC	245	0	154	0	91	ND	ND	TC	221	0	133	0	88	ND	ND	TC	177	0	68	0	109	ND	ND	TC	102	0	65	0	37	ND	ND	TC	853
10600	744	HaeIII_Both-Ends_CC-25298_CID-369660:1489669_num=445	15		87	35	0	0	52	ND	ND	AC	150	72	0	0	78	ND	ND	AC	212	104	0	0	108	ND	ND	AC	121	80	0	0	41	ND	ND	AC	124	64	0	0	60	ND	ND	AC	694
10601	744	HaeIII_Both-Ends_CC-25298_CID-369660:1489669_num=445	229		87	0	35	0	52	ND	ND	TC	150	0	72	0	78	ND	ND	TC	212	0	104	0	108	ND	ND	TC	121	0	80	0	41	ND	ND	TC	124	0	65	0	59	ND	ND	TC	694
10602	744	HaeIII_Both-Ends_CC-25298_CID-369660:1489669_num=445	256		87	0	47	40	0	ND	ND	TG	150	0	64	86	0	ND	ND	TG	212	0	88	124	0	ND	ND	TG	121	0	31	90	0	ND	ND	TG	124	0	50	74	0	ND	ND	TG	694
10603	744	HaeIII_Both-Ends_CC-25298_CID-369660:1489669_num=445	264		87	0	40	0	47	ND	ND	TC	150	0	86	0	64	ND	ND	TC	212	0	125	0	87	ND	ND	TC	121	0	90	0	31	ND	ND	TC	124	0	74	0	50	ND	ND	TC	694
10604	744	HaeIII_Both-Ends_CC-25298_CID-369660:1489669_num=445	276		87	48	0	39	0	ND	ND	AG	150	64	0	86	0	ND	ND	AG	212	87	0	125	0	ND	ND	AG	121	31	0	90	0	ND	ND	AG	124	50	0	74	0	ND	ND	AG	694
10944	779	HaeIII_Both-Ends_CC-26755_CID-1256191:3154010_num=440	39		93	63	0	30	0	ND	ND	AG	33	16	0	17	0	ND	ND	AG	107	52	0	54	1	ND	ND	AG	22	14	0	8	0	ND	ND	AG	29	20	0	9	0	ND	ND	AG	284
[truncated: 1,650 more rows]
