# Supplementary material for: Genome-Wide SNP and STR Discovery in the Japanese Crested Ibis and Genetic Diversity among Founders of the Japanese Population
Source: PLoS One. 2013 Aug 21;8(8):e72781. doi: 10.1371/journal.pone.0072781 (PMC3749161; doi:10.1371/journal.pone.0072781)
Supplement: Table S5 — Mapping results and genotypes of 86 putative STRs. (XLS) [file pone.0072781.s005.xls]

## Sheet: 2baseSTR_list2
Table S5. Mapping results and genotypes of 86 putative STRs
		specific allele					Mapped Reads #					STR genotype
			Consensus ID	Consensus Sequence	STR location	Repeat Info	A	B	C	D	E	A	B	C	D	E
1	2bp-STR-1		HaeIII_Both-Ends_CC-103190_CID-62638:2509757_num=263;Others-424185_CID-5705077:8278580_num=18	CCAAACTAGAAACGGGATGGGATTTGAAAGCCTTTTTTGTGTGTGTGTGTGTGTGTGTAAAATATAAATAAAAGCATGAGCTTATGATCACAGGGAAGCAGN98NAAACAGTTTGTTACAGCCATGAGCCCATTAATTAAGTGGAAGTTATCCCAGCGCAGAGGGCTTCTGCAAATGCCTTTACTCCATGCATGACCTACTTCAGG	R1@[1]TG:10:38:57@R2@len=296;R1@[1]TG:10:38:57@R2@len=296	[1]TG:10	34	138	206	146	34	10/22	10/10	10/10	10/10	10/22
			HaeIII_Both-Ends_CC-300259_CID-62639:2509757_num=49	CCAAACTAGAAACGGGATGGGATTTGAAAGCCTTTTTTGTGTGTGTGTGTGTGTGTGTGTGTGTGTGTGTGTGTGTGTGTGTAAAATATAAATAAAAGCATN98NAAACAGTTTGTTACAGCCATGAGCCCATTAATTAAGTGGAAGTTATCCCAGCGCAGAGGGCTTCTGCAAATGCCTTTACTCCATGCATGACCTACTTCAGG	R1@[1]TG:22:38:81@R2@len=272	[1]TG:22	34	0	0	0	64
2	2bp-STR-2		HaeIII_Both-Ends_CC-269844_CID-384476:813558_num=67	CCATTTCTCAGACAGCTGGAAGATGACATCTCAGCTGATAGCTAAAGAAGAAAGAGCCAGTTAGAAATAGGCACACACACACACACACACATTGAGAAATAN98NACCGAGCACTGTGGGCAGATCAGAAACCCTCCTCCTAAACCCCCTGAAGGCTGTGGTGCTCTTGCTTGCAGCTCTTGGGTGGGTCCCTGAAAAGATTCTGG	R1@[1]CA:10:72:91@R2@len=296	[1]CA:10	0	76	0	70	0	9/9	9/10	9/9	9/10	9/9
			HaeIII_Both-Ends_CC-111279_CID-813558:1689763_num=249;Others-421433_CID-6092942:6435304_num=18	CCAGAATCTTTTCAGGGACCCACCCAAGAGCTGCAAGCAAGAGCACCACAGCCTTCAGGGGGTTTAGGAGGAGGGTTTCTGATCTGCCCACAGTGCTCGGTN98NTGTATTTCTCAATGTGTGTGTGTGTGTGTGCCTATTTCTAACTGGCTCTTTCTTCTTTAGCTATCAGCTGAGATGTCATCTTCCAGCTGTCTGAGAAATGG	R1@R2@[1]CA:9:72:89@len=298;R1@R2@[1]CA:9:72:89@len=298	[1]CA:9	84	60	220	70	100
3	2bp-STR-3		HaeIII_Both-Ends_CC-123631_CID-429051:3199080_num=229;Others-361559_CID-2430653:5940171_num=20	CCACACAGGCTTTTTGTTTTTTCTTTGCAGAAGCTGCTGGGTTCAGCAGGTCTCTCTCTCTCTCTCACACTGAGATCCTCTCCTTGTGAGTAAATGCGTGAN98NCTACTTGGTCAAAGTCTCCTGAAACACTTCTGTCTGCTGATGGCTCATGTGAGGGACAGAGCATGAGTCACGGCGTGACCATCTTGACTAACCAGGGGAGG	R1@[1]TC:8:51:66@R2@len=300;R1@R2@[1]TC:8:51:66@len=300	[1]TC:8	130	82	84	124	78	8/8	8/9	8/9	8/9	8/9
			HaeIII_Both-Ends_CC-149088_CID-429050:3199080_num=191;Others-430707_CID-2430653:5940170_num=18	CCACACAGGCTTTTTGTTTTTTCTTTGCAGAAGCTGCTGGGTTCAGCAGGTCTCTCTCTCTCTCTCTCACACTGAGATCCTCTCCTTGTGAGTAAATGCGTN98NCTACTTGGTCAAAGTCTCCTGAAACACTTCTGTCTGCTGATGGCTCATGTGAGGGACAGAGCATGAGTCACGGCGTGACCATCTTGACTAACCAGGGGAGG	R1@[1]TC:9:51:68@R2@len=298;R1@R2@[1]TC:9:51:68@len=298	[1]TC:9	0	112	106	118	82
4	2bp-STR-4		HaeIII_Both-Ends_CC-132014_CID-3313395:3501292_num=216	CCTCTTTTAGATGACACAGTAGTGTGTGTGTGTGTGTGTGTGAGAGAGAGAGAGAGAGGGAAAGAGACGGAGTCACATACGAGGCTCCTCACAGACCTCTGN98NTGGGAGGGAAGTTTTGTTGACTCTTACGAGCACAGGGCATTCAGAAGAAAGAATTCCTCTGAATACTCCCACATGAAAGTAGAGAGGGGTCTGCCCACAGG	R1@[1]GT:10:22:41@[2]GA:8:42:57@R2@len=296	[1]GT:10-[2]GA:8	114	72	82	84	100	8/8	8/9	8/9	8/9	8/9
			HaeIII_Both-Ends_CC-184180_CID-3501292:4173413_num=146;Others-658210_CID-8262068:8426480_num=13	CCTGTGGGCAGACCCCTCTCTACTTTCATGTGGGAGTATTCAGAGGAATTCTTTCTTCTGAATGCCCTGTGCTCGTAAGAGTCAACAAAACTTCCCTCCCAN98NGAGGTCTGTGAGGAGCCTCGTATGTGACTCCGTCTCTTTCCCTCTCTCTCTCTCTCTCTCACACACACACACACACACACTACTGTGTCATCTAAAAGAGG	R1@R2@[1]GT:10:22:41@[2]GA:9:42:59@len=294;R1@[1]GT:10:22:41@[2]GA:9:42:59@R2@len=294	[1]GT:10-[2]GA:9	0	62	78	84	92
5	2bp-STR-5	A	HaeIII_Both-Ends_CC-461139_CID-2219931:2321565_num=10	CCCCCAGGAACCGCTGCCCCCCTCCCCTTCTCCCCTCTTTTGCACACACACACACACACACACGCACGCACACACAAAATAAATAAATAACGAGGCGGCTGN98NAATGGAAATTATTTATAGGCTGCCTACGATGCCTTTCTCGTCACGGAGGCTCGGTGCGGAGAGGCGCACTCGCGGCTCCCAGCACGGAGAGGCGTGCGGGG	R1@[1]CA:10:43:62@R2@len=296	[1]CA:10	18	0	0	0	0	8/10	8/8	8/8	8/8	8/8
			HaeIII_Both-Ends_CC-157422_CID-2219925:2321565_num=180;Others-296204_CID-6709749:6740087_num=22	CCCCCAGGAACCGCTGCCCCCCTCCCCTTCTCCCCTCTTTTGCACACACACACACACACGCACGCACACACAAAATAAATAAATAACGAGGCGGCTGGAGCN98NAATGGAAATTATTTATAGGCTGCCTACGATGCCTTTCTCGTCACGGAGGCTCGGTGCGGAGAGGCGCACTCGCGGCTCCCAGCACGGAGAGGCGTGCGGGG	R1@[1]CA:8:43:58@R2@len=300;R1@[1]CA:8:43:58@R2@len=300	[1]CA:8	40	72	88	78	116
6	2bp-STR-6		HaeIII_Both-Ends_CC-332300_CID-700562:2557225_num=35	CCACTAGCTAGTCCTCTGCAGGTAACTATTTTTTTATAAAAATACCCTTTGTGTGTAAAAATACATATATATATATATATATATTGCTTTCTCACGGACTGN98NCAGCTGCGTCTGGAAGCTAAACGGGGCAAAGCCCTGTGCGTGGGGCGTTGTAACTCAGCTGGCTCTGGCGTTAAATTGGTAGGATTGAGAATTAACGCGGG	R1@[1]AT:10:65:84@R2@len=296	[1]AT:10	40	24	2	0	4	9/10	9/10	9/9	9/9	9/9
			HaeIII_Both-Ends_CC-161566_CID-700560:2557225_num=174;Others-334281_CID-1804314:6824225_num=21	CCACTAGCTAGTCCTCTGCAGGTAACTATTTTTTTATAAAAATACCCTTTGTATGTAAAAATACATATATATATATATATATTGCTTTCTCACGGACTGATN98NCAGCTGCGTCTGGAAGCTAAACGGGGCAAAGCCCTGTGCGTGGGGCGTTGTAACTCAGCTGGCTCTGGCGTTAAATTGGTAGGATTGAGAATTAACGCGGG	R1@[1]AT:9:65:82@R2@len=298;R1@[1]AT:9:65:82@R2@len=298	[1]AT:9	56	34	96	110	92
7	2bp-STR-7	A	HaeIII_Both-Ends_CC-441781_CID-1648368:4102478_num=12	CCTTTCTTTTGTTTAGTTAAGTGACTAAGATATTTAAATATACTCCTTGCCCCTAGGCTTTTCAGGAGGCATTTTGATGCAGTGGCTTTGTCTATCTTGGCN98NTTTTTTTTTTTTTTGACAGAAAGGGAGATTACTTTCTGGTAAAGGGAGTTCTTCCAGATGTGCAGAACTGCACCATGGAGAGAGAGAGAGAGAGAGAGAGG	R1@R2@[1]CT:11:2:23@len=294	[1]CT:11	28	0	0	0	0	8/11	8/8	8/8	8/8	8/8
			HaeIII_Both-Ends_CC-170653_CID-1648368:4102180_num=163	CCTTTCTTTTGTTTAGTTAAGTGACTAAGATATTTAAATATACTCCTTGCCCCTAGGCTTTTCAGGAGGCATTTTGATGCAGTGGCTTTGTCTATCTTGGCN98NTTTTTTTTTTTTTTTTTTTTAACAGAAAGGGAGATTACTTTCTGGTAAAGGGAGTTCTTCCAGATGTGCAGAACTGCACCATGGAGAGAGAGAGAGAGAGG	R1@R2@[1]CT:8:2:17@len=300	[1]CT:8	20	86	134	62	42
8	2bp-STR-8		HaeIII_Both-Ends_CC-202035_CID-195856:4249297_num=126	CCAACTGAGATGCAAACAGCAAAGTCTGTCGCGAAGAATAGCAGCAACAGTTGTTTCACGGGTGATTTTGTGTGTGTGTGTGTGTGTGTTTTTCTCTCACAN98NGTGCACCATTAAAAGCATTTACCCCAAGGTCACAGAGGGAATCGGCAGCAGAAGTGCATATTAATAACAAAGTCTCCTGGCTCCTAGCCTGCTCTATCAGG	R1@[1]TG:10:69:88@R2@len=296	[1]TG:10	0	96	120	54	0	9/9	9/10	9/10	9/10	9/9
			HaeIII_Both-Ends_CC-172173_CID-184342:4249297_num=161	CCAACTGAGATGCAAACAGCAAAGTCTGTCGCGAAGAATAGCAGCAACAGTTGTTTCACGGGTGATTTTGTGTGTGTGTGTGTGTGTTTTTCTCTCACAGCN98NGTGCACCATTAAAAGCATTTACCCCAAGGTCACAGAGGGAATCGGCAGCAGAAGTGCATATTAATAACAAAGTCTCCTGGCTCCTAGCCTGCTCTATCAGG	R1@[1]TG:9:69:86@R2@len=298	[1]TG:9	68	80	72	54	66
9	2bp-STR-9		HaeIII_Both-Ends_CC-236117_CID-241963:3224610_num=93	CCAAGCAAAGATGCTGCAGCACTTCGATATACGTACATACGTATATATACGTGCATATATATACACACACACACACACATATATATATTTTTTCCAAGCTAN98NAGATCTCCCTGCTGACCCCGCTCTCACCGCACGTTCAGAAGTTATTAACTTTAACAGAGTCGGTTTGAACTTGCGCCCCAAGGAAACCCCCGATGTCGCGG	R1@[1]AC:8:63:78@R2@len=300	[1]AC:8	22	58	76	38	0	8/9	8/9	8/9	8/9	9/9
			HaeIII_Both-Ends_CC-209445_CID-3077708:3224610_num=118	CCGAGCAAAGATGCTGCAGCACTTCGATATACGTACATACGTATATATACGTGCATATATATACACACACACACACACACATATATATATTTTTTCCAAGCN98NAGATCTCCCTGCTGACCCCGCTCTCACCGCACGTTCAGAAGTTATTAACTTTAACAGAGTCGGTTTGAACTTGCGCCCCAAGGAAACCCCCGATGTCGCGG	R1@[1]AC:9:63:80@R2@len=298	[1]AC:9	18	50	78	66	40
10	2bp-STR-10		HaeIII_Both-Ends_CC-420300_CID-621089:4313270_num=14	CCCCCTGGCTCCCCCCAGGTAAGGGCGCTGCTCCGCGGGTCGCCTCTCGGCAGCGGCAGCGCCGCGGGGAAGTTGTTGCCGGCTCCGCGATGCGAGGTGATN98NTCCTGTTCTCATTGTTGTTACATATATATATATATATATATATATATATTTATTTTTTGCCGCGTGGAAATTTGCGAGCGGTACCAGAGCACAAGGGCAGG	R1@R2@[1]AT:14:53:80@len=288	[1]AT:14	14	12	0	4	0	9/14	9/14	9/9	9/9	9/9
			HaeIII_Both-Ends_CC-240408_CID-621089:4313268_num=89	CCCCCTGGCTCCCCCCAGGTAAGGGCGCTGCTCCGCGGGTCGCCTCTCGGCAGCGGCAGCGCCGCGGGGAAGTTGTTGCCGGCTCCGCGATGCGAGGTGATN98NGAGAGCAGCGTCCTGTTCTCATTGTTGTTACATATATATATATATATATTTATTTTTTGCCGCGTGGAAATTTGCGAGCGGTACCAGAGCACAAGGGCAGG	R1@R2@[1]AT:9:53:70@len=298	[1]AT:9	36	22	40	24	74
11	2bp-STR-11		HaeIII_Both-Ends_CC-299081_CID-2462981:4368185_num=50	CCCCTGCTTGGGGGCGGGGGGGAGAGAGAGAGAGAGAGAGAGTCCTTCCTCTTGGGAATGACCAGGACTGACTGTCAGCCCTGGTTGATCCTTGAGGAGATN98NTTCCTGGAAAGAGATGTGAGCAGTTACAAGCTGCTGCTACCCCTGAGACACTGAGCTAATCTAGCAAGTGCACTATCTTGTTCTCTGCCTCCCAAAGCAGG	R1@[1]GA:10:22:41@R2@len=296	[1]GA:10	28	0	68	0	10	10/10	9/9	9/10	9/9	9/10
			HaeIII_Both-Ends_CC-243340_CID-2462965:4368185_num=87	CCCCTGCTTGGGGGCGGGGGGGAGAGAGAGAGAGAGAGAGTCCTTCCTCTTGGGAATGACCAGGACTGACTGTCAGCCCTGGTTGATCCTTGAGGAGATACN98NTTCCTGGAAAGAGATGTGAGCAGTTACAAGCTGCTGCTACCCCTGAGACACTGAGCTAATCTAGCAAGTGCACTATCTTGTTCTCTGCCTCCCAAAGCAGG	R1@[1]GA:9:22:39@R2@len=298	[1]GA:9	4	42	68	56	12
12	2bp-STR-12		HaeIII_Both-Ends_CC-243382_CID-2304619:3955176_num=87	CCCCCTTGTAGCAAGCTGCCTGCCCTAGGAGCAGCCTAGTTTCGTGCATCCTATGGATTTTAAGCAAAATATATATATATATATATATAAAACTGTAAAACN98NCCTGCTGTAATGCTGCTGGATTCCCATTCCCTTTCTCACGAAGCCTTTTTGGGGCAGAAATTGTGAGTGTGTTGGGTCACCCTGTGCCCTACCATGGGAGG	R1@[1]AT:10:69:88@R2@len=296	[1]AT:10	68	26	38	0	50	10/10	10/11	10/10	11/11	10/10
			HaeIII_Both-Ends_CC-354976_CID-2304617:3955176_num=28	CCCCCTTGTAGCAAGCTGCCTGCCCTAGGAGCAGCCTAGTTTCGTGCATCCTATGGATTTTAAGCAAAATATATATATATATATATATATAAAACTGTAAAN98NCCTGCTGTAATGCTGCTGGATTCCCATTCCCTTTCTCACGAAGCCTTTTTGGGGCAGAAATTGTGAGTGTGTTGGGTCACCCTGTGCCCTACCATGGGAGG	R1@[1]AT:11:69:90@R2@len=294	[1]AT:11	4	24	0	30	2
13	2bp-STR-13		HaeIII_Both-Ends_CC-249311_CID-310428:4632350_num=82	CCCAGGTCATCTGAAAGTTGTCATCACCTAGAATTTCAATCTACTTGTATTTGCCCTGTGTGATTAAATATTCATGCCAGGATATTCTGCCATGCACAATGN98NCCAGATGTCTATACAATCATCCCATTCCCAGACACTGATTTTTTTACACACACACACACACACACACACACACAAAACCCTGCTTATCTTGTCTGATAAGG	R1@R2@[1]TG:14:28:55@len=288	[1]TG:14	46	44	22	34	34	14/14	14/14	14/16	14/14	14/16
			HaeIII_Both-Ends_CC-386666_CID-310428:4632348_num=20	CCCAGGTCATCTGAAAGTTGTCATCACCTAGAATTTCAATCTACTTGTATTTGCCCTGTGTGATTAAATATTCATGCCAGGATATTCTGCCATGCACAATGN98NATGTCTATACAATCATCCCATTCCCAGACACTGATTTTTTTACACACACACACACACACACACACACACACACAAAACCCTGCTTATCTTGTCTGATAAGG	R1@R2@[1]TG:16:28:59@len=284	[1]TG:16	0	0	22	0	28
14	2bp-STR-19		HaeIII_Both-Ends_CC-226855_CID-3784647:4418943_num=101	CCTTTAAAATTTTATTTGTATCCACTTGTGTTTTCTATTCCCCGTCCGCTTGTACAAGCTAGAAGCAGGCTCAGCAGCAGCCAGGGTGTTTTCCTGTCTATN98NGAAGGACCCAGGGTATTATTATATTTTATATATATATATATATATATTATATATCTGTGTCTGTCTTTAGATAGACAGTAGGTGCGATCACCACCGCCAGG	R1@R2@[1]AT:10:55:74@len=296	[1]AT:10	72	56	28	26	40	10/10	10/10	9/10	9/10	9/10
			HaeIII_Both-Ends_CC-306723_CID-3784647:4418945_num=46	CCTTTAAAATTTTATTTGTATCCACTTGTGTTTTCTATTCCCCGTCCGCTTGTACAAGCTAGAAGCAGGCTCAGCAGCAGCCAGGGTGTTTTCCTGTCTATN98NCTGAAGGACCCAGGGTATTATTATATTTTATATATATATATATATATTATATATCTGTGTCTGTCTTTAGATAGACAGTAGGTGCGATCACCACCGCCAGG	R1@R2@[1]AT:9:55:72@len=298	[1]AT:9	2	0	34	32	30
15	2bp-STR-22		HaeIII_Both-Ends_CC-140654_CID-56997:368797_num=203;Others-356085_CID-5776042:5899440_num=20	CCAACCCGAGACAAAAATACTGTTCGGAGAAAATGAAAACCAACTGGAGAAATTGTAATGAAAAATTTTCATTCAAGTTTTCTCTTGGGAACCTTTACTTTN98NAGGGCACACTCCGAGCACTTTACACACACACACACACACACACTCGTGGACACTTTGTGTTTGCGCTTTCGGCATGTGTGCAAGCATCAAACACGCATTGG	R1@R2@[1]GT:11:59:80@len=294;R1@R2@[1]GT:11:59:80@len=294	[1]GT:11	62	92	80	102	104	9/11	11/12	11/12	11/12	11/12
			HaeIII_Both-Ends_CC-163795_CID-56997:368729_num=171	CCAACCCGAGACAAAAATACTGTTCGGAGAAAATGAAAACCAACTGGAGAAATTGTAATGAAAAATTTTCATTCAAGTTTTCTCTTGGGAACCTTTACTTTN98NGGCACACTCCGAGCACTTTACACACACACACACACACACACACTCGTGGACACTTTGTGTTTGCGCTTTCGGCATGTGTGCAAGCATCAAACACGCATTGG	R1@R2@[1]GT:12:59:82@len=292	[1]GT:12	2	88	74	108	88
		A	HaeIII_Both-Ends_CC-319790_CID-56997:368798_num=40	CCAACCCGAGACAAAAATACTGTTCGGAGAAAATGAAAACCAACTGGAGAAATTGTAATGAAAAATTTTCATTCAAGTTTTCTCTTGGGAACCTTTACTTTN98NCATAAGGGCACACTCCGAGCACTTTACACACACACACACACACTCGTGGACACTTTGTGTTTGCGCTTTCGGCATGTGTGCAAGCATCAAACACGCATTGG	R1@R2@[1]GT:9:59:76@len=298	[1]GT:9	80	0	0	2	0
16	2bp-STR-25	C	HaeIII_Both-Ends_CC-339273_CID-215164:2671122_num=33	CCAAGAATAACTTTGTAACATATGACTCCATCACCCACCTTGTTCATGCTATGTTTTTTGGGGGAGGTTTGTGTGTGTGTGTGTGTGTGTGCGCTCAAATCN98NCATTGATACTAGAGTTTGTGTGCCATGGTCCATAAGCATTAGTTGTTTTAGTTTCCAAAACTCACCACTCCTCTCCAGAAGCTAGTTATCAGTTCTTAGGG	R1@[1]TG:11:70:91@R2@len=294	[1]TG:11	0	0	66	0	2	15/15	15/15	11/15	15/15	15/15
			HaeIII_Both-Ends_CC-159940_CID-11933:2671122_num=177;Others-963503_CID-5803162:6862900_num=10	CCAAGAATAACTTTGTAACATATGACTCCATCACCCACCTTGTTCATGCTATGTTTTTTGGGGGAGGTTTGTGTGTGTGTGTGTGTGTGTGTGTGTGTGCGN98NCATTGATACTAGAGTTTGTGTGCCATGGTCCATAAGCATTAGTTGTTTTAGTTTCCAAAACTCACCACTCCTCTCCAGAAGCTAGTTATCAGTTCTTAGGG	R1@[1]TG:15:70:99@R2@len=286;R1@[1]TG:15:70:99@R2@len=286	[1]TG:15	62	100	68	96	44
17	2bp-STR-27	C	HaeIII_Both-Ends_CC-365941_CID-216497:424974_num=25	CCAAGAATTTCAAACTCGCGGAGAAACCTGTCCAGAACACAAAAGTTGTTTGAACGGGGTGCAGAATTGTCACAGTAATTAGAGCAATCTCCGTTTACTGAN98NGATAAAGGGTTCAAATTCATCTTTCTCTCTCTGATTCACTTCTGATGAACTGCCTCTGTGTGTGTGTGTGTGTATATGAAGAAGTGTGTGTGTGTGTGTGG	R1@R2@[1]CA:8:2:17@[2]AC:8:29:44@len=300	[1]CA:8-[2]AC:8	0	0	60	0	0	9/9	9/9	8/9	9/9	9/9
			HaeIII_Both-Ends_CC-235000_CID-216497:424967_num=94	CCAAGAATTTCAAACTCGCGGAGAAACCTGTCCAGAACACAAAAGTTGTTTGAACGGGGTGCAGAATTGTCACAGTAATTAGAGCAATCTCCGTTTACTGAN98NTAAAGGGTTCAAATTCATCTTTCTCTCTCTGATTCACTTCTGATGAACTGCCTCTGTGTGTGTGTGTGTGTGTATATGAAGAAGTGTGTGTGTGTGTGTGG	R1@R2@[1]CA:8:2:17@[2]AC:9:29:46@len=298	[1]CA:8-[2]AC:9	30	52	64	38	14
18	2bp-STR-28		HaeIII_Both-Ends_CC-373115_CID-3236725:4583515_num=23	CCGCGCTCCGCTCCTCTCCACTCCCGGCGGCTGAATCCCTGCCGGGTGCGAGAGTGTGTGTGTGTGTGTGTGTGTGTGCGTGAAGAGGGGAGGGGGGAGGAN98NGCCAGCGCAATCTCGGCTCATTTTCTCTAAGCAATGCAAGTTCACGGACGAGCTACCTAGCCAGCCCTCCTCTCCCGTCATGGACCTCCCAGGTAAAAAGG	R1@[1]GT:12:54:77@R2@len=292	[1]GT:12	20	16	4	4	4	12/12	12/13	13/13	13/13	13/13
			HaeIII_Both-Ends_CC-276081_CID-3236724:4583515_num=63	CCGCGCTCCGCTCCTCTCCACTCCCGGCGGCTGAATCCCTGCCGGGTGCGAGAGTGTGTGTGTGTGTGTGTGTGTGTGTGCGTGAAGAGGGGAGGGGGGAGN98NGCCAGCGCAATCTCGGCTCATTTTCTCTAAGCAATGCAAGTTCACGGACGAGCTACCTAGCCAGCCCTCCTCTCCCGTCATGGACCTCCCAGGTAAAAAGG	R1@[1]GT:13:54:79@R2@len=290	[1]GT:13	0	22	26	44	38
19	2bp-STR-51		HaeIII_Both-Ends_CC-230102_CID-404351:2486791_num=98	CCACAACTTCTGAGGGATAACGAAGTCCTCTTATTACAGCTCCTACCATGTTTATTTTAATGGGGGTTTTGTGTGTGTGTGTGTGTGTGTGTGTATATATAN98NACTAAGGACACTCGGGCACAAAATGCAGCCTCCTGAGACTTGTGCACCCCAAGGACTACAAAGCAAAGCAGCTGGGTAAGGAGAAAATCTAGCAGAAGGGG	R1@[1]TG:12:70:93@R2@len=292	[1]TG:12	24	10	0	2	14	9/12	9/12	9/9	9/9	9/12
			Others-961762_CID-5930248:6797680_num=10	CCACAACTTCTGAGGGATAACGAAGTCCTCTTATTACAGCTCCTACCATGTTTATTTTAATGGGGGTTTTGTGTGTGTGTGTGTGTGTATATATATATATAN98NACTAAGGACACTCGGGCACAAAATGCAGCCTCCTGAGACTTGTGCACCCCAAGGACTACAAAGCAAAGCAGCTGGGTAAGGAGAAAATCTAGCAGAAGGGG	R1@[1]TG:9:70:87@R2@len=298	[1]TG:9	40	10	70	20	38
20	3bp-STR-1		HaeIII_Both-Ends_CC-130759_CID-2723261:2871879_num=218;Others-607251_CID-6893274:6953681_num=14	CCCTCCAACGGCAGCTTCCAGTCGGCTCCTGCACCCAGTGCTGTCGGGAGCAAATGCTGCCGAGCCAGACAGAGCAGAACAGATCCCTGTGTGGCGGGACTN98NAGACCAGAGACTACCACTGCCCAGCAAGGAGGAGGAGGAGGAGGTGGAGAACAAGTCCTCCCCGATGTGACCGAGACCCAAGGGATGAGACAGCTCCAGGG	R1@R2@[1]CCT:6:58:75@len=297;R1@R2@[1]CCT:6:58:75@len=297	[1]CCT:6	54	90	198	90	32	6/7	6/6	6/7	6/6	6/6
			HaeIII_Both-Ends_CC-328058_CID-2723261:2871913_num=37	CCCTCCAACGGCAGCTTCCAGTCGGCTCCTGCACCCAGTGCTGTCGGGAGCAAATGCTGCCGAGCCAGACAGAGCAGAACAGATCCCTGTGTGGCGGGACTN98NCCAGAGACTACCACTGCCCAGCAAGGAGGAGGAGGAGGAGGAGGTGGAGAACAAGTCCTCCCCGATGTGACCGAGACCCAAGGGATGAGACAGCTCCAGGG	R1@R2@[1]CCT:7:58:78@len=294	[1]CCT:7	26	0	64	0	0
21	3bp-STR-2		HaeIII_Both-Ends_CC-132185_CID-1955975:2601380_num=216	CCCAGGTGCACAGACCCTACCCAGCACCATTTCTCAGCTGTGGCAGAGAAGAGCTTCTCAGGAAGCAGCCACTGCATTAAGAGCCTTGCCATATCCTCCTGN98NCGGGCAGTGCAGGATACCTGCCCACTGCAGCAGGCATGCAGCCCAGCTTTGAGAGCCGTGACCCACACCACCACCACCACCACAACACAACGTGCCCCGGG	R1@R2@[1]GTG:6:19:36@len=297	[1]GTG:6	68	66	0	156	48	6/7	6/7	7/7	6/6	6/7
			HaeIII_Both-Ends_CC-151579_CID-1955975:2601701_num=188;Others-457490_CID-6592706:6838317_num=17	CCCAGGTGCACAGACCCTACCCAGCACCATTTCTCAGCTGTGGCAGAGAAGAGCTTCTCAGGAAGCAGCCACTGCATTAAGAGCCTTGCCATATCCTCCTGN98NGCAGTGCAGGATACCTACCCACTGCAGCAGGCATGCAGCCCAGCTTCGAGAGCCGTGACCCACACCACCACCACCACCACCACAACACAACCTGCCCCGGG	R1@R2@[1]GTG:7:19:39@len=294;R1@R2@[1]GTG:7:19:39@len=294	[1]GTG:7	74	90	158	0	82
22	3bp-STR-3		HaeIII_Both-Ends_CC-132907_CID-1536323:3834058_num=215	CCATGCCAGAGAGGGTCAGGAGGGGCTGCAGAGCAGGCTCAGCTCATCCATCCCCCTCCTCACCCTGCGGCGAGGGGATGCTCTCTCCCCACTCGGCTCCCN98NGCGGCAGCCCAGCCATGCCGCCTTTCCTCCTCACTGCCTCCCCTCCTCCTCCTCCTCCTCCTCGCAGAAGAATCACAAGAGCTCTTGGGGTCTCCTTGAGG	R1@R2@[1]GAG:7:39:59@len=294	[1]GAG:7	2	116	134	128	78	9/9	7/9	7/9	7/9	7/9
			HaeIII_Both-Ends_CC-134944_CID-1536323:2094704_num=212	CCATGCCAGAGAGGGTCAGGAGGGGCTGCAGAGCAGGCTCAGCTCATCCATCCCCCTCCTCACCCTGCGGCGAGGGGATGCTCTCTCCCCACTCGGCTCCCN98NGCCCAGCCATGCCGCCTTTCCTCCTCACTGCCTCCCCTCCTCCTCCTCCTCCTCCTCCTCCTCGCAGAAGAATCACAAGAGCTCTTGGGGTCTCCTTGAGG	R1@R2@[1]GAG:9:39:65@len=288	[1]GAG:9	106	66	104	102	84
23	3bp-STR-4		HaeIII_Both-Ends_CC-323490_CID-1868750:4445901_num=39	CCTAGAGATGACATTTATGGGTAAATCAGACTAACAGGCTGTTGTGGTTTAACCTGGCAGGCAGCTAAACACCACAGAGCCGTTTGTTCATTCCTCCCCTGN98NTAATAATAATAATAATAATAATAATAATAATAATAATAATAATAATAATAAACAAGTGAGGCACAATGCAATTGCTCACCACGCGCCAACCGATGCCCAGG	R1@R2@[1]TTA:17:51:101@len=264	[1]TTA:17	32	0	40	14	0	6/17	6/6	17/17	6/17	6/6
			HaeIII_Both-Ends_CC-147286_CID-1868750:2596556_num=194;Others-602605_CID-7757903:8382213_num=14	CCTAGAGATGACATTTATGGGTAAATCAGACTAACAGGCTGTTGTGGTTTAACCTGGCAGGCAGCTAAACACCACAGAGCCGTTTGTTCATTCCTCCCCTGN98NAAAAGGAAGGGAAAATAATAACAATAACAACAATAATAATAATAATAATAAACAAGTGAGGCACAATGCAATTGCTCACCACGCGCCAACCGATGCCCAGG	R1@R2@[1]TTA:6:51:68@len=297;R1@R2@[1]TTA:6:51:68@len=297	[1]TTA:6	64	144	0	82	126
24	3bp-STR-5		HaeIII_Both-Ends_CC-313802_CID-2535465:2550372_num=43	CCCGCAGCCCCTCCACCTCCGCCCCGCCGCCGCCGCCGCCGCCGCCGCCGCCGTCCTCTTCGCCTCCTCCCACCGTATCCCAGACGTCCCGCGCCACGGCGN98NGCTTGCCGGAAATCCCGCAGAGCCACCTCGTAGCAGATCTCCTTCACCGCCTGCATCTTCAGGTCCGCCATGGTGACCCAGGGAGGATCCGGCGTCGCCGG	R1@[1]CCG:10:24:53@R2@len=285	[1]CCG:10	22	0	0	72	0	8/10	8/8	8/8	8/10	8/8
			HaeIII_Both-Ends_CC-153639_CID-2533653:2550372_num=185;Others-949705_CID-6818192:7466814_num=10	CCCGCAGCCCCTCCACCTCCGCCCCGCCGCCGCCGCCGCCGCCGCCGTCCTCTTCGCCTCCTCCCACCGTATCCCAGACGTCCCGCGCCACGGCGCGCCAGN98NGCTTGCCGGAAATCCCGCAGAGCCACCTCGTAGCAGATCTCCTTCACCGCCTGCATCTTCAGGTCCGCCATGGTGACCCAGGGAGGATCCGGCGTCGCCGG	R1@[1]CCG:8:24:47@R2@len=291;R1@[1]CCG:8:24:47@R2@len=291	[1]CCG:8	22	88	78	60	136
25	3bp-STR-7		HaeIII_Both-Ends_CC-158688_CID-531095:4391640_num=178;Others-760181_CID-5984483:8362123_num=12	CCACCACCTTACGCTGGGTGCTGCAGAGCCAGCCTCCACCCGGCGGCACTTGGGGCTACCTGGCTGTCAAGGTAAGAGCTGAATTTTGGAGGAGGGGAGAAN98NCGAATGCCCATCTCTGGGGAATTGCTGCTTTTTGAGAGGTGAGGGATGCTGACAGCCATCCCCACGACCCCTGTCCCTCCTCCTCCTCCTCCTCCTCCAGG	R1@R2@[1]GGA:7:4:24@len=294;R1@R2@[1]GGA:7:4:24@len=294	[1]GGA:7	62	62	150	102	0	7/8	7/8	7/7	7/8	8/8
			HaeIII_Both-Ends_CC-150519_CID-531095:4386162_num=189;Others-326022_CID-5984483:8362122_num=21	CCACCACCTTACGCTGGGTGCTGCAGAGCCAGCCTCCACCCGGCGGCACTTGGGGCTACCTGGCTGTCAAGGTAAGAGCTGAATTTTGGAGGAGGGGAGAAN98NATGCCCATCTCTGGGGAATTGCTGCTTTTTGAGAGGTGAGGGATGCTGACAGCCATCCCCACGACCCCTGTCCCTCCTCCTCCTCCTCCTCCTCCTCCAGG	R1@R2@[1]GGA:8:4:27@len=291;R1@R2@[1]GGA:8:4:27@len=291	[1]GGA:8	56	58	0	82	224
26	3bp-STR-8		HaeIII_Both-Ends_CC-183515_CID-2583949:3625059_num=147	CCCGGCGGCGGCTCCCGCCTCACCTGTTCTTGAAGCGAACCATGGCGGCGGCGGCGGCGGCGCCCGATCCGGACGGACGTTGCGCCTAGCCAATGGGCGAGN98NCGGACTTGCCGGCGCCGCCCCGCCTTCCTCCCTCCGCCGGTTGCCGAGCCTGCGCGCGCGCGCTGCCGCCTTCCCGCCCTCTTCTGCCGGGGGCGACACGG	R1@[1]GGC:6:44:61@R2@len=297	[1]GGC:6	22	76	72	84	32	6/6	6/6	6/6	6/6	6/7
		E	HaeIII_Both-Ends_CC-415834_CID-2583945:3625059_num=15	CCCGGCGGCGGCTCCCGCCTCACCTGTTCTTGAAGCGAACCATGGCGGCGGCGGCGGCGGCGGCGCCCGATCCGGACGGACGGTGCGCCTAGCCAATGGGGN98NCGGACTTGCCGGCGCCGCCCCGCCTTCCTCCCTCCGCCGGTTGCCGAGCCTGCGCGCGCGCGCTGCCGCCTTCCCGCCCTCTTCTGCCGGGGGCGACACGG	R1@[1]GGC:7:44:64@R2@len=294	[1]GGC:7	0	0	0	0	24
27	3bp-STR-9		HaeIII_Both-Ends_CC-189293_CID-3347777:3845924_num=140;Others-819003_CID-8309159:10440315_num=11	CCTGATTAAAGCCCAGCCTGGCAGAGATCACTTCCCTCCTGACAAAACCATGACATGGAGCTAAATGGGACAGGCACCAGCTGGGATGTGTGCTGTGGTCTN98NGGCAGCATGCTTACGCTAACCTTCGTGCTCAACCCGACCTCCTCCTCCTCCTCCTCCCCCGCCTGTCCCAGCTACTCAGCCGCAGCAGAGGGGATGTGAGG	R1@R2@[1]GGA:6:45:62@len=297;R1@R2@[1]GGA:6:45:62@len=297	[1]GGA:6	54	54	108	4	80	6/6	6/7	6/7	7/7	6/6
			HaeIII_Both-Ends_CC-198045_CID-3347777:3845919_num=130;Others-831443_CID-7850824:8309159_num=11	CCTGATTAAAGCCCAGCCTGGCAGAGATCACTTCCCTCCTGACAAAACCATGACATGGAGCTAAATGGGACAGGCACCAGCTGGGATGTGTGCTGTGGTCTN98NAGCATGCTTACGCTAACCTTCGTGCTCAACCCGACCTCCTCCTCCTCCTCCTCCTCCCCCGCCTGTCCCAGCTACTCAGCCGCAGCAGAGGGGATGTGAGG	R1@R2@[1]GGA:7:45:65@len=294;R1@[1]GGA:7:45:65@R2@len=294	[1]GGA:7	0	48	64	142	0
28	3bp-STR-10		HaeIII_Both-Ends_CC-267261_CID-2453840:2605536_num=69	CCGCTGCAGCCCGCTCCGCTCCGCTCCGGGAGCGAGAGGCGCAGGGGGAGCCGCAGCCACAGTTGGCTCCTTCCTCCCTCTTCCCCCAAGTCATCATCACCN98NTTTAAAGCGATCGTGCGCACAACGCACCCTTGCCGGGTCGGTGTTCGTTCTCCTCCTCCTCCTCCTCCTCCTCCTCCTCGTCCCCCCGGTTCCCCCCCGGG	R1@R2@[1]GAG:10:23:52@len=285	[1]GAG:10	0	56	22	36	26	8/8	8/10	8/10	8/10	8/10
			HaeIII_Both-Ends_CC-220651_CID-2453840:2605538_num=107	CCGCTGCAGCCCGCTCCGCTCCGCTCCGGGAGCGAGAGGCGCAGGGGGAGCCGCAGCCACAGTTGGCTCCTTCCTCCCTCTTCCCCCAAGTCATCATCACCN98NTTTTTATTTAAAGCGATCGTGCGCACAACGCACCCTTGCCGGGTCGGTGTTCGTTCTCCTCCTCCTCCTCCTCCTCCTCGTCCCCCCGGTTCCCCCCCGGG	R1@R2@[1]GAG:8:23:46@len=291	[1]GAG:8	74	42	30	48	26
29	3bp-STR-11		HaeIII_Both-Ends_CC-223809_CID-2729864:3611244_num=104	CCCTCCCATCCCACCTGTGATGGAGGGAGCTGGACCATGGACACCTATGGGAGCTGCAGCAAGGAACCCAGCTCTGCATTACTGTGGTGCTGGCTAAAGTCN98NTCTCCCGTGGGTACGTGAGTTCTCCTTCTTCCCTGCAAACCCTGGTGTGCTCCATCCTCCTCCTCCTCCTCCTCCTCCTCCTCCTCACCAGCCACCCACGG	R1@R2@[1]GAG:10:16:45@len=285	[1]GAG:10	28	52	40	46	56	10/11	10/10	10/10	10/10	10/11
			HaeIII_Both-Ends_CC-377816_CID-2729864:3611240_num=22	CCCTCCCATCCCACCTGTGATGGAGGGAGCTGGACCATGGACACCTATGGGAGCTGCAGCAAGGAACCCAGCTCTGCATTACTGTGGTGCTGGCTAAAGTCN98NCCCGTGGGTACGTGAGTTCTCCTTCTTCCCTGCAAACCCTGGTGTGCTCCATCCTCCTCCTCCTCCTCCTCCTCCTCCTCCTCCTCACCAGCCACCCACGG	R1@R2@[1]GAG:11:16:48@len=282	[1]GAG:11	24	0	0	0	28
30	3bp-STR-12		HaeIII_Both-Ends_CC-226195_CID-1831682:3478896_num=102;Others-996788_CID-2016128:7530879_num=10	CCCACGGAGGGCGCAGCAGCAGAAGCACCAACCACCCCCGCCATGACAGACCGCTCGCTGCCTTCCCCGCCTCCCTCCATCTTTATACCCTCCGCTCCGCGN98NGTCGCCCCCCGCCCCGCACCGCTTCCTCCTGTGCTGGCGGCGGAGCGGAGCGGTACCGGTACCGGCACCGGCAGCAGCAGCAGCAGCAGCTCCGGTACCGG	R1@R2@[1]GCT:6:12:29@len=297;R1@R2@[1]GCT:6:12:29@len=297	[1]GCT:6	44	0	88	2	86	6/8	8/8	6/8	8/8	6/8
			HaeIII_Both-Ends_CC-128283_CID-1831682:3478909_num=222;Others-433308_CID-2016128:7530892_num=18	CCCACGGAGGGCGCAGCAGCAGAAGCACCAACCACCCCCGCCATGACAGACCGCTCGCTGCCTTCCCCGCCTCCCTCCATCTTTATACCCTCCGCTCCGCGN98NCCCCGCCCCGCACCGCTTCCTCCTGTGCTGGCGGCGGAGCGGAGCGGTACCGGTACCGGCACCGGCAGCAGCAGCAGCAGCAGCAGCAGCCCCGGTACCGG	R1@R2@[1]GCT:8:12:35@len=291;R1@R2@[1]GCT:8:12:35@len=291	[1]GCT:8	38	82	116	130	114
31	3bp-STR-13		HaeIII_Both-Ends_CC-237876_CID-78286:4933486_num=91	CCAAAGATCTGAAAAGGTATACAGGTAAGAGGAGCTTCCTTGTAGCTTCCTCAGTGTTTCTTTTTTGGGAGTTCAGGATGTGCTTTTCCTCCAACCCTGCAN98NCTCCTGATGCATATTGCAACAGCCTTTCAAGGGGAATCTGTAGCTATGCAGAAGACACCCTACACCTGTAGAGTGCAAGAAGAAGAAGAAGAAAAAAAAGG	R1@R2@[1]TTC:5:9:23@len=300	[1]TTC:5	18	32	108	30	0	5/7	5/7	5/5	5/7	7/7
			HaeIII_Both-Ends_CC-306181_CID-78286:4929483_num=46	CCAAAGATCTGAAAAGGTATACAGGTAAGAGGAGCTTCCTTGTAGCTTCCTCAGTGTTTCTTTTTTGGGAGTTCAGGATGTGCTTTTCCTCCAACCCTGCAN98NATGCATATTGCAACAGCCTTTCAAGGGGAATCTGTAGCTATGCAGAAGACACCCTACACCTGTAGAGTGCAAGAAGAAGAAGAAGAAGAAGAAAAAAAAGG	R1@R2@[1]TTC:7:9:29@len=294	[1]TTC:7	24	24	0	18	30
32	3bp-STR-15		HaeIII_Both-Ends_CC-245320_CID-553379:2259378_num=85	CCACCATTAGCGGCGGCGGCGGGAGGAGCAGGAGCAGCAGCAGCAGCAGCAGCAGCCGCGGGGGTCTGCAGGCGGAGCGGAGCCCGGGTGCCGCCGCCGGCN98NGCCGGGGGCTCCCCCGGAGCCGGGGTGAGGTGAGTGGCGGAGCCGCCTTCTTGTCGGGTTTTTTGGGGGGGGCGGCGGTGGGAGAGCCGGCAGGCGGGGGG	R1@[1]AGC:8:33:56@R2@len=291	[1]AGC:8	14	46	86	0	26	8/9	8/8	8/8	9/9	8/9
			HaeIII_Both-Ends_CC-347084_CID-553380:2259378_num=30	CCACCATTAGCGGCGGCGGCGGGAGGAGCAGGAGCAGCAGCAGCAGCAGCAGCAGCAGCCGCGGGGGTCTGCAGGCGGAGCGGAGCCCGGGTACCGCCGCCN98NGCCGGGGGCTCCCCCGGAGCCGGGGTGAGGTGAGTGGCGGAGCCGCCTTCTTGTCGGGTTTTTTGGGGGGGGCGGCGGTGGGAGAGCCGGCAGGCGGGGGG	R1@[1]AGC:9:33:59@R2@len=288	[1]AGC:9	10	8	0	28	14
33	3bp-STR-16		HaeIII_Both-Ends_CC-247123_CID-2113748:4048596_num=84	CCCCACCGCCCCGGGTACCGCCTGCCTCTCGGCGCAGCGCTTTGCAGCTTCCCCCCACCCCATCCTTTATTATTATTATTATTTTATTTATTTTTTTTAAGN98NCCCTTTTTTTTTTTTTTTTTTTTTTTTTTTGAGGAGATAAAAAGGCAAACAGAGAGCGCTCTGGCGCTGGCGAGGGGACTGTTTGCCTGCCTCCGCCGAGG	R1@[1]TTA:5:67:81@R2@len=300	[1]TTA:5	24	16	28	10	22	5/7	5/7	5/5	5/7	5/5
			HaeIII_Both-Ends_CC-342297_CID-2114578:4048596_num=32	CCCCACCGCCCCGGGTCCCGCCTGCCTCTCGGCGCAGCGCTTTGCAGCTTCCCCCCACCCCATCCTTTATTATTATTATTATTATTATTTTATTTATTTTTN98NCCCTTTTTTTTTTTTTTTTTTTTTTTTTTTGAGGAGATAAAAAGGCAAACAGAGAGCGCTCTGGCGCTGGCGAGGGGACTGTTTGCCTGCCTCCGCCGAGG	R1@[1]TTA:7:67:87@R2@len=294	[1]TTA:7	32	16	0	14	0
34	3bp-STR-17		HaeIII_Both-Ends_CC-267349_CID-216820:484705_num=69	CCAAGACAGCAGCAGCAGCAGTGGGCAGAGGTGAGGGGCAGGGCTGTTGGCTAAACTACAATTTTCCTTGCCTTGTGCAGCTTGGTTTGAAAATATTAAAAN98NCTATCCTTCATCAAATAACTCTGTAATGGTTTTTTTGTTGTTGCTGTCCCACACAAAACAGTGGGACACCCGTATAATCATGGAGAGGGATTCACCTGTGG	R1@[1]CAG:5:7:21@R2@len=300	[1]CAG:5	60	0	0	0	88	5/7	7/7	7/7	7/7	5/7
			HaeIII_Both-Ends_CC-156712_CID-218229:484705_num=181;Others-762253_CID-5805324:5963754_num=12	CCAAGACAGCAGCAGCAGCAGCAGCAGTGGGCAGAGGTGAGGGGCAGGGCTGTTGGCTAAACTACAATTTTCCTTGCCTTGTGCAGCTTGGTTTGAAAATAN98NCTATCCTTCATCAAATAACTCTGTAATGGTTTTTTTGTTGTTGCTGTCCCACACAAAACAGTGGGACACCCGTATAATCATGGAGAGGGATTCACCTGTGG	R1@[1]CAG:7:7:27@R2@len=294;R1@[1]CAG:7:7:27@R2@len=294	[1]CAG:7	32	104	102	78	64
35	3bp-STR-19		HaeIII_Both-Ends_CC-288302_CID-2166604:2252465_num=56	CCCCCGCTCCCAGTAAATCACCACAAGAGAAGGATGCGATTTTTAACTTTTCCAATAACTTTTATACTTCGCTGGTGTGGAGAGGTTTGGTCCGAACGATTN98NTCTCAAGTGGAATCGCAGCAGCTGCCGAGCGCTTTGCCGAGGTGAAGCGAGGCGCGGAGGACGGAACGAGAGCCCCGAGGGCGGCGGCGGCGGCGGGGGGG	R1@R2@[1]CCG:5:6:20@len=300	[1]CCG:5	26	40	0	28	26	5/6	5/6	6/6	5/6	5/6
			HaeIII_Both-Ends_CC-225055_CID-2114971:2166604_num=103;Others-842504_CID-6718451:6724984_num=11	CCCCCCCGCCGCCGCCGCCGCCGCCCTCGGGGCTCTCGTTCCGTCCTCCGCGCCTCGCTTCACCTCGGCAAAGCGCTCGGCAGCTGCTGCGATTCCACTTGN98NAATCGTTCGGACCAAACCTCTCCACACCAGCGAAGTATAAAAGTTATTGGAAAAGTTAAAAATCGCATCCTTCTCTTGTGGTGATTTACTGGGAGCGGGGG	R1@[1]CCG:6:6:23@R2@len=297;R1@[1]CCG:6:6:23@R2@len=297	[1]CCG:6	16	52	66	62	32
36	3bp-STR-20		HaeIII_Both-Ends_CC-220561_CID-27937:1227095_num=107	CCAAAAGCCAGAGGGAATTTCCCTTCTCCTGGTGGGGCATGCTGAGTCACGCTCAGCTTTCTGGTCGTGACATCATCCACTTCTACAAAACAGAAGGAAAAN98NATCACGGGACAGGGGTGAGTCGCCTCCTCCTCCTCCTCCTCCTCCTCCTCCTCGGGGTCGGGGATCTCCTGCCAGCGAGCCCTTCTCCTGCGCAGACCTGG	R1@R2@[1]GAG:10:49:78@len=285	[1]GAG:10	0	86	50	86	0	9/9	10/10	9/10	10/10	9/9
			HaeIII_Both-Ends_CC-297132_CID-27937:1227096_num=51	CCAAAAGCCAGAGGGAATTTCCCTTCTCCTGGTGGGGCATGCTGAGTCACGCTCAGCTTTCTGGTCGTGACATCATCCACTTCTACAAAACAGAAGGAAAAN98NCCGATCACGGGACAGGGGTGAGTCGCCTCCTCCTCCTCCTCCTCCTCCTCCTCGGGGTCGGGGATCTCCTGCCAGCGAGCCCTTCTCCTGCGCAGACCTGG	R1@R2@[1]GAG:9:49:75@len=288	[1]GAG:9	26	6	56	2	22
37	3bp-STR-21		HaeIII_Both-Ends_CC-334019_CID-1663954:3236559_num=35	CCATTGTATAACACCAAACCCCGCAGGATTCAACCCAAATATTGAAGCTGTGCGTGGTGCCAGGGTTTTAAAAAGTGTAAAAAAGCGAAATTTCAGGGGTTN98NTTCCTAGGACCCGGCGGCGCCGCTCCCCCGCCTCCGCCCCGCTCCGCTTCCCTCCCCGCCGCCGCCGCCGCCGCCGCCGCCGCCGCCGCCGGGGAGCGCGG	R1@R2@[1]CGG:12:11:46@len=279	[1]CGG:12	8	0	4	0	64	11/12	11/13	13/13	11/13	12/13
			HaeIII_Both-Ends_CC-305495_CID-1663954:3236563_num=47	CCATTGTATAACACCAAACCCCGCAGGATTCAACCCAAATATTGAAGCTGTGCGTGGTGCCAGGGTTTTAAAAAGTGTAAAAAAGCGAAATTTCAGGGGTTN98NCGGTTCCTAGGACCCGGCGGCGCCGCTCCCCCGCCTCCGCCCCGCTCCGCTTCCCTCCCCGCCGCCGCCGCCGCCGCCGCCGCCGCCGCCGGGGAGCGCGG	R1@R2@[1]CGG:11:11:43@len=282	[1]CGG:11	12	46	0	42	0
			HaeIII_Both-Ends_CC-244774_CID-1663954:3236554_num=86	CCATTGTATAACACCAAACCCCGCAGGATTCAACCCAAATATTGAAGCTGTGCGTGGTGCCAGGGTTTTAAAAAGTGTAAAAAAGCGAAATTTCAGGGGTTN98NCTAGGCCCCGGCGGCGCCGCCCCCCCGCCTCCGCCCCGCTCCGCTTCCCTCCCCGCCGCCGCCGCCGCCGCCGCCGCCGCCGCCGCCGCCGGGGAGCGCGG	R1@R2@[1]CGG:13:11:49@len=276	[1]CGG:13	0	24	52	42	70
38	3bp-STR-22		HaeIII_Both-Ends_CC-306861_CID-334862:2175413_num=46	CCAAGTTCCTCAGAAGGTCTTTGGTGTCTGATGCTGGCTGAAATCACCTTAAAATCAGCAACCTTAATATCTCCAAGGACCTCAGCCTTATCATGATGAAAN98NAGTAGCAGAAACCAGTAGGGTAATTCAGGATGTTGTTTTTATTATTTATTATTATTATTATTATTATTATTATTATTATTATTATTATTATTATTATGGGG	R1@R2@[1]ATA:17:5:55@len=264	[1]ATA:17	0	2	32	66	0	19/19	19/19	17/19	17/17	19/19
			HaeIII_Both-Ends_CC-240697_CID-334862:2175414_num=89	CCAAGTTCCTCAGAAGGTCTTTGGTGTCTGATGCTGGCTGAAATCACCTTAAAATCAGCAACCTTAATATCTCCAAGGACCTCAGCCTTATCATGATGAAAN98NAGAAACCAGTAGGGTAATTCAGGATGTTGTTTTTATTATTTATTATTATTATTATTATTATTATTATTATTATTATTATTATTATTATTATTATTATGGGG	R1@R2@[1]ATA:19:5:61@len=258	[1]ATA:19	64	52	38	0	38
39	3bp-STR-23		HaeIII_Both-Ends_CC-306938_CID-3129742:3174457_num=46	CCGATGGAGCCGCGGCGGCGGCGGCGGCGGCGGCGGCAGCAGCAGCAGCAGCAGCAGCAGCGTGCTTCAGCGAGGATGATTTTTACTGTCCCGTCTGCCAGN98NCCCCCCCCTCCCGCCTCCCCTTCGCCAGCCTTTTCCTCGCCGCCGCCCGTTCGCTGCCTTTCACCGCTCTGCCCCCCGCGCCCCAGCGCACGGACCCGCGG	R1@[1]GCG:8:12:35@[2]GCA:8:36:59@R2@len=282	[1]GCG:8-[2]GCA:8	12	4	4	70	2	8/9	9/9	9/9	8/9	9/9
			HaeIII_Both-Ends_CC-155863_CID-3129845:3174457_num=182	CCGATGGAGCCGCGGCGGCGGCGGCGGCGGCGGCGGCAGCAGCAGCAGCAGCAGCAGCAGCAGCGTGCTTCAGCGAGGATGATTTTTACTGTCCCGTCTGCN98NCCCCCCCCTCCCGCCTCCCCTTCGCCAGCCTTTTCCTCGCCGCCGCCCGTTCGCTGCCTTTCACCGCTCTGCCCCCCGCGCCCCAGCGCACGGACCCGCGG	R1@[1]GCG:8:12:35@[2]GCA:9:36:62@R2@len=279	[1]GCG:8-[2]GCA:9	18	130	78	78	88
40	3bp-STR-24		HaeIII_Both-Ends_CC-307843_CID-1339308:1795050_num=46	CCAGTTTATCAGTAATCAAAGTTAAGTTAGGAAGACCTACATATATCAATGTCTCTATCAGACTTCCTGTAGATTTTTTTTTCCCATTACAAGGTTCCTGCN98NTGTAGGTGTATATGTCTACATGTAAATACATGTGTGTATATATGCACATGCAGATGGTGGAAACCTCCTCCTCCTCCTCCTCCTGAAGCGGCACGTGTGGG	R1@R2@[1]AGG:7:18:38@len=294	[1]AGG:7	20	22	0	28	30	7/8	7/8	8/8	7/8	7/8
			HaeIII_Both-Ends_CC-316728_CID-1339308:1795049_num=42	CCAGTTTATCAGTAATCAAAGTTAAGTTAGGAAGACCTACATATATCAATGTCTCTATCAGACTTCCTGTAGATTTTTTTTTCCCATTACAAGGTTCCTGCN98NAGGTGTATATGTCTACATGTAAATACATGTGTGTATATATGCACATGCAGATGGTGGAAACCTCCTCCTCCTCCTCCTCCTCCTGAAGCGGCACGTGTGGG	R1@R2@[1]AGG:8:18:41@len=291	[1]AGG:8	6	18	28	16	26
41	3bp-STR-27	A	HaeIII_Both-Ends_CC-329337_CID-940577:2383521_num=36	CCAGCAGATGCAAGCGAGAACAGGTTTAAGAAGAGAGAACTCACCGCGCCACTTCCCTGTTCCCTGGTGAATCAACCTCCTCCTCCTCCTCCCCGCTCTCCN98NTTTGCTACGCCAAGCCAAAGTGTGTGTGACAAGGACAGAAACCCCCCACTGTGCCCGAGGAGCGGCGCGGCGCGGCACACCGCGGGACCTCAAGGACGCGG	R1@[1]CCT:5:76:90@R2@len=300	[1]CCT:5	70	2	0	2	2	5/6	6/6	6/6	6/6	6/6
			HaeIII_Both-Ends_CC-83394_CID-802524:2383521_num=299;Others-157152_CID-6144665:7333180_num=30	CCAGCAGATGCAAGCGAGAACAGGTTTAAGAAGAGAGAACTCACCGCGCCACTTCCCTGTTCCCTGGTGAATCAACCTCCTCCTCCTCCTCCTCCCCGCTCN98NTTTGCTACGCCAAGCCAAAGTGTGTGTGACAAGGACAGAAACCCCCCACTGTGCCCGAGGAGCGGCGCGGCGCGGCACACCGCGGGACCTCAAGGACGCGG	R1@[1]CCT:6:76:93@R2@len=297;R1@[1]CCT:6:76:93@R2@len=297	[1]CCT:6	60	134	104	186	160
42	3bp-STR-29		HaeIII_Both-Ends_CC-335820_CID-3217232:3266190_num=34	CCGCCTCGCTGCCCTTCCGGACTCACTTTCAGCAGCAGCAGCAGCAGCAGCAGCAGCAGCAGCAGCAGCAGCCACCTGCGCTCCCCTACCCCAAGCTGCAGN98NTCCCTGCCTCCTCCACCTACTCCTCGGTGCCGGGGGGCAGCCAGCCAGCACACTCCTACAAGAGCTGCACGGCACCGTCGGGGCAGCCACCGCTGGAGCGG	R1@[1]CAG:14:30:71@R2@len=273	[1]CAG:14	0	28	16	0	24	16/16	14/16	14/16	16/16	14/16
			HaeIII_Both-Ends_CC-268513_CID-3217224:3266190_num=68	CCGCCTCGCTGCCCTTCCGGACTCACTTTCAGCAGCAGCAGCAGCAGCAGCAGCAGCAGCAGCAGCAGCAGCAGCAGCCACCTGCGCTCCCCTACCCCAAGN98NTCCCTGCCTCCTCCACCTACTCCTCGGTGCCGGGGGGCAGCCAGCCAGCACACTCCTACAAGAGCTGCACGGCACCGTCGGGGCAGCCACCGCTGGAGCGG	R1@[1]CAG:16:30:77@R2@len=267	[1]CAG:16	32	16	6	52	30
43	3bp-STR-31	A	HaeIII_Both-Ends_CC-356131_CID-1168926:3371684_num=28	CCAGGGACGGCGAGGCGGTGAGGGCGGAGGGGCTACGAGGCGAGGCTCCGCGCCGGCTTCTTCTTCTTCTCCTCCTCCTCCTCCTCGCCGCCGCCGCCTCCN98NTATATATATATGTAAGCGTTTCCCTCTCTCTCTCGAGCCCGCCGGGGGAGGCGGCGCCGAAATGGAAAGCAAAAGCGGGGCTGGGGGCGCGGCGCCGCCGG	R1@[1]CTC:6:69:86@R2@len=297	[1]CTC:6	58	0	0	0	0	6/8	8/8	8/8	8/8	8/8
			HaeIII_Both-Ends_CC-159951_CID-1168925:3371684_num=177	CCAGGGACGGCGAGGCGGTGAGGGCGGAGGGGCTACGAGGCGAGGCTCCGCGCCGGCTTCTTCTTCTTCTCCTCCTCCTCCTCCTCCTCCTCGCCGCCGCCN98NTATATATATATGTAAGCGTTTCCCTCTCTCTCTCGAGCCCGCCGGGGGAGGCGGCGCCGAAATGGAAAGCAAAAGCGGGGCTGGGGGCGCGGCGCCGCCGG	R1@[1]CTC:8:69:92@R2@len=291	[1]CTC:8	36	84	46	112	88
44	3bp-STR-38	A	HaeIII_Both-Ends_CC-398482_CID-1817090:3310787_num=18	CCCACCCGTGTGGGTCAGAGCCCGCGCCCCGACGGCTGCCAGCTGCCAGCCCCCTCCCCAAAAGCCGCCCCTCGGCGCTCGCCGCCCCGGCTGCGCGCGTGN98NCCAGCCATAATTTCATTGCAACGAGCAGCAGACTTTTAACTCTTCGCACGCCCCTTCCTTTCCCTCCTCCTCCTCCTCCTCTCTCTCCCCGCAGCAAGCGG	R1@R2@[1]GAG:6:21:38@len=297	[1]GAG:6	40	0	0	0	0	6/8	8/8	8/8	8/8	8/8
			HaeIII_Both-Ends_CC-117709_CID-1817090:3310779_num=239;Others-197842_CID-6517415:7391729_num=27	CCCACCCGTGTGGGTCAGAGCCCGCGCCCCGACGGCTGCCAGCTGCCAGCCCCCTCCCCAAAAGCCGCCCCTCGGCGCTCGCCGCCCCGGCTGCGCGCGTGN98NATAATTTCATTGCAACGAGCAGCAGACTTTTAACTCTTCGCACGCCCCTTCCTTTCCCTCCTCCTCCTCCTCCTCCTCCTCTCTCTCCCCGCAGCAAGCGG	R1@R2@[1]GAG:8:21:44@len=291;R1@R2@[1]GAG:8:21:44@len=291	[1]GAG:8	26	106	96	136	168
45	3bp-STR-43		HaeIII_Both-Ends_CC-224237_CID-1244617:4655733_num=104;Others-554549_CID-6242911:8491843_num=15	CCAGGTTTTGTGTGTTCTCTCCTCACTTCATATAATCCTTGACTGTGACTGGGCTTTTTTGGGTTTTTTGTTGTTGTTGTTGTTGTTGTTGTTGTTGTTTTN98NTAAAATGTCTACATAAAATGGCAGCATACGTTCAGAGCAGAAATGCTGTGAAAGGTAAAGAACGGTGCAAAGCTCTTTATGCCATTTTCTGTACCTGAAGG	R1@[1]TTG:10:68:97@R2@len=285;R1@[1]TTG:10:68:97@R2@len=285	[1]TTG:10	44	48	48	22	64	10/10	10/10	10/10	7/10	10/10
		D	HaeIII_Both-Ends_CC-434036_CID-1244619:4655733_num=13	CCAGGTTTTGTGTGTTCTCTCCTCACTTCATATAATCCTTGACTGTGACTGGGCTTTTTTGGGTTTTTTGTTGTTGTTGTTGTTGTTGTTTTTTTTTTCTTN98NTAAAATGTCTACATAAAATGGCAGCATACGTTCAGAGCAGAAATGCTGTGAAAGGTAAAGAACGGTGCAAAGCTCTTTATGCCATTTTCTGTACCTGAAGG	R1@[1]TTG:7:68:88@R2@len=294	[1]TTG:7	0	2	0	30	0
46	3bp-STR-45	C	HaeIII_Both-Ends_CC-448332_CID-3066998:4073031_num=11	CCGAGACAACCGGTCCTGCTCAAAAGCGTGGCATTCAAGCAGAGCTAAACCCAAATTACCTGCCTTATTCGTAGCCTGCTATTAAATAAAACCCTTCAACTN98NAAATATAAAATAATTAGGGATCTCCTCCTCCTCCTCCTGAGAATAAATGTCATTCCATAGCTGTAACTACTGGGGGTGTGGGGTTTCGCCTCCCGTAGAGG	R1@R2@[1]AGG:5:64:78@len=300	[1]AGG:5	0	0	22	0	0	6/6	6/6	5/6	6/6	6/6
			HaeIII_Both-Ends_CC-220513_CID-3066998:4073030_num=107	CCGAGACAACCGGTCCTGCTCAAAAGCGTGGCATTCAAGCAGAGCTAAACCCAAATTACCTGCCTTATTCGTAGCCTGCTATTAAATAAAACCCTTCAACTN98NTATAAAATAATTAGGGATCTCCTCCTCCTCCTCCTCCTGAGAATAAATGTCATTCCATAGCTGTAACTACTGGGGGTGTGGGGTTTCGCCTCCCGTAGAGG	R1@R2@[1]AGG:6:64:81@len=297	[1]AGG:6	44	60	12	32	78
47	3bp-STR-49	C	HaeIII_Both-Ends_CC-464112_CID-1339508:1401989_num=10	CCAGTTTATTTAACATTATTATTATTATTATTATTATTATTATTATTATTATTATTATTATTACACTTTTCTGTGGAAATGTACTTGTTTCAGTGATTCCTN98NATTCTCAGTTTCTCAGTACAGGGATCAGCTTTTACTCTTTAGACATCTCATTTTAATGTTTCTCCATCACAATCCGGGGCTAGGCACAAGGGAATATATGG	R1@[1]ATT:16:15:62@R2@len=267	[1]ATT:16	2	0	14	0	4	17/17	17/17	16/17	17/17	17/17
			HaeIII_Both-Ends_CC-290513_CID-1339511:1401989_num=55	CCAGTTTATTTAACATTATTATTATTATTATTATTATTATTATTATTATTATTATTATTATTATTACACTTTTCTGTGGAAATGTACTTGTTTCAGTGATTN98NATTCTCAGTTTCTCAGTACAGGGATCAGCTTTTACTCTTTAGACATCTCATTTTAATGTTTCTCCATCACAATCCGGGGCTAGGCACAAGGGAATATATGG	R1@[1]ATT:17:15:65@R2@len=264	[1]ATT:17	30	30	8	28	26
48	3bp-STR-50		HaeIII_Both-Ends_CC-82124_CID-2349480:2692857_num=302	CCCCTCTGCCACGTCCCTGGCGCTGGGAGATGGCGGGGGGGGGGGGGGGTTGTATCCCCGCACCCCCTGGTCAGTGGGGCTCAGCCCCCTCCCCGCTCCCCN98NCTGCAGCCCCTGGGGAGGCGGAAGCGCGTCCGCCGCGTGGAGGAGGAGGAGGAGGATTGAGGGGCTCCCCCTGCCCTGCCCTGCCCTGCCTGCGCCTAGGG	R1@R2@[1]TCC:6:46:63@len=297	[1]TCC:6	32	66	180	174	196	6/6	6/9	6/6	6/6	6/6
		B	HaeIII_Both-Ends_CC-358410_CID-2349480:2692992_num=27	CCCCTCTGCCACGTCCCTGGCGCTGGGAGATGGCGGGGGGGGGGGGGGGTTGTATCCCCGCACCCCCTGGTCAGTGGGGCTCAGCCCCCTCCCCGCTCCCCN98NCTGGGGAGGCGGAAGCGCGTCCGCCGCGTGGAGGAGGAGGAGGAGGAGGAGGAGGATTGAGGGGCTCCCCCTGCCCTGCCCTGCCCTGCCTGCGCCTAGGG	R1@R2@[1]TCC:9:46:72@len=288	[1]TCC:9	0	58	0	0	0
49	3bp-STR-60		Others-9711_CID-6573987:6946497_num=88	CGCAGCTGGTGCGTGGACACCACCGACTATGACCACTCAGCAGGGAGGAGGAGGAGGACAACCGGTCCTCCAAGGTGTGACTGCACTCCCAGGGATGACACN98NAGGGATGACACAGCTGCAGGGCCCTCCAACGGCAGCTCCCAGTCGGCTCCTGCACCCAGTGCTGCTCGGGAGCAAACCCTGCCAGTGCAGAGAGAGCAGAG	R1@[1]GGA:5:44:58@R2@len=300	[1]GGA:5	42	22	46	24	38	5/6	5/5	5/6	5/6	5/6
			Others-90376_CID-6573992:6946497_num=37	CGCAGCTGGTGCGTGGACACCACCGACTATGACCACTCAGCAGGGAGGAGGAGGAGGAGGAGAACTGGTCCTCCAAGGTGTGACTGCACTCCCAGGGATGAN98NAGGGATGACACAGCTGCAGGGCCCTCCAACGGCAGCTCCCAGTCGGCTCCTGCACCCAGTGCTGCTCGGGAGCAAACCCTGCCAGTGCAGAGAGAGCAGAG	R1@[1]GGA:6:44:61@R2@len=297	[1]GGA:6	16	0	28	16	14
50	4bp-STR-1		HaeIII_Both-Ends_CC-108240_CID-1094073:2561912_num=255;Others-612449_CID-6236853:8344394_num=14	CCAGGTGAACAAGCATGTGTTTTGGGTGGTTTTTTTGTGTTTTTTGTTTGGTGTTTTGTTGTTTGTTTGTTTGTTTGTTTTTTTAATACAGTTTCAGCAGAN98NACTGAAAAGCTTTTAAACCACAGCAGCACGATCTACAAAGAGCTGGCAAGGAACCTGAGCAAACCCAGAATGGAGTGACTCACCTCAGAGGAGAGAGCAGG	R1@[1]TTGT:5:59:78@R2@len=296;R1@[1]TTGT:5:59:78@R2@len=296	[1]TTGT:5	96	170	76	152	42	5/5	5/5	5/7	5/5	5/7
			HaeIII_Both-Ends_CC-285260_CID-1197112:2561912_num=58	CCAGGTGAACAAGCATGTGTTTTGGGTGGTTTTTTTGTGTTTTTTGTTTGGTGTTTTGTTGTTTGTTTGTTTGTTTGTTTGTTTGTTTTTTTAATACAGTTN98NACTGAAAAGCTTTTAAACCACAGCAGCACGATCTACAAAGAGCTGGCAAGGAACCTGAGCAAACCCAGAATGGAGTGACTCACCTCAGAGGAGAGAGCAGG	R1@[1]TTGT:7:59:86@R2@len=288	[1]TTGT:7	0	0	68	0	54
51	4bp-STR-2		HaeIII_Both-Ends_CC-123459_CID-1028230:3293558_num=230;Others-270918_CID-7370075:7470347_num=23	CCGGCGTTTGCCCGTTGGAAACGGGTACGGCGTATATAAAAGCCGTCGCACCTGGGAAAAGCGTTGGGTTGTGTGGTTTGTTTTTTGTTTTTTTTTTTTTTN98NGGCATGCTTCCATTGATTTAGTTGTTTGTTTGTTTGTTTGTTTGTTTGTTTTCCCGAACGGGACCACCCCCCAGCCCAGCAAGGTGGCGGGGAGGCAGCGG	R1@R2@[1]AAAC:7:51:78@len=288;R1@[1]AAAC:7:51:78@R2@len=288	[1]AAAC:7	72	188	62	152	32	7/7	7/7	7/9	7/7	7/9
			HaeIII_Both-Ends_CC-282018_CID-1028230:3293560_num=60	CCGGCGTTTGCCCGTTGGAAACGGGTACGGCGTATATAAAAGCCGTCGCACCTGGGAAAAGCGTTGGGTTGTGTGGTTTGTTTTTTGTTTTTTTTTTTTTTN98NTCCATTGATTTAGTTGTTTGTTTGTTTGTTTGTTTGTTTGTTTGTTTGTTTTCCCGAACGGGACCACCCCCCAGCCCAGCAAGGTGGCGGGGAGGCAGCGG	R1@R2@[1]AAAC:9:51:86@len=280	[1]AAAC:9	0	0	64	0	62
52	4bp-STR-3		HaeIII_Both-Ends_CC-178142_CID-832372:2822806_num=153;Others-599180_CID-797088:1839903_num=14	CCAGAGCTGGATGCTACCCTGCACCACCAGCCCTGGCAACTCAGTACCGCAATCAGCCTACACCATTTACGTCTTTCCCCACCGGTGAAGTCTTATTTGTGN98NTTGTATTGAAATACTGTAGGGGAGTCTCCTGATTGCTTGCATGGATGCAAGGAGCATCTGCCTGCCTGCCTGCCTGCCTGCCTGCCTGCCTGCCTGCAGGG	R1@R2@[1]GCAG:10:5:44@len=276;R1@[1]GCAG:10:5:44@R2@len=276	[1]GCAG:10	0	106	64	86	76	9/9	9/10	9/10	9/10	9/10
			HaeIII_Both-Ends_CC-123498_CID-832372:2822801_num=229;Others-283122_CID-1839903:6936367_num=23	CCAGAGCTGGATGCTACCCTGCACCACCAGCCCTGGCAACTCAGTACCGCAATCAGCCTACACCATTTACGTCTTTCCCCACCGGTGAAGTCTTATTTGTGN98NTTCTTTGTGTTGAAATACTGTAGGGGAGTCTCCTGATTGCTTGCATGGATGCAAGGAGCATCTGCCTGCCTGCCTGCCTGCCTGCCTGCCTGCCTGCAGGG	R1@R2@[1]GCAG:9:5:40@len=280;R1@R2@[1]GCAG:9:5:40@len=280	[1]GCAG:9	138	98	86	82	98
53	4bp-STR-4		HaeIII_Both-Ends_CC-136111_CID-267213:2923237_num=210;Others-271729_CID-6973289:7504832_num=23	CCGGGCTAATAATAGAACTCCGGCTAACTTTCCAAGTTTGATCGTTTTTCAGTTTAAACCAGACTCCAGTATGTCTCTGTGGATAAAGACGACAGCCTGTTN98NCACAAAGGAATTTGGGTTAAAGAAAAAATAGCAAAAAACTCCACAGATAAAGAAAGAAAGAAAGAAACCTCCTTTCAGTGATGGCAGAGAATGGCACAGGG	R1@R2@[1]TTTC:4:35:50@len=300;R1@[1]TTTC:4:35:50@R2@len=300	[1]TTTC:4	120	48	46	128	124	4/4	4/5	4/5	4/4	4/4
			HaeIII_Both-Ends_CC-293478_CID-267213:2924027_num=53	CCGGGCTAATAATAGAACTCCGGCTAACTTTCCAAGTTTGATCGTTTTTCAGTTTAAACCAGACTCCAGTATGTCTCTGTGGATAAAGACGACAGCCTGTTN98NAAGGAATTTGGGTTAAAGAAAAAATAGCAAAAAACTCCACAGATAAAGAAAGAAAGAAAGAAAGAAACCTCCTTTCAGTGATGGCAGAGAATGGCACAGGG	R1@R2@[1]TTTC:5:35:54@len=296	[1]TTTC:5	0	62	44	0	0
54	4bp-STR-5		HaeIII_Both-Ends_CC-141839_CID-1051189:4079741_num=202	CCAGCTGCTGCACAATCTCAGAAGGATGGATGGATGGATGGATGGATGGATGAATGGATGGATGGACGGACGCAGTGAGTTTAAGACAAGCTATTTTCTGCN98NGAAGCAGTAAGAAAGCCTTTTGCTGGCTAATTTGATACACATGACCAAAACTTACTAGGAAGAAGGAGGAGGAAGATGGAGGCAGCAAAAATTTTGAGAGG	R1@[1]GGAT:7:24:51@R2@len=288	[1]GGAT:7	24	102	168	88	38	7/9	7/7	7/7	7/7	7/7
		A	HaeIII_Both-Ends_CC-426307_CID-1052214:4079741_num=14	CCAGCTGCTGCACAATCTCAGAAGGATGGATGGATGGATGGATGGATGGATGGATGGATGAATGGATGGATGGACGGACGCAGTGAGTTTAAGACAAGCTAN98NGAAGCAGTAAGAAAGCCTTTTGCTGGCTAATTTGATACACATGACCAAAACTTACTAGGAAGAAGGAGGAGGAAGATGGAGGCAGCAAAAATTTTGAGAGG	R1@[1]GGAT:9:24:59@R2@len=280	[1]GGAT:9	30	0	0	0	0
55	4bp-STR-6		HaeIII_Both-Ends_CC-145590_CID-3839818:4350245_num=196;Others-741004_CID-7916422:10818629_num=12	CCTCAGTGGATACGCTGCCTCAGAGGGGCTTGATGAAGTGGATAACTGTTCAGGTTTGGTCCACTCAGGGTGTGAACCCAGTGCGACATTTTCTGAGAGAAN98NCAGTCTATGAGTCTCTATAGTGTTAGGTGCTTGAAGCCAAATAATACCAAGAATGAGGACAGACAGACAGACATAGCAAAACCACCGCCCTCAAGAGCAGG	R1@R2@[1]TGTC:4:29:44@len=300;R1@R2@[1]TGTC:4:29:44@len=300	[1]TGTC:4	0	0	98	242	74	5/5	5/5	4/5	4/4	4/5
			HaeIII_Both-Ends_CC-104510_CID-2562268:3839818_num=261;Others-318270_CID-7916422:8344948_num=21	CCTGCTCTTGAGGGCGGTGGTTTTGCTATGTCTGTCTGTCTGTCTGTCCTCATTCTTGGTATTATTTGGCTTCAAGCACCTAACACTATAGAGACTCATAGN98NTTCTCTCAGAAAATGTCGCACTGGGTTCACACCCTGAGTGGACCAAACCTGAACAGTTATCCACTTCATCAAGCCCCTCTGAGGCAGCGTATCCACTGAGG	R1@[1]TGTC:5:29:48@R2@len=296;R1@R2@[1]TGTC:5:29:48@len=296	[1]TGTC:5	160	170	146	0	86
56	4bp-STR-7	A	HaeIII_Both-Ends_CC-401179_CID-547167:962245_num=17	CCACCAGTGAGAAAAAAAAAAAAAAATCTATCTATCTATCTATCTATCTATCTATCTATCTATCTATCTAAGCAGGAACCCCCTTAGTCCAAAAGGTGATTN98NAAAGTGGTCATTCCTTGGGAGCCCTTCATTTTCGTCCCCCCTGCCACTGTGCATCCCTGTGCTCTTCTGGGCTTCTGCAGAAACCTTTGCTGCGATGATGG	R1@[1]ATCT:11:26:69@R2@len=272	[1]ATCT:11	34	0	0	0	0	8/11	8/8	8/8	8/8	8/8
			HaeIII_Both-Ends_CC-149037_CID-547133:962245_num=191;Others-506552_CID-5988911:6332404_num=16	CCACCAGTGAGAAAAAAAAAAAAAAATCTATCTATCTATCTATCTATCTATCTATCTAAGCAGGAACCCCCTTAGTCCAAAAGGTGATTGGACAGCTGCTCN98NAAAGTGGTCATTCCTTGGGAGCCCTTCATTTTCGTCCCCCCTGCCACTGTGCATCCCTGTGCTCTTCTGGGCTTCTGCAGAAACCTTTGCTGCGATGATGG	R1@[1]ATCT:8:26:57@R2@len=284;R1@[1]ATCT:8:26:57@R2@len=284	[1]ATCT:8	30	74	78	92	98
57	4bp-STR-8		HaeIII_Both-Ends_CC-127082_CID-1638789:2390714_num=224;Others-302464_CID-4638082:6414707_num=22	CCATTCCCATCCGCACCTGTCCATCCATCCATCCATCCATCCATCCATCCATCCATCCACCCTTTCATAGCAGTCTGGCTGCTTGTGAGAACTGACCCTCCN98NCTCTCCCAGGCAGCAGCTGGGGGGACATGTGTGTTGACCCACAGTCCTCCTCTCTCTCTCCCCCATTTGAAGGGGACAGCCCTGCACTGATGAGAAAGGGG	R1@[1]TCCA:10:20:59@R2@len=276;R1@R2@[1]TCCA:10:20:59@len=276	[1]TCCA:10	4	66	308	114	0	9/11	9/10	10/10	9/10	9/11
			HaeIII_Both-Ends_CC-270501_CID-1637261:2390714_num=67;Others-562207_CID-4638082:6414708_num=15	CCATTCCCATCCGCACCTGTCCATCCATCCATCCATCCATCCATCCATCCATCCATCCATCCACCCTTTCATAGCAGTCTGGCTGCTTGTGAGAACTGACCN98NCTCTCCCAGGCAGCAGCTGGGGGGACATGTGTGTTGACCCACAGTCCTCCTCTCTCTCTCCCCCATTTGAAGGGGACAGCCCTGCACTGATGAGAAAGGGG	R1@[1]TCCA:11:20:63@R2@len=272;R1@R2@[1]TCCA:11:20:63@len=272	[1]TCCA:11	66	0	0	0	98
			HaeIII_Both-Ends_CC-153813_CID-1638751:2390714_num=185;Others-767829_CID-4638082:6414706_num=12	CCATTCCCATCCGCACCTGTCCATCCATCCATCCATCCATCCATCCATCCATCCACCCTTTCATAGCAGTCTGGCTGCTTGTGAGAACTGACCCTCCAGAGN98NCTCTCCCAGGCAGCAGCTGGGGGGACATGTGTGTTGACCCACAGTCCTCCTCTCTCTCTCCCCCATTTGAAGGGGACAGCCCTGCACTGATGAGAAAGGGG	R1@[1]TCCA:9:20:55@R2@len=280;R1@R2@[1]TCCA:9:20:55@len=280	[1]TCCA:9	88	90	2	104	110
58	4bp-STR-9		HaeIII_Both-Ends_CC-154075_CID-792340:1773008_num=184;Others-614011_CID-6081401:6688923_num=14	CCAGAAATGAGCTCCTTGATTTCTACCAATAAACTATCACAGGTGCAGCCAGATCACTGAAAATACTTTCAAATCACAACATCATCCTGATCCAGCCCACCN98NAAAGAGAAACATCTATTAAAAAACGAAAAAGAAATACCAAACAAACAAACAAACAAACAAACAAACCCCAAAACCAGCTCAAGAGAGAATCTTGACTGGGG	R1@R2@[1]GTTT:7:36:63@len=288;R1@R2@[1]GTTT:7:36:63@len=288	[1]GTTT:7	2	56	126	114	98	8/8	7/8	7/7	7/7	7/7
			HaeIII_Both-Ends_CC-269470_CID-792340:2169716_num=67	CCAGAAATGAGCTCCTTGATTTCTACCAATAAACTATCACAGGTGCAGCCAGATCACTGAAAATACTTTCAAATCACAACATCATCCTGATCCAGCCCACCN98NAGAAACATCTATTAAAAAACGAAAAAGAAATACCAAACAAACAAACAAACAAACAAACAAACAAACCCCAAAACCAGCTCAAGAGAGAATCTTGACTGGGG	R1@R2@[1]GTTT:8:36:67@len=284	[1]GTTT:8	96	46	0	0	0
59	4bp-STR-10		HaeIII_Both-Ends_CC-154934_CID-64474:2448151_num=183;Others-418577_CID-6519778:6778409_num=18	CCCACCTCTCCAGCCTGTCAAGGTCCCTCTGGATGGGATCCCTACCCTCCAGAGTGTCGACCACACCACACAGCCTGGTGTCATCGGCAAACTTGCTGAGGN98NATAGAGTTTGCTCAAAACAAAACAAACAAACAAACCAACCCTCACTTGACACTTCTGACTGTATGGGGAAGGGAGGGAAGGAAACCAGCAGTAGTCAGGGG	R1@R2@[1]GTTT:4:67:82@len=300;R1@R2@[1]GTTT:4:67:82@len=300	[1]GTTT:4	58	56	170	0	116	4/5	4/5	4/4	5/5	4/5
			HaeIII_Both-Ends_CC-174138_CID-64474:2447634_num=158;Others-753965_CID-6519778:6778408_num=12	CCCACCTCTCCAGCCTGTCAAGGTCCCTCTGGATGGGATCCCTACCCTCCAGAGTGTCGACCACACCACACAGCCTGGTGTCATCGGCAAACTTGCTGAGGN98NAGTTTGCTCAAAACAAAACAAACAAACAAACAAACCAACCCTCACTTGACACTTCTGACTGTATGGGGAAGGGAGGGAAGGAAACCAGCAGTAGTCAGGGG	R1@R2@[1]GTTT:5:67:86@len=296;R1@R2@[1]GTTT:5:67:86@len=296	[1]GTTT:5	60	70	2	118	88
60	4bp-STR-11		HaeIII_Both-Ends_CC-312721_CID-776974:2986793_num=43	CCACTTTCCAGCTGGATCAACACCCTCCAGAATGTTCATTCTATTTATTTATTTATTTATTTATTTATTTATTTATTTATTCATTTATTTATTTATTTTTAN98NATTAAATTTCTATTATGAGTGATGGTCCTGGTGCCCCCAGTCCCCCTGTCCCTTCAGAGCAAACTTGTGTCACAAGCAAGTGCTGAAGCCTGAGCCAAGGG	R1@[1]TATT:10:42:81@[2]ATTT:4:83:98@R2@len=276	[1]TATT:10-[2]ATTT:4	38	0	56	0	0	9/10	9/9	9/10	9/9	9/9
			HaeIII_Both-Ends_CC-156358_CID-776967:2986793_num=181;Others-614100_CID-6072573:7008087_num=14	CCACTTTCCAGCTGGATCAACACCCTCCAGAATGTTCATTCTATTTATTTATTTATTTATTTATTTATTTATTTATTCATTTATTTATTTATTTTTAACACN98NATTAAATTTCTATTATGAGTGATGGTCCTGGTGCCCCCAGTCCCCCTGTCCCTTCAGAGCAAACTTGTGTCACAAGCAAGTGCTGAAGCCTGAGCCAAGGG	R1@[1]TATT:9:42:77@[2]ATTT:4:79:94@R2@len=280;R1@[1]TATT:9:42:77@[2]ATTT:4:79:94@R2@len=280	[1]TATT:9-[2]ATTT:4	52	98	38	110	90
61	4bp-STR-12	B	HaeIII_Both-Ends_CC-390934_CID-397671:1509630_num=19	CCACAAACAGATGGATGGATGGGTGGATGGATGGATGGATGGATGGATGGATGGATGGATGGATGAGGTCATACCCAAACAGCTTGGAGTGCAAGTATTAAN98NCTTTCCACTTAGCGCCCTTTGGTTTGCATTGTGCAGAGGTCTCAGAGGGCATGAGCTGGGTTCTTTCCAAATTAAAGTAAATTGGAAGACATGTGTCATGG	R1@[1]TGGA:10:24:63@R2@len=276	[1]TGGA:10	0	38	0	0	0	9/9	9/10	9/9	9/9	9/9
			HaeIII_Both-Ends_CC-180805_CID-397670:1509630_num=150	CCACAAACAGATGGATGGATGGGTGGATGGATGGATGGATGGATGGATGGATGGATGGATGAGGTCATACCCAAACAGCTTGGAGTGCAAGTATTAATGTGN98NCTTTCCACTTAGCGCCCTTTGGTTTGCATTGTGCAGAGGTCTCAGAGGGCATGAGCTGGGTTCTTTCCAAATTAAAGTAAATTGGAAGACATGTGTCATGG	R1@[1]TGGA:9:24:59@R2@len=280	[1]TGGA:9	32	48	128	76	30
62	4bp-STR-13		HaeIII_Both-Ends_CC-189511_CID-2017248:2571688_num=140	CCCATATCCCACATTGCTCCTCGCTTGGAACCTTCAGGTTAAAAAAAACAAACAAACAAACAAACAACAAAAACGTCAGAAACACCATAAAGTAGTCAAAGN98NTTGCCTCAAGAGTCTAGGCAGAGCAATGCATTAACCACAGACTCTTCGCACTACTCCACCTACCCCCCGACTCTACACCCCCCGGGCAGGGCGGCTCCAGG	R1@[1]AAAC:5:46:65@R2@len=296	[1]AAAC:5	34	50	144	0	70	5/6	5/6	5/5	6/6	5/6
			HaeIII_Both-Ends_CC-61045_CID-2014553:2571688_num=345;Others-155690_CID-6613867:8361251_num=30	CCCATATCCCACATTGCTCCTCGCTTGGAACCTTCACGTTAAAAAAAACAAACAAACAAACAAACAAACAACAAAAACGTCAGAAACACCATAAAGTAGTCN98NTTGCCTCAAGAGTCTAGGCAGAGCAATGCATTAACCACAGACTCTTCGCACTACTCCACCTACCCCCCGACTCTACACCCCCCGGGCAGGGCGGCTCCAGG	R1@[1]AAAC:6:46:69@R2@len=292;R1@[1]AAAC:6:46:69@R2@len=292	[1]AAAC:6	76	150	0	398	128
63	4bp-STR-14		HaeIII_Both-Ends_CC-213271_CID-3655417:4080664_num=114	CCTTTGCTTGGTGTCACAGGTGCGGATAAGCTACATGCAACTAAAGAAGCTCCTGGAAGCCCCACTGCATGTGCCTGGGCTCTGCTCTCTTGCCGACTGCCN98NAGGGGTGACCTTACAGCGGTGGGTGAACTCCAGCCTGAGGTGGTTTTGTTTGTTTGTTTGTTTATTTTCTCTATGTGTTTTTAGACTGGTTCATTGAGAGG	R1@R2@[1]AAAC:4:39:54@len=300	[1]AAAC:4	62	64	0	0	120	4/5	4/5	5/5	5/5	4/4
			HaeIII_Both-Ends_CC-101549_CID-3655417:3842443_num=266;Others-344665_CID-8134794:8609538_num=20	CCTTTGCTTGGTGTCACAGGTGCGGATAAGCTACATGCAACTAAAGAAGCTCCTGGAAGCCCCACTGCATGTGCCTGGGCTCTGCTCTCTTGCCGACTGCCN98NGTGACCTTACAGCGGTGGGTGAACTCCAGCCTGAGGTGGTTTTGTTTGTTTGTTTGTTTGTTTATTTTCTCTATGTGTTTTTAGACTGGTTCATTGAGAGG	R1@R2@[1]AAAC:5:39:58@len=296;R1@[1]AAAC:5:39:58@R2@len=296	[1]AAAC:5	60	78	258	176	0
64	4bp-STR-15		HaeIII_Both-Ends_CC-215546_CID-2081672:4319723_num=112	CCCCAAACCCGTCACCAGTTCTTGCATGGATTATTTAGCGGAACAGCATGAACCACGACAAGCCTGCACCTGAAAATAATTATCTTGCGGGTCAGCCCTCAN98NTCTAAAATTGACATCGCTCTCCTACGGCAGCTCCAGAAGTGCAAAACCGCGGCTCGCTCACTTACACGCAGCAGTTTCATCCAGGCAGGCAGGCAGGCAGG	R1@R2@[1]CCTG:5:1:20@len=296	[1]CCTG:5	0	72	98	72	0	6/6	5/6	5/6	5/6	6/6
			HaeIII_Both-Ends_CC-163388_CID-2081672:3737315_num=172	CCCCAAACCCGTCACCAGTTCTTGCATGGATTATTTAGCGGAACAGCATGAACCACGACAAGCCTGCACCTGAAAATAATTATCTTGCGGGTCAGCCCTCAN98NAAATTGACATCGCTCTCCTACGGCAGCTCCAGAAGTGCAAAACCGCGGCTCGCTCACTTACACGCAGCAGTTTCATCCAGGCAGGCAGGCAGGCAGGCAGG	R1@R2@[1]CCTG:6:1:24@len=292	[1]CCTG:6	78	54	90	80	84
65	4bp-STR-16		HaeIII_Both-Ends_CC-244542_CID-2319692:4529229_num=86	CCGCGATCTCCATCCCAGATCATGCAATCACAGAGTCACAGTATAATTCAGGTTAGAAGGGACCCCAGGAGGTTTCTAGTTCAACCTCCTTCTCAAAGCAGN98NCTTGAGTGTCTTCATGGTGAGGACATGGCGCCATTTTTAAAGAAATATGTATTTATTTATTTGTATGTTTGTTTGTTTGTTTGTTTGTTTGTTTAGACAGG	R1@R2@[1]AAAC:7:8:35@len=288	[1]AAAC:7	64	0	0	68	44	7/8	8/8	8/8	7/8	7/8
			HaeIII_Both-Ends_CC-154480_CID-2319692:3488701_num=184;Others-751098_CID-6848385:7322536_num=12	CCGCGATCTCCATCCCAGATCATGCAATCACAGAGTCACAGTATAATTCAGGTTAGAAGGGACCCCAGGAGGTTTCTAGTTCAACCTCCTTCTCAAAGCAGN98NAGTGTCTTCATGGTGAGGACATGGCGCCATTTTTAAAGAAATATGTATTTATTTATTTGTATGTTTGTTTGTTTGTTTGTTTGTTTGTTTGTTTAGACAGG	R1@R2@[1]AAAC:8:8:39@len=284;R1@[1]AAAC:8:8:39@R2@len=284	[1]AAAC:8	68	110	106	54	54
66	4bp-STR-17		HaeIII_Both-Ends_CC-124850_CID-703011:4410406_num=227;Others-299335_CID-6063297:8538310_num=22	CCACTGTGCCAGAAATTATACTTTTTTTTAAGCTATTCATAAAGATAACAAGAGATGAAAAGGTTGTGTCGGGAGGGGGATCTTCTCTAGTTGGAAAACATN98NGTGGATGGATGGATGGATGGATGGATGGATGGATGGATGGATGGATGGATGGGAGAGGAGCCCGCCAAGGGACTCACACCCATCCTAGAGGGGCTGCAAGG	R1@R2@[1]CCAT:12:50:97@len=268;R1@R2@[1]CCAT:12:50:97@len=268	[1]CCAT:12	54	108	120	110	104	9/12	12/12	12/12	12/12	9/12
			HaeIII_Both-Ends_CC-250205_CID-703011:3771674_num=81	CCACTGTGCCAGAAATTATACTTTTTTTTAAGCTATTCATAAAGATAACAAGAGATGAAAAGGTTGTGTCGGGAGGGGGATCTTCTCTAGTTGGAAAACATN98NAGGGCAGCCAAGGTGGATGGATGGATGGATGGATGGATGGATGGATGGATGGGAGAGGAGCCCGCCAAGGGACTCACACCCATCCTAGAGGGGCTGCAAGG	R1@R2@[1]CCAT:9:50:85@len=280	[1]CCAT:9	82	0	0	0	92
67	4bp-STR-19		HaeIII_Both-Ends_CC-257049_CID-3356709:3623865_num=76	CCGGCAGCCCCGCGGAGCCCGTGATGCCCGCCCGCTGCCTGCCTGCCTGCCTGCCTGCCTGCCTGCCTGCCTGCCTGCCGGCGGGGGGCGCGCCTGTGTGCN98NATCCACTTGCTGCTCGCTGCTGGCGGGAGAAGAAACTGCAGCCGCCGGGAGGGAGGGATGGAGGGAGGGGGGTGTCGGTGCTGCGCACGGGGGGGACACGG	R1@[1]CTGC:11:35:78@R2@len=272	[1]CTGC:11	8	66	36	20	12	11/12	11/11	11/11	11/12	11/12
			HaeIII_Both-Ends_CC-330407_CID-3318277:3623865_num=36	CCGGCAGCCCCGCGGAGCCCGTGATGCCCGCCCGCTGCCTGCCTGCCTGCCTGCCTGCCTGCCTGCCTGCCTGCCTGCCTGCCGGCGGGGGGCGCGCCTGTN98NATCCACTTGCTGCTCGCTGCTGGCGGGAGAAGAAACTGCAGCCGCCGGGAGGGAGGGATGGAGGGAGGGGGGTGTCGGTGCTGCGCACGGGGGGGACACGG	R1@[1]CTGC:12:35:82@R2@len=268	[1]CTGC:12	14	0	0	34	24
68	4bp-STR-20		HaeIII_Both-Ends_CC-178163_CID-7885:1776999_num=153;Others-855520_CID-5667855:6878200_num=11	CCAAAAACTAATTCAACAACAACAAGAAGAAAATTTAAAAACAAACAAACAAACAAACAAACAAACAAACAAACAAACTTGTCCAGCCAAGAGTAAGTGTAN98NGAGTTTTTCAGTCAGTTCTGCTGAGCAGCATGAGAAAAATGGAACATGAAGTGTTCTGCCCTAGCTAGGAAGTAAACCTGAATATACAAATAAGTATAGGG	R1@[1]AAAC:10:39:78@R2@len=276;R1@[1]AAAC:10:39:78@R2@len=276	[1]AAAC:10	20	58	58	120	70	9/10	9/10	9/10	10/10	10/10
			HaeIII_Both-Ends_CC-270927_CID-8828:1776999_num=66	CCAAAAACTAATTCAACAACAACAAGAAGAAAATTTAAAAACAAACAAACAAACAAACAAACAAACAAACAAACTTGTCCAGCCAAGAGTAAGTGTAGTTGN98NGAGTTTTTCAGTCAGTTCTGCTGAGCAGCATGAGAAAAATGGAACATGAAGTGTTCTGCCCTAGCTAGGAAGTAAACCTGAATATACAAATAAGTATAGGG	R1@[1]AAAC:9:39:74@R2@len=280	[1]AAAC:9	18	56	70	0	0
69	4bp-STR-21		HaeIII_Both-Ends_CC-272525_CID-679286:1575181_num=65	CCACGGTGGTTCTCAGGAACCTGAGGGCTGTGCCACTATATCACGTGTTTGACAGACAGACAGACAGACAGTCTCAGTAGGAATATGGTGATTGGGTGAACN98NAGAAGTGTCATTTCTTTCTAGAGCTCCTGATGATCTTATTTTCCAACAGATGGACATAAGAGTATGATGAATTAACCTTCCATCTCCTGGAATTCCCATGG	R1@[1]GACA:5:51:70@R2@len=296	[1]GACA:5	56	0	50	0	28	5/5	6/9	5/9	9/9	5/9
		B	HaeIII_Both-Ends_CC-329889_CID-493995:1575181_num=36	CCACAGTGGTTCTCAGGAACCTGAGGGCTGTGCCATTATATCACGTGTTTGACAGACAGACAGACAGACAGACAGACTCAGTAGGAATATGGTGATTGGGTN98NAGAAGTGTCATTTCTTTCTAGAGCTCCTGATGATCTTATTTTCCAACAGATGGACATAAGAGTATGATGAATTAACCTTCCATCTCCTGGAATTCCCATGG	R1@[1]GACA:6:51:74@R2@len=292	[1]GACA:6	0	74	0	0	0
			HaeIII_Both-Ends_CC-133200_CID-470635:1575181_num=214	CCACAGTGGTTCTCAGGAACCTGAGGGCTGTGCCATTATATCACGTGTTTGACAGACAGACAGACAGACAGACAGACAGACAGACAGACTCAGTAGGAATAN98NAGAAGTGTCATTTCTTTCTAGAGCTCCTGATGATCTTATTTTCCAACAGATGGACATAAGAGTATGATGAATTAACCTTCCATCTCCTGGAATTCCCATGG	R1@[1]GACA:9:51:86@R2@len=280	[1]GACA:9	0	90	88	190	72
70	4bp-STR-22		HaeIII_Both-Ends_CC-284988_CID-1641348:4507540_num=58	CCATTCCTCTCAGTAGGATCATTTTAGCTGCATTATTCGTAACAGATGTCTGTCATATCTATTCTTAAATTCATGAGTGAATATTCCACACTCTTTGCACGN98NTCAAGAGATACAACTCCTTAGAGTAATCTCATCTCTAAAAGGAAAAAACAAACAAACAAACAACACAACAAAGAAGTTATTGTGTATATTTTACCTACAGG	R1@R2@[1]TTGT:4:39:54@len=300	[1]TTGT:4	24	20	20	0	60	4/5	4/5	4/5	5/5	4/5
			HaeIII_Both-Ends_CC-294186_CID-1256280:1641348_num=53	CCTGTAGGTAAAATATACACAATAACTTCTTTGTTGTGTTGTTTGTTTGTTTGTTTGTTTTTTCCTTTTAGAGATGAGATTACTCTAAGGAGTTGTATCTCN98NCGTGCAAAGAGTGTGGAATATTCACTCATGAATTTAAGAATAGATATGACAGACATCTGTTACGAATAATGCAGCTAAAATGATCCTACTGAGAGGAATGG	R1@[1]TTGT:5:39:58@R2@len=296	[1]TTGT:5	20	24	18	24	26
71	4bp-STR-23		HaeIII_Both-Ends_CC-15166_CID-578440:2875141_num=495;Others-191072_CID-1361144:6955863_num=28	CCTCCCTCTTCCCTTCCCTCCACCCCCTGGGAGGTCATCGAGTCTCTTTATGGTGCAAACCACACTTGGGGAGCTGCAAGCCCAGCAGGCTCCAGGATGGAN98NGGGTGCCCAGTCAGCACAGCACCCACCAGCATCCGTCCTCCATCCATCCATCCATCCATCCATCCATCCATCCATCCATCCCAGGGACAGTGCTGCCAGGG	R1@R2@[1]GGAT:10:21:60@len=276;R1@R2@[1]GGAT:10:21:60@len=276	[1]GGAT:10	168	222	222	162	272	10/10	10/10	10/10	4/10	10/10
		D	HaeIII_Both-Ends_CC-291067_CID-578440:2311532_num=54	CCTCCCTCTTCCCTTCCCTCCACCCCCTGGGAGGTCATCGAGTCTCTTTATGGTGCAAACCACACTTGGGGAGCTGCAAGCCCAGCAGGCTCCAGGATGGAN98NTGGCAGCAGGGCATTCTGACCACTGGGTGCCCAGTCAGCACAGCACCCACCAGCATCCGTCCTCCATCCATCCATCCATCCCAGGGACAGTGCTGTCAGGG	R1@R2@[1]GGAT:4:21:36@len=300	[1]GGAT:4	0	0	0	112	0
72	4bp-STR-24	C	HaeIII_Both-Ends_CC-300036_CID-877491:4430943_num=49	CCAGAGGGTCACGAAGAACGCTGGGAATTATTTCTCAGCAATTGCAGGGCTGTGTTCTAAAAACAAGAAAGAAACATAATAAAGATTATAACTCTTTGCTGN98NGCTACTCACATCTCAGAGTGCCCACCAAATAAAGCCAGGAGGGAAAAAACGGTCATGCAGCTGATTTTAAAAAACAAACAAACAAACAAAAAAAAGCCAGG	R1@R2@[1]TTTG:4:12:27@len=300	[1]TTTG:4	0	0	94	0	0	5/5	5/5	4/5	5/5	5/5
			HaeIII_Both-Ends_CC-35715_CID-877491:1162071_num=409;Others-106457_CID-6119479:6835491_num=35	CCAGAGGGTCACGAAGAACGCTGGGAATTATTTCTCAGCAATTGCAGGGCTGTGTTCTAAAAACAAGAAAGAAACATAATAAAGATTATAACTCTTTGCTGN98NCTCACATCTCAGACTGCCCACCAAATAAAGCCAGGAGGGAAAAAACGGTCATGCAGCTGATTTTAAAAAACAAACAAACAAACAAACAAAAAAAAGCCAGG	R1@R2@[1]TTTG:5:12:31@len=296;R1@R2@[1]TTTG:5:12:31@len=296	[1]TTTG:5	146	198	116	228	200
73	4bp-STR-25		HaeIII_Both-Ends_CC-307850_CID-1331322:4427613_num=46	CCAGTTCTAGGAAAAGAAAAACAAGGCGGGGGAGGGGGAGAATAAAAACAAACAAACAAACAAACCCAAACTTGGTGAAGTCAATGAAGTTGCTAGAGGTTN98NAGCAAGCCTTAATAATGTCTCTTAATGCCATAACAAAATGGATGAAAAATTTTACTGGCAGCTTTTCTATGTGTGGTTATTTCAAATGTAAACCAGACAGG	R1@[1]AAAC:5:46:65@R2@len=296	[1]AAAC:5	34	36	22	0	12	5/7	5/7	5/7	7/7	5/7
			HaeIII_Both-Ends_CC-226361_CID-1331323:4427613_num=102	CCAGTTCTAGGAAAAGAAAAACAAGGCGGGGGAGGGGGAGAATAAAAACAAACAAACAAACAAACAAACAAACCCAAACTTGGTGAAGTCAATGAAGTTGCN98NAGCAAGCCTTAATAATGTCTCTTAATGCCATAACAAAATGGATGAAAAATTTTACTGGCAGCTTTTCTATGTGTGGTTATTTCAAATGTAAACCAGACAGG	R1@[1]AAAC:7:46:73@R2@len=288	[1]AAAC:7	28	42	40	80	18
74	4bp-STR-27		HaeIII_Both-Ends_CC-311195_CID-3360128:4895348_num=44	CCGGCAGTGAGTTGCCGGCACCCCAAATCCTCCCCTGACCCCCCCGGGGAAGGCACCCCAAGCCCCAGCACGGCTCTTTCTTCCCCAGCCAGCAACAGCCCN98NGGGGGCTGCGCCCCCCGGCTCCCGCCCTTGTACGGAACCAAGGGGGGACCGGAGGAGACAGACAGACAGACAGACAGACAGACAACACCCCCCCACAAAGG	R1@R2@[1]TGTC:7:18:45@len=288	[1]TGTC:7	14	16	2	54	10	7/8	7/8	8/9	7/7	7/8
			HaeIII_Both-Ends_CC-338589_CID-3360128:4895346_num=33	CCGGCAGTGAGTTGCCGGCACCCCAAATCCTCCCCTGACCCCCCCGGGGAAGGCACCCCAAGCCCCAGCACGGCTCTTTCTTCCCCAGCCAGCAACAGCCCN98NGCTGCGCCCCCCGGCTCCCGCCCTTGTACGGAACCAAGGGGGGACCGGAGGAGACAGACAGACAGACAGACAGACAGACAGACAACACCCCCCCACAAAGG	R1@R2@[1]TGTC:8:18:49@len=284	[1]TGTC:8	18	22	26	0	10
		C	HaeIII_Both-Ends_CC-408330_CID-3360128:4895349_num=16	CCGGCAGTGAGTTGCCGGCACCCCAAATCCTCCCCTGACCCCCCCGGGGAAGGCACCCCAAGCCCCAGCACGGCTCTTTCTTCCCCAGCCAGCAACAGCCCN98NCGCCCCCCGGCTCCCGCCCTTGTACGGAACCAAGGGGGGACCGGAGGAGACAGACAGACAGACAGACAGACAGACAGACAGACAACACCCCCCCACAAAGG	R1@R2@[1]TGTC:9:18:53@len=280	[1]TGTC:9	0	0	36	0	0
75	4bp-STR-28		HaeIII_Both-Ends_CC-312516_CID-1009724:1377516_num=44	CCAGCGCCCTTTGTGTAGCAGCCCTGGTTTAACATAAGAAGAAAAGCAGTATGTATTTATTTATTTATTTATTTTTAGTGTGCCTGAAGGAGTTAGGTGCTN98NTATAAGTTTACACAAAATAAACAGAGAATGCTTTCTGAAATGCTGAGAAAAGGTGTAACAAACTTCAGCCACTCGAGTTCTAGTAAAGTAGCAAAGTATGG	R1@[1]TATT:5:54:73@R2@len=296	[1]TATT:5	0	46	0	0	48	7/7	5/7	7/7	7/7	5/7
			HaeIII_Both-Ends_CC-236628_CID-1009723:1377516_num=93	CCAGCGCCCTTTGTGTAGCAGCCCTGGTTTAACCTAAGAAGAAAAGCAGTATGTATTTATTTATTTATTTATTTATTTATTTTTAGTGTGCCTGAAGGAGTN98NTATAAGTTTACACAAAATAAACAGAGAATGCTTTCTGAAATGCTGAGAAAAGGTGTAACAAACTTCAGCCACTCGAGTTCTAGTAAAGTAGCAAAGTATGG	R1@[1]TATT:7:54:81@R2@len=288	[1]TATT:7	84	24	24	38	28
76	4bp-STR-30		HaeIII_Both-Ends_CC-320169_CID-369301:1405453_num=40	CCCATGCTCCTGAAATGGTGTATAATCAGTGGAATTCATCCATCCTTCTTTAGCTCTGTTTTCCTAGCTTCAGCAGCGAGTTATTAGTTTTAGCTTTTACTN98NTTCTCTATCCCTCTGCTTCACTTTGTTTGTTTGTTTGTTTTGTTTGCCTGTGTAGGAGCTAAGTAGTATTCTGGAAGCTCAAGAGAAGAGAGCAGATATGG	R1@R2@[1]AAAC:4:62:77@len=300	[1]AAAC:4	24	0	42	0	24	4/5	5/5	4/5	5/5	4/4
			HaeIII_Both-Ends_CC-218351_CID-369301:1405452_num=109;Others-956012_CID-6318350:6631314_num=10	CCCATGCTCCTGAAATGGTGTATAATCAGTGGAATTCATCCATCCTTCTTTAGCTCTGTTTTCCTAGCTTCAGCAGCGAGTTATTAGTTTTAGCTTTTACTN98NCTATCCCTCTGCTTCACTTTGTTTGTTTGTTTGTTTGTTTTGTTTGCCTGTGTAGGAGCTAAGTAGTATTCTGGAAGCTCAAGAGAAGAGAGCAGATATGG	R1@R2@[1]AAAC:5:62:81@len=296;R1@[1]AAAC:5:62:81@R2@len=296	[1]AAAC:5	6	76	66	90	0
77	4bp-STR-31	B	HaeIII_Both-Ends_CC-323852_CID-1421660:4825015_num=39	CCCTCACATCCCAGCTGCTGGCATGTAGGTGTTAAACTTTGTAATCCTCAGGTGTACACTGCTGTTCTGTGCAAGAGAGGGTAATTGATATGAGACCCCATN98NAGGAGATTCAAGAATGACGACTGCCAAAACGAACGAACAAACAAACAAACAAACAAACAAACAGGAAATCCTGTCACATACGTCCATCCACTTTCTAAAGG	R1@R2@[1]TGTT:7:39:66@len=288	[1]TGTT:7	2	76	2	2	2	8/8	7/8	8/8	8/8	8/8
			HaeIII_Both-Ends_CC-80214_CID-1421660:3635660_num=306;Others-250498_CID-6885415:8576126_num=24	CCCTCACATCCCAGCTGCTGGCATGTAGGTGTTAAACTTTGTAATCCTCAGGTGTACACTGCTGTTCTGTGCAAGAGAGGGTAATTGATATGAGACCCCATN98NGATTCAAGAATGACGACTGCCAAAACGAACGAACAAACAAACAAACAAACAAACAAACAAACAGGAAATCCTGTCACATACGTCCATCCACTTTCTAAAGG	R1@R2@[1]TGTT:8:39:70@len=284;R1@R2@[1]TGTT:8:39:70@len=284	[1]TGTT:8	64	66	208	170	152
78	4bp-STR-32		HaeIII_Both-Ends_CC-327802_CID-3273731:4327047_num=37	CCGCTCTCCCCCGGGGAGGCAGGGAGGGAGGGAGGGTTCATCTGCTTTTTGGCAGCCTGGTGTCTTCATGGCATCCCGCAGGGAGGAGTGTAACCAGTATCN98NACGATCGGTCTCCAGTCACCGTTTGTGTACGTGTAAGCCCCTCTCTCTGCGGGAGATGCTCACAGGTACAAGGGGACGGCTTCTCCCTGCAGCGGCACAGG	R1@[1]AGGG:4:21:36@R2@len=300	[1]AGGG:4	0	40	4	44	0	5/5	4/5	5/5	4/5	5/5
			HaeIII_Both-Ends_CC-201945_CID-2438112:4327047_num=126;Others-604565_CID-7356028:8422923_num=14	CCGCTCTCCCCCGGGGAGGCAGGGAGGGAGGGAGGGAGGGTTCATCTGCTTTTTGGCAGCCTGGTGTCTTCATGGCATCCCGCAGGGAGGAGTGTAACCAGN98NACGATCGGTCTCCAGTCACCGTTTGTGTACGTGTAAGCCCCTCTCTCTGCGGGAGATGCTCACAGGTACAAGGGGACGGCTTCTCCCTGCAGCGGCACAGG	R1@[1]AGGG:5:21:40@R2@len=296;R1@[1]AGGG:5:21:40@R2@len=296	[1]AGGG:5	74	20	70	46	66
79	4bp-STR-34		HaeIII_Both-Ends_CC-355219_CID-2022922:3179591_num=28	CCCATCAGCTAAGATGCTTTGTCTTTTTGTTTTTTCGTTTTTGTTTGTTTGTTTGTTCTTTTAAAAAAAAAAGCAAACGGAAAGATTCAGAGCCACGGACAN98NAAGGCAGGCGTGGAGCAACTGCCCTTTCCTTAGCCCCTTCCTGCCTGCGCGAAGGCTGCCGCAGTGCTGCCTTTGAGACCTAATGCTAACCTAGGATGCGG	R1@[1]TTTG:4:40:55@R2@len=300	[1]TTTG:4	0	24	34	0	0	5/5	4/5	4/5	5/5	5/5
			HaeIII_Both-Ends_CC-204815_CID-2022921:3179591_num=123;Others-551668_CID-6617418:7267956_num=15	CCCATCAGCTAAGATGCTTTGTCTTTTTGTTTTTTCGTTTTTGTTTGTTTGTTTGTTTGTTCTTTTAAAAAAAAAAGCAAACGGAAAGATTCAGAGCCACGN98NAAGGCAGGCGTGGAGCAACTGCCCTTTCCTTAGCCCCTTCCTGCCTGCGCGAAGGCTGCCGCAGTGCTGCCTTTGAGACCTAATGCTAACCTAGGATGCGG	R1@[1]TTTG:5:40:59@R2@len=296;R1@[1]TTTG:5:40:59@R2@len=296	[1]TTTG:5	48	38	32	56	92
80	4bp-STR-35		HaeIII_Both-Ends_CC-358278_CID-2537310:3349132_num=27	CCTGCAGGGGATGGATGGATGGATGGATGGATGGATGGGGGGCTCTCCCCTGCCACAGGCACTGTTCCAGGGTGCCACTGGGCACGGGGAGAGCCGTGGTGN98NTGTTCTTGGGGACACCAAAGTGGGCTTCAGTGGGGCAAGCCAGGCTCGCTGCTCAAACCCATCCAGAGGACGTTTGATGTCTCCACTGAGCTGTTTGCCGG	R1@[1]GGAT:7:9:36@R2@len=288	[1]GGAT:7	0	38	0	18	0	9/9	7/7	9/9	7/9	9/9
			HaeIII_Both-Ends_CC-248023_CID-3349132:4290409_num=83	CCGGCAAACAGCTCAGTGGAGACATCAAACGTCCTCTGGATGGGTTTGAGCAGCGAGCCTGGCTTGCCCCACTGAAGCCCACTTTGGTGTCCCCAAGAACAN98NCTCTCCCCGTGCCCAGTGGCACCCTGGAACAGTGCCTGTGGCAGGGGAGAGCCCCCCATCCATCCATCCATCCATCCATCCATCCATCCATCCCCTGCAGG	R1@R2@[1]GGAT:9:9:44@len=280	[1]GGAT:9	26	0	104	22	22
81	4bp-STR-36	C	HaeIII_Both-Ends_CC-364428_CID-4559951:4635808_num=25	CCTGTGTAGCAGAGCAAACTCTGAAGTGTGTAGTGAAGGTAATGAATGGAGATTTGTTCTTTTTTGTAAGAAGTCATATCTATAGACCTGGTTCTCTATGAN98NTTTTTGTTTTGTTTGTTTGTTTGTTTTTAGCCAAGGACCTGACTACATGTTCTTTTGAAGAGGAGATTGCTTCCTTGATGACGGATGCTACTTCCATAAGG	R1@R2@[1]AAAC:4:76:91@len=300	[1]AAAC:4	0	0	54	0	4	5/5	5/5	4/5	5/5	5/5
			HaeIII_Both-Ends_CC-195173_CID-4559951:4635805_num=133;Others-538378_CID-8428198:8477898_num=15	CCTGTGTAGCAGAGCAAACTCTGAAGTGTGTAGTGAAGGTAATGAATGGAGATTTGTTCTTTTTTGTAAGAAGTCATATCTATAGACCTGGTTCTCTATGAN98NTGTTTTGTTTGTTTGTTTGTTTGTTTTTAGCCAAGGACCTGACTACATGTTCTTTTGAAGTGGAGATTGCTTCCTTGATGACGGATGCTACTTCCATAAGG	R1@R2@[1]AAAC:5:76:95@len=296;R1@R2@[1]AAAC:5:76:95@len=296	[1]AAAC:5	72	40	38	78	64
82	4bp-STR-37	C	HaeIII_Both-Ends_CC-385774_CID-4341213:4436676_num=20	CCTGCTCACCCCACAAGCCCTGCTGCAGGAAAAGCCAAATGAACCTCTTCCATCCATCCATCCATCCATCCATCCATCCATCCATCCATCCATGTGGCTAGN98NTCTGAATCTTTACTGGAACTTAAAGGATTTTAAAGAATAATTTCTACAGCAACCTGCTGGTTGCAGCCCTGCTGAGATTTCCCCATGATTTTTCTCCCAGG	R1@[1]TCCA:11:49:92@R2@len=272	[1]TCCA:11	2	4	34	0	2	12/12	12/12	11/12	12/12	12/12
			HaeIII_Both-Ends_CC-189179_CID-4325948:4436676_num=140	CCTGCTCACCCCACAAGCCCTGCTGCAGGAAAAGCCAAATGAACCTCTTCCATCCATCCATCCATCCATCCATCCATCCATCCATCCATCCATCCATGTGGN98NTCTGAATCTTTACTGGAACTTAAAGGATTTTAAAGAATAATTTCTACAGCAACCTGCTGGTTGCAGCCCTGCTGAGATTTCCCCATGATTTTTCTCCCAGG	R1@[1]TCCA:12:49:96@R2@len=268	[1]TCCA:12	66	70	22	54	80
83	4bp-STR-38		HaeIII_Both-Ends_CC-407744_CID-3907391:4927598_num=16	CCTCATCTGTATAACATACAGTGGGAATGGTGATAAATAAATAAGTAAATAAATAAATAAATAAATAAAAGTATACCAAGAAGACAGAAAACATTTAGAAGN98NATTACCACCATCATCACCATTTCAGAGCTAAAGATGAGGCAATGTAAACTCAGACTCCCTCTTGCTATAACACGGGCTGGTGTGATTACTTCCCAAAAAGG	R1@[1]TAAA:6:46:69@R2@len=292	[1]TAAA:6	0	18	0	0	14	7/7	6/7	7/7	7/7	6/7
			HaeIII_Both-Ends_CC-245613_CID-3180614:4927598_num=85	CCTCATCTGTATAACATACAGTGGGAATGGTGATAAATAAATAAGTAAATAAATAAATAAATAAATAAATAAAAGTATACCAAGAAGACAGAAAACATTTAN98NATTACCACCATCATCACCATTTCAGAGCTAAAGATGAGGCAATGTAAACTCAGACTCCCTCTTGCTATAACACGGGCTGGTGTGATTACTTCCCAAAAAGG	R1@[1]TAAA:7:46:73@R2@len=288	[1]TAAA:7	54	14	42	46	24
84	4bp-STR-40		HaeIII_Both-Ends_CC-414941_CID-326469:447460_num=15	CCAAGTGCAAGGTCCTGCACCTGGGTCAGGGCAATCCCCAGGACCAGCACAGACTGGGGGATGGAGGGATGGATGGATGGATGGATGGATGGAGAGCAGCCN98NCTGGGGGACACTGGTGGGTGACAAATGGGACATCAGCCGGCAATGTGCGCTTGCAGCCCAGAAAGCCAAGCGTCTCCCGGGCTGCAGCAGCAGCAGCGTGG	R1@[1]GGAT:6:67:90@R2@len=292	[1]GGAT:6	8	16	2	0	8	6/7	6/7	7/7	7/7	6/7
			HaeIII_Both-Ends_CC-234734_CID-326409:447460_num=94	CCAAGTGCAAGGTCCTGCACCTGGGTCAGGGCAATCCCCAGGACCAGCACAGACTGGGGGATGGAGGGATGGATGGATGGATGGATGGATGGATGGAGAGCN98NCTGGGGGACACTGGTGGGTGACAAATGGGACATCAGCCGGCAATGTGCGCTTGCAGCCCAGAAAGCCAAGCGTCTCCCGGGCTGCAGCAGCAGCAGCGTGG	R1@[1]GGAT:7:67:94@R2@len=288	[1]GGAT:7	20	10	104	28	14
85	4bp-STR-42		HaeIII_Both-Ends_CC-86759_CID-2220263:4386177_num=293;Others-239903_CID-2089514:10840640_num=25	CCCCCAGGAGCAAACACAATCTCTTCACTCTGCAATGCCAAAAATAGAAGCGTTTGTATTTAAATTGCGAAGAATCGAGTTTGGCAAACAATCCGTATGACN98NCAGATTGCAGGAGCAGGGAGAAATACGGCACTAATGTTCTCCTGTCTGTCTGTCTGTCTCCCCCGCTCCATCCCCATCCCCTGCAGCCTGCCTGCTCCAGG	R1@R2@[1]AGAC:4:43:58@len=300;R1@R2@[1]AGAC:4:43:58@len=300	[1]AGAC:4	98	152	158	170	56	4/4	4/4	4/4	4/4	4/5
		E	HaeIII_Both-Ends_CC-345300_CID-2220263:4386176_num=31	CCCCCAGGAGCAAACACAATCTCTTCACTCTGCAATGCCAAAAATAGAAGCGTTTGTATTTAAATTGCGAAGAATCGAGTTTGGCAAACAATCCGTATGACN98NTTGCAGGAGCAGGGAGAAATATGGCACTAATGTTCTCCTGTCTGTCTGTCTGTCTGTCTCCCCCGCTCCATCCCCATCCCCTGCAGCCTGCCTGCTCCAGG	R1@R2@[1]AGAC:5:43:62@len=296	[1]AGAC:5	0	0	0	0	68
86	4bp-STR-43		HaeIII_Both-Ends_CC-86860_CID-1530544:3329827_num=293;Others-152918_CID-8295234:8538106_num=30	CCTTGCAGATTGACCACACGGGCTGTGAAACTAGGGTGACAACTGTCAAAAATACGTCAGGTGACGGGTCATCCTTTTGCATAACTAAGCTGGCTGTGCCAN98NTTACTCCCAGATAAGTTAAAACAAACCAACCAACCAACCAACCACCTAAACAGTTGTGGGGAACAGAAGAGCATCCTGATTTTTACAGCACGTTGCTCAGG	R1@R2@[1]TGGT:5:58:77@len=296;R1@[1]TGGT:5:58:77@R2@len=296	[1]TGGT:5	76	178	92	200	100	5/7	5/5	5/7	5/5	5/7
			HaeIII_Both-Ends_CC-193029_CID-1530544:3329826_num=136;Others-732476_CID-8295235:8538106_num=12	CCTTGCAGATTGACCACACGGGCTGTGAAACTAGGGTGACAACTGTCAAAAATACGTCAGGTGACGGGTCATCCTTTTGCATAACTAAGCTGGCTGTGCCAN98NAGATAAGTTAAAACAAACCAACCAACCAACCAACCAACCAACCACCTAAACAGTTGTGGGGAACAGAAGAGCATCCTGATTTTTACAGCACGTTGCTCAGG	R1@R2@[1]TGGT:7:58:85@len=288;R1@[1]TGGT:7:58:85@R2@len=288	[1]TGGT:7	86	0	106	0	104
